# Supplementary material for: Natural variation in OsMYB8 confers diurnal floret opening time divergence between indica and japonica subspecies
Source: Nat Commun. 2024 Mar 13;15:2262. doi: 10.1038/s41467-024-46579-z (PMC10937712; doi:10.1038/s41467-024-46579-z)
Supplement: Supplementary file 4 — Supplementary Data 1 [file 41467_2024_46579_MOESM4_ESM.xlsx]

## Sheet: Sheet1
Supplementary Data 1. The indica and japonica rice used for DFOT investigation.
Accession name	Subspecies	DFOT
Chunjiang99B	japonica	12:00:00
Jiahua1hao	japonica	12:00:00
Kongyu131	japonica	12:30:00
Nipponbare	japonica	12:00:00
Xiushui09	japonica	12:00:00
Zhe04B	japonica	12:00:00
Zhonghua11	japonica	12:00:00
Liaogeng	japonica	12:30:00
Zhonggeng	japonica	12:30:00
Xiushui134	japonica	12:30:00
Yueguang	japonica	12:00:00
Nangeng	japonica	12:00:00
AnfengB	indica	10:30:00
BoB	indica	10:30:00
Guang8B	indica	10:00:00
Guangluai4	indica	10:30:00
GuangtaiB	indica	10:00:00
HuanongB	indica	10:30:00
HuaxieB	indica	11:00:00
Huanghuazhan	indica	10:30:00
Huazhan	indica	10:00:00
Huangguanghuazhan1	indica	10:30:00
Huangguangxiangzhan	indica	10:30:00
JifengB	indica	10:30:00
RunfengB	indica	10:30:00
Shen97B	indica	10:30:00
WufengB	indica	10:30:00
Xiangjinzhan	indica	10:00:00
Xiangyaxiangzhan	indica	10:00:00
XieB	indica	10:30:00
YexiangB	indica	10:00:00
Yuxiangyouzhan	indica	10:30:00
Yuzhenxiang	indica	10:00:00
YuefengB	indica	10:30:00
YuetaiB	indica	10:00:00
Zhenshan97B	indica	11:00:00
TianfengB	indica	10:30:00
9311	indica	10:30:00
IR64	indica	10:30:00
kasalath	indica	10:30:00
