# Supplementary material for: Natural variation in OsMYB8 confers diurnal floret opening time divergence between indica and japonica subspecies
Source: Nat Commun. 2024 Mar 13;15:2262. doi: 10.1038/s41467-024-46579-z (PMC10937712; doi:10.1038/s41467-024-46579-z)
Supplement: Supplementary file 5 — Supplementary Data 2 [file 41467_2024_46579_MOESM5_ESM.xlsx]

## Sheet: Sheet1
Supplementary Data 2. The differentially expressed genes (DEGs) in the lodicules of TFB and ZH11 at different time points.
Comparative group	Gene_ID	log2FoldChange	P-value	Group	T18_FPKM	T9_FPKM	TF_FPKM	Z18_FPKM	Z9_FPKM	Z11_FPKM	ZF_FPKM
T9 vs. T18	LOC_Os01g01030	-1.55806	2.84418e-08	Down	23.0525	5.70942	2.45631	40.6364	8.37898	16.3346	4.85861
T9 vs. T18	LOC_Os01g01050	-1.36647	4.39257e-05	Down	4.40175	1.26633	1.02109	4.8341	2.32961	3.24475	1.14652
T9 vs. T18	LOC_Os01g01115	-3.40802	0.00147396	Down	0.913165	0.0666006	0.166465	1.48413	0.0498344	0.250091	0.152604
T9 vs. T18	LOC_Os01g01330	-1.47973	0.000127357	Down	1.78936	0.471771	0.0485399	1.96552	0.75179	0.975703	0.43254
T9 vs. T18	LOC_Os01g01340	-3.20072	8.31521e-24	Down	196.451	16.1302	2.02052	102.705	6.08248	32.907	9.01556
T9 vs. T18	LOC_Os01g01360	-1.56824	1.20784e-05	Down	10.0192	2.44541	0.881828	3.83156	1.29564	2.79544	0.0662775
T9 vs. T18	LOC_Os01g01380	-1.55762	8.93664e-05	Down	28.5278	7.04624	0.849582	28.7553	10.6367	15.7258	1.52614
T9 vs. T18	LOC_Os01g01450	-1.11243	1.0421e-07	Down	424.485	145.467	79.0373	354.822	157.156	270.904	126.802
T9 vs. T18	LOC_Os01g01560	1.6987	2.59468e-11	Up	3.45597	8.11064	0.972055	11.8847	11.4383	12.2586	9.31389
T9 vs. T18	LOC_Os01g01570	1.3036	6.37642e-06	Up	27.3858	48.6504	9.64672	116.297	103.31	104.735	79.606
T9 vs. T18	LOC_Os01g01580	1.90079	0.00367755	Up	4.9348	12.6735	1.03412	4.26702	12.0129	12.3146	5.96758
T9 vs. T18	LOC_Os01g01600	1.61179	2.78479e-09	Up	5.64164	12.5021	2.72976	1.91047	2.26613	3.17485	4.22564
T9 vs. T18	LOC_Os01g01610	1.60881	0.00633108	Up	0.783218	1.72784	1.18367	1.9748	1.41328	2.09774	0.693842
T9 vs. T18	LOC_Os01g01660	3.07363	3.33012e-12	Up	1.13463	7.15218	5.40222	4.66713	6.81997	11.6485	1.94911
T9 vs. T18	LOC_Os01g01680	2.05448	0.000441631	Up	0.325575	0.958428	0.327816	1.07591	0.858486	1.65343	0.547535
T9 vs. T18	LOC_Os01g01689	-1.81549	1.79752e-08	Down	59.9308	12.3526	5.14732	90.2831	28.1763	39.3635	12.193
T9 vs. T18	LOC_Os01g01710	2.16814	1.01154e-19	Up	15.2157	49.8572	51.5748	16.4432	26.9179	36.0942	44.6241
T9 vs. T18	LOC_Os01g01770	-2.40536	0.000786447	Down	6.14058	0.791037	0.493815	35.3673	19.5395	25.6957	18.3573
T9 vs. T18	LOC_Os01g01780	-1.39033	0.00294846	Down	4.4712	1.27241	1.04109	15.5069	5.88968	6.38597	3.38758
T9 vs. T18	LOC_Os01g01870	1.19281	0.00547844	Up	13.5394	23.3111	71.9594	10.8823	10.5222	63.1206	80.9494
T9 vs. T18	LOC_Os01g02040	-1.53275	1.92092e-08	Down	7.08057	1.81917	2.25034	6.29136	1.17427	2.68582	2.50795
T9 vs. T18	LOC_Os01g02050	1.79528	0.00039683	Up	6.04438	14.3473	1.42017	23.5405	21.8844	14.1009	5.63869
T9 vs. T18	LOC_Os01g02160	-1.49176	9.28816e-08	Down	23.9991	6.22982	8.82256	25.1784	8.61076	8.7189	0.940811
T9 vs. T18	LOC_Os01g02170	-1.18198	0.00400115	Down	15.6301	5.15092	5.62074	20.1857	3.98333	8.5268	3.21677
T9 vs. T18	LOC_Os01g02200	2.3629	8.9944e-23	Up	16.3129	60.8791	18.5667	13.4983	35.9966	35.2965	14.8133
T9 vs. T18	LOC_Os01g02320	-1.2695	0.000712	Down	4.5181	1.3873	0.70167	0.019947	0.0674685	0.0637395	0.00671607
T9 vs. T18	LOC_Os01g02334	-2.61895	2.65743e-07	Down	12.8815	1.58132	5.06202	18.8346	10.1367	12.0533	7.77461
T9 vs. T18	LOC_Os01g02390	-1.17062	0.000639806	Down	11.6493	3.84375	1.14938	0	0	0	0
T9 vs. T18	LOC_Os01g02860	-1.60114	0.000122279	Down	3.99591	0.971225	0.523682	3.17349	0.561186	0.942468	0.28775
T9 vs. T18	LOC_Os01g02900	1.90272	7.15016e-10	Up	64.8149	180.332	171.535	9.29478	40.9936	36.7165	57.2752
T9 vs. T18	LOC_Os01g02920	2.11743	2.38605e-17	Up	17.2918	55.4068	67.0899	8.16824	17.8385	16.2589	24.6773
T9 vs. T18	LOC_Os01g03040	1.85185	1.39486e-05	Up	1.82173	4.73662	1.01903	2.03165	2.2644	3.2476	0.868181
T9 vs. T18	LOC_Os01g03050	1.12349	6.32556e-05	Up	9.97656	15.868	17.5127	7.73587	6.78768	9.5993	6.74484
T9 vs. T18	LOC_Os01g03080	4.22375	7.61981e-13	Up	0.837952	11.5428	99.3686	0.72358	6.18091	4.98033	23.9642
T9 vs. T18	LOC_Os01g03100	1.65438	1.09593e-14	Up	14.2092	33.1446	13.9422	16.229	19.2633	24.8425	20.2119
T9 vs. T18	LOC_Os01g03130	2.47252	7.47311e-06	Up	2.24711	9.09269	1031.79	1.59244	3.68591	3.22574	152.589
T9 vs. T18	LOC_Os01g03144	1.39882	1.38239e-05	Up	11.322	21.1582	550.321	12.227	13.3342	17.7382	149.884
T9 vs. T18	LOC_Os01g03330	3.69563	5.07136e-39	Up	31.6634	298.929	107.233	4.4157	25.1429	46.5184	61.4597
T9 vs. T18	LOC_Os01g03340	1.89103	4.31015e-05	Up	1.77017	4.78985	1.74455	53.7891	84.4557	215.731	244.226
T9 vs. T18	LOC_Os01g03360	2.20755	3.40079e-18	Up	129.263	441.138	293.715	291.23	188.772	504.578	414.195
T9 vs. T18	LOC_Os01g03390	2.56224	9.92421e-31	Up	59.9652	262.218	355.009	2.29188	9.7522	16.1025	22.7654
T9 vs. T18	LOC_Os01g03620	1.3627	0.00203403	Up	4.93577	9.12257	16.5084	0.532731	3.4503	1.37372	4.69277
T9 vs. T18	LOC_Os01g03720	1.42435	4.53074e-05	Up	10.9121	21.4197	16.2545	4.98225	4.60077	8.63465	2.45898
T9 vs. T18	LOC_Os01g03750	1.78114	1.54489e-11	Up	36.8363	90.7267	35.4309	33.0954	30.4203	44.9064	38.1897
T9 vs. T18	LOC_Os01g03914	4.05385	1.78375e-68	Up	13.2185	161.983	151.984	11.6129	123.662	100.32	162.33
T9 vs. T18	LOC_Os01g03940	1.74581	0.00298002	Up	1.23277	3.12639	4.5123	2.60937	1.04931	2.86327	1.62189
T9 vs. T18	LOC_Os01g04010	1.42833	1.70485e-07	Up	44.9712	90.6132	75.3508	67.9324	68.445	82.4267	63.482
T9 vs. T18	LOC_Os01g04030	-1.22058	5.22115e-05	Down	4.28026	1.34701	0.759463	4.92303	2.03522	3.8195	1.08076
T9 vs. T18	LOC_Os01g04050	-1.12289	1.65749e-05	Down	22.3659	7.72673	19.865	8.23388	3.8768	5.98321	10.7959
T9 vs. T18	LOC_Os01g04080	-1.23651	0.000260673	Down	181.211	56.9292	18.7279	136.639	56.4579	49.4926	29.7133
T9 vs. T18	LOC_Os01g04120	1.20084	0.010316	Up	0.889746	1.49083	0.0951709	0.419127	0.402161	1.41839	1.23907
T9 vs. T18	LOC_Os01g04260	-1.01535	2.92093e-06	Down	76.3392	27.8883	89.435	33.3634	7.41944	17.9153	11.6626
T9 vs. T18	LOC_Os01g04290	-1.04018	1.74472e-06	Down	112.545	40.2338	95.0343	61.9116	12.5605	34.9427	3.35747
T9 vs. T18	LOC_Os01g04300	3.36422	9.45363e-35	Up	47.5636	362.444	201.298	20.3855	85.67	76.4372	145.068
T9 vs. T18	LOC_Os01g04330	3.22759	2.67086e-27	Up	9.99892	68.0107	1329.89	24.1909	44.8049	46.6164	969.976
T9 vs. T18	LOC_Os01g04350	1.74567	5.29804e-06	Up	8.87418	22.3947	16.375	10.3083	27.0699	35.3254	26.3284
T9 vs. T18	LOC_Os01g04390	-1.09806	0.000818267	Down	32.7539	11.3657	5.05656	24.5714	10.441	12.4356	9.84457
T9 vs. T18	LOC_Os01g04590	2.31767	7.03638e-07	Up	7.13081	25.66	2.90572	4.67108	8.94289	11.7753	8.44272
T9 vs. T18	LOC_Os01g04670	2.38834	9.40922e-17	Up	20.2256	79.2801	19.8372	10.2289	12.5209	26.1713	14.5533
T9 vs. T18	LOC_Os01g04690	4.64336	9.23072e-36	Up	1.20208	21.9217	3.4029	0.192794	4.33673	5.40753	5.3603
T9 vs. T18	LOC_Os01g04720	-1.9385	5.90329e-10	Down	6.05166	1.17867	0.298137	5.90041	1.2132	2.61118	0.30407
T9 vs. T18	LOC_Os01g04920	-1.51598	7.67302e-08	Down	31.9193	8.347	32.047	25.7612	7.80513	10.6989	7.95796
T9 vs. T18	LOC_Os01g04950	-2.27776	2.17334e-18	Down	131.666	20.5473	807.501	146.347	36.4792	55.053	156.541
T9 vs. T18	LOC_Os01g05010	-1.27725	0.000566435	Down	23.0164	7.13512	5.08023	26.7775	6.1256	15.0707	5.3617
T9 vs. T18	LOC_Os01g05100	1.40191	0.00346879	Up	2.5179	4.66513	1.70717	12.044	12.3926	9.08564	4.46469
T9 vs. T18	LOC_Os01g05510	1.17637	1.32874e-07	Up	25.8405	42.3713	23.5107	0.0661689	0	0	0
T9 vs. T18	LOC_Os01g05585	-2.31827	0.00865732	Down	2.73274	0.424762	0.135724	1.03473	0.0848656	0.363653	0
T9 vs. T18	LOC_Os01g05600	-6.29565	0.000170902	Down	4.24188	0	0	6.51093	0.126608	1.54008	0
T9 vs. T18	LOC_Os01g05620	-3.33321	5.2972e-09	Down	11.5917	0.85568	1.06458	15.2483	0.646109	2.84875	0.980715
T9 vs. T18	LOC_Os01g05660	2.80474	0.00243591	Up	1.20732	6.13845	15.2544	3.14784	1.40286	2.29225	7.08748
T9 vs. T18	LOC_Os01g05744	1.20911	0.0046953	Up	1.57341	2.65077	0.353129	1.01061	0.850614	1.10684	0.274179
T9 vs. T18	LOC_Os01g05830	1.22589	8.4258e-09	Up	16.2458	28.14	18.4781	15.812	20.9034	18.9865	16.7671
T9 vs. T18	LOC_Os01g05840	2.02332	1.24912e-10	Up	19.6997	59.4052	45.4237	9.51635	7.23013	21.7056	10.6422
T9 vs. T18	LOC_Os01g05870	-2.4416	0.00173136	Down	2.5604	0.354335	8.27427	2.41912	0.485994	1.85184	0.642209
T9 vs. T18	LOC_Os01g05900	1.02462	7.78725e-06	Up	27.1697	40.7913	27.46	22.2582	23.2099	24.6498	24.8227
T9 vs. T18	LOC_Os01g05960	-1.41837	2.94758e-05	Down	38.2381	10.5053	10.3345	32.7364	12.6576	22.5969	4.52324
T9 vs. T18	LOC_Os01g05970	1.14457	1.01745e-07	Up	50.5291	82.6562	33.4856	46.6328	48.6267	58.3292	52.8338
T9 vs. T18	LOC_Os01g06000	-2.13797	7.84924e-06	Down	19.5371	3.33356	0.73402	22.685	7.48275	10.2246	1.23272
T9 vs. T18	LOC_Os01g06020	-1.17572	0.00032039	Down	3.19602	1.03775	0.315311	3.61536	1.78438	2.56841	0.881202
T9 vs. T18	LOC_Os01g06310	1.47825	0.00311007	Up	0.905997	1.87702	1.78102	2.19518	0.926881	5.21932	2.49373
T9 vs. T18	LOC_Os01g06320	2.41618	0.000437793	Up	0.204691	0.799509	182.737	0.133692	0.218333	3.11715	360.674
T9 vs. T18	LOC_Os01g06550	-1.849	1.90209e-12	Down	62.3316	12.7378	7.46938	49.4648	12.5756	18.9946	10.0009
T9 vs. T18	LOC_Os01g06560	4.21639	4.49958e-13	Up	0.0622159	0.844255	9.9806	1.90253	4.09749	7.53335	11.1856
T9 vs. T18	LOC_Os01g06590	1.19307	1.60523e-07	Up	17.4241	29.1402	421.624	13.8277	23.5895	28.2485	295.016
T9 vs. T18	LOC_Os01g06620	3.41904	5.92121e-39	Up	51.11	398.747	133.226	29.3492	21.4798	22.9908	14.1417
T9 vs. T18	LOC_Os01g06630	6.63145	0.000204229	Up	0	0.199391	0.00609466	0	0.208412	0.0697879	0.0213813
T9 vs. T18	LOC_Os01g07080	-1.13713	0.000807559	Down	7.02507	2.35656	1.39615	10.6538	3.42083	4.74055	2.07487
T9 vs. T18	LOC_Os01g07120	1.6094	4.23804e-16	Up	4.60199	10.3398	24.0375	5.03627	6.87758	10.9078	14.3814
T9 vs. T18	LOC_Os01g07130	2.16908	8.76457e-17	Up	4.91929	16.2231	17.6802	5.25396	8.03271	17.478	14.9936
T9 vs. T18	LOC_Os01g07140	-1.86764	8.63696e-15	Down	23.6372	4.73397	2.4403	27.5142	7.05985	17.3563	4.88139
T9 vs. T18	LOC_Os01g07170	-1.652	9.0697e-07	Down	12.8015	3.00861	0.890269	10.9666	2.77558	4.58	1.06861
T9 vs. T18	LOC_Os01g07376	1.1164	2.85407e-06	Up	42.0563	67.1244	33.2894	48.9618	122.511	84.3005	87.6776
T9 vs. T18	LOC_Os01g07480	-1.01566	4.86185e-05	Down	9.43102	3.45343	1.34606	14.1793	9.84867	7.65353	3.84867
T9 vs. T18	LOC_Os01g07530	3.59205	1.12603e-09	Up	0.233336	1.94625	1.30232	0.0872549	0.693026	0.459948	1.69884
T9 vs. T18	LOC_Os01g07620	-1.55137	0.00867803	Down	1.00373	0.247896	0.17997	0.874546	0.103499	0.231617	0.0100656
T9 vs. T18	LOC_Os01g07750	1.223	4.22827e-08	Up	32.0236	55.0032	24.3259	25.4484	55.3316	46.9481	37.3998
T9 vs. T18	LOC_Os01g07910	-1.05054	2.68296e-06	Down	101.501	36.2026	15.7382	133.461	51.5732	71.9513	16.8967
T9 vs. T18	LOC_Os01g08110	1.83055	9.9274e-08	Up	1.39008	3.61538	2.93129	0.863109	0.67431	1.59223	0.527696
T9 vs. T18	LOC_Os01g08120	-2.76306	0.00984545	Down	0.984307	0.111406	0.145213	0.867949	0.0956718	0.199851	0.0882028
T9 vs. T18	LOC_Os01g08170	-3.07108	3.52744e-06	Down	1.59855	0.143295	0.0166205	0.74262	0.388784	0.35692	0.169574
T9 vs. T18	LOC_Os01g08190	-1.61971	0.00043893	Down	12.3894	3.01572	1.85583	8.04918	0.932008	4.37175	1.14176
T9 vs. T18	LOC_Os01g08300	-3.09948	7.45008e-07	Down	9.25672	0.807856	1.0594	2.85787	0.632785	0.789556	0.46388
T9 vs. T18	LOC_Os01g08370	-1.58617	0.000842664	Down	14.3716	3.58859	1.82437	8.6997	2.56107	4.22292	0.866936
T9 vs. T18	LOC_Os01g08380	2.33523	1.48704e-11	Up	52.5265	198.18	737.692	23.3558	164.274	199.537	769.095
T9 vs. T18	LOC_Os01g08440	3.62939	1.0943e-36	Up	66.0588	603.788	93.681	32.2155	139.796	158.837	158.752
T9 vs. T18	LOC_Os01g08450	1.23994	1.20908e-06	Up	199.31	346.304	331.493	228.711	386.345	264.377	418.885
T9 vs. T18	LOC_Os01g08460	5.71841	5.94131e-132	Up	10.0769	385.064	226.667	5.46684	98.178	163.89	337.867
T9 vs. T18	LOC_Os01g08470	1.41998	9.01322e-07	Up	15.0993	29.6629	62.7596	18.1179	25.4294	37.1457	77.0273
T9 vs. T18	LOC_Os01g08540	-1.46192	0.000184333	Down	14.9534	4.00074	1.61434	27.2986	8.00122	12.8539	2.9175
T9 vs. T18	LOC_Os01g08560	1.16292	2.01141e-09	Up	28.2653	47.1649	23.9039	26.3077	71.2529	66.9316	26.8448
T9 vs. T18	LOC_Os01g08670	1.31094	5.86158e-07	Up	3.09996	5.63604	26.6449	3.18675	6.39996	4.96026	3.10507
T9 vs. T18	LOC_Os01g08700	-1.63612	1.64461e-18	Down	1101.44	256.658	245.361	1427.94	398.01	457.492	431.976
T9 vs. T18	LOC_Os01g08710	-1.52132	8.86341e-08	Down	15.2269	3.91638	1.32205	14.4546	2.988	5.29562	1.87791
T9 vs. T18	LOC_Os01g08780	3.12492	1.099e-07	Up	0.0981152	0.62564	0.171917	0.148544	0.100705	0.237776	0.268274
T9 vs. T18	LOC_Os01g08810	5.02468	1.97154e-48	Up	0.824446	19.6935	6.56649	0.295964	2.7337	2.88261	4.93152
T9 vs. T18	LOC_Os01g08850	-1.35038	0.000216105	Down	55.1145	16.0058	15.7542	91.3584	29.4646	34.8059	17.5429
T9 vs. T18	LOC_Os01g08860	3.11422	7.29484e-11	Up	0.504054	3.26653	1.58543	29.0355	107.155	215.115	17.551
T9 vs. T18	LOC_Os01g08930	-1.19617	0.0080221	Down	26.4181	8.73872	1.87071	58.4582	13.573	33.0358	7.55017
T9 vs. T18	LOC_Os01g09010	1.9557	8.55733e-18	Up	207.18	594.82	620.703	256.299	274.552	245.12	615.703
T9 vs. T18	LOC_Os01g09080	5.00189	2.62791e-05	Up	0.0207548	0.501551	0.739774	0.00658516	0.122681	0.122841	1.79551
T9 vs. T18	LOC_Os01g09100	5.47354	4.18096e-31	Up	0.725991	22.5367	16.8963	2.8736	36.9841	30.4028	77.5043
T9 vs. T18	LOC_Os01g09290	1.87248	0.00171602	Up	0.93729	2.54297	3.435	0.0655027	0.316786	0.43855	0.785921
T9 vs. T18	LOC_Os01g09300	1.35483	7.94091e-13	Up	815.611	1522.1	1683.69	218.232	232.491	232.472	292.886
T9 vs. T18	LOC_Os01g09500	-2.25671	0.00600642	Down	0.898681	0.141799	0.0204786	0.761087	0.149039	0.351414	0.0571177
T9 vs. T18	LOC_Os01g09590	-1.35304	0.000543186	Down	12.2827	3.5367	0.587561	20.012	2.77115	8.6849	4.4508
T9 vs. T18	LOC_Os01g09620	1.12566	0.00145806	Up	10.2187	16.7353	1.99188	19.5397	6.80384	25.4461	5.2945
T9 vs. T18	LOC_Os01g09640	1.08625	0.0167866	Up	0.526279	0.846957	21.1961	0.3688	0.621715	0.803039	2.43554
T9 vs. T18	LOC_Os01g09650	3.37383	2.30896e-05	Up	0.354746	2.70076	7.04623	0	0	0	0
T9 vs. T18	LOC_Os01g09670	1.31418	2.91526e-05	Up	20.9849	38.1567	58.0127	30.4223	52.9358	44.8015	52.2182
T9 vs. T18	LOC_Os01g09730	2.7151	4.93917e-14	Up	1.96439	9.07057	0.964013	7.06345	5.32724	4.29674	1.2719
T9 vs. T18	LOC_Os01g09750	-1.18093	0.0138284	Down	3.69548	1.17061	0.477981	4.03479	0.754258	2.22037	0.63827
T9 vs. T18	LOC_Os01g09770	1.31074	2.56522e-07	Up	5.27526	9.46143	87.3262	6.44718	6.25569	5.84508	310.232
T9 vs. T18	LOC_Os01g09860	-1.87893	1.62157e-09	Down	9.48854	1.92919	0.571547	17.2401	4.63216	7.12436	1.44232
T9 vs. T18	LOC_Os01g09870	1.85111	0.00418124	Up	1.82206	4.93497	3.26432	1.66349	0.296434	2.77128	5.97755
T9 vs. T18	LOC_Os01g09880	-1.49597	8.03675e-09	Down	15.713	4.15482	1.53083	12.2112	2.66736	4.32513	1.4268
T9 vs. T18	LOC_Os01g10090	-4.18442	0.000606831	Down	0.77301	0.029332	0.343767	1.35145	0.235466	0.41199	0.0915555
T9 vs. T18	LOC_Os01g10100	-1.28489	0.000273943	Down	40.91	12.436	12.5801	40.5016	15.9503	19.2774	9.01024
T9 vs. T18	LOC_Os01g10110	1.56506	0.000482755	Up	0.790615	1.71267	292.883	0.892236	0.569534	4.17115	9.45283
T9 vs. T18	LOC_Os01g10180	1.20067	7.59703e-05	Up	35.7017	60.2261	130.545	35.8076	34.7695	25.157	80.0753
T9 vs. T18	LOC_Os01g10210	2.25572	3.89519e-07	Up	0.567659	1.96884	0.208495	0.0765517	0.0657542	0.15189	0.0839425
T9 vs. T18	LOC_Os01g10250	1.13071	2.51793e-05	Up	14.0069	22.3688	41.1183	21.5638	29.0045	27.1569	34.0895
T9 vs. T18	LOC_Os01g10400	1.68012	1.0544e-19	Up	32.4893	76.9944	45.3649	6.94527	3.24231	16.7292	9.41133
T9 vs. T18	LOC_Os01g10430	-1.41993	3.09967e-11	Down	389.329	107.752	29.4329	307.651	146.593	182.526	21.7843
T9 vs. T18	LOC_Os01g10440	1.00063	0.00246908	Up	122.01	177.91	398.394	116.043	70.5894	91.0919	127.751
T9 vs. T18	LOC_Os01g10460	-1.45062	0.00125404	Down	9.25991	2.50457	0.845238	8.69178	2.04896	3.09934	0.993113
T9 vs. T18	LOC_Os01g10470	3.99614	4.11396e-11	Up	22.5566	253.892	38.0356	94.2388	127.945	88.9115	83.6762
T9 vs. T18	LOC_Os01g10580	-4.51256	8.88342e-19	Down	7.73973	0.244722	7.36163	5.22725	0.0856635	0.575754	0.414666
T9 vs. T18	LOC_Os01g10680	1.44094	7.55479e-05	Up	6.27275	12.7825	37.1195	8.41879	4.15848	12.7483	12.8536
T9 vs. T18	LOC_Os01g10700	-1.76429	2.43962e-07	Down	7.58475	1.62035	0.914684	0.0231356	0.0956048	0.0148188	0.0785757
T9 vs. T18	LOC_Os01g10710	-1.96338	0.0010914	Down	2.51755	0.482751	0.506792	0.0920057	0.0630454	0.0746763	0.109196
T9 vs. T18	LOC_Os01g10780	2.59081	9.10702e-07	Up	1.72183	7.81051	2.46082	0	0	0	0
T9 vs. T18	LOC_Os01g10800	1.61871	1.00253e-05	Up	5.93156	13.3617	4.56435	5.91124	2.77973	5.0674	2.97349
T9 vs. T18	LOC_Os01g10810	2.19652	2.5889e-07	Up	1.74016	5.97521	1.52001	0.012757	0.559423	0.99373	0.902523
T9 vs. T18	LOC_Os01g10890	3.88233	8.86825e-53	Up	125.192	1345.26	1499.86	353.915	875.938	728.117	880.608
T9 vs. T18	LOC_Os01g10900	1.59037	1.67469e-10	Up	5.25006	11.5424	5.20914	16.3015	22.7672	13.6135	13.4086
T9 vs. T18	LOC_Os01g10980	4.03772	2.12922e-56	Up	1.55126	18.665	5.37281	0.103446	0.598946	0.571616	0.819827
T9 vs. T18	LOC_Os01g11070	-1.1369	1.99908e-07	Down	11.5982	3.84273	1.84232	11.3459	6.08988	7.74904	3.24774
T9 vs. T18	LOC_Os01g11080	7.00012	8.38334e-09	Up	0.0439088	3.60765	0.0498614	0.445661	1.26395	1.42555	0.914926
T9 vs. T18	LOC_Os01g11130	-1.33016	0.000197342	Down	21.3234	6.23523	2.10592	25.8752	6.73652	17.3099	4.49659
T9 vs. T18	LOC_Os01g11350	1.16589	0.000884079	Up	2.92364	4.67396	0.747702	5.15668	2.86238	2.25635	0.773465
T9 vs. T18	LOC_Os01g11370	-1.03486	0.00318878	Down	19.0272	6.86635	1.82314	31.6892	8.88008	15.6583	3.96201
T9 vs. T18	LOC_Os01g11414	-1.70033	1.29434e-14	Down	72.6197	16.6141	12.3312	58.683	17.1766	27.6795	9.41702
T9 vs. T18	LOC_Os01g11430	1.15716	9.21453e-06	Up	4.76805	7.73296	8.36764	5.22263	1.73441	4.5074	3.8571
T9 vs. T18	LOC_Os01g11570	-1.0062	0.00441112	Down	31.898	11.326	7.81762	23.3146	5.24056	12.0531	4.28116
T9 vs. T18	LOC_Os01g11590	-1.82374	2.63126e-08	Down	5.19017	1.07704	5.10029	3.35442	0.807869	1.92089	1.16837
T9 vs. T18	LOC_Os01g11600	2.18342	0.00155386	Up	0.50048	1.61492	10.7731	0.174355	0.294391	0.141139	0.680122
T9 vs. T18	LOC_Os01g11620	-1.49015	8.07674e-08	Down	200.274	53.1939	14.9752	230.787	138.385	110.683	34.8049
T9 vs. T18	LOC_Os01g11700	-2.20387	4.35816e-05	Down	4.41597	0.721919	0.14522	2.14401	0.364362	1.11178	0.236294
T9 vs. T18	LOC_Os01g11710	-1.36708	4.51255e-12	Down	28.3406	8.18066	1.1423	24.7108	6.7863	16.6553	1.21267
T9 vs. T18	LOC_Os01g12000	1.59275	1.30935e-08	Up	223.912	506.639	63.9029	147.189	427.612	371.453	124.51
T9 vs. T18	LOC_Os01g12100	2.0372	2.2717e-06	Up	2.7523	8.16171	0.523709	1.70037	2.01988	2.92792	1.637
T9 vs. T18	LOC_Os01g12260	-1.19671	0.000122826	Down	20.1431	6.5786	3.42392	18.657	6.88553	8.23081	3.22519
T9 vs. T18	LOC_Os01g12270	1.62654	1.30733e-05	Up	18.934	43.61	4.90043	32.5666	21.3822	32.0736	9.8926
T9 vs. T18	LOC_Os01g12320	-1.13979	3.11579e-07	Down	135.625	45.4256	14.3761	60.5173	35.9916	55.9151	28.0406
T9 vs. T18	LOC_Os01g12381	-1.1524	0.00331449	Down	0.493913	0.162725	0.0654398	0.357361	0.115081	0.234929	0.102661
T9 vs. T18	LOC_Os01g12390	-1.175	8.43607e-08	Down	202.94	66.21	54.7701	220.541	181.107	157.049	92.0806
T9 vs. T18	LOC_Os01g12430	1.18125	0.00738486	Up	2.3267	3.92844	14.9314	2.77834	1.6558	4.50666	3.34056
T9 vs. T18	LOC_Os01g12440	-3.52123	5.16783e-10	Down	32.1644	1.99402	280.826	13.9403	0.475055	1.81739	5.59079
T9 vs. T18	LOC_Os01g12520	2.63984	6.44381e-23	Up	66.9497	308.197	68.0897	84.4591	157.928	145.099	133.667
T9 vs. T18	LOC_Os01g12570	-3.28971	0.00304629	Down	0.10876	0.0085541	3.82352	0.00282945	0.0058412	0.012246	0.0173488
T9 vs. T18	LOC_Os01g12640	1.35011	3.24992e-05	Up	4.82385	8.97941	11.4185	6.16169	11.8635	13.9715	43.7794
T9 vs. T18	LOC_Os01g12670	-1.10859	0.00241442	Down	22.1824	7.46041	4.46239	43.4611	15.5873	23.7757	10.5009
T9 vs. T18	LOC_Os01g12680	3.54557	1.08569e-61	Up	23.5622	202.995	91.4708	10.4025	100.778	78.5128	80.7362
T9 vs. T18	LOC_Os01g12710	1.22899	2.07489e-10	Up	123.368	210.964	304.75	93.4912	177.912	225.291	594.529
T9 vs. T18	LOC_Os01g12770	1.46281	0.000122191	Up	20.0252	41.2803	38.147	0.536044	0.763405	0.578819	0.716917
T9 vs. T18	LOC_Os01g12810	2.9799	9.64697e-34	Up	1.55514	8.99993	2.46937	0.855848	7.79858	7.57864	2.42148
T9 vs. T18	LOC_Os01g12820	1.00329	0.0160775	Up	8.57503	12.2191	8.26675	6.50047	9.44183	9.05712	10.2371
T9 vs. T18	LOC_Os01g12830	1.0121	0.000102981	Up	33.8712	50.5808	49.4292	27.076	53.4682	49.213	64.0309
T9 vs. T18	LOC_Os01g12840	2.17729	3.50925e-26	Up	14.8402	49.0824	86.0366	15.8564	73.0515	55.3465	90.7369
T9 vs. T18	LOC_Os01g12910	1.75518	6.08175e-07	Up	27.9363	67.4592	9.49483	58.7385	49.2021	57.9641	25.3213
T9 vs. T18	LOC_Os01g12930	1.34197	1.34218e-06	Up	0.958731	1.76711	0.168048	1.21681	1.38364	1.4808	0.402256
T9 vs. T18	LOC_Os01g13090	-1.1392	1.12998e-06	Down	25.2096	8.52315	3.82634	23.0126	10.9428	16.5812	4.40063
T9 vs. T18	LOC_Os01g13120	-1.55685	6.05743e-13	Down	193.476	48.3426	0.869159	285.046	151.703	163.596	6.34284
T9 vs. T18	LOC_Os01g13150	-1.11852	0.00108241	Down	30.5438	10.4985	5.51711	26.3571	7.32974	16.2546	5.12753
T9 vs. T18	LOC_Os01g13210	2.46357	1.14998e-13	Up	1.72304	6.89827	13.1674	3.81339	9.68276	7.86728	14.7743
T9 vs. T18	LOC_Os01g13270	1.92638	0.000192613	Up	0.508221	1.41107	0.152358	7.53263	6.50479	4.62736	1.69282
T9 vs. T18	LOC_Os01g13370	2.06602	1.04182e-23	Up	22.6767	69.7444	47.4318	40.7309	64.978	53.3188	66.9112
T9 vs. T18	LOC_Os01g13390	1.96628	7.1282e-06	Up	1.77799	5.17787	1.09802	1.25733	4.04184	8.78004	1.34155
T9 vs. T18	LOC_Os01g13430	-1.4617	7.27269e-07	Down	25.2316	6.93215	5.10945	23.3437	9.66695	14.1384	2.76638
T9 vs. T18	LOC_Os01g13480	6.14509	7.45643e-10	Up	0.0364534	2.01716	0.0270368	0.0465615	0.148056	0.269118	0.108719
T9 vs. T18	LOC_Os01g13490	-1.88788	0.000433721	Down	4.80634	0.98024	0.977363	7.632	2.03256	3.85037	0.460709
T9 vs. T18	LOC_Os01g13520	-1.46002	1.21931e-13	Down	144.25	38.3346	15.2721	217.077	110.322	83.2515	18.39
T9 vs. T18	LOC_Os01g13530	-1.23827	0.00453598	Down	16.9748	5.42509	2.39266	25.1759	12.3174	17.7707	4.5737
T9 vs. T18	LOC_Os01g13620	-5.06265	0.00426089	Down	1.08587	0.0251416	1.08645	1.75249	1.64157	1.02134	2.06484
T9 vs. T18	LOC_Os01g13690	2.87153	1.39627e-05	Up	0.202673	1.05065	0.513416	0.178964	0.27181	0.52494	1.24001
T9 vs. T18	LOC_Os01g13710	2.03777	2.29391e-06	Up	0.855312	2.48965	0.725621	3.48374	4.88687	2.81492	2.18582
T9 vs. T18	LOC_Os01g13720	-1.12317	0.0021683	Down	5.33184	1.78831	0.678636	7.95397	2.21271	3.87796	1.23457
T9 vs. T18	LOC_Os01g13730	-1.25609	1.44544e-06	Down	112.203	34.6945	19.8936	95.9159	43.5958	61.7474	25.7689
T9 vs. T18	LOC_Os01g13740	2.09625	1.3027e-23	Up	17.339	54.3249	29.5727	3.88755	3.7247	11.2356	4.49114
T9 vs. T18	LOC_Os01g13930	1.66805	4.24063e-09	Up	10.5562	24.8118	52.5256	9.46783	13.3834	14.2506	45.688
T9 vs. T18	LOC_Os01g14410	9.79748	1.08027e-41	Up	0.0361254	24.6569	6.31436	0.0159489	2.76303	6.07697	2.00231
T9 vs. T18	LOC_Os01g14510	4.31435	1.1231e-46	Up	11.4553	168.714	110.222	11.723	85.262	109.223	178.402
T9 vs. T18	LOC_Os01g14610	-1.21775	2.14336e-05	Down	14.5582	4.64974	1.96871	14.7565	4.6812	7.44368	1.68672
T9 vs. T18	LOC_Os01g14810	-1.21954	3.29946e-06	Down	66.8063	21.1144	9.48067	45.0099	17.3254	26.7425	9.80798
T9 vs. T18	LOC_Os01g14900	6.6494	0.000165699	Up	0	0.827317	0.132658	0.105775	0.371529	0.885613	0.26469
T9 vs. T18	LOC_Os01g14940	1.4085	0.00707735	Up	16.8443	30.4441	2.93319	70.6443	49.1531	34.8801	6.09969
T9 vs. T18	LOC_Os01g14960	1.79737	7.98835e-05	Up	1.4451	3.72685	2.60289	0.779931	7.69185	5.71981	8.46418
T9 vs. T18	LOC_Os01g15000	2.74905	2.00524e-25	Up	18.4551	89.384	100.894	14.9859	36.2008	39.2213	58.7237
T9 vs. T18	LOC_Os01g15010	1.31615	1.12043e-10	Up	339.528	622.286	408.88	300.896	643.099	642.93	381.983
T9 vs. T18	LOC_Os01g15110	1.20617	3.56921e-07	Up	85.7752	145.114	157.467	103.475	143.176	119.006	148.444
T9 vs. T18	LOC_Os01g15270	3.49319	1.80114e-33	Up	724.316	5834.82	5304.42	1208.9	2817.59	3618.69	5224.47
T9 vs. T18	LOC_Os01g15300	-1.59295	7.54879e-10	Down	170.322	41.601	35.4099	167.322	76.431	89.0891	49.8295
T9 vs. T18	LOC_Os01g15320	-1.07633	0.00105066	Down	12.6588	4.48573	8.24058	16.9666	12.8035	16.5321	13.4609
T9 vs. T18	LOC_Os01g15340	2.66915	1.39987e-36	Up	47.5589	220.672	1917.85	61.509	36.3079	172.684	124.312
T9 vs. T18	LOC_Os01g15390	-1.1569	0.00139504	Down	8.18814	2.64636	0.583039	11.3909	18.0063	12.2764	13.7749
T9 vs. T18	LOC_Os01g15540	-2.54336	7.9691e-09	Down	51.7144	6.62922	0.840189	41.5223	19.4909	21.3707	5.39073
T9 vs. T18	LOC_Os01g15790	-1.22474	0.00021977	Down	20.9768	6.55096	0.850121	19.3235	4.31991	8.51233	1.8075
T9 vs. T18	LOC_Os01g15900	3.52293	6.4141e-27	Up	0.429681	3.6522	0.973904	0.272363	2.76471	2.21325	0.784979
T9 vs. T18	LOC_Os01g15970	-1.6104	2.92225e-06	Down	17.6602	4.39895	1.16897	10.1054	3.82808	6.23915	1.01278
T9 vs. T18	LOC_Os01g15979	-1.37727	6.01747e-07	Down	3.22771	0.926283	0.392342	3.47524	1.42088	1.67114	0.46828
T9 vs. T18	LOC_Os01g16060	-1.51352	0.00444884	Down	1.62491	0.404472	0.252799	2.18283	0.777865	0.947497	0.292649
T9 vs. T18	LOC_Os01g16100	-1.48478	4.69466e-05	Down	31.9892	8.37969	5.99557	36.391	9.1058	14.544	5.76211
T9 vs. T18	LOC_Os01g16110	-1.16094	7.86358e-06	Down	22.9811	7.59199	4.0452	29.6316	8.3445	13.317	5.00475
T9 vs. T18	LOC_Os01g16140	2.7117	1.60883e-10	Up	3.07355	14.5722	19.4786	12.471	18.1048	16.4953	142.068
T9 vs. T18	LOC_Os01g16230	2.20669	0.000765833	Up	0.564621	1.9354	4.85331	0.5557	0.557326	0.481364	1.00276
T9 vs. T18	LOC_Os01g16320	5.02073	0.00135234	Up	0.0129674	0.286044	0	0.199137	0.167878	0.195712	0.0519165
T9 vs. T18	LOC_Os01g16450	2.30214	1.11907e-22	Up	329.352	1189.79	3324.81	568.241	1424.53	939.288	3248.3
T9 vs. T18	LOC_Os01g16470	3.33616	2.95968e-27	Up	18.8223	136.845	28.4383	95.0595	168.962	110.359	92.7423
T9 vs. T18	LOC_Os01g16510	-1.07065	5.31356e-05	Down	18.1435	6.4168	3.1229	15.2829	5.80443	8.51285	2.72907
T9 vs. T18	LOC_Os01g16620	-2.25001	1.29692e-12	Down	88.1204	13.9053	14.5695	50.3244	3.07194	12.8019	4.43742
T9 vs. T18	LOC_Os01g16810	1.71539	0.000614769	Up	0.441919	1.0191	0.168437	0.526307	0.456249	0.820148	0.223802
T9 vs. T18	LOC_Os01g16940	-1.24319	1.03727e-05	Down	14.2645	4.508	3.11521	13.189	3.80463	5.33922	2.92766
T9 vs. T18	LOC_Os01g16950	1.43045	1.0167e-07	Up	52.2877	103.201	16.492	75.6206	77.4031	73.6821	45.2177
T9 vs. T18	LOC_Os01g16980	1.60755	7.54457e-09	Up	24.1965	54.0224	892.292	11.4534	10.0176	17.5047	117.303
T9 vs. T18	LOC_Os01g17000	-1.2694	0.000808922	Down	7.25776	2.24747	1.07815	18.6562	5.83681	5.79943	1.04561
T9 vs. T18	LOC_Os01g17070	1.40012	1.51266e-09	Up	3.49225	6.71373	29.8399	3.38509	4.26027	4.29173	6.01519
T9 vs. T18	LOC_Os01g17160	3.93684	1.19016e-35	Up	0.930475	10.4184	8.16677	2.76706	2.30833	2.60112	1.84831
T9 vs. T18	LOC_Os01g17170	1.75225	2.26681e-11	Up	52.4164	131.494	25.221	31.5985	22.5555	124.98	25.4103
T9 vs. T18	LOC_Os01g17240	1.11223	0.00428503	Up	3.60328	5.7668	4.85756	3.01751	0.471321	2.684	1.8462
T9 vs. T18	LOC_Os01g17390	1.85889	2.18947e-17	Up	193.905	512.119	250.449	382.508	696.692	495.012	459.808
T9 vs. T18	LOC_Os01g17396	3.6671	4.2676e-36	Up	1.31662	12.4673	7.15562	0.354362	19.8651	13.3322	5.81104
T9 vs. T18	LOC_Os01g17470	-1.45701	0.00210766	Down	4.24071	1.10592	1.43615	11.2321	4.1969	3.91876	1.85963
T9 vs. T18	LOC_Os01g18050	-1.31886	1.69056e-11	Down	1507.88	448.258	143.123	1176.59	473.337	603.859	95.8749
T9 vs. T18	LOC_Os01g18060	-1.62281	1.28803e-06	Down	11.6791	2.75382	1.0462	13.0639	4.45293	5.32692	1.72558
T9 vs. T18	LOC_Os01g18100	1.16339	4.53267e-06	Up	34.1592	56.2365	90.1478	29.1323	40.3605	56.1412	36.2576
T9 vs. T18	LOC_Os01g18170	-2.07235	3.00906e-07	Down	9.16902	1.62064	1.42923	9.96914	2.56171	5.5104	0.221441
T9 vs. T18	LOC_Os01g18220	4.20386	0.000544956	Up	0.424383	5.96817	27.9917	0.606866	4.15562	17.2206	8.54711
T9 vs. T18	LOC_Os01g18410	-1.04872	0.000354342	Down	5.57466	1.93081	0.942216	1.47562	0.98318	0.965809	0.438588
T9 vs. T18	LOC_Os01g18440	4.63122	0.00735605	Up	0.00484628	0.0953402	0.0042754	0	0	0.0154958	0
T9 vs. T18	LOC_Os01g18490	3.59466	0.000499779	Up	0.0270366	0.244322	2.58462	0.0211514	0.0331664	0.0982143	0.199375
T9 vs. T18	LOC_Os01g18620	2.05554	0.00756212	Up	1.39811	4.33117	2.11213	8.11807	15.7954	27.7299	16.6819
T9 vs. T18	LOC_Os01g18630	-2.28201	1.18562e-33	Down	1279.08	193.832	101.938	1198.66	184.814	349.753	128.422
T9 vs. T18	LOC_Os01g18800	2.17944	5.3896e-30	Up	232.227	769.377	1045.58	222.989	823.628	595.433	810.128
T9 vs. T18	LOC_Os01g18860	2.81368	9.48219e-29	Up	133.897	680.709	424.515	2.76479	1.28079	2.70869	2.05988
T9 vs. T18	LOC_Os01g18880	-1.1691	0.000395419	Down	26.3178	8.6766	6.96929	29.8731	8.21618	15.0354	5.40765
T9 vs. T18	LOC_Os01g19130	1.66608	1.11583e-15	Up	126.692	297.279	1550.18	141.423	128.477	216.29	2202.49
T9 vs. T18	LOC_Os01g19160	-1.79143	0.000446902	Down	4.79945	0.977839	0.174163	4.30967	0.92719	1.67903	0.554913
T9 vs. T18	LOC_Os01g19170	2.10447	7.14621e-22	Up	13.0581	41.2486	20.6317	8.28099	25.6876	30.9417	19.6511
T9 vs. T18	LOC_Os01g19400	-1.03131	0.000355878	Down	4.763	1.73335	0.598021	4.69869	1.16106	2.4203	0.946024
T9 vs. T18	LOC_Os01g19500	2.57465	6.41639e-05	Up	1.26805	5.64864	4.042	1.13721	0.241151	1.04417	2.58137
T9 vs. T18	LOC_Os01g19548	-1.2859	0.00410826	Down	12.4077	3.77787	1.6791	15.5562	2.04657	6.12692	1.09691
T9 vs. T18	LOC_Os01g19740	-2.60334	8.3926e-15	Down	93.765	11.854	21.3897	48.5328	2.21986	10.1194	6.86931
T9 vs. T18	LOC_Os01g19770	3.22009	0.014885	Up	0.35667	2.44559	4.52434	2.40188	0.617791	0.727105	0.419297
T9 vs. T18	LOC_Os01g19800	2.49016	2.4556e-07	Up	2.20632	9.19795	232.649	2.58186	2.65104	2.61856	125.754
T9 vs. T18	LOC_Os01g19850	-2.08529	8.62304e-16	Down	135.788	23.1918	2.42173	157.715	82.1682	67.2971	14.6729
T9 vs. T18	LOC_Os01g19940	2.3204	8.71335e-13	Up	1.20962	4.46295	43.8647	0.670658	1.80497	2.46972	24.1734
T9 vs. T18	LOC_Os01g20000	2.07398	2.02373e-05	Up	2.00978	5.78644	0.752134	13.4079	20.9446	14.2161	13.5819
T9 vs. T18	LOC_Os01g20730	2.66498	2.85613e-10	Up	1.12029	5.29856	1.19873	0.718574	0.630858	0.92473	0.462863
T9 vs. T18	LOC_Os01g20830	-4.18038	4.71567e-43	Down	21.2436	0.844953	13.9036	6.74624	0.188061	1.55138	6.19585
T9 vs. T18	LOC_Os01g20880	-1.50022	0.00045728	Down	39.8419	10.4928	5.80704	47.5207	22.0103	27.5488	4.21465
T9 vs. T18	LOC_Os01g20890	-1.10861	7.20619e-06	Down	275.235	92.2645	26.4617	334.6	146.069	180.029	51.745
T9 vs. T18	LOC_Os01g20930	1.59506	3.46099e-06	Up	5.06784	11.2183	7.74324	9.26535	10.9346	10.3802	7.95486
T9 vs. T18	LOC_Os01g20970	2.31961	0.00204894	Up	6.41711	21.9258	3.044	39.2923	39.2574	26.6201	12.4032
T9 vs. T18	LOC_Os01g20980	3.4171	5.72895e-09	Up	0.657053	4.93914	50.3418	0.168441	1.41419	0.881363	7.1409
T9 vs. T18	LOC_Os01g21120	3.81724	1.8473e-13	Up	1.55568	16.0558	580.876	4.36671	13.8165	18.2136	629.105
T9 vs. T18	LOC_Os01g21170	-2.20597	0.000449935	Down	9.9744	1.59378	0.622418	11.0386	3.15303	5.94792	2.01994
T9 vs. T18	LOC_Os01g21250	4.51448	2.52856e-51	Up	20.4024	348.685	2726.57	18.3617	497.839	198.702	1889.49
T9 vs. T18	LOC_Os01g21320	1.51906	5.49684e-13	Up	293.291	615.871	573.5	218.061	360.864	342.078	622.846
T9 vs. T18	LOC_Os01g21380	2.78878	0.00122496	Up	0.308085	1.57391	0.759288	0.836345	1.70016	1.70762	1.70799
T9 vs. T18	LOC_Os01g21420	2.65901	5.31499e-30	Up	15.1271	69.6533	50.195	13.3775	90.109	94.886	56.7063
T9 vs. T18	LOC_Os01g21580	2.96743	0.000178447	Up	0.154383	0.844259	0.37137	0.466973	0.448061	0.495601	0.379293
T9 vs. T18	LOC_Os01g21970	3.11856	2.34794e-26	Up	384.111	2425.83	1002.75	1648.92	3308.56	2050.16	2197.05
T9 vs. T18	LOC_Os01g22010	1.37421	1.30212e-09	Up	360.133	689.171	1483.68	191.405	240.278	264.919	272.257
T9 vs. T18	LOC_Os01g22352	1.19393	1.7645e-05	Up	47.5543	81.2047	72.5248	0.590333	0.456057	0.869255	1.16712
T9 vs. T18	LOC_Os01g22380	3.90173	2.5301e-10	Up	0.394846	4.35237	1.58055	6.5094	0.588329	8.17266	1.18555
T9 vs. T18	LOC_Os01g22390	-1.09537	0.000393039	Down	2.51996	0.870056	0.258254	2.30322	1.32272	1.38565	0.420236
T9 vs. T18	LOC_Os01g22510	1.22625	1.48424e-05	Up	27.9892	47.033	27.4146	27.2248	44.6633	29.706	37.4124
T9 vs. T18	LOC_Os01g22540	-3.18007	1.87352e-06	Down	24.8184	1.94984	14.5197	8.50236	0.797318	2.4082	0.83294
T9 vs. T18	LOC_Os01g22600	1.03071	4.48303e-07	Up	74.9735	111.933	61.9678	51.0381	115.249	93.5065	76.4689
T9 vs. T18	LOC_Os01g22780	-1.64327	8.42212e-10	Down	81.3611	19.2616	32.4855	13.3942	1.92784	3.71536	1.85203
T9 vs. T18	LOC_Os01g22900	2.92617	1.23855e-41	Up	71.5029	395.832	212.091	49.9922	113.513	94.7605	225.964
T9 vs. T18	LOC_Os01g23370	1.62666	6.83079e-05	Up	0.911046	2.02105	0.739112	1.46184	1.35355	1.27279	0.409068
T9 vs. T18	LOC_Os01g23620	1.00096	0.000280826	Up	48.2122	71.3389	50.7243	54.3031	58.0492	52.9337	50.6264
T9 vs. T18	LOC_Os01g23680	1.77526	3.06352e-15	Up	64.2306	159.131	152.175	68.731	100.439	79.7794	134.53
T9 vs. T18	LOC_Os01g23710	-1.33698	0.00279745	Down	8.00362	2.28046	0.324347	8.37417	3.07582	3.19886	0.895884
T9 vs. T18	LOC_Os01g23880	3.23007	1.62965e-28	Up	11.4842	78.167	25.3416	122.269	209.596	137.873	139.904
T9 vs. T18	LOC_Os01g24710	4.82188	7.49011e-45	Up	27.1202	575.494	473.871	11.237	511.571	424.73	931.835
T9 vs. T18	LOC_Os01g24750	1.48226	1.87442e-12	Up	43.6552	90.2736	88.2526	51.082	56.3719	48.3536	75.8948
T9 vs. T18	LOC_Os01g24820	1.8351	0.0173083	Up	0.511325	1.35059	0.129008	0.228306	0.515522	0.973333	0.379206
T9 vs. T18	LOC_Os01g24920	-1.46579	9.30702e-05	Down	5.26773	1.40039	0.626734	4.18273	1.39124	1.69674	0.254957
T9 vs. T18	LOC_Os01g25460	2.46889	1.16717e-09	Up	79.4312	305.415	70.4122	764.634	1246.35	718.951	650.481
T9 vs. T18	LOC_Os01g25530	-1.32022	3.86758e-07	Down	40.849	11.9693	4.56327	44.2016	23.0393	24.9132	9.35767
T9 vs. T18	LOC_Os01g25540	3.41436	1.26341e-55	Up	262.176	2042.41	2955.97	244.711	1179.79	1091.09	2344.86
T9 vs. T18	LOC_Os01g25560	2.38947	7.99313e-06	Up	0.128883	0.499274	0.704821	0.326523	2.31376	2.17017	3.6855
T9 vs. T18	LOC_Os01g25810	-2.82346	0.00257265	Down	1.38696	0.147397	0.408187	2.44129	0.780248	0.765008	0.416097
T9 vs. T18	LOC_Os01g26039	1.41563	0.000717323	Up	5.12452	10.0738	5.04425	25.1376	16.236	16.62	4.22076
T9 vs. T18	LOC_Os01g26120	3.31103	1.491e-35	Up	13.3359	95.9995	50.8167	5.3193	25.8259	24.2059	43.4459
T9 vs. T18	LOC_Os01g27190	3.35367	2.13124e-32	Up	32.3262	237.766	60.1653	194.488	337.351	262.893	253.728
T9 vs. T18	LOC_Os01g27360	4.18619	1.57274e-93	Up	9.86695	132.723	58.4083	3.63309	5.40891	21.1257	7.01575
T9 vs. T18	LOC_Os01g27720	1.08854	2.10534e-06	Up	11.8673	18.5001	35.7027	13.2412	5.75749	10.7106	3.70603
T9 vs. T18	LOC_Os01g27890	1.57375	5.49643e-09	Up	3.44313	7.49065	2.75675	0.0443434	0	0.0182035	0.0335574
T9 vs. T18	LOC_Os01g28030	-1.98145	0.00388683	Down	1.06547	0.202536	0.21701	0.702209	0.316729	1.11166	0.980597
T9 vs. T18	LOC_Os01g28500	1.23137	0.0112812	Up	1.41909	2.45958	2.05072	3.97706	10.5921	12.1098	18.9932
T9 vs. T18	LOC_Os01g28680	1.06042	6.12579e-06	Up	12.895	19.5416	38.6144	3.91533	16.2473	19.2569	62.5079
T9 vs. T18	LOC_Os01g28790	4.02449	1.43877e-33	Up	2.9424	35.286	664.543	4.23531	32.7484	32.2019	1399.37
T9 vs. T18	LOC_Os01g29469	1.23219	5.5085e-06	Up	4.92157	8.42403	3.06629	4.64258	4.35447	3.74894	2.61217
T9 vs. T18	LOC_Os01g29600	-2.00275	0.00413771	Down	1.26259	0.237158	0.137494	1.16356	0.569634	0.355384	0.157551
T9 vs. T18	LOC_Os01g29610	-1.41662	2.80826e-05	Down	4.73494	1.29247	0.293742	3.37064	1.74743	1.74163	0.837048
T9 vs. T18	LOC_Os01g29690	-1.15853	0.0140311	Down	3.07858	1.03199	0.405427	1.54713	0.771596	0.847749	0.47261
T9 vs. T18	LOC_Os01g29740	1.97442	7.24537e-13	Up	8.60175	24.4219	11.9785	11.7318	19.5074	16.9656	17.4491
T9 vs. T18	LOC_Os01g31360	1.41963	7.71547e-13	Up	160.292	313.227	232.289	134.767	321.557	246.245	245.969
T9 vs. T18	LOC_Os01g31370	4.80908	6.18814e-41	Up	0.545063	11.1252	70.0946	0.112178	0.963904	1.17709	47.0826
T9 vs. T18	LOC_Os01g31494	-1.20858	0.00931297	Down	1.70085	0.527488	0.192089	3.24632	2.10697	2.15137	1.14076
T9 vs. T18	LOC_Os01g31690	1.58599	6.59722e-08	Up	26.3403	59.0142	12.272	13.6912	10.87	45.4268	7.90096
T9 vs. T18	LOC_Os01g31940	-1.8386	1.14851e-08	Down	4.32623	0.907653	1.36101	2.59621	0.895395	2.04605	0.762936
T9 vs. T18	LOC_Os01g32170	-1.23664	0.00603741	Down	8.71105	2.82959	2.41544	8.89823	2.45759	3.61519	1.50468
T9 vs. T18	LOC_Os01g32380	2.59985	4.10386e-06	Up	6.06817	27.8422	73.0573	35.8457	34.6167	27.3753	180.158
T9 vs. T18	LOC_Os01g32770	1.45269	7.99589e-09	Up	35.7206	72.1542	102.862	72.9969	87.798	69.0891	230.705
T9 vs. T18	LOC_Os01g32780	1.24766	0.000437698	Up	5.82767	10.2327	6.94889	7.95234	4.02791	6.27359	2.04755
T9 vs. T18	LOC_Os01g32964	1.01322	1.49975e-06	Up	71.8422	105.81	200.624	97.45	131.736	92.0271	211.005
T9 vs. T18	LOC_Os01g33000	1.23947	5.37045e-10	Up	228.362	398.898	561.88	259.617	395.878	389.584	844.689
T9 vs. T18	LOC_Os01g33300	2.03262	6.39278e-07	Up	4.79796	13.865	4.00295	19.5454	32.6309	16.077	13.6443
T9 vs. T18	LOC_Os01g33670	4.2992	1.21295e-55	Up	1.19545	17.5128	21.0353	6.86274	9.80471	15.3353	25.7015
T9 vs. T18	LOC_Os01g34060	2.26662	2.051e-21	Up	22.9619	82.3556	8.07814	21.9178	100.362	88.6617	73.0244
T9 vs. T18	LOC_Os01g34560	-1.20774	8.83772e-07	Down	40.1298	12.7889	1.25306	13.1956	1.7895	9.11707	1.43026
T9 vs. T18	LOC_Os01g34630	-2.44938	1.42712e-06	Down	5.89837	0.787426	1.04612	7.12509	0.815785	2.1949	0.567923
T9 vs. T18	LOC_Os01g34690	-1.08682	0.00176389	Down	23.5268	8.13917	1.75288	20.7351	3.78038	11.7011	2.22876
T9 vs. T18	LOC_Os01g34700	-1.11041	4.30516e-05	Down	39.7905	13.974	6.73867	38.3474	18.141	26.3602	9.13066
T9 vs. T18	LOC_Os01g34790	1.70637	3.00245e-11	Up	83.6151	201.493	28.9455	103.456	114.725	125.502	94.5397
T9 vs. T18	LOC_Os01g34880	-1.253	0.000117397	Down	112.945	34.0575	13.7031	65.1514	23.6992	26.5959	8.09758
T9 vs. T18	LOC_Os01g34890	-1.59923	1.42904e-05	Down	18.4604	4.34729	3.68928	12.4579	4.67011	4.63309	1.30878
T9 vs. T18	LOC_Os01g34970	-1.69083	0.000658166	Down	18.5236	4.32023	0.914298	20.1308	6.29662	8.43202	1.31583
T9 vs. T18	LOC_Os01g35040	1.3224	1.33316e-08	Up	93.819	173.516	559.221	102.167	174.847	166.985	204.151
T9 vs. T18	LOC_Os01g35160	-1.61905	6.59276e-07	Down	116.968	27.6678	28.3091	174.367	81.9712	105.186	95.7588
T9 vs. T18	LOC_Os01g36090	-1.63859	1.30488e-09	Down	46.773	11.1263	2.76808	39.7272	13.8078	20.4811	4.51371
T9 vs. T18	LOC_Os01g36540	-2.29652	0.0118323	Down	2.36656	0.376956	0.528035	2.13722	0.422871	0.890474	0.322443
T9 vs. T18	LOC_Os01g36610	1.31854	0.000906981	Up	1.72781	3.09471	1.58833	2.09076	5.05106	3.91733	3.32015
T9 vs. T18	LOC_Os01g36640	1.32545	2.54856e-06	Up	10.2543	18.4546	17.502	52.5237	61.9476	38.13	52.9747
T9 vs. T18	LOC_Os01g36660	-1.16132	0.000360227	Down	8.64946	2.92427	1.08669	5.39371	1.16555	2.80562	1.89582
T9 vs. T18	LOC_Os01g37040	3.22825	5.51079e-11	Up	3.86242	25.8365	50.5131	2.77241	26.4634	27.0426	126.375
T9 vs. T18	LOC_Os01g37090	-1.50875	0.0108826	Down	1.163	0.301407	0.0291035	1.02017	0.458661	0.475074	0.145928
T9 vs. T18	LOC_Os01g37490	-2.33467	0.00809085	Down	6.65326	1.00094	0.368618	7.57944	5.99096	3.70813	0.390282
T9 vs. T18	LOC_Os01g37590	-1.22877	2.54613e-09	Down	692.433	214.821	141.794	201.208	203.966	175.201	23.1159
T9 vs. T18	LOC_Os01g37832	3.00441	1.85857e-57	Up	282.652	1667.62	918.177	261.829	1161.3	1177.45	900.724
T9 vs. T18	LOC_Os01g37842	-1.0621	0.000681215	Down	77.9584	27.9119	13.2346	81.6651	27.1685	42.8072	12.1237
T9 vs. T18	LOC_Os01g37920	3.94474	6.03772e-07	Up	7.97124	87.1488	38.7267	6.79403	18.6681	15.6297	27.5971
T9 vs. T18	LOC_Os01g37950	3.52351	1.91332e-09	Up	19.9953	170.084	14.7208	24.1163	62.2294	86.1468	56.3273
T9 vs. T18	LOC_Os01g37960	1.91092	2.59065e-19	Up	161.264	443.688	473.466	125.877	248.972	217.452	368.173
T9 vs. T18	LOC_Os01g38229	-2.158	0.00327744	Down	9.1689	1.41429	0.759507	42.3296	11.1824	14.3074	15.7587
T9 vs. T18	LOC_Os01g38610	1.70667	0.00597314	Up	3.54587	8.3699	0.211719	6.9208	8.92117	17.5689	4.06726
T9 vs. T18	LOC_Os01g38970	-1.0042	0.000109723	Down	82.4016	30.8357	21.7756	71.2367	19.268	45.4589	14.0123
T9 vs. T18	LOC_Os01g38980	2.07133	5.98634e-11	Up	29.9887	90.2906	662.816	14.7675	13.7346	8.38021	108.278
T9 vs. T18	LOC_Os01g38990	1.04269	1.25636e-06	Up	62.8411	94.4121	108.005	55.5147	74.4281	62.886	91.5168
T9 vs. T18	LOC_Os01g39050	-1.36046	6.33819e-07	Down	109.973	31.6253	10.5673	12.7086	7.92304	7.64471	3.3843
T9 vs. T18	LOC_Os01g39060	-1.24861	7.27297e-08	Down	204.809	62.7541	16.2303	48.3062	25.2774	29.1683	11.4784
T9 vs. T18	LOC_Os01g39100	-1.40057	6.71547e-05	Down	13.0341	3.68693	2.10189	11.4646	4.51855	5.48538	1.77095
T9 vs. T18	LOC_Os01g39630	-1.01986	0.00359038	Down	5.06004	1.84958	0.331209	4.23566	2.00931	2.71997	0.767233
T9 vs. T18	LOC_Os01g39650	-1.50937	9.79315e-05	Down	1.85449	0.47168	0.00569162	0	0	0	0
T9 vs. T18	LOC_Os01g39860	-1.32996	0.0140492	Down	6.06288	1.77818	26.9902	8.25231	1.16559	2.41298	16.1511
T9 vs. T18	LOC_Os01g39890	3.53088	5.11549e-59	Up	83.9641	700.062	237.006	57.2741	130.451	256.796	192.807
T9 vs. T18	LOC_Os01g39970	3.31311	4.9199e-34	Up	627.476	4514.66	1102.81	2947.85	5283.33	3928.3	3850.07
T9 vs. T18	LOC_Os01g40070	2.03699	2.45105e-11	Up	1.03678	3.13181	67.4627	1.42224	1.70451	2.04207	89.8184
T9 vs. T18	LOC_Os01g40094	2.005	2.65466e-25	Up	494.459	1459.47	815.53	757.549	1420.8	1440.09	1494.55
T9 vs. T18	LOC_Os01g40120	-1.69381	4.68337e-10	Down	11.7639	2.62984	0.903814	0.221929	0.0251714	0.0308804	0.0248427
T9 vs. T18	LOC_Os01g40200	1.13258	2.70841e-06	Up	45.7762	72.2356	58.6842	28.0158	40.4508	28.8391	43.19
T9 vs. T18	LOC_Os01g40250	-1.25502	0.00041879	Down	13.238	4.06719	1.74431	14.7028	3.29787	5.88708	1.84866
T9 vs. T18	LOC_Os01g40280	1.97131	1.60804e-24	Up	102.22	293.653	337.022	102.741	253.083	167.807	188.624
T9 vs. T18	LOC_Os01g40310	2.53477	5.76506e-13	Up	3.59313	15.6389	4.13982	1.81404	4.38564	9.2459	2.51742
T9 vs. T18	LOC_Os01g40499	-1.98668	4.34413e-06	Down	2.39443	0.44859	0.0579342	23.3742	10.1317	6.80478	2.90526
T9 vs. T18	LOC_Os01g40680	-2.86286	6.72669e-05	Down	5.81164	0.591849	3.80179	7.405	1.16436	2.30797	0.956435
T9 vs. T18	LOC_Os01g40860	1.29677	2.38183e-08	Up	87.3021	158.457	133.602	22.3918	50.3313	41.4171	64.7864
T9 vs. T18	LOC_Os01g40980	-1.26153	7.97559e-05	Down	45.2862	13.7052	6.2269	25.584	4.81674	10.0915	2.18906
T9 vs. T18	LOC_Os01g41120	7.59519	7.01553e-172	Up	4.2538	586.309	913.148	4.14	364.704	402.919	1057.46
T9 vs. T18	LOC_Os01g41240	-1.99902	0.00629915	Down	0.756608	0.146128	17.3819	0.125166	0.0224883	0.115658	2.66681
T9 vs. T18	LOC_Os01g41310	-1.01343	0.00208259	Down	70.2349	26.0269	10.5081	55.5662	16.3701	27.4709	8.73458
T9 vs. T18	LOC_Os01g41430	1.66739	0.000339455	Up	0.608755	1.38709	4.11901	0.426041	0.488415	0.607948	2.61696
T9 vs. T18	LOC_Os01g41650	-1.84291	0.000110721	Down	0.986389	0.202441	1.47856	1.11842	0.229145	0.598286	1.20516
T9 vs. T18	LOC_Os01g41660	-1.31782	0.000215856	Down	20.3144	6.11722	73.7929	22.5692	5.27115	7.4416	60.0695
T9 vs. T18	LOC_Os01g41710	2.765	9.43575e-22	Up	17.998	90.2338	10.2537	10.3329	19.9378	68.8347	9.77435
T9 vs. T18	LOC_Os01g41720	5.76609	0.00565531	Up	0	0.185565	0.137703	0.0175893	0.187756	0.0979396	0.115271
T9 vs. T18	LOC_Os01g41750	-2.07073	0.000116573	Down	6.65848	1.12576	1.35942	10.4443	2.25444	4.11606	1.18684
T9 vs. T18	LOC_Os01g42024	1.21645	0.00109819	Up	29.0806	48.6953	4.12773	38.5693	28.3357	22.3331	6.75851
T9 vs. T18	LOC_Os01g42120	-1.58174	4.73369e-05	Down	2.63672	0.648415	0.182405	1.88125	0.515334	0.801444	0.196309
T9 vs. T18	LOC_Os01g42140	1.35382	9.29914e-05	Up	1.62777	3.05134	9.9269	2.10339	1.9442	2.3409	4.01455
T9 vs. T18	LOC_Os01g42150	2.35912	0.0113352	Up	1.29697	4.92541	7.32868	1.47166	0.27008	1.54137	1.11916
T9 vs. T18	LOC_Os01g42190	-6.90201	7.54721e-55	Down	8.55887	0.0502586	10.2004	4.43011	0.0911778	0.480858	11.9704
T9 vs. T18	LOC_Os01g42294	1.09188	4.54981e-07	Up	30.4913	47.0859	41.6184	24.2851	26.8888	24.2621	38.9204
T9 vs. T18	LOC_Os01g42350	-2.67944	0.00363758	Down	4.51063	0.514645	59.4314	11.9916	2.23579	4.16933	2.55525
T9 vs. T18	LOC_Os01g42380	2.93333	9.6889e-16	Up	11.4238	63.1685	1039.99	21.0954	25.7583	27.3404	396.255
T9 vs. T18	LOC_Os01g42490	-1.19709	5.00658e-06	Down	35.3558	11.4461	7.69267	32.6099	13.5378	19.1827	9.43261
T9 vs. T18	LOC_Os01g42510	-1.10516	0.00581679	Down	30.9594	10.966	4.64607	59.8256	21.5798	24.6808	3.17355
T9 vs. T18	LOC_Os01g42620	-1.39257	0.000462685	Down	1.82106	0.517547	0.562449	2.73521	0.719146	1.13647	0.42406
T9 vs. T18	LOC_Os01g42670	2.25073	0.000114886	Up	0.49313	1.73674	0.603523	0	0.219139	0.168124	0.241653
T9 vs. T18	LOC_Os01g42700	1.09867	5.28892e-09	Up	51.1941	80.3073	46.5774	57.2001	98.0813	81.0585	60.9517
T9 vs. T18	LOC_Os01g42710	-1.47205	8.47543e-09	Down	13.6629	3.62691	1.44816	13.1612	6.3761	9.22588	2.27311
T9 vs. T18	LOC_Os01g42860	5.29653	7.22951e-05	Up	0.0834606	2.2642	6.68138	0	0.235818	0.3963	1.26958
T9 vs. T18	LOC_Os01g42880	-1.2382	3.15346e-08	Down	42.7676	13.3277	7.44544	37.0295	20.1205	17.0307	7.5973
T9 vs. T18	LOC_Os01g42900	-2.47799	3.2871e-05	Down	1.9416	0.26463	0.213994	1.53425	0.225109	0.455174	0.377679
T9 vs. T18	LOC_Os01g43040	-1.43247	0.000167147	Down	6.90092	1.87182	1.8268	9.34051	1.79073	4.1381	0.849809
T9 vs. T18	LOC_Os01g43090	-2.36668	4.15282e-12	Down	52.4889	7.79223	8.03303	53.6036	9.32479	27.5545	10.4246
T9 vs. T18	LOC_Os01g43140	1.68776	3.32689e-12	Up	14.8805	35.0929	10.9887	17.6097	15.6263	19.4484	9.21654
T9 vs. T18	LOC_Os01g43460	-1.13465	0.00801475	Down	16.1393	5.20128	17.5775	1.07582	2.03443	3.95826	5.29956
T9 vs. T18	LOC_Os01g43610	2.48057	0.00256302	Up	0.232599	0.97635	2.97906	0.326051	0.240948	0.634615	1.85964
T9 vs. T18	LOC_Os01g43750	2.68646	0.00617266	Up	0.24482	1.10425	2.14155	0.217896	0.175256	0.209612	0.484286
T9 vs. T18	LOC_Os01g43844	3.03215	1.15171e-33	Up	8.57797	51.3444	182.71	16.0135	13.1426	43.0737	206.054
T9 vs. T18	LOC_Os01g43895	1.34071	2.15441e-07	Up	10.8809	20.4273	11.1247	32.4592	22.7603	29.8303	24.7471
T9 vs. T18	LOC_Os01g43910	1.6183	7.21415e-17	Up	53.7687	120.98	122.572	55.5629	64.4436	54.3365	47.3788
T9 vs. T18	LOC_Os01g44220	-1.38251	1.17023e-06	Down	32.0838	9.01189	2.31139	54.2721	33.0733	32.6368	24.7351
T9 vs. T18	LOC_Os01g44390	1.70569	0.00251633	Up	2.62429	6.6061	13.9214	12.0458	12.7173	11.9869	4.1215
T9 vs. T18	LOC_Os01g44394	-1.36604	0.00278503	Down	6.45848	1.84799	1.51992	10.2095	1.34698	4.1912	1.23717
T9 vs. T18	LOC_Os01g44430	1.97859	0.000499474	Up	0.863014	2.44089	7.46281	4.66147	16.3704	3.04159	4.51792
T9 vs. T18	LOC_Os01g44950	3.31689	0.00160899	Up	0.0958795	0.662051	0.317551	0.0399681	0	0.0647005	0.0896954
T9 vs. T18	LOC_Os01g44960	1.35387	0.000102053	Up	27.5688	53.2172	59.125	109.863	60.1365	75.8171	48.1512
T9 vs. T18	LOC_Os01g44970	1.79459	0.0150784	Up	0.707077	1.83522	0.557111	0.458983	0.795919	3.08779	0.233714
T9 vs. T18	LOC_Os01g45070	1.14358	3.45812e-05	Up	19.0852	30.8532	37.071	20.5766	24.3077	22.6303	40.4423
T9 vs. T18	LOC_Os01g45090	3.22441	4.83249e-54	Up	375.477	2589.47	431.511	206.886	1161.07	1423.74	1253.58
T9 vs. T18	LOC_Os01g45110	2.02243	9.93188e-13	Up	2.88518	8.54269	2.94206	2.17478	6.48249	8.73117	7.87213
T9 vs. T18	LOC_Os01g45200	1.26749	0.000267162	Up	8.27216	15.0035	10.5618	7.04561	4.94907	8.87452	3.15205
T9 vs. T18	LOC_Os01g45250	2.74676	4.47685e-10	Up	1.0169	5.04588	34.1796	0.200429	0.746506	1.16124	69.1541
T9 vs. T18	LOC_Os01g45274	1.82745	2.77588e-14	Up	234.713	611.844	330.569	70.543	373.826	305.087	366.539
T9 vs. T18	LOC_Os01g45350	2.69955	5.76284e-08	Up	0.851086	3.80782	1.42248	5.26243	4.39934	3.78909	1.46207
T9 vs. T18	LOC_Os01g45360	1.52202	2.75751e-12	Up	29.208	60.8438	83.6368	24.928	36.1992	38.8248	57.6546
T9 vs. T18	LOC_Os01g45460	1.71549	0.00598295	Up	0.961399	2.34358	19.802	1.54677	2.1676	1.0221	8.7944
T9 vs. T18	LOC_Os01g45530	-1.69573	3.65163e-05	Down	2.88514	0.65728	0.42911	2.59938	0.711353	1.7855	0.585233
T9 vs. T18	LOC_Os01g45550	1.96679	6.42829e-16	Up	117.895	335.695	217.746	68.599	133.588	185.558	185.921
T9 vs. T18	LOC_Os01g45640	1.32022	0.00557727	Up	4.45216	8.15383	5.67295	2.91863	3.22271	8.32184	4.5958
T9 vs. T18	LOC_Os01g45659	9.58759	1.85153e-27	Up	0.033397	20.1481	21.9591	1.08812	4.44059	5.34936	5.40101
T9 vs. T18	LOC_Os01g45670	1.7039	8.83712e-09	Up	5.48292	13.3298	10.8276	6.72414	7.42669	13.9054	14.1187
T9 vs. T18	LOC_Os01g45700	2.88974	7.28041e-24	Up	18.2764	100.41	76.9254	14.108	28.9748	36.3196	54.4152
T9 vs. T18	LOC_Os01g45720	7.10346	7.69229e-06	Up	0	0.393876	0.227362	0	0	0.00640148	0.0633307
T9 vs. T18	LOC_Os01g45730	3.18329	7.2853e-29	Up	2.23733	14.7351	2.82349	0.704653	4.11382	8.46836	7.60935
T9 vs. T18	LOC_Os01g45830	1.95563	1.39255e-15	Up	19.3234	54.5938	58.4012	21.0498	60.5548	39.3573	55.4342
T9 vs. T18	LOC_Os01g45900	1.51377	1.42654e-10	Up	48.275	101.381	12.9388	34.8283	57.2052	111.715	31.6962
T9 vs. T18	LOC_Os01g46020	-2.88797	1.05449e-05	Down	2.13991	0.206743	0.301963	2.1055	0.408436	0.621249	0.178491
T9 vs. T18	LOC_Os01g46169	1.81002	9.56288e-05	Up	4.98582	12.7339	7.7661	0.300051	1.21194	2.38212	0.726625
T9 vs. T18	LOC_Os01g46230	-2.20724	3.97879e-05	Down	1.20937	0.191751	0.181998	0.591307	0.0378048	0.176358	0.0811985
T9 vs. T18	LOC_Os01g46340	4.51418	3.71721e-110	Up	48.1808	808.41	316.676	26.1457	472.834	506.566	659.447
T9 vs. T18	LOC_Os01g46350	4.49863	5.25963e-74	Up	306.369	5123.44	2744.47	143.695	3496.95	2990.89	5505.51
T9 vs. T18	LOC_Os01g46370	3.4899	9.82535e-30	Up	1.00755	8.22341	3.3244	0.256818	3.93915	5.65521	6.36755
T9 vs. T18	LOC_Os01g46400	1.50045	0.000114799	Up	6.11283	12.6396	12.239	9.87612	3.26471	17.4569	9.49681
T9 vs. T18	LOC_Os01g46760	2.1241	1.88185e-28	Up	12.1559	38.7708	24.4106	26.494	30.5239	29.2263	39.6113
T9 vs. T18	LOC_Os01g46850	1.89929	0.000100577	Up	17.4947	45.4991	8.56506	42.9463	41.9449	36.2694	9.40788
T9 vs. T18	LOC_Os01g46860	5.08917	1.22213e-05	Up	0.0243821	0.656507	11.7141	0.0470127	0.00825238	0.154427	1.04815
T9 vs. T18	LOC_Os01g46926	1.99008	5.11049e-17	Up	26.0068	77.062	75.236	17.6957	57.3636	49.8734	64.4625
T9 vs. T18	LOC_Os01g46970	1.281	5.84222e-06	Up	7.07861	12.7237	12.2151	12.5348	12.3473	14.6135	17.3782
T9 vs. T18	LOC_Os01g47040	-3.03901	0.00780875	Down	1.5911	0.144562	0.748835	2.86721	0.537196	1.55658	0.360265
T9 vs. T18	LOC_Os01g47190	-2.89012	2.74331e-08	Down	4.59064	0.460773	0.536015	4.15658	0.755198	3.26108	3.03617
T9 vs. T18	LOC_Os01g47200	-1.42053	2.81709e-05	Down	6.83649	1.91249	1.05791	8.68318	2.48845	4.5176	1.16277
T9 vs. T18	LOC_Os01g47270	1.33229	4.43244e-05	Up	2.66647	4.92734	11.6501	5.95057	5.76219	8.75782	5.15049
T9 vs. T18	LOC_Os01g47280	2.50118	1.14829e-17	Up	5.38667	22.388	6.25392	7.08026	15.3346	14.0117	9.00601
T9 vs. T18	LOC_Os01g47570	2.87744	1.77094e-09	Up	1.06132	5.67285	47.3669	5.7791	14.4167	11.4252	37.6226
T9 vs. T18	LOC_Os01g47630	3.12037	1.23971e-06	Up	0.234361	1.55158	0.946658	0.412	0.773544	1.51517	0.484781
T9 vs. T18	LOC_Os01g47710	1.29781	0.00508774	Up	6.572	11.9046	4.76502	3.19025	3.85713	3.48105	2.34549
T9 vs. T18	LOC_Os01g47760	2.91318	4.91595e-10	Up	0.75672	4.21469	97.8875	2.23675	1.30473	2.16701	169.26
T9 vs. T18	LOC_Os01g47780	1.03907	0.00256134	Up	9.78984	14.8675	5.46723	10.8448	7.86516	8.21118	6.37197
T9 vs. T18	LOC_Os01g47800	-1.33236	1.14292e-05	Down	22.775	6.72944	3.74096	21.4765	7.71656	12.6294	4.94282
T9 vs. T18	LOC_Os01g48020	-4.0888	6.70245e-05	Down	3.28838	0.143507	2.35002	1.43778	0.456291	0.966338	0.437514
T9 vs. T18	LOC_Os01g48130	2.10329	7.4318e-16	Up	2.08902	6.60284	4.25436	1.29007	2.25297	4.65516	8.28457
T9 vs. T18	LOC_Os01g48190	1.92897	5.26801e-24	Up	9.00341	25.2042	83.8578	8.33114	21.4936	16.8132	73.8586
T9 vs. T18	LOC_Os01g48290	1.62036	0.00256714	Up	2.71589	6.05894	88.6053	3.73843	7.38884	11.2759	105.021
T9 vs. T18	LOC_Os01g48300	-1.44734	1.82133e-10	Down	41.2141	11.2306	36.3745	28.6993	8.72267	17.8897	39.6192
T9 vs. T18	LOC_Os01g48330	-1.23269	5.30074e-11	Down	38.8297	12.0813	10.848	36.5502	19.4163	19.7863	20.4244
T9 vs. T18	LOC_Os01g48360	1.85939	5.00949e-06	Up	0.65346	1.7311	0.919253	0.191359	1.58115	1.46911	2.47157
T9 vs. T18	LOC_Os01g48380	-3.63036	3.9249e-05	Down	16.0691	0.98986	1.92795	4.83984	1.26487	3.79463	2.3431
T9 vs. T18	LOC_Os01g48410	3.29365	7.61761e-25	Up	5.66939	40.1573	15.4792	24.401	54.4405	32.5168	37.4038
T9 vs. T18	LOC_Os01g48440	1.06661	4.7267e-06	Up	11.6711	17.7877	92.8044	11.3888	12.9977	13.0667	31.4771
T9 vs. T18	LOC_Os01g48540	2.6117	4.24411e-09	Up	1.11415	5.10679	19.6841	8.39811	18.2867	11.2092	16.1814
T9 vs. T18	LOC_Os01g48550	-2.54266	0.0158165	Down	0.44283	0.0599664	0.958119	0.422611	0.0686961	0.121317	0.398305
T9 vs. T18	LOC_Os01g48750	1.7418	2.55557e-09	Up	21.8628	54.0329	79.1627	17.7016	23.7034	22.8703	65.8815
T9 vs. T18	LOC_Os01g48820	1.45814	5.14947e-06	Up	3.8656	7.71982	3.99928	3.03614	4.88954	6.70826	6.84509
T9 vs. T18	LOC_Os01g48850	-1.32884	1.33074e-08	Down	35.3573	10.3888	3.33474	20.7745	7.12805	9.15092	3.80565
T9 vs. T18	LOC_Os01g48874	-1.42623	0.00971487	Down	1.73386	0.455668	0.454485	0.994269	0.0648609	0.100031	0.151883
T9 vs. T18	LOC_Os01g48990	1.61933	0.00852441	Up	0.991733	2.22648	0.151068	3.25262	8.95387	4.58824	3.16998
T9 vs. T18	LOC_Os01g49010	-1.59056	0.000768417	Down	1.18386	0.295987	0.163502	1.37251	0.224664	0.706241	0.115442
T9 vs. T18	LOC_Os01g49060	-1.15358	6.39414e-06	Down	6.38384	2.09974	0.847814	7.26052	2.60126	3.69417	1.28285
T9 vs. T18	LOC_Os01g49180	-1.4719	3.36396e-06	Down	17.3282	4.57026	1.33026	17.1863	7.12686	8.6123	2.67533
T9 vs. T18	LOC_Os01g49210	1.99698	0.000317049	Up	0.238898	0.714646	0.361607	0.204929	0.0711891	0.172527	0.654544
T9 vs. T18	LOC_Os01g49280	1.48674	7.47556e-06	Up	4.95414	10.0881	32.0287	1.81467	4.81754	5.57661	4.03652
T9 vs. T18	LOC_Os01g49310	-3.4027	6.46895e-32	Down	174.577	12.2678	11.5815	147.627	1.73826	3.0289	2.22632
T9 vs. T18	LOC_Os01g49410	2.1008	5.03393e-22	Up	11.0057	34.2332	13.8873	14.6376	42.6621	31.8308	49.1724
T9 vs. T18	LOC_Os01g49420	5.33925	0.00302952	Up	0.00372124	0.104401	0	0.0100594	0.00350092	0.0157876	0
T9 vs. T18	LOC_Os01g49430	5.47659	0.0120676	Up	0	0.0640424	0.0610909	0.0447088	0.0382938	0.13227	0.0742486
T9 vs. T18	LOC_Os01g49720	-1.18027	0.0122099	Down	13.0171	4.15879	1.78503	13.6045	2.59484	5.00989	3.17221
T9 vs. T18	LOC_Os01g49820	2.60484	0.000681154	Up	0.241981	1.11973	8.39082	0.240722	0.219381	0.259413	0.82881
T9 vs. T18	LOC_Os01g49830	3.48077	2.14486e-22	Up	5.26339	43.4282	293.658	5.73985	3.65925	21.2112	80.8611
T9 vs. T18	LOC_Os01g50040	1.58492	5.49163e-14	Up	7.49261	16.333	26.2817	6.91736	14.6201	11.5529	36.8131
T9 vs. T18	LOC_Os01g50060	-1.14257	0.00042876	Down	8.06649	2.69302	2.30047	5.60587	3.92751	4.31814	1.69521
T9 vs. T18	LOC_Os01g50120	-1.45047	7.72427e-06	Down	18.5526	5.03881	2.01228	19.0236	7.93382	9.59474	1.74358
T9 vs. T18	LOC_Os01g50259	1.97535	2.54487e-13	Up	1.7305	4.95573	5.66501	2.28287	5.063	3.14182	7.3499
T9 vs. T18	LOC_Os01g50360	6.53207	1.8181e-07	Up	0.0115715	0.810108	0.670706	0.00651472	1.99043	1.99289	5.08492
T9 vs. T18	LOC_Os01g50370	5.7602	1.67842e-85	Up	0.581616	22.9791	66.8864	0.531593	9.6778	9.48418	124.134
T9 vs. T18	LOC_Os01g50400	5.99554	3.46902e-96	Up	6.40655	299.758	493.641	8.17801	84.1409	94.2261	572.904
T9 vs. T18	LOC_Os01g50410	3.80081	5.69392e-46	Up	8.26662	85.1052	99.0995	11.827	33.3998	34.5905	185.126
T9 vs. T18	LOC_Os01g50420	3.28127	1.29663e-29	Up	2.2401	15.8016	222.852	2.51007	9.42081	11.682	356.427
T9 vs. T18	LOC_Os01g50440	1.99492	0.00139606	Up	1.7866	5.38097	12.0709	1.24366	1.15559	3.50461	3.9327
T9 vs. T18	LOC_Os01g50460	6.73725	6.57231e-05	Up	0	0.154264	0.0672322	0.0333193	0.268291	0.294422	0.225365
T9 vs. T18	LOC_Os01g50622	-4.59451	6.23594e-41	Down	120.893	3.61112	0.313863	90.7206	1.28746	7.82897	1.84164
T9 vs. T18	LOC_Os01g50690	-1.1359	4.5383e-05	Down	8.62005	2.89107	0.924242	10.792	4.27591	5.39432	2.19912
T9 vs. T18	LOC_Os01g50750	3.56013	4.17216e-53	Up	7.5659	65.4293	18.7314	9.41546	20.9534	23.9837	22.1979
T9 vs. T18	LOC_Os01g50810	2.01499	3.72817e-07	Up	14.0633	39.69	5.37598	38.1995	27.4909	23.4386	3.07047
T9 vs. T18	LOC_Os01g50820	-1.30384	0.000733659	Down	6.42863	1.88423	6.87591	1.74989	0.614939	1.25336	0.614089
T9 vs. T18	LOC_Os01g50910	6.10948	7.54236e-81	Up	2.30018	116.748	363.368	35.8416	72.4801	43.3012	139.505
T9 vs. T18	LOC_Os01g50940	2.17467	5.76484e-15	Up	39.5627	130.273	75.8063	60.9184	88.0645	68.2199	115.609
T9 vs. T18	LOC_Os01g51050	2.03526	2.52485e-07	Up	1.97047	5.96461	1.92577	0.223047	4.31641	3.52298	3.40292
T9 vs. T18	LOC_Os01g51060	1.72365	8.07463e-10	Up	322.269	768.57	237.984	411.864	698.767	421.699	382.631
T9 vs. T18	LOC_Os01g51210	1.14427	6.8825e-06	Up	57.4293	93.0645	73.951	13.4899	29.6534	27.486	32.5301
T9 vs. T18	LOC_Os01g51270	3.07241	9.59284e-23	Up	5.37827	33.1179	7.70464	39.3848	45.4078	35.4561	24.6343
T9 vs. T18	LOC_Os01g51290	1.84752	5.34271e-16	Up	276.72	719.148	515.769	447.561	635.977	656.299	608.318
T9 vs. T18	LOC_Os01g51310	4.32959	3.6968e-17	Up	0.384485	5.73601	1.96063	0.434044	0.474062	0.87691	1.38121
T9 vs. T18	LOC_Os01g51420	1.18581	4.51557e-06	Up	4.71892	7.8516	10.9071	4.64282	6.43552	5.41481	7.54207
T9 vs. T18	LOC_Os01g51430	1.91688	2.72745e-11	Up	5.54396	15.3124	125.478	13.3291	35.7869	21.54	112.261
T9 vs. T18	LOC_Os01g51540	2.82389	6.35445e-27	Up	23.6022	124.787	34.9836	18.8248	74.6916	78.7413	73.4363
T9 vs. T18	LOC_Os01g51550	1.68526	0.00493848	Up	1.41558	3.37385	6.51639	4.12994	15.9473	17.1317	26.2609
T9 vs. T18	LOC_Os01g51570	6.0642	2.07917e-135	Up	23.0078	1136.78	711.297	13.6972	1067.19	804.021	1832.69
T9 vs. T18	LOC_Os01g51580	6.3153	0.00166982	Up	0	0.236359	0.121056	0.0305001	0.00803076	0.0254526	0.127133
T9 vs. T18	LOC_Os01g51610	2.49888	1.91811e-05	Up	0.32686	1.3163	0.233988	2.03943	1.23015	0.84697	0.349312
T9 vs. T18	LOC_Os01g51790	-2.17715	0.00661184	Down	1.00134	0.167482	0.230608	1.15494	0.0935928	0.769584	0.178915
T9 vs. T18	LOC_Os01g51810	-2.10565	0.00859252	Down	2.83783	0.485025	0.480182	4.17341	0.0571242	0.992983	0.313569
T9 vs. T18	LOC_Os01g51860	1.51423	0.000812818	Up	5.77833	12.41	4.39871	6.97486	16.0091	26.5778	3.71792
T9 vs. T18	LOC_Os01g51870	1.52335	2.8965e-09	Up	1.99259	4.2486	4.67159	0.824763	1.11856	2.14943	1.0883
T9 vs. T18	LOC_Os01g51920	1.46627	3.49454e-13	Up	224.346	453.703	625.01	147.591	279.143	357.811	528.856
T9 vs. T18	LOC_Os01g51980	2.63618	0.0160595	Up	0.0558895	0.250596	3.41333	0.0317419	0.240578	0.196386	4.18681
T9 vs. T18	LOC_Os01g52060	5.94757	2.50033e-84	Up	0.209392	9.61652	6.32779	0.259104	3.25597	5.5354	9.93511
T9 vs. T18	LOC_Os01g52110	2.28708	1.38911e-20	Up	358.906	1254.09	4655.93	583.563	1813.2	1488.36	3880.17
T9 vs. T18	LOC_Os01g52160	3.4136	7.49994e-40	Up	1.16569	9.05495	4.1198	0.406301	3.35501	3.70524	4.5686
T9 vs. T18	LOC_Os01g52230	3.38613	5.10785e-32	Up	9.61475	71.7772	364.932	7.27567	9.36067	24.2292	58.1209
T9 vs. T18	LOC_Os01g52240	2.91142	9.29166e-08	Up	0.421341	2.30519	1.89311	0.681538	0.861447	3.40855	0.709768
T9 vs. T18	LOC_Os01g52260	3.56073	2.36718e-60	Up	5.70957	49.8103	84.6742	2.86571	12.0363	17.1917	24.5718
T9 vs. T18	LOC_Os01g52304	-1.71956	7.28287e-05	Down	4.16914	0.93758	0.742421	5.23009	1.97854	3.03465	1.29072
T9 vs. T18	LOC_Os01g52640	1.37431	4.15025e-08	Up	32.4795	61.9902	36.7342	38.3532	59.8248	71.6987	30.0451
T9 vs. T18	LOC_Os01g52730	3.17145	7.34349e-30	Up	5.28027	34.5864	90.9181	4.08371	9.67358	12.7243	146.215
T9 vs. T18	LOC_Os01g52740	5.18049	3.77853e-54	Up	2.39092	63.8608	128.291	1.74835	16.5238	23.7517	186.066
T9 vs. T18	LOC_Os01g52770	1.64648	0.000162619	Up	1.73013	4.03212	5.66893	4.84605	1.23159	9.12091	3.57135
T9 vs. T18	LOC_Os01g52780	1.30744	0.00115486	Up	97.8229	179.376	212.024	197.659	50.1048	334.119	129.025
T9 vs. T18	LOC_Os01g52920	1.03537	6.94639e-09	Up	218.89	329.684	534.847	206.016	265.16	284.614	432.055
T9 vs. T18	LOC_Os01g52980	1.22561	0.000142575	Up	48.3637	82.184	46.5567	45.6305	52.8398	58.8336	45.0851
T9 vs. T18	LOC_Os01g53079	1.20874	3.51929e-06	Up	16.0922	27.1394	13.3399	17.0303	22.9458	23.5408	15.3937
T9 vs. T18	LOC_Os01g53090	5.82469	5.55811e-11	Up	0.0365102	1.44203	2.86262	0.241162	0.887933	1.38958	1.50287
T9 vs. T18	LOC_Os01g53100	5.87552	0.0102546	Up	0	0.070444	0.0704886	0	0.00583985	0.0203899	0.00309111
T9 vs. T18	LOC_Os01g53160	1.80324	3.48207e-07	Up	1.38066	3.52141	28.4642	2.04156	1.38184	2.29834	4.09956
T9 vs. T18	LOC_Os01g53220	-5.71298	2.84864e-39	Down	9.34385	0.129417	24.4993	12.1813	0.0322071	0.0889928	1.62527
T9 vs. T18	LOC_Os01g53330	1.41353	7.84497e-09	Up	3.17497	6.22515	9.06573	1.62182	0.931456	1.42168	0.816907
T9 vs. T18	LOC_Os01g53370	3.12898	1.78052e-06	Up	0.808777	5.38633	1.43502	0.368098	0.394765	0.115271	0.519943
T9 vs. T18	LOC_Os01g53570	-2.41013	1.39963e-05	Down	5.2138	0.715114	0.664742	0.490921	0.19736	0.318393	0.132654
T9 vs. T18	LOC_Os01g53610	-1.04869	0.00544172	Down	10.0062	3.6401	3.90706	9.85877	4.6268	6.0369	3.08563
T9 vs. T18	LOC_Os01g53660	-1.59002	9.71916e-07	Down	34.9625	8.51776	4.62535	32.6585	22.8992	27.3988	11.1018
T9 vs. T18	LOC_Os01g53720	2.01583	1.15109e-18	Up	153.793	457.828	883.246	259.574	335.183	297.953	995.107
T9 vs. T18	LOC_Os01g53730	2.07524	1.32092e-17	Up	90.0143	279.149	549.281	156.53	200.95	182.378	619.859
T9 vs. T18	LOC_Os01g53800	2.09155	8.87908e-12	Up	6.77537	20.3543	18.7202	8.24926	29.654	20.4869	37.1764
T9 vs. T18	LOC_Os01g53810	-1.20056	1.42406e-06	Down	40.8737	12.9695	12.6998	57.7301	62.0612	56.6275	51.1192
T9 vs. T18	LOC_Os01g53880	3.45416	1.63282e-45	Up	2.66884	21.3256	34.8166	4.84273	25.3474	17.1035	47.7398
T9 vs. T18	LOC_Os01g54010	-1.17271	6.1241e-07	Down	20.2603	6.60469	3.59717	25.7024	15.6701	14.7998	13.1173
T9 vs. T18	LOC_Os01g54080	-1.47386	1.44512e-10	Down	28.1803	7.49545	4.55963	50.7597	17.8008	21.3729	4.22629
T9 vs. T18	LOC_Os01g54190	-1.02415	0.00233322	Down	3.0523	1.08468	0.502199	4.32653	1.90972	2.56524	1.4713
T9 vs. T18	LOC_Os01g54210	-1.1026	1.9796e-06	Down	304.469	105.319	53.3682	362.341	174.517	228.48	197.065
T9 vs. T18	LOC_Os01g54240	-1.29212	1.90558e-06	Down	17.2822	5.24336	2.08933	18.0792	5.0896	8.07545	2.24926
T9 vs. T18	LOC_Os01g54270	7.33721	2.73053e-153	Up	13.2065	1588.11	245.502	0.580068	497.952	501.489	808.381
T9 vs. T18	LOC_Os01g54340	2.12651	1.9389e-17	Up	4.51427	14.5233	120.564	3.42107	4.47461	7.92864	85.679
T9 vs. T18	LOC_Os01g54350	1.79403	1.9581e-14	Up	16.5986	41.4419	370.362	10.6529	31.2174	36.1321	141.591
T9 vs. T18	LOC_Os01g54460	1.24406	0.00429169	Up	4.01143	7.08514	224.724	10.7594	6.87894	5.41549	14.1336
T9 vs. T18	LOC_Os01g54560	1.85731	7.48735e-23	Up	18.7304	49.6737	193.478	21.7979	50.0976	57.6092	284.874
T9 vs. T18	LOC_Os01g54600	1.15577	1.50405e-06	Up	12.8371	21.2783	37.9216	10.5231	10.0101	13.0366	46.4693
T9 vs. T18	LOC_Os01g54700	2.00891	1.88216e-06	Up	2.05808	6.11495	303.818	2.69185	1.01708	1.05514	54.5817
T9 vs. T18	LOC_Os01g54860	1.64085	2.93909e-12	Up	3.44415	7.78662	7.55098	2.2743	3.68667	2.68426	4.04804
T9 vs. T18	LOC_Os01g54890	2.12402	2.83131e-07	Up	2.59806	8.65375	16.3591	3.42235	2.37587	4.1446	2.2166
T9 vs. T18	LOC_Os01g54910	-1.75558	2.77322e-12	Down	90.8816	19.9899	14.0461	60.0831	17.3756	26.4185	12.5187
T9 vs. T18	LOC_Os01g55000	1.6208	0.0133563	Up	0.311132	0.730646	0.205625	0.721268	0.335837	0.533012	0.265888
T9 vs. T18	LOC_Os01g55020	-1.5299	0.000328341	Down	10.8591	2.84135	1.19288	17.6704	3.6698	7.14142	2.01182
T9 vs. T18	LOC_Os01g55080	3.97771	0.00284172	Up	0.0372143	0.431412	0.218998	0	0	0.0082202	0.0106598
T9 vs. T18	LOC_Os01g55110	3.03373	4.24823e-22	Up	5.07719	30.457	7.11791	8.62125	24.3191	34.8832	23.5104
T9 vs. T18	LOC_Os01g55160	1.70602	3.03815e-07	Up	7.16788	17.4153	25.7207	13.4143	14.66	15.0916	26.6808
T9 vs. T18	LOC_Os01g55220	2.68381	1.54153e-05	Up	2.24525	10.6919	7.77772	2.707	0.533518	6.86677	2.28913
T9 vs. T18	LOC_Os01g55270	1.6537	4.88412e-10	Up	51.6462	122.476	73.6207	55.0717	241.692	250.486	75.2293
T9 vs. T18	LOC_Os01g55290	-1.31635	0.00618148	Down	4.08241	1.2415	1.79307	6.69091	2.87292	3.92184	2.18657
T9 vs. T18	LOC_Os01g55300	-1.16161	1.30354e-06	Down	10.2725	3.33167	3.19704	8.34504	3.16074	4.17261	5.13195
T9 vs. T18	LOC_Os01g55310	-1.45165	4.33455e-08	Down	43.215	11.4808	26.8193	38.136	14.3818	18.7152	37.3989
T9 vs. T18	LOC_Os01g55330	-1.29691	0.0143956	Down	3.49275	1.08572	0.154223	6.92503	5.09296	3.40093	3.95581
T9 vs. T18	LOC_Os01g55350	-1.7421	4.69244e-06	Down	13.512	3.02113	1.25024	110.753	46.3785	48.1021	12.7977
T9 vs. T18	LOC_Os01g55360	1.62466	7.31584e-14	Up	22.5901	50.5752	58.2989	19.6703	49.7266	43.2708	75.9462
T9 vs. T18	LOC_Os01g55370	1.57199	5.68768e-11	Up	10.139	22.5832	15.8252	8.35328	9.74767	9.82928	13.5115
T9 vs. T18	LOC_Os01g55440	3.0448	3.66422e-18	Up	4.80521	28.4473	8.10941	23.7816	38.77	28.5997	24.3712
T9 vs. T18	LOC_Os01g55450	2.24445	2.14051e-17	Up	11.7355	40.7144	58.8017	15.9436	48.4614	48.3873	59.2328
T9 vs. T18	LOC_Os01g55600	2.10316	0.000669956	Up	0.400476	1.29213	1.44941	0.31348	0.206674	0.54967	0.541523
T9 vs. T18	LOC_Os01g55610	2.4677	1.92786e-16	Up	14.5024	59.5197	40.2047	19.8421	21.5036	29.3008	49.9644
T9 vs. T18	LOC_Os01g55720	1.18297	0.00220389	Up	3.55973	5.99397	2.61599	4.00365	0.686604	4.36427	1.29748
T9 vs. T18	LOC_Os01g55880	-1.69197	0.000130056	Down	9.55453	2.1808	0.678253	10.024	6.15598	8.20958	2.41861
T9 vs. T18	LOC_Os01g55940	3.43115	4.9524e-23	Up	20.9063	167.296	997.83	10.4156	198.193	157.778	366.929
T9 vs. T18	LOC_Os01g55950	-2.0128	0.00537519	Down	1.95818	0.362334	0.596791	1.81114	0.340136	0.659444	0.410484
T9 vs. T18	LOC_Os01g56030	2.65107	6.75448e-05	Up	1.66764	7.8738	6.5709	0.844288	0.372669	1.68836	2.88353
T9 vs. T18	LOC_Os01g56090	-1.71788	0.00282487	Down	1.23391	0.287854	0.121861	0.798121	0.139573	0.411656	0.0690914
T9 vs. T18	LOC_Os01g56180	1.78086	1.0533e-15	Up	235.866	599.912	646.043	331.732	938.56	791.394	955.653
T9 vs. T18	LOC_Os01g56200	1.68294	6.61993e-15	Up	115.034	270.152	453.661	146.017	194.773	173.035	405.277
T9 vs. T18	LOC_Os01g56270	1.80654	2.43906e-08	Up	4.43418	11.3978	6.96881	6.62725	11.268	14.6238	7.79601
T9 vs. T18	LOC_Os01g56290	-1.26176	1.25754e-05	Down	44.3873	13.6644	4.22008	53.623	13.7699	25.1924	8.10795
T9 vs. T18	LOC_Os01g56300	1.4159	2.09366e-11	Up	187.263	363.251	971.859	195.4	293.662	293.866	1159.67
T9 vs. T18	LOC_Os01g56320	-1.06293	0.0088837	Down	22.2668	7.90743	16.5574	19.5535	2.81791	14.3506	9.80588
T9 vs. T18	LOC_Os01g56350	-1.35959	0.0007472	Down	16.6206	4.80406	7.06599	17.9652	3.29568	9.15793	6.11454
T9 vs. T18	LOC_Os01g56360	-1.27942	0.00975114	Down	5.1028	1.56998	3.5439	5.77703	1.73914	3.67055	4.76654
T9 vs. T18	LOC_Os01g56400	-1.31747	0.00919628	Down	6.44819	1.91511	1.03916	6.66415	2.82455	3.97323	0.755662
T9 vs. T18	LOC_Os01g56450	3.5198	4.66694e-13	Up	0.23137	1.92807	3.96044	0.174986	0.306577	0.581072	1.86666
T9 vs. T18	LOC_Os01g56460	-1.2391	5.81736e-05	Down	23.0507	7.33946	4.41454	19.6717	4.63972	12.3992	4.64169
T9 vs. T18	LOC_Os01g56470	1.67254	1.58958e-09	Up	13.4355	31.7736	10.8615	12.1927	27.4718	24.4239	19.6411
T9 vs. T18	LOC_Os01g56480	2.13826	5.72145e-13	Up	5.47694	17.811	3.16728	16.1048	37.455	62.4291	32.5197
T9 vs. T18	LOC_Os01g56560	1.12547	0.00204512	Up	1.75088	2.70808	9.09588	3.7399	3.15072	2.89139	9.03274
T9 vs. T18	LOC_Os01g56620	-1.39198	0.00937685	Down	4.00372	1.07948	0.526728	4.84262	2.29597	2.77738	1.17049
T9 vs. T18	LOC_Os01g56670	1.28217	8.63561e-06	Up	39.9879	73.2018	18.4017	24.3441	17.9759	46.6142	17.3005
T9 vs. T18	LOC_Os01g56680	1.35793	3.71127e-06	Up	44.1038	85.3107	17.1107	24.5994	17.6188	54.9255	15.8432
T9 vs. T18	LOC_Os01g56710	1.58171	0.0138027	Up	0.295267	0.637292	0.0340076	0.046554	0.00480537	0.0337665	0
T9 vs. T18	LOC_Os01g56764	2.14663	0.000205071	Up	0.694678	2.13146	0.346882	3.79298	2.23104	1.57677	0.16382
T9 vs. T18	LOC_Os01g56780	2.25444	2.63661e-27	Up	18.8367	65.8086	66.7572	12.5922	68.2654	50.6557	35.618
T9 vs. T18	LOC_Os01g56790	1.38632	5.15375e-09	Up	357.565	677.336	392.398	471.796	1107.93	841.817	879.019
T9 vs. T18	LOC_Os01g56810	1.97376	1.80664e-27	Up	115.164	331.369	1287.15	32.8718	50.9135	88.4719	216.65
T9 vs. T18	LOC_Os01g56890	2.08806	5.32017e-18	Up	46.7432	143.953	798.011	51.3795	83.9415	99.7934	1018.64
T9 vs. T18	LOC_Os01g56930	1.16276	1.1318e-06	Up	59.9837	97.6527	722.999	67.3359	51.9507	84.6913	268.569
T9 vs. T18	LOC_Os01g57020	3.42777	4.91702e-05	Up	0.14158	1.06492	0.238648	0.962795	1.70807	1.01843	0.78043
T9 vs. T18	LOC_Os01g57030	6.14922	1.93042e-62	Up	1.47641	73.7115	15.083	10.6223	18.4284	29.0594	18.3415
T9 vs. T18	LOC_Os01g57040	9.99146	9.84629e-11	Up	0.0371591	28.292	82.0596	1.98088	6.96238	5.95214	10.2817
T9 vs. T18	LOC_Os01g57150	3.12754	2.17203e-26	Up	0.587196	3.75385	0.391951	0.393089	0.466256	0.931111	0.496055
T9 vs. T18	LOC_Os01g57240	1.52592	4.83527e-10	Up	3.33799	7.06751	24.4396	1.44206	2.5893	3.87011	7.02799
T9 vs. T18	LOC_Os01g57420	1.63356	1.37913e-15	Up	9.07031	20.7612	117.428	14.4322	20.081	17.7052	157.407
T9 vs. T18	LOC_Os01g57450	2.09528	2.217e-13	Up	73.5226	231.955	163.055	81.6819	153.464	135.394	144.178
T9 vs. T18	LOC_Os01g57570	1.83036	4.40424e-15	Up	43.6575	115.098	243.932	13.076	11.9857	12.1214	9.73529
T9 vs. T18	LOC_Os01g57580	1.82214	1.48872e-09	Up	2.60522	6.74789	3.06275	2.3836	1.16913	3.38684	1.76859
T9 vs. T18	LOC_Os01g57630	-1.5927	2.431e-06	Down	2.99038	0.741339	0.562271	3.26067	0.795608	1.43275	0.45047
T9 vs. T18	LOC_Os01g57690	-4.61725	0.00127233	Down	1.0454	0.0299457	0.528408	0.863742	0.180785	0.524276	0.320206
T9 vs. T18	LOC_Os01g57740	1.23225	9.11176e-05	Up	1.69319	2.98165	2.70248	1.33749	1.91601	2.85429	4.52649
T9 vs. T18	LOC_Os01g57854	2.29876	8.22143e-20	Up	42.3176	153.688	138.49	43.8832	114.442	133.855	99.1463
T9 vs. T18	LOC_Os01g57880	1.27782	0.0161208	Up	0.957621	1.73058	3.35369	0.539533	0.411523	0.465093	0.214046
T9 vs. T18	LOC_Os01g57900	-1.26471	0.0117729	Down	4.60679	1.3944	0.79746	3.60863	1.51193	2.3035	1.0448
T9 vs. T18	LOC_Os01g57940	2.91742	1.71075e-25	Up	20.9219	115.154	39.5406	111.635	179.71	118.471	104.103
T9 vs. T18	LOC_Os01g58080	-1.39453	0.000641514	Down	58.2379	17.0567	12.8731	66.6357	15.8277	33.4732	9.34546
T9 vs. T18	LOC_Os01g58130	6.13939	0.000103316	Up	0.00305196	0.154916	8.32361	0.00930427	0.0348991	0.0907489	4.02204
T9 vs. T18	LOC_Os01g58194	2.67494	5.43488e-08	Up	0.221346	1.03068	6.90781	0.385137	0.638904	0.552836	2.22764
T9 vs. T18	LOC_Os01g58220	2.6274	4.25202e-21	Up	37.9879	169.646	307.371	23.2749	80.4964	59.2219	162.479
T9 vs. T18	LOC_Os01g58280	1.98506	0.00616355	Up	0.210995	0.607523	0.506955	2.33021	2.45743	1.73374	2.1748
T9 vs. T18	LOC_Os01g58300	1.78929	0.00742811	Up	11.2478	27.9141	18.12	13.9797	71.8969	45.1493	75.071
T9 vs. T18	LOC_Os01g58310	5.02504	1.824e-89	Up	10.2506	245.727	113.396	5.94427	116.826	85.3158	183.809
T9 vs. T18	LOC_Os01g58335	2.70598	2.77456e-06	Up	0.440206	2.1704	3.0686	0.1262	0.101805	0.145224	0.227219
T9 vs. T18	LOC_Os01g58420	1.73188	2.1376e-09	Up	54.052	133.091	187.524	72.2603	112.833	90.052	152.809
T9 vs. T18	LOC_Os01g58480	2.15018	0.000243276	Up	1.89334	6.3703	4.14197	1.37395	6.07069	5.26774	7.55154
T9 vs. T18	LOC_Os01g58520	-1.91194	0.0019019	Down	13.0267	2.60641	10.1402	10.0228	2.96299	6.14235	2.23828
T9 vs. T18	LOC_Os01g58530	-1.15759	0.000197809	Down	5.64823	1.85458	3.57396	6.22139	2.59061	3.24793	1.66538
T9 vs. T18	LOC_Os01g58550	1.51827	9.629e-13	Up	345.27	724.232	482.773	413.092	280.612	289.686	231.667
T9 vs. T18	LOC_Os01g58620	1.63882	1.49235e-13	Up	31.0696	70.1022	89.9546	16.1669	43.9114	40.5248	77.2452
T9 vs. T18	LOC_Os01g58640	1.40227	2.78232e-06	Up	17.9407	33.67	10.6049	23.4764	20.0801	35.6679	25.1221
T9 vs. T18	LOC_Os01g58740	2.38303	7.41464e-24	Up	78.5023	299.017	182.31	97.9793	288.04	180.724	267.757
T9 vs. T18	LOC_Os01g58850	6.02557	0.00637529	Up	0	0.449195	12.1103	0.325522	0.297976	0.874407	1.89333
T9 vs. T18	LOC_Os01g58890	2.10808	4.62663e-13	Up	158.401	502.108	523.651	199.348	289.267	300.081	395.736
T9 vs. T18	LOC_Os01g59020	2.02741	1.28546e-05	Up	0.528352	1.60871	2.29776	0.648046	0.941192	2.00722	1.36344
T9 vs. T18	LOC_Os01g59050	2.49671	0.0026486	Up	0.038302	0.152909	0.0782213	0.187011	1.58145	1.4619	1.25573
T9 vs. T18	LOC_Os01g59120	2.00314	0.00619396	Up	1.1839	3.41648	1.26653	1.90065	0.466923	5.11139	0.545363
T9 vs. T18	LOC_Os01g59130	1.24659	1.25808e-11	Up	114.331	197.243	119.102	95.1266	146.88	124.529	107.629
T9 vs. T18	LOC_Os01g59360	3.17284	2.36798e-23	Up	65.9969	429.487	159.755	348.872	746.545	421.722	472.167
T9 vs. T18	LOC_Os01g59510	-1.35921	0.000955183	Down	18.6365	5.43395	2.00317	17.3554	1.55664	9.16416	4.41775
T9 vs. T18	LOC_Os01g59520	-1.34766	1.97532e-05	Down	26.2432	7.6383	4.81135	28.9026	9.28448	14.5168	13.0717
T9 vs. T18	LOC_Os01g59530	3.59962	1.85322e-57	Up	296.099	2681.2	1774.77	86.5865	330.276	327.899	643.032
T9 vs. T18	LOC_Os01g59550	-1.1486	0.00800975	Down	8.22806	2.67915	1.56512	23.0873	14.4381	13.9989	9.1016
T9 vs. T18	LOC_Os01g59610	1.76133	9.72739e-08	Up	8.15174	20.1435	43.7726	15.2443	19.5526	22.4718	51.9571
T9 vs. T18	LOC_Os01g59660	2.11305	3.04066e-24	Up	11.6108	36.6427	13.4638	15.8511	41.6903	39.5173	27.7164
T9 vs. T18	LOC_Os01g59690	1.07224	4.26552e-05	Up	1.6171	2.51613	37.2769	1.20059	1.19352	1.41871	3.89107
T9 vs. T18	LOC_Os01g59890	-2.92754	0.000793663	Down	2.83291	0.256162	0.272445	3.15313	0.445976	1.38314	0.730221
T9 vs. T18	LOC_Os01g59950	1.43886	9.38197e-09	Up	46.5015	92.6494	31.3481	29.0817	44.6198	51.5283	63.7593
T9 vs. T18	LOC_Os01g59980	-1.5107	1.72597e-05	Down	21.2928	5.60142	4.07448	22.9116	5.25171	11.1829	4.17669
T9 vs. T18	LOC_Os01g60020	1.17851	7.39152e-06	Up	15.4539	25.701	453.65	15.1614	16.9719	34.6727	113.094
T9 vs. T18	LOC_Os01g60060	-1.79274	0.0114903	Down	0.751351	0.15682	0.0159284	0.203642	0.0516161	0.103095	0.0175808
T9 vs. T18	LOC_Os01g60080	1.43169	0.000901868	Up	17.7916	33.3809	8.96167	80.7714	57.6377	33.6457	18.0697
T9 vs. T18	LOC_Os01g60110	1.21249	1.84353e-08	Up	19.3131	32.8692	113.068	16.2755	27.8769	22.1777	33.5524
T9 vs. T18	LOC_Os01g60140	1.65992	0.00326463	Up	1.195	2.54974	0.320929	6.69234	4.59216	4.61559	0.853917
T9 vs. T18	LOC_Os01g60170	2.28661	3.13208e-10	Up	2.02565	7.21517	4.29287	1.95653	3.93508	3.93466	3.35357
T9 vs. T18	LOC_Os01g60190	-1.10677	5.48059e-07	Down	1453.98	495.942	464.319	1349.5	728.89	803.547	595.643
T9 vs. T18	LOC_Os01g60230	-1.60489	1.76392e-12	Down	33.7387	8.16664	13.5049	24.0115	8.40895	10.5911	3.65763
T9 vs. T18	LOC_Os01g60270	1.10177	1.42413e-07	Up	49.863	78.3429	77.7444	19.6244	22.1961	19.8637	59.1453
T9 vs. T18	LOC_Os01g60430	-2.55731	0.00665879	Down	0.235925	0.0291807	0.0559167	0.227278	0.0405514	0.114486	0.071252
T9 vs. T18	LOC_Os01g60600	2.72194	0.000135269	Up	0.141326	0.637999	7.12807	0.14687	0.205743	0.500522	17.5425
T9 vs. T18	LOC_Os01g60730	-2.27506	3.54779e-07	Down	19.1767	2.97933	22.1771	26.939	0.786036	2.80947	9.97719
T9 vs. T18	LOC_Os01g60800	1.77988	4.81379e-05	Up	0.976511	2.42005	7.50943	0.613379	1.08165	1.35664	2.1287
T9 vs. T18	LOC_Os01g60830	3.45607	2.77505e-11	Up	0.996723	8.27947	46.4894	0.160575	1.33679	1.41312	4.04371
T9 vs. T18	LOC_Os01g60930	3.62422	0.0145043	Up	0.0297702	0.255055	0.0266566	0.0851404	0.0848703	0.0236667	0.0489573
T9 vs. T18	LOC_Os01g60960	4.4652	5.53928e-15	Up	0.255281	4.02358	4.18108	0.452293	4.14391	3.05352	5.842
T9 vs. T18	LOC_Os01g61044	1.68108	7.24478e-08	Up	1.3116	3.04198	41.0689	1.74394	2.39464	4.41959	8.42804
T9 vs. T18	LOC_Os01g61070	1.01452	0.00538495	Up	2.79646	4.05483	1.40783	1.70399	0.590884	1.92901	0.660827
T9 vs. T18	LOC_Os01g61080	-1.70472	0.0146767	Down	3.83696	0.887287	13.0124	0.712704	0.611844	0.778123	27.9236
T9 vs. T18	LOC_Os01g61250	-1.61104	0.000484199	Down	10.8528	2.633	2.38102	11.5295	3.18793	5.7434	2.48283
T9 vs. T18	LOC_Os01g61400	1.27173	1.64619e-07	Up	14.0007	24.5167	15.9865	11.2269	18.1798	17.9872	15.0731
T9 vs. T18	LOC_Os01g61500	1.22207	9.09872e-10	Up	46.9197	80.5553	118.125	40.2248	73.1743	52.6252	138.762
T9 vs. T18	LOC_Os01g61510	2.07216	0.000762839	Up	0.413067	1.31592	2.89826	0.384116	0.500937	0.780136	2.30045
T9 vs. T18	LOC_Os01g61610	2.07829	3.26324e-16	Up	49.2551	151.575	483.216	55.4184	112.321	103.057	154.859
T9 vs. T18	LOC_Os01g61760	2.64221	1.34744e-13	Up	2.28608	10.4254	109.828	3.54977	7.65436	8.51596	96.4292
T9 vs. T18	LOC_Os01g61860	-1.08318	2.80344e-08	Down	3.96954	1.373	0.875937	5.09045	2.07314	2.15848	1.01144
T9 vs. T18	LOC_Os01g62040	-1.00986	4.67026e-06	Down	9.21835	3.34584	1.28937	6.63117	1.71593	3.48399	1.19086
T9 vs. T18	LOC_Os01g62070	1.06374	3.72336e-08	Up	6.83822	10.4867	3.32072	8.14188	6.79743	9.15619	10.4296
T9 vs. T18	LOC_Os01g62110	1.66142	2.0117e-05	Up	5.07786	12.0397	0.498058	5.76563	12.5979	11.4579	6.90187
T9 vs. T18	LOC_Os01g62130	3.73556	0.00280772	Up	0.0590217	0.549081	0.179093	0.283524	0.278417	0.282599	0.120051
T9 vs. T18	LOC_Os01g62210	-1.02888	0.00540615	Down	5.50574	2.04806	0.931314	6.98634	1.89081	3.40818	1.48113
T9 vs. T18	LOC_Os01g62290	2.98699	1.36401e-35	Up	11.7672	70.2186	25.8656	12.9982	130.169	190.814	28.3658
T9 vs. T18	LOC_Os01g62440	1.35584	1.89031e-06	Up	24.5848	45.4421	28.2367	22.3034	17.9937	28.5927	16.726
T9 vs. T18	LOC_Os01g62500	-1.04696	0.00248923	Down	21.2494	7.75348	10.5559	30.015	9.15012	17.1504	8.81565
T9 vs. T18	LOC_Os01g62610	2.0912	4.89617e-06	Up	1.24243	3.90644	4.51726	1.27979	1.03242	1.58854	0.574067
T9 vs. T18	LOC_Os01g62660	1.88159	2.57886e-12	Up	9.44571	24.991	8.84533	9.48689	15.9443	13.7965	10.4343
T9 vs. T18	LOC_Os01g62670	2.75248	2.32314e-19	Up	4.40393	21.3557	65.5601	11.8204	29.6302	31.636	141.792
T9 vs. T18	LOC_Os01g62750	2.66972	1.7482e-10	Up	0.923828	4.14626	1.90141	5.29109	4.73022	5.50955	3.712
T9 vs. T18	LOC_Os01g62760	3.54425	9.84605e-64	Up	107.579	930.516	279.454	150.876	641.741	626.498	473.536
T9 vs. T18	LOC_Os01g62810	4.80608	3.67353e-55	Up	0.830711	17.5227	5.74725	0.160553	19.3987	15.3219	6.01799
T9 vs. T18	LOC_Os01g62850	2.25625	5.20668e-09	Up	0.978197	3.42554	5.68334	0.240798	1.01249	1.13588	2.00081
T9 vs. T18	LOC_Os01g62870	2.1389	7.30892e-11	Up	1.25088	4.11218	4.04184	1.87254	3.47229	2.7588	6.17403
T9 vs. T18	LOC_Os01g62900	-1.57318	3.43327e-09	Down	7.90569	1.95763	1.44215	4.67047	1.61388	2.3669	1.01949
T9 vs. T18	LOC_Os01g62910	-1.32096	2.56564e-05	Down	1.87298	0.544477	0.335321	1.37578	0.357232	0.527277	0.274746
T9 vs. T18	LOC_Os01g62945	4.2581	1.56693e-05	Up	0.185869	2.67341	0.917328	0.0836615	0.995124	2.38203	0.905571
T9 vs. T18	LOC_Os01g62970	2.39568	8.51458e-05	Up	1.09902	4.26768	41.5699	1.8794	1.37298	3.91931	1.71546
T9 vs. T18	LOC_Os01g62980	1.15603	0.00796634	Up	4.39774	7.25918	10.2832	22.6616	19.5049	14.9449	12.0119
T9 vs. T18	LOC_Os01g63010	1.77159	0.000176815	Up	3.30744	8.44378	14.783	11.7283	86.5043	69.1951	107.748
T9 vs. T18	LOC_Os01g63050	2.68881	7.101e-33	Up	100.353	469.11	1316.82	129.193	322.936	308.324	1109.43
T9 vs. T18	LOC_Os01g63190	1.96111	3.8163e-05	Up	1.20088	3.42618	3.3729	0.236891	0.998451	0.574803	2.59427
T9 vs. T18	LOC_Os01g63210	3.03303	1.10191e-08	Up	0.150421	0.967332	0.444319	0.189617	0.446524	0.474543	0.19049
T9 vs. T18	LOC_Os01g63230	3.46915	6.8468e-28	Up	0.981982	7.83005	26.3839	1.44611	11.7754	13.4998	96.9851
T9 vs. T18	LOC_Os01g63260	-1.38677	0.0103625	Down	1.97968	0.583197	0.246999	4.2131	2.61276	2.85094	1.35784
T9 vs. T18	LOC_Os01g63310	1.42188	0.0140005	Up	3.61429	7.17316	2.02357	3.18638	0.405698	2.3538	0.622004
T9 vs. T18	LOC_Os01g63444	-1.49614	0.000312887	Down	6.85093	1.80361	0.202622	9.70131	2.91632	4.48151	0.443901
T9 vs. T18	LOC_Os01g63480	2.69828	2.30042e-22	Up	3.10453	15.0758	56.339	10.0862	8.55238	12.2158	8.69209
T9 vs. T18	LOC_Os01g63620	1.80377	1.75881e-06	Up	29.8288	72.2588	74.8177	89.9075	59.1728	53.4203	59.9335
T9 vs. T18	LOC_Os01g63780	-1.14666	0.000396056	Down	17.3947	5.86062	3.55826	18.9776	4.13394	10.0326	5.69095
T9 vs. T18	LOC_Os01g63840	-1.23426	8.97228e-05	Down	31.2158	9.77882	2.24315	37.5302	14.6716	18.7151	3.92891
T9 vs. T18	LOC_Os01g63880	-1.83832	0.00375445	Down	1.55643	0.32195	0.055105	2.33182	0.68889	1.20286	0.519448
T9 vs. T18	LOC_Os01g63930	5.21275	8.09491e-113	Up	5.65782	151.77	99.8562	2.65776	17.5619	38.8436	42.919
T9 vs. T18	LOC_Os01g63950	-1.72762	0.000435789	Down	1.1576	0.26162	0.412995	1.41039	0.200315	0.510965	0.20545
T9 vs. T18	LOC_Os01g64170	1.42204	2.38294e-11	Up	38.747	76.2036	102.628	35.9476	71.2237	60.9277	125.259
T9 vs. T18	LOC_Os01g64360	3.90287	1.90233e-23	Up	1.34686	15.228	130.49	1.34909	10.0171	11.3106	401.929
T9 vs. T18	LOC_Os01g64380	2.36973	5.80238e-05	Up	0.345445	1.29293	0.707682	0.636782	1.45776	0.748193	2.06158
T9 vs. T18	LOC_Os01g64480	7.95906	1.51502e-09	Up	0.0197893	3.62025	0.910302	0.200243	0.39115	0.702009	0.245558
T9 vs. T18	LOC_Os01g64490	2.63862	1.2526e-37	Up	58.4932	265.044	132.256	41.4618	141.65	127.52	185.475
T9 vs. T18	LOC_Os01g64570	6.54066	1.60052e-132	Up	4.45687	304.056	83.6835	0.281193	28.5137	39.9207	334.546
T9 vs. T18	LOC_Os01g64630	2.12693	3.07889e-20	Up	22.1628	71.2633	58.0339	40.3179	105.018	85.3689	70.5142
T9 vs. T18	LOC_Os01g64650	1.16893	4.81393e-08	Up	156.243	257.558	336.702	156.356	242.93	207.118	297.32
T9 vs. T18	LOC_Os01g64660	1.70977	5.58829e-05	Up	0.604218	1.47236	0.188425	0.859261	0.457269	0.773656	0.245466
T9 vs. T18	LOC_Os01g64730	1.78206	7.83689e-09	Up	0.672347	1.73112	1.34481	3.20576	4.62095	4.93813	2.97138
T9 vs. T18	LOC_Os01g64790	2.90533	1.75682e-16	Up	9.71923	54.864	880.638	5.38272	3.28127	20.6147	108.885
T9 vs. T18	LOC_Os01g64870	1.07235	1.06467e-07	Up	37.6797	57.8597	22.3265	42.0679	51.5046	61.5937	39.2596
T9 vs. T18	LOC_Os01g64960	1.71871	4.57472e-08	Up	9.15802	22.8542	5.83328	5.06156	3.97269	7.04752	1.60069
T9 vs. T18	LOC_Os01g65100	1.4056	8.89047e-11	Up	155.441	304.612	156.035	83.6115	195.595	106.177	149.992
T9 vs. T18	LOC_Os01g65110	1.18775	1.6999e-07	Up	108.167	179.343	80.189	61.4544	143.688	110.6	155.747
T9 vs. T18	LOC_Os01g65130	-7.37323	1.88237e-07	Down	0.875572	0	0.0976011	1.6098	0	0	0
T9 vs. T18	LOC_Os01g65140	-4.95287	0.00554772	Down	3.26393	0.0687848	0.341984	5.3798	0.00563972	0.00628752	0
T9 vs. T18	LOC_Os01g65150	-9.10056	5.76397e-13	Down	6.57466	0	1.12618	9.08542	0.976781	2.63911	3.27978
T9 vs. T18	LOC_Os01g65169	-8.05329	1.20973e-34	Down	9.05586	0.0230088	0.548479	13.2911	0.056953	0.382909	0.314601
T9 vs. T18	LOC_Os01g65200	-2.66222	4.93518e-19	Down	9.10743	1.0731	0.655866	7.74808	1.32277	2.71077	0.513339
T9 vs. T18	LOC_Os01g65210	-1.15107	0.000143037	Down	28.3411	9.41034	1.00378	49.5358	19.5075	15.9436	4.73554
T9 vs. T18	LOC_Os01g65220	-1.15928	1.08135e-06	Down	18.4143	5.93274	12.0897	29.4387	9.01574	13.7961	12.1214
T9 vs. T18	LOC_Os01g65260	-1.80235	2.42485e-14	Down	42.0123	8.81842	97.2313	20.5861	3.34037	6.58823	14.6255
T9 vs. T18	LOC_Os01g65370	2.53912	3.51216e-19	Up	23.5564	103.126	143.677	19.895	53.0224	52.8377	90.9648
T9 vs. T18	LOC_Os01g65380	3.35918	9.27344e-42	Up	13.5471	101.045	523.007	9.25929	43.5125	25.8	227.344
T9 vs. T18	LOC_Os01g65420	-2.21065	0.0136379	Down	0.35003	0.0579461	0.140491	0.177057	0.0127513	0.0555973	0.148099
T9 vs. T18	LOC_Os01g65480	1.43967	0.000210802	Up	1.50885	3.01674	1.34568	1.80404	1.01995	3.03293	3.2619
T9 vs. T18	LOC_Os01g65500	1.15955	0.00977405	Up	2.06986	3.43201	3.85082	3.82513	7.08301	4.91124	4.28516
T9 vs. T18	LOC_Os01g65510	2.05715	1.66199e-15	Up	14.7621	45.4472	406.366	16.4861	92.5786	63.0321	111.565
T9 vs. T18	LOC_Os01g65630	-1.30071	0.000260686	Down	5.76689	1.72569	0.225896	3.24355	0.734797	1.82707	0.808911
T9 vs. T18	LOC_Os01g65650	1.3172	3.67691e-08	Up	23.0524	41.84	59.0209	15.9834	48.6101	90.7439	133.349
T9 vs. T18	LOC_Os01g65660	1.36751	1.7823e-07	Up	6.76064	12.7691	12.2753	4.38481	11.2634	26.2817	30.9481
T9 vs. T18	LOC_Os01g65730	-1.58553	0.00417653	Down	6.25041	1.48847	1.8677	7.56285	1.67706	4.03313	1.51036
T9 vs. T18	LOC_Os01g65780	2.56169	7.09345e-46	Up	99.6967	430.812	229.224	73.6763	166.287	197.789	286.207
T9 vs. T18	LOC_Os01g65790	3.5882	5.59789e-45	Up	63.9906	563.248	168.061	47.2123	273.58	251.48	229.655
T9 vs. T18	LOC_Os01g65800	1.83161	1.19944e-19	Up	4.98458	12.9354	7.26619	3.74468	7.11261	6.278	7.57187
T9 vs. T18	LOC_Os01g65830	3.02728	9.09439e-15	Up	10.7795	64.7678	179.934	33.8133	105.367	48.5838	580.672
T9 vs. T18	LOC_Os01g65860	4.05608	1.84387e-25	Up	0.936829	11.6997	5.74541	3.96336	10.6788	13.0748	16.0713
T9 vs. T18	LOC_Os01g65900	1.17694	3.41317e-06	Up	29.05	48.3034	105.204	34.8797	31.3403	58.7209	63.9075
T9 vs. T18	LOC_Os01g65950	2.06386	9.30886e-10	Up	5.66092	17.5202	65.1165	5.85809	7.2922	5.26415	17.2428
T9 vs. T18	LOC_Os01g65992	1.95695	3.40312e-05	Up	7.26997	19.715	12.2358	13.516	22.4393	28.4829	24.5946
T9 vs. T18	LOC_Os01g66000	1.76339	0.00013505	Up	2.45487	5.88381	3.23467	3.80992	5.64197	5.42749	5.98641
T9 vs. T18	LOC_Os01g66100	1.37615	8.21189e-05	Up	7.94794	15.0207	1.81698	18.3419	5.15786	17.9451	8.38205
T9 vs. T18	LOC_Os01g66110	-1.32464	4.51627e-08	Down	218.211	64.2056	151.076	169.357	50.4887	79.0893	51.9737
T9 vs. T18	LOC_Os01g66120	3.19625	3.79069e-45	Up	3.93887	26.8071	56.1867	4.09145	3.97178	10.444	70.2861
T9 vs. T18	LOC_Os01g66160	1.16392	0.0166797	Up	5.28896	9.04238	15.634	3.99357	4.93288	4.31789	3.06698
T9 vs. T18	LOC_Os01g66180	-1.28773	0.000351774	Down	3.73479	1.14546	0.322457	9.76968	2.12982	4.00341	0.775197
T9 vs. T18	LOC_Os01g66230	-1.04359	0.00934169	Down	6.62476	2.36511	0.275055	4.08234	1.048	2.58718	0.615647
T9 vs. T18	LOC_Os01g66260	8.81458	1.76743e-22	Up	0.0416932	12.13	120.823	0	0	0.074585	0.143127
T9 vs. T18	LOC_Os01g66270	6.80225	0.000251546	Up	0	0.410044	1.77538	0	0.10293	0.440411	6.09742
T9 vs. T18	LOC_Os01g66300	1.0663	7.60438e-06	Up	24.6451	37.2303	38.1177	18.997	26.2194	21.7884	26.3668
T9 vs. T18	LOC_Os01g66500	-1.80842	4.52528e-16	Down	22.9486	4.86189	3.69108	15.7914	3.33459	6.59566	2.38721
T9 vs. T18	LOC_Os01g66640	2.53055	0.000378514	Up	1.74921	7.08239	2.06727	2.34692	0.56218	1.8284	0.687208
T9 vs. T18	LOC_Os01g66860	2.52966	4.21629e-17	Up	7.14166	29.9122	45.438	28.2775	41.2736	25.5824	66.7712
T9 vs. T18	LOC_Os01g66890	2.88064	3.78947e-29	Up	12.5727	68.002	30.9259	98.4181	295.467	203.546	293.344
T9 vs. T18	LOC_Os01g66940	2.40925	1.20067e-18	Up	1.58624	6.139	69.6934	2.87408	0.912956	3.64267	9.43437
T9 vs. T18	LOC_Os01g67090	-1.27405	0.00232419	Down	3.94746	1.19213	1.96123	2.75428	1.62314	2.38857	0.760836
T9 vs. T18	LOC_Os01g67120	1.23563	1.63321e-05	Up	8.36036	14.6224	3.95624	8.51255	8.77183	12.8745	4.58751
T9 vs. T18	LOC_Os01g67220	-1.0033	6.58111e-05	Down	168.43	62.3761	11.7737	181.576	89.3915	106.776	19.8349
T9 vs. T18	LOC_Os01g67320	2.02631	6.57851e-14	Up	5.0714	15.3354	24.1832	3.8299	7.3392	7.65935	5.32368
T9 vs. T18	LOC_Os01g67330	1.17937	1.38999e-06	Up	31.6361	52.5048	27.0902	30.7703	49.1803	48.9533	36.8818
T9 vs. T18	LOC_Os01g67350	-2.03369	0.00851858	Down	2.67419	0.499084	0.358205	0.362221	0.162369	0.10199	0.187565
T9 vs. T18	LOC_Os01g67360	-2.08024	4.29938e-12	Down	32.1681	5.48224	2.44595	22.9047	20.1777	19.6347	10.2135
T9 vs. T18	LOC_Os01g67390	6.21864	8.1177e-128	Up	0.82133	43.9364	22.5226	0.369482	3.07057	4.88049	5.30529
T9 vs. T18	LOC_Os01g67450	6.86	9.32046e-05	Up	0	0.359401	0	0	0.459023	0.18529	0.0584655
T9 vs. T18	LOC_Os01g67480	1.67494	2.1591e-18	Up	4.07279	9.58987	10.0756	2.86958	5.97965	4.83113	7.28517
T9 vs. T18	LOC_Os01g67500	1.33176	4.34652e-11	Up	374.376	686.774	1826.95	254.48	373.931	366.998	353.874
T9 vs. T18	LOC_Os01g67550	-1.40327	0.00137171	Down	1.34523	0.373146	0.225121	2.34778	0.297795	0.816474	0.19486
T9 vs. T18	LOC_Os01g67560	1.814	7.10247e-12	Up	6.71566	17.0746	10.3271	8.52296	16.7593	11.7292	15.3251
T9 vs. T18	LOC_Os01g67580	-1.35658	5.29656e-05	Down	20.4946	5.88508	4.29872	36.4257	7.25821	10.9908	2.95627
T9 vs. T18	LOC_Os01g67650	6.32024	0.000666688	Up	0	0.578048	0.047979	0.125801	0.0154823	0.0334132	0
T9 vs. T18	LOC_Os01g67750	-1.23179	8.78028e-06	Down	17.4657	5.43997	2.08249	19.128	8.86674	9.08295	3.17108
T9 vs. T18	LOC_Os01g67835	2.71263	0.00192804	Up	0.1368	0.673395	1.98089	0.407278	0.510532	0.388491	0.546372
T9 vs. T18	LOC_Os01g67850	1.48541	4.06307e-14	Up	154.099	319.343	348.228	107.96	287.898	296.375	213.365
T9 vs. T18	LOC_Os01g67950	6.66576	1.2507e-215	Up	3.10998	229.738	123.032	2.46507	47.1056	51.5038	100.734
T9 vs. T18	LOC_Os01g68060	1.2586	5.04868e-08	Up	73.6799	127.404	818.436	83.16	107.601	81.848	583.565
T9 vs. T18	LOC_Os01g68140	1.41064	8.755e-07	Up	225.13	440.46	638.756	254.279	398.254	285.496	170.742
T9 vs. T18	LOC_Os01g68230	-1.37417	0.00049769	Down	6.39205	1.79007	0.206923	5.4648	1.48132	2.94059	0.56724
T9 vs. T18	LOC_Os01g68260	-1.26734	0.0118237	Down	2.27348	0.68509	0.181398	0.935714	0.490762	0.418517	0.117198
T9 vs. T18	LOC_Os01g68269	3.76411	3.57167e-12	Up	1.40253	13.7097	9.47853	6.42066	4.97114	27.2178	14.9298
T9 vs. T18	LOC_Os01g68290	4.84957	1.33485e-07	Up	0.355726	7.23191	2.90081	22.022	6.04906	31.7573	10.9454
T9 vs. T18	LOC_Os01g68300	1.16455	0.0017975	Up	1.73853	2.83434	1.19545	1.55096	0.83055	2.77105	0.777883
T9 vs. T18	LOC_Os01g68310	-1.10461	0.00464342	Down	7.49788	2.60627	3.55994	10.4343	13.3525	15.3037	33.1669
T9 vs. T18	LOC_Os01g68390	-1.38119	0.00116717	Down	11.97	3.39525	1.63877	10.6751	2.05226	4.99789	2.52712
T9 vs. T18	LOC_Os01g68450	1.04238	0.00191163	Up	3.50031	5.29537	0.483903	1.59324	0.669533	2.19217	0.17856
T9 vs. T18	LOC_Os01g68510	-2.17602	0.0026244	Down	0.460331	0.0716665	0.0673893	0.840462	0.54973	0.587374	0.976044
T9 vs. T18	LOC_Os01g68524	-1.76667	0.000101287	Down	11.0303	2.41426	0.901432	11.9855	2.58575	4.67097	2.55966
T9 vs. T18	LOC_Os01g68540	1.85104	0.00113009	Up	1.51316	3.8237	0.353327	6.43391	4.93684	3.10771	0.749815
T9 vs. T18	LOC_Os01g68545	-2.25672	1.70971e-12	Down	13.605	2.08187	1.75714	10.9714	1.88241	4.69791	1.83429
T9 vs. T18	LOC_Os01g68610	-5.38294	0.0054365	Down	0.351383	0	0.126588	0.733514	0.010346	0.43148	0.0435386
T9 vs. T18	LOC_Os01g68650	3.76162	1.65361e-25	Up	3.55808	33.9637	153.919	3.41111	15.9799	18.0787	116.577
T9 vs. T18	LOC_Os01g68660	7.55047	2.55986e-08	Up	0.0501557	6.91162	67.845	0	3.4464	3.89825	84.937
T9 vs. T18	LOC_Os01g68670	3.31536	5.14815e-28	Up	1.38153	10.1212	7.13746	1.22092	6.85606	3.83854	11.2878
T9 vs. T18	LOC_Os01g68790	-2.54876	4.43334e-15	Down	54.0454	7.06425	5.36779	53.3336	3.72779	12.3041	4.74759
T9 vs. T18	LOC_Os01g68800	-1.46386	0.00262825	Down	6.78263	1.81926	0.511534	15.0227	7.48323	10.7999	3.46692
T9 vs. T18	LOC_Os01g68830	-1.25161	5.61753e-05	Down	17.6369	5.40312	1.80912	20.2785	11.6922	10.6276	3.77916
T9 vs. T18	LOC_Os01g68840	-1.15719	5.76165e-05	Down	9.66893	3.24949	1.09989	8.21349	2.25983	5.0306	0.8121
T9 vs. T18	LOC_Os01g68890	2.48601	3.32124e-15	Up	20.8424	84.6854	13.8099	42.3513	11.5591	43.9976	19.6451
T9 vs. T18	LOC_Os01g68900	3.26468	1.13343e-18	Up	8.84436	60.6585	47.8101	49.1222	65.7563	57.7866	55.6289
T9 vs. T18	LOC_Os01g69020	2.96568	2.34804e-05	Up	20.3603	108.758	13.3087	138.938	108.936	64.4344	27.5832
T9 vs. T18	LOC_Os01g69050	1.01938	3.27214e-07	Up	51.0151	75.5012	26.9769	37.4499	41.4528	56.2037	58.3215
T9 vs. T18	LOC_Os01g69120	-1.35684	9.1913e-05	Down	18.2339	5.26796	1.57123	36.6459	11.968	16.0933	9.05848
T9 vs. T18	LOC_Os01g69210	-1.47777	6.01917e-10	Down	13.3046	3.49485	1.59147	14.2896	5.16758	7.33403	2.67667
T9 vs. T18	LOC_Os01g69270	2.38149	4.04864e-17	Up	24.2986	92.6536	31.3492	19.6372	12.7886	37.7564	9.4521
T9 vs. T18	LOC_Os01g69279	-1.15966	0.000383881	Down	6.21659	2.0459	2.243	5.29451	2.22207	2.41371	1.15986
T9 vs. T18	LOC_Os01g69840	-6.27708	1.05513e-05	Down	1.10334	0.00955303	8.59006	0.820093	0.0588425	0.261674	0.126634
T9 vs. T18	LOC_Os01g69920	1.17687	9.26266e-09	Up	38.44	62.7988	28.0363	32.3512	34.6716	39.792	31.5487
T9 vs. T18	LOC_Os01g69960	1.0075	3.12531e-05	Up	7.12142	10.6153	0.812515	3.2885	5.4062	6.50731	1.6301
T9 vs. T18	LOC_Os01g69980	1.28653	3.83186e-09	Up	6.89963	12.3426	25.7577	6.61153	5.83407	9.279	6.00924
T9 vs. T18	LOC_Os01g70110	2.34858	5.90927e-14	Up	155.29	576.388	156.337	160.939	478.059	445.291	346.826
T9 vs. T18	LOC_Os01g70120	3.4301	1.28826e-30	Up	7.69089	59.0866	13.7823	32.1015	59.5193	34.0879	29.7147
T9 vs. T18	LOC_Os01g70130	2.85868	2.60493e-17	Up	5.5154	28.7476	8.32554	18.0417	30.6873	21.3056	19.9419
T9 vs. T18	LOC_Os01g70190	1.23174	3.92579e-11	Up	131.184	225.527	105.459	138.722	188.209	161.715	190.63
T9 vs. T18	LOC_Os01g70200	1.07118	1.66153e-06	Up	106.527	163.991	256.703	92.5841	112.009	78.7596	203.743
T9 vs. T18	LOC_Os01g70230	-2.28662	0.00348876	Down	0.879423	0.129679	0.0240376	0.818231	0.128304	0.27884	0.0394137
T9 vs. T18	LOC_Os01g70240	-2.8067	6.06743e-07	Down	1.42745	0.150413	0.298623	0.975337	0.0698901	0.0948295	0.0172796
T9 vs. T18	LOC_Os01g70460	-1.59947	0.0044617	Down	4.53239	1.08208	0.288055	5.91125	1.60623	4.43395	0.967768
T9 vs. T18	LOC_Os01g70500	1.39339	0.0164471	Up	1.50855	2.9012	2.7409	2.19511	1.46264	1.71138	0.324451
T9 vs. T18	LOC_Os01g70540	4.52343	3.81505e-11	Up	0.293078	4.89453	1.0696	0.916194	0.850662	2.12862	1.50878
T9 vs. T18	LOC_Os01g70550	-1.39901	0.000565331	Down	1.7285	0.475342	0.230525	1.01584	0.403295	0.598249	1.17204
T9 vs. T18	LOC_Os01g70590	3.20709	8.74365e-05	Up	0.0738902	0.527728	0.121433	0.166488	0.281753	1.43985	0.835085
T9 vs. T18	LOC_Os01g70600	7.08325	9.66918e-07	Up	0.0309471	3.24362	1.88279	0.0313146	1.244	7.19021	2.89667
T9 vs. T18	LOC_Os01g70730	1.95135	1.67634e-07	Up	11.0662	31.1895	55.1259	0.60968	1.39441	5.88997	3.59989
T9 vs. T18	LOC_Os01g70790	1.37353	3.06796e-07	Up	13.4978	25.6971	420.772	9.26764	7.60003	10.3842	237.632
T9 vs. T18	LOC_Os01g70820	1.81287	8.03345e-11	Up	2.53621	6.49667	24.9287	1.84954	4.01967	3.44498	11.1172
T9 vs. T18	LOC_Os01g70930	1.45422	6.46076e-08	Up	11.7907	23.7911	18.3757	11.4449	23.6011	18.1409	25.2175
T9 vs. T18	LOC_Os01g71040	2.86191	1.01089e-14	Up	2.05433	10.6204	2.73614	13.0047	17.8588	9.69836	8.08379
T9 vs. T18	LOC_Os01g71090	2.86258	2.52445e-23	Up	12.558	67.1312	159.057	50.0124	148.247	111.693	251.948
T9 vs. T18	LOC_Os01g71180	-2.0929	0.00348661	Down	3.85576	0.657427	0.357577	3.85196	0.195263	1.23134	0.349729
T9 vs. T18	LOC_Os01g71190	1.33837	7.12793e-05	Up	4.8943	9.31421	4.21366	2.68338	4.67407	5.63538	3.18149
T9 vs. T18	LOC_Os01g71270	-1.28514	0.000319156	Down	2.24598	0.686874	0.368525	2.13909	0.930685	0.534437	0.265627
T9 vs. T18	LOC_Os01g71310	3.44408	6.6798e-10	Up	0.195446	1.63167	9.70037	0.284893	1.83847	1.26238	4.37143
T9 vs. T18	LOC_Os01g71320	1.26997	5.81471e-06	Up	49.2456	87.4206	241.422	57.9734	87.8089	69.5136	127.683
T9 vs. T18	LOC_Os01g71420	-2.03868	5.54693e-11	Down	72.532	13.1404	3.42611	57.5025	17.6575	24.587	12.6781
T9 vs. T18	LOC_Os01g71474	4.46437	1.20444e-16	Up	0.168304	2.75763	0.717824	0.060536	0.590298	1.49938	0.580172
T9 vs. T18	LOC_Os01g71620	-1.20679	0.000330534	Down	11.5665	3.60548	1.31997	10.04	4.38213	4.52214	1.9425
T9 vs. T18	LOC_Os01g71624	1.63352	0.0100688	Up	1.25904	2.95779	5.57407	0.285653	1.98669	2.07061	4.13349
T9 vs. T18	LOC_Os01g71670	1.20757	0.00300468	Up	13.1002	21.912	23.7833	17.8657	54.5651	52.2038	85.4962
T9 vs. T18	LOC_Os01g71780	3.66969	8.92315e-07	Up	0.201478	1.84657	0.681914	1.51509	1.95339	1.2284	0.809576
T9 vs. T18	LOC_Os01g71930	-1.12772	3.11407e-05	Down	28.5651	9.58068	5.69429	26.1059	7.47197	10.378	3.26017
T9 vs. T18	LOC_Os01g71970	2.44822	4.68103e-17	Up	2.80182	11.2482	18.4954	3.96027	3.88841	5.46895	18.2258
T9 vs. T18	LOC_Os01g72080	1.13215	3.82376e-07	Up	248.314	402.209	2182.41	308.048	313.58	268.513	1158.46
T9 vs. T18	LOC_Os01g72170	2.12501	3.61482e-06	Up	1.65995	5.47081	2.1743	0.760726	1.04162	1.68954	2.35403
T9 vs. T18	LOC_Os01g72280	4.7788	0.00201667	Up	0.0457766	0.984336	0	0.617168	0.336505	0.484154	0.0197284
T9 vs. T18	LOC_Os01g72420	1.6843	1.11168e-05	Up	6.58531	15.5778	10.187	17.2261	15.1463	20.8965	19.8286
T9 vs. T18	LOC_Os01g72490	1.05875	6.47552e-06	Up	17.2564	26.1857	172.578	11.5807	19.1638	26.7206	74.714
T9 vs. T18	LOC_Os01g72520	2.78375	4.86501e-32	Up	44.8256	229.031	310.706	64.725	198.246	155.097	206.979
T9 vs. T18	LOC_Os01g72530	2.49651	4.99589e-06	Up	0.456116	1.93814	226.549	0.189779	0.789307	0.778152	264.723
T9 vs. T18	LOC_Os01g72570	-1.37658	1.49936e-06	Down	14.8413	4.25819	3.9158	18.7236	7.94818	9.56962	6.11938
T9 vs. T18	LOC_Os01g72600	2.9794	0.00292294	Up	0.427582	2.46867	24.1602	0.611133	1.08698	0.838071	9.9232
T9 vs. T18	LOC_Os01g72610	3.30528	3.21687e-33	Up	14.6259	106.087	402.959	5.10379	17.3038	18.8512	70.7321
T9 vs. T18	LOC_Os01g72780	-1.04058	0.00218411	Down	5.56557	1.99282	0.754912	5.74345	1.55326	3.19805	0.999068
T9 vs. T18	LOC_Os01g72810	2.89783	3.22784e-07	Up	0.547445	2.92395	152.536	0.597837	5.86245	1.10332	103.142
T9 vs. T18	LOC_Os01g72870	-1.10609	0.000188509	Down	11.0149	3.69372	1.06721	9.75125	4.00535	4.22208	1.40551
T9 vs. T18	LOC_Os01g72880	-1.34581	0.000414426	Down	8.86307	2.58727	0.764204	11.1667	2.23595	4.35854	1.27744
T9 vs. T18	LOC_Os01g73150	-1.75117	0.00081803	Down	13.5316	3.00325	1.8555	12.7773	2.86747	9.61545	2.23251
T9 vs. T18	LOC_Os01g73310	-1.11721	3.68076e-05	Down	31.3687	10.9765	5.97897	36.3409	16.6605	20.4416	4.11244
T9 vs. T18	LOC_Os01g73500	3.51964	6.69376e-19	Up	1.17351	9.93335	6.05314	1.87484	4.99896	4.9349	4.4168
T9 vs. T18	LOC_Os01g73550	-1.07077	0.00603403	Down	22.0055	7.89036	3.45737	21.7494	4.97042	11.4919	2.95036
T9 vs. T18	LOC_Os01g73680	-2.01955	0.000217416	Down	16.3925	2.89912	1.87159	29.0713	8.79188	14.1738	5.81534
T9 vs. T18	LOC_Os01g73690	-1.12987	0.000300487	Down	4.12653	1.37273	0.659426	5.82722	2.53336	3.46806	1.63464
T9 vs. T18	LOC_Os01g73750	-1.27645	0.00355772	Down	4.12637	1.20394	0.728874	4.00696	2.50614	1.93041	1.26044
T9 vs. T18	LOC_Os01g73940	3.61291	6.33721e-39	Up	6.99707	61.8059	56.8304	3.31155	10.6344	16.4886	29.3522
T9 vs. T18	LOC_Os01g73960	1.41197	1.82982e-07	Up	84.3171	163.903	62.34	59.0355	184.388	133.607	107.239
T9 vs. T18	LOC_Os01g74020	-8.14851	2.53461e-15	Down	28.9583	0.0813091	3.95672	18.1387	0.062959	0.0596099	0.130883
T9 vs. T18	LOC_Os01g74030	-1.04356	0.00237883	Down	31.8302	11.5174	15.2191	34.9296	8.59066	15.2054	3.2295
T9 vs. T18	LOC_Os01g74330	-1.34963	0.00335096	Down	8.66387	2.50307	0.3375	8.71906	1.86411	3.94346	0.805259
T9 vs. T18	LOC_Os01g74410	-1.83897	0.0122114	Down	0.468125	0.0949668	0.319997	0.504679	0.095154	0.0914797	0.0128887
T9 vs. T18	LOC_Os01g74450	3.12404	1.26642e-40	Up	11.1823	70.5202	18.7735	34.161	70.5846	107.599	68.8122
T9 vs. T18	LOC_Os01g74460	1.62004	5.48621e-14	Up	29.5003	65.5034	54.9742	35.4665	115.081	84.127	122.848
T9 vs. T18	LOC_Os01g74480	1.48244	0.0113498	Up	0.250286	0.525344	0.263471	2.32282	0.981921	1.38239	0.215525
T9 vs. T18	LOC_Os01g74490	2.28875	0.00127712	Up	0.323053	1.17128	1.48863	0.922395	0.867162	2.02849	1.07997
T9 vs. T18	LOC_Os01g74550	-1.29414	0.000190775	Down	7.83507	2.39232	0.567651	3.70244	1.3502	1.62731	0.818868
T9 vs. T18	LOC_Os01g74640	-1.62038	6.33066e-13	Down	73.5601	17.5404	3.12678	104.55	39.001	38.3115	7.18772
T9 vs. T18	LOC_Os01g74650	1.8083	2.79851e-14	Up	37.1156	94.0657	69.5298	28.2857	79.527	67.0944	74.9127
T9 vs. T18	LOC_Os02g01010	-1.37206	6.59246e-09	Down	147.681	41.8591	10.2868	165.592	56.3592	66.798	11.2014
T9 vs. T18	LOC_Os02g01060	-1.56865	3.2254e-09	Down	16.7422	4.11423	0.760232	6.07936	2.3669	5.58951	0.255818
T9 vs. T18	LOC_Os02g01080	-1.35702	0.014999	Down	1.89386	0.527815	0.546229	2.20665	0.58726	1.2777	0.358275
T9 vs. T18	LOC_Os02g01100	-1.069	0.000505021	Down	67.5743	24.151	6.4979	120.36	66.5836	84.6055	12.1201
T9 vs. T18	LOC_Os02g01180	-1.1771	3.12784e-05	Down	55.658	18.1399	5.68506	62.0499	23.1006	38.0808	12.5624
T9 vs. T18	LOC_Os02g01190	2.81637	0.00185442	Up	0.294544	1.61016	0.1455	0.0773977	0.0880609	0.215388	0.0796483
T9 vs. T18	LOC_Os02g01275	-1.25578	0.00199152	Down	6.82495	2.10817	0.820379	5.64348	3.63184	4.02378	1.21619
T9 vs. T18	LOC_Os02g01290	1.06948	6.9573e-06	Up	55.9088	86.2953	38.8709	56.9977	99.3341	114.186	60.7107
T9 vs. T18	LOC_Os02g01300	1.02229	0.00809728	Up	10.238	15.5639	18.8367	31.7911	41.9071	45.4744	62.2431
T9 vs. T18	LOC_Os02g01310	1.82966	5.82127e-05	Up	19.0443	47.3699	11.121	70.5053	45.6478	44.3188	11.1357
T9 vs. T18	LOC_Os02g01510	1.94316	5.27565e-13	Up	7.96359	22.324	8.18434	6.95482	22.9507	16.0401	17.6621
T9 vs. T18	LOC_Os02g01550	-1.40783	0.0113364	Down	19.5245	5.33521	2.29651	36.7649	8.2682	16.2547	2.50592
T9 vs. T18	LOC_Os02g01590	1.40165	1.40065e-10	Up	10327	19966.1	4031.38	9315.92	17494.6	13610.3	8770.69
T9 vs. T18	LOC_Os02g01610	-4.07868	8.03244e-06	Down	1.02024	0.0474897	0.0666261	1.37827	0.167184	0.470679	0.248482
T9 vs. T18	LOC_Os02g01730	1.73533	0.000142789	Up	6.12869	14.8024	7.303	4.66125	4.03219	4.61072	5.13285
T9 vs. T18	LOC_Os02g01750	-3.3965	0.00554764	Down	0.314046	0.0218083	0.0551794	0.394405	0.241786	0.225088	0.10183
T9 vs. T18	LOC_Os02g01760	-1.33949	0.0137368	Down	17.3323	5.0235	0.124008	17.9516	5.22557	8.97627	0.0908704
T9 vs. T18	LOC_Os02g01890	-3.64058	9.90321e-05	Down	0.926483	0.0597334	0	0.863781	0.22283	0.344201	0.019939
T9 vs. T18	LOC_Os02g01920	-1.35798	7.58289e-08	Down	10.2898	2.97812	0.883087	10.4915	2.43074	3.70754	0.676377
T9 vs. T18	LOC_Os02g02000	4.64945	2.39851e-05	Up	0.127836	2.33477	6.29875	0.23911	1.35217	0.469383	2.26987
T9 vs. T18	LOC_Os02g02080	3.98382	0.00819989	Up	0.0498785	0.593524	0	0	0.0337638	0	0.0322443
T9 vs. T18	LOC_Os02g02090	6.12987	0.00513636	Up	0	0.187424	0.0268784	0	0.01266	0.025417	0
T9 vs. T18	LOC_Os02g02140	2.45991	2.32271e-21	Up	5.84918	23.5477	1.29717	2.1989	3.57137	5.76352	3.39494
T9 vs. T18	LOC_Os02g02340	4.04527	1.72783e-06	Up	1.55589	19.8448	25.392	0.340203	16.104	17.732	7.79128
T9 vs. T18	LOC_Os02g02380	2.86225	0.0142435	Up	0.557954	3.2458	56.7719	0	0.0910526	0.309063	0.467578
T9 vs. T18	LOC_Os02g02400	-1.55365	2.9239e-13	Down	1552.6	388.106	422.044	1085.76	393.184	599.414	591.099
T9 vs. T18	LOC_Os02g02450	2.9378	8.48061e-24	Up	40.515	221.705	43.6452	186.742	346.644	229.863	209.267
T9 vs. T18	LOC_Os02g02540	1.2887	4.06378e-09	Up	130.392	231.326	124.269	67.4273	214.789	136.526	258.745
T9 vs. T18	LOC_Os02g02600	1.88272	8.44621e-20	Up	11.0108	29.7778	6.07944	9.87495	22.4193	17.2471	16.1285
T9 vs. T18	LOC_Os02g02620	-1.34325	1.94063e-06	Down	27.0487	7.81942	1.79131	39.8027	23.1503	20.2939	7.02929
T9 vs. T18	LOC_Os02g02730	2.57488	3.03578e-30	Up	6.06455	26.479	16.8076	4.65703	10.8509	13.6466	19.27
T9 vs. T18	LOC_Os02g02800	-1.20661	0.0101541	Down	3.11709	1.00281	0.49138	3.15981	0.323861	0.981888	0.406885
T9 vs. T18	LOC_Os02g02830	2.8909	2.21958e-32	Up	4.04648	21.8936	19.1927	2.33288	5.38432	13.4241	6.44037
T9 vs. T18	LOC_Os02g02900	1.39566	4.97444e-05	Up	24.194	45.9126	8.33189	44.8616	34.1241	40.63	20.7558
T9 vs. T18	LOC_Os02g02980	1.38066	8.48976e-09	Up	20.8959	39.5323	16.9732	17.3869	31.0679	26.2705	27.9722
T9 vs. T18	LOC_Os02g03010	1.40901	1.82018e-08	Up	53.4474	106.228	30.6854	33.8676	56.1704	70.6945	70.6444
T9 vs. T18	LOC_Os02g03020	2.275	1.05449e-19	Up	33.5231	118.041	26.0905	22.4559	17.8134	48.6304	38.6581
T9 vs. T18	LOC_Os02g03040	-1.55533	3.04903e-11	Down	58.5236	14.6655	3.58265	70.9296	13.9778	32.4	16.2251
T9 vs. T18	LOC_Os02g03400	2.34514	0.0108856	Up	0.670666	2.33826	0.72031	3.62495	2.88355	1.78079	1.49117
T9 vs. T18	LOC_Os02g03410	-1.79229	1.717e-11	Down	7.45195	1.57607	29.1735	9.01847	2.58337	4.49992	10.2146
T9 vs. T18	LOC_Os02g03430	2.45577	2.02957e-13	Up	0.514354	2.06205	2.39791	0.518776	0.450797	0.654511	0.992525
T9 vs. T18	LOC_Os02g03480	3.85093	0.000901875	Up	1.12091	11.0691	1.02323	4.50263	4.01088	2.50488	0.884162
T9 vs. T18	LOC_Os02g03490	3.50134	0.000117487	Up	1.64728	12.5205	0.902996	5.89402	7.32015	5.74073	1.36887
T9 vs. T18	LOC_Os02g03500	3.16665	1.90903e-07	Up	0.328598	2.01006	0.0882054	1.76105	1.78564	1.40772	0.0695055
T9 vs. T18	LOC_Os02g03510	3.22243	0.00170269	Up	1.91707	12.0517	0.784035	6.97402	6.71941	5.74907	1.06469
T9 vs. T18	LOC_Os02g03520	2.88334	8.63528e-05	Up	1.72831	8.95916	1.54824	8.37856	6.97379	4.95555	2.35561
T9 vs. T18	LOC_Os02g03550	2.11788	2.69624e-07	Up	3.98934	12.0118	1.76394	16.0908	13.5244	10.2536	2.93546
T9 vs. T18	LOC_Os02g03670	-2.00372	0.0100637	Down	1.46707	0.265874	0.0146501	1.68661	0.0761488	0.423562	0.118155
T9 vs. T18	LOC_Os02g03700	2.57196	1.73699e-29	Up	14.2765	61.8029	32.994	21.7306	15.6442	34.0183	15.174
T9 vs. T18	LOC_Os02g03800	2.07671	0.00574786	Up	0.328758	1.07972	1.22265	0.749029	0.034849	1.23276	0.345968
T9 vs. T18	LOC_Os02g03840	1.56971	4.14985e-14	Up	141.931	305.789	197.393	166.688	309.892	181.862	202.62
T9 vs. T18	LOC_Os02g03870	1.56606	1.15625e-06	Up	8.24599	17.7646	5.31202	4.88573	6.74416	5.88745	4.15857
T9 vs. T18	LOC_Os02g03930	-2.36024	2.3922e-06	Down	3.95101	0.552335	0.37545	4.00498	0.933258	1.66493	0.538177
T9 vs. T18	LOC_Os02g04010	1.45456	1.74683e-11	Up	41.4797	82.0946	97.2572	37.5205	70.3371	70.1291	121.64
T9 vs. T18	LOC_Os02g04020	1.07541	5.90638e-09	Up	31.4048	48.2811	39.5207	27.2321	38.2883	33.1421	50.1857
T9 vs. T18	LOC_Os02g04030	2.15333	2.05108e-09	Up	53.5176	166.509	31.0446	263.524	257.021	159.442	88.0613
T9 vs. T18	LOC_Os02g04050	-1.08665	4.41039e-05	Down	23.572	8.04348	5.69672	25.6949	19.4058	14.92	12.0949
T9 vs. T18	LOC_Os02g04230	-1.2793	0.0157346	Down	8.14357	2.39	1.2405	18.4405	5.94394	6.97075	0.95799
T9 vs. T18	LOC_Os02g04250	1.15248	4.17293e-08	Up	287.307	466.005	610.378	310.938	389.888	356.863	501.629
T9 vs. T18	LOC_Os02g04325	1.11463	2.624e-05	Up	68.5391	108.808	34.7348	38.2369	87.6363	66.5734	60.0679
T9 vs. T18	LOC_Os02g04420	-1.10497	1.83382e-06	Down	151.374	52.0945	34.1154	103.351	41.1315	54.8176	30.3972
T9 vs. T18	LOC_Os02g04500	-4.06532	2.11258e-06	Down	1.97248	0.0849034	0.198604	1.73515	0.0356453	0.550998	0.27973
T9 vs. T18	LOC_Os02g04510	3.33921	1.51326e-09	Up	0.412314	3.07646	3.29416	0.108019	0.330711	0.973591	0.711271
T9 vs. T18	LOC_Os02g04540	1.20861	7.70924e-08	Up	146.176	243.927	133.904	194.939	166.854	168.231	158.436
T9 vs. T18	LOC_Os02g04630	2.06218	0.000332474	Up	1.12839	3.36091	0.397682	4.31834	4.55485	2.66907	0.926224
T9 vs. T18	LOC_Os02g04650	2.14632	6.65669e-15	Up	20.4835	67.6402	64.4825	15.636	87.7924	105.924	41.1821
T9 vs. T18	LOC_Os02g04680	-1.13654	1.65079e-05	Down	74.5157	24.7749	4.43825	43.7454	9.53245	26.2557	4.99059
T9 vs. T18	LOC_Os02g04970	-1.37948	6.43183e-05	Down	19.3996	5.5434	2.3325	23.4873	5.72708	9.64759	2.93983
T9 vs. T18	LOC_Os02g05199	-1.1473	4.72533e-06	Down	15.9443	5.29397	0.867058	30.9405	13.8726	21.2411	8.55679
T9 vs. T18	LOC_Os02g05240	-2.08375	0.00578439	Down	0.565802	0.0900002	0.0411698	0.520926	0.146322	0.240843	0.118547
T9 vs. T18	LOC_Os02g05250	-1.25979	0.000395638	Down	36.1753	10.8537	14.1779	42.2614	9.35651	19.6536	11.5281
T9 vs. T18	LOC_Os02g05410	-1.04609	0.0081864	Down	5.13867	1.82985	1.01717	4.96459	2.29299	2.47784	1.17818
T9 vs. T18	LOC_Os02g05630	1.53193	2.75221e-14	Up	37.3331	78.3148	76.2593	34.6779	83.2786	62.6411	52.8237
T9 vs. T18	LOC_Os02g05650	2.08967	8.98798e-06	Up	0.862473	2.65196	0.0458318	1.46145	3.53878	3.88451	2.62548
T9 vs. T18	LOC_Os02g05670	3.50793	2.51738e-40	Up	61.5859	508.162	120.295	379.625	633.44	460.952	407.97
T9 vs. T18	LOC_Os02g05710	1.10193	1.31508e-07	Up	21.6601	34.0448	36.7796	12.9103	22.3771	19.7357	21.6718
T9 vs. T18	LOC_Os02g05720	-1.13212	0.00760388	Down	2.18237	0.710443	0.14744	1.93939	0.747003	0.956287	0.226314
T9 vs. T18	LOC_Os02g05820	2.54984	0.00105983	Up	0.16247	0.674143	0.115776	0.485696	0.856221	0.505905	0.284501
T9 vs. T18	LOC_Os02g05830	1.8572	1.75098e-09	Up	1.70014	4.42943	2.10507	2.20829	2.09587	4.56211	2.06625
T9 vs. T18	LOC_Os02g05900	-2.10527	0.000685665	Down	1.35845	0.240788	0	1.78076	0.466153	0.728741	0.18817
T9 vs. T18	LOC_Os02g05910	-2.08699	0.000379393	Down	5.44426	0.968208	0.257843	3.66829	1.14732	1.12177	0.268373
T9 vs. T18	LOC_Os02g06070	-1.9646	4.46416e-05	Down	8.10967	1.54546	0.457782	11.873	4.35468	5.76936	0.708581
T9 vs. T18	LOC_Os02g06120	-1.46897	7.4021e-07	Down	11.7552	3.10716	1.38267	6.04388	2.72656	4.02238	1.44543
T9 vs. T18	LOC_Os02g06190	-1.20589	1.26999e-05	Down	6.01711	1.91563	0.576832	6.37217	2.26372	4.17373	1.00492
T9 vs. T18	LOC_Os02g06330	1.28075	5.64795e-06	Up	11.54	20.3441	18.0657	14.6536	13.5113	12.9668	24.8214
T9 vs. T18	LOC_Os02g06360	-1.53281	9.32156e-08	Down	56.0793	14.3175	3.35512	40.9838	12.516	16.8902	3.31195
T9 vs. T18	LOC_Os02g06400	-1.31367	6.61659e-06	Down	6.93185	2.07779	0.93761	7.42825	2.30017	3.65963	1.10133
T9 vs. T18	LOC_Os02g06630	-1.58139	0.00122285	Down	7.19319	1.84241	13.7597	4.92182	1.90878	2.74409	0.867105
T9 vs. T18	LOC_Os02g06830	-2.44533	2.38292e-05	Down	4.38743	0.606391	0.835399	2.56825	0.663436	1.62876	0.738324
T9 vs. T18	LOC_Os02g06880	-1.40923	0.005043	Down	3.15093	0.858348	0.208776	5.33555	0.915056	2.24609	0.751657
T9 vs. T18	LOC_Os02g06890	1.41925	0.000143184	Up	12.3833	23.9902	86.3786	11.668	17.7557	12.1829	37.5844
T9 vs. T18	LOC_Os02g06930	1.29803	0.000939666	Up	9.64903	17.0991	182.798	8.29102	11.4375	11.7673	164.852
T9 vs. T18	LOC_Os02g07160	1.2058	0.000722895	Up	4.75131	8.23235	5.82843	3.78678	2.36057	5.49023	1.96485
T9 vs. T18	LOC_Os02g07310	-1.0103	0.00966601	Down	5.1533	1.86021	0.925606	5.07199	1.91052	3.25218	0.740832
T9 vs. T18	LOC_Os02g07340	-1.74591	9.93099e-05	Down	8.35203	1.76303	0.913301	27.5413	8.62542	10.0744	6.11229
T9 vs. T18	LOC_Os02g07360	-1.83383	4.72895e-05	Down	10.7501	2.21037	0.669773	5.60718	0.318723	2.12968	0.94426
T9 vs. T18	LOC_Os02g07400	-5.34575	0.00607846	Down	0.235858	0	0.0257496	0.027776	0	0	0
T9 vs. T18	LOC_Os02g07480	2.44965	2.20717e-14	Up	2.06048	8.12623	12.8705	4.45241	12.3494	8.24437	12.215
T9 vs. T18	LOC_Os02g07680	1.18495	6.59787e-09	Up	67.4931	111.391	47.4688	95.2823	216.898	155.529	137.304
T9 vs. T18	LOC_Os02g07690	2.37335	4.81648e-09	Up	4.45255	16.9403	27.8893	3.183	6.51095	8.33083	10.1754
T9 vs. T18	LOC_Os02g07820	-1.40309	2.85268e-10	Down	41.5105	11.6158	3.02821	23.9418	10.9312	10.0842	4.54091
T9 vs. T18	LOC_Os02g07900	3.26084	1.66037e-21	Up	109.874	767.907	321.262	439.279	1107.99	608.475	787.728
T9 vs. T18	LOC_Os02g07930	5.16452	1.23595e-51	Up	1.40841	36.8265	14.823	1.56432	10.0589	12.7301	18.4096
T9 vs. T18	LOC_Os02g08100	2.16932	2.17109e-16	Up	27.4462	90.9589	54.8958	11.9249	24.6206	30.1197	27.1799
T9 vs. T18	LOC_Os02g08110	1.62745	1.2299e-06	Up	116.598	260.791	148.605	31.6998	61.9308	65.719	48.2908
T9 vs. T18	LOC_Os02g08150	1.63942	5.53677e-09	Up	13.4403	30.8312	15.1809	7.37178	8.68213	15.966	11.6749
T9 vs. T18	LOC_Os02g08200	2.24011	1.03947e-07	Up	3.48083	11.8764	1.06242	1.84239	2.60942	4.15486	1.87256
T9 vs. T18	LOC_Os02g08210	4.62392	3.79958e-10	Up	0.0551028	0.958998	0.182455	0.0075051	0.0256672	0.0540362	0.0476019
T9 vs. T18	LOC_Os02g08220	1.55567	3.35316e-14	Up	68.9379	149.095	31.5078	44.7262	61.6206	63.6125	32.3183
T9 vs. T18	LOC_Os02g08230	2.6568	2.66826e-26	Up	908.089	4219.95	5940.81	2322.65	6627.24	3992.79	8984.74
T9 vs. T18	LOC_Os02g08270	2.16723	0.000770597	Up	0.605858	1.97506	9.01864	0.0250499	0.445243	0.613043	190.9
T9 vs. T18	LOC_Os02g08320	1.35457	2.91486e-05	Up	12.1852	22.4608	45.6799	16.5064	9.58734	13.6877	8.27345
T9 vs. T18	LOC_Os02g08440	3.66313	2.11829e-39	Up	6.62643	61.5949	941.425	1.56773	21.2684	37.327	1966.85
T9 vs. T18	LOC_Os02g08490	1.78159	2.03867e-09	Up	14.4566	37.0582	9.62274	16.5948	80.6362	94.6201	12.7498
T9 vs. T18	LOC_Os02g09100	-1.62314	0.000446127	Down	0.992199	0.235591	0.300497	0.984448	0.119869	0.405208	0.112339
T9 vs. T18	LOC_Os02g09180	1.1119	2.84483e-05	Up	76.0088	119.324	73.8931	68.7822	78.8141	78.7992	67.0474
T9 vs. T18	LOC_Os02g09250	3.67962	2.12432e-19	Up	0.454458	4.27807	5.49531	0.377369	1.14672	4.65475	3.72537
T9 vs. T18	LOC_Os02g09359	1.39046	5.43362e-09	Up	5.36042	10.3371	13.2867	4.61342	13.6617	8.71655	10.026
T9 vs. T18	LOC_Os02g09380	-1.12443	0.00191775	Down	10.0862	3.47084	1.75543	6.69068	1.16812	2.51364	0.796942
T9 vs. T18	LOC_Os02g09450	2.78394	6.47215e-14	Up	10.2983	49.7605	12.38	38.7624	49.6446	30.488	19.9463
T9 vs. T18	LOC_Os02g09490	1.19433	0.000444257	Up	4.70979	7.95407	5.03335	5.97149	9.50006	11.2086	4.43054
T9 vs. T18	LOC_Os02g09510	2.52224	2.69722e-10	Up	2.57951	11.234	5.04584	1.69686	0.590565	5.05686	1.75278
T9 vs. T18	LOC_Os02g09530	3.32783	1.49676e-19	Up	2.63292	18.974	7.14632	15.8518	28.4743	15.3921	12.1917
T9 vs. T18	LOC_Os02g09630	2.83328	1.06297e-16	Up	11.9021	61.1881	48.5676	13.3067	24.146	29.2308	35.6372
T9 vs. T18	LOC_Os02g09650	1.22018	2.19357e-07	Up	17.6	29.8205	10.4519	12.8607	14.8003	16.4316	12.9052
T9 vs. T18	LOC_Os02g09740	-1.46832	1.84837e-14	Down	74.9282	19.8257	16.3269	49.7416	24.13	19.2247	7.17935
T9 vs. T18	LOC_Os02g09810	1.81453	5.6787e-15	Up	40.1331	102.719	107.805	16.7561	37.0056	36.1234	39.2161
T9 vs. T18	LOC_Os02g09830	-1.86146	0.0103841	Down	2.3942	0.474654	139.109	1.45736	0.41559	1.12097	2.1077
T9 vs. T18	LOC_Os02g09840	-1.26603	5.3362e-07	Down	70.0706	21.1148	21.8707	57.6221	27.054	28.1319	12.6658
T9 vs. T18	LOC_Os02g09990	1.48813	0.0174119	Up	1.43133	2.95064	20.9098	0.579079	0.748743	1.06904	29.3065
T9 vs. T18	LOC_Os02g10190	-1.48454	7.54938e-15	Down	62.5019	16.399	5.61838	55.1584	25.4036	26.3835	12.2942
T9 vs. T18	LOC_Os02g10210	1.79488	0.000734368	Up	0.205455	0.525346	0.302483	0.00339308	0	0	0.00341281
T9 vs. T18	LOC_Os02g10300	1.72137	0.000173418	Up	14.1267	32.1455	8.4286	107.564	98.0028	70.0963	23.0912
T9 vs. T18	LOC_Os02g10390	1.81742	1.09773e-18	Up	16.9918	44.4805	8.18758	4.88291	6.65239	23.8084	6.66427
T9 vs. T18	LOC_Os02g10440	1.02584	5.82859e-06	Up	24.6859	36.4768	12.5013	46.2231	66.0603	48.8027	42.687
T9 vs. T18	LOC_Os02g10470	1.01281	0.00398533	Up	7.11323	10.5577	3.42767	18.9851	19.6595	18.6679	9.90155
T9 vs. T18	LOC_Os02g10480	1.29889	7.60642e-13	Up	67.6754	122.488	75.0486	69.8121	43.6753	36.9912	15.6806
T9 vs. T18	LOC_Os02g10530	3.36224	1.30088e-29	Up	96.7423	716.305	150.639	437.425	671.976	592.41	453.397
T9 vs. T18	LOC_Os02g10550	2.67151	0.0170942	Up	0.143314	0.669157	0.937993	0.0261143	0	0.123537	0.0928203
T9 vs. T18	LOC_Os02g10590	-1.20581	0.00562346	Down	4.21362	1.34095	0.271955	4.06327	1.29843	2.12009	0.533669
T9 vs. T18	LOC_Os02g10650	1.30892	1.47895e-07	Up	28.8342	52.1507	22.4093	28.5438	21.239	19.7911	18.3634
T9 vs. T18	LOC_Os02g10710	1.82196	0.0173397	Up	3.80988	9.92139	4.27064	12.7365	19.0234	16.2736	22.7106
T9 vs. T18	LOC_Os02g10730	4.84752	6.25782e-21	Up	0.131044	2.71457	0.80488	0.740449	3.42127	3.74558	5.68048
T9 vs. T18	LOC_Os02g10790	-1.36466	4.67931e-06	Down	17.4245	4.94738	2.36007	24.798	7.98138	11.8962	3.41691
T9 vs. T18	LOC_Os02g10920	1.02184	0.000895308	Up	5.44374	8.13699	23.0567	6.29991	2.23888	6.85975	8.47941
T9 vs. T18	LOC_Os02g11000	1.46142	1.44137e-10	Up	17.2374	34.4647	24.1971	15.6395	20.8437	16.4134	20.4887
T9 vs. T18	LOC_Os02g11070	2.1755	0.000465008	Up	1.17368	3.93199	719.796	0.745189	0.425341	2.93642	785.496
T9 vs. T18	LOC_Os02g11720	-1.13596	0.00514988	Down	3.81855	1.30616	1.41169	6.18514	1.35778	1.95025	1.78039
T9 vs. T18	LOC_Os02g11740	-1.37251	1.28497e-11	Down	41.2261	11.8532	13.6314	40.7339	8.21389	17.6822	11.1752
T9 vs. T18	LOC_Os02g11930	-2.26449	5.58898e-05	Down	3.10867	0.480043	0.408344	2.37815	0.685258	1.33816	0.215781
T9 vs. T18	LOC_Os02g11940	-1.26984	0.000112593	Down	8.73257	2.62501	0.668818	8.28388	3.33846	5.86604	1.70384
T9 vs. T18	LOC_Os02g12300	1.84064	0.0130998	Up	7.13385	17.5833	3.1353	26.1581	18.2057	14.087	3.75739
T9 vs. T18	LOC_Os02g12440	-1.23452	0.00100905	Down	9.27927	2.8771	1.83147	15.3764	7.44401	6.96959	3.32233
T9 vs. T18	LOC_Os02g12730	-1.18668	3.00058e-05	Down	20.6504	6.64567	2.82784	37.188	9.40913	15.9465	2.13763
T9 vs. T18	LOC_Os02g12750	-1.36562	6.65641e-11	Down	109.485	31.6568	6.50914	137.363	73.4297	85.1434	22.7178
T9 vs. T18	LOC_Os02g12760	-1.04084	0.000396848	Down	41.5391	15.098	23.7678	51.4139	21.5129	25.0278	1.91258
T9 vs. T18	LOC_Os02g12790	-3.79497	0.0055864	Down	0.217983	0.0112209	0.0250757	0.481904	0.0844639	0.13945	0.0620494
T9 vs. T18	LOC_Os02g12810	1.0294	1.39332e-07	Up	27.0076	40.0789	31.23	33.8813	49.728	39.6702	36.0088
T9 vs. T18	LOC_Os02g12890	-1.58286	4.2017e-06	Down	37.822	9.06523	46.0023	23.4269	7.5902	17.6382	11.3938
T9 vs. T18	LOC_Os02g13100	1.31696	6.42673e-07	Up	76.4681	141.489	218.578	77.8796	50.0508	105.52	164.592
T9 vs. T18	LOC_Os02g13360	1.02629	0.01702	Up	1.52811	2.28739	2.16095	1.57794	1.78785	2.44663	1.10678
T9 vs. T18	LOC_Os02g13570	1.67256	0.00175792	Up	0.945462	2.10166	0.105627	5.05852	4.0076	3.16354	1.37472
T9 vs. T18	LOC_Os02g13600	2.05358	2.79686e-05	Up	3.47139	10.6345	1.22899	2.47454	0.914436	4.27562	0.966731
T9 vs. T18	LOC_Os02g13770	-1.1663	0.00585893	Down	3.24427	1.08811	0.608864	2.79232	1.27035	2.41125	1.0424
T9 vs. T18	LOC_Os02g13780	-2.20557	2.49937e-05	Down	1.05479	0.163865	0.0952756	0	0	0.00253028	0
T9 vs. T18	LOC_Os02g13800	6.3471	4.52904e-07	Up	0.496834	32.1263	19.787	2.49469	5.1079	8.25435	3.15006
T9 vs. T18	LOC_Os02g13960	2.12564	5.24425e-17	Up	29.7308	93.3661	422.902	41.2365	97.6539	67.8969	229.849
T9 vs. T18	LOC_Os02g14110	-1.20999	9.87929e-10	Down	534.303	171.524	63.0544	375.594	226.601	196.399	95.0303
T9 vs. T18	LOC_Os02g14160	1.41068	0.000406951	Up	0.677545	1.34143	1.07458	1.0359	7.11208	5.77674	7.42993
T9 vs. T18	LOC_Os02g14170	1.60838	4.38756e-14	Up	32.0384	71.6231	22.6897	26.2302	58.3701	40.6785	46.9438
T9 vs. T18	LOC_Os02g14180	3.62844	1.54261e-12	Up	0.418397	3.72348	9.21667	5.02645	49.6745	37.6725	61.3956
T9 vs. T18	LOC_Os02g14680	5.40758	0.00262914	Up	0.00730121	0.292589	0	0	0	0.00853071	0
T9 vs. T18	LOC_Os02g14874	-1.18637	1.38534e-05	Down	10.2993	3.3438	2.46779	12.4837	5.16725	5.1765	1.7132
T9 vs. T18	LOC_Os02g14890	1.58889	6.83995e-05	Up	1.99227	4.29679	29.7878	1.89063	2.57225	3.43544	7.4914
T9 vs. T18	LOC_Os02g14929	-1.10511	0.000340783	Down	20.0343	6.96817	3.58004	17.863	6.73196	10.2325	2.85351
T9 vs. T18	LOC_Os02g14970	1.85714	1.5912e-07	Up	5.30031	14.0816	3.77611	3.9306	4.26793	3.6868	2.08103
T9 vs. T18	LOC_Os02g14990	4.32938	0.00124896	Up	0.0705001	1.02691	2.6727	0.134524	0.0581048	0.0808271	1.60595
T9 vs. T18	LOC_Os02g15120	3.21888	3.35159e-07	Up	0.246	1.6291	0.299856	0.389498	1.78151	2.30302	0.585987
T9 vs. T18	LOC_Os02g15230	1.55942	3.8481e-12	Up	15.8214	33.9284	189.924	16.6794	30.3361	24.4605	109.775
T9 vs. T18	LOC_Os02g15594	1.86118	7.25923e-20	Up	61.7832	162.938	82.3019	82.8021	178.423	121.396	137.704
T9 vs. T18	LOC_Os02g15930	2.54338	6.77953e-11	Up	0.0904631	0.387569	0.0929497	0.142305	0.98714	1.28425	0.182567
T9 vs. T18	LOC_Os02g16000	1.1986	8.32272e-10	Up	20.4875	34.7693	27.6277	31.3666	52.5275	38.9135	36.8216
T9 vs. T18	LOC_Os02g16040	1.80557	5.64609e-13	Up	4.77972	12.3736	10.6913	7.12234	22.6624	17.1681	21.6546
T9 vs. T18	LOC_Os02g16620	1.21529	1.90219e-08	Up	14.903	25.3973	27.081	16.8373	41.997	33.9164	49.9796
T9 vs. T18	LOC_Os02g16680	2.12215	4.36004e-29	Up	14.7517	47.3435	27.8681	17.4361	41.4506	42.0778	53.0193
T9 vs. T18	LOC_Os02g16730	2.52542	0.000889894	Up	0.37187	1.62948	2.17658	1.09381	0.990314	2.2939	7.66557
T9 vs. T18	LOC_Os02g16909	-1.33246	1.49623e-09	Down	111.247	33.1268	73.4859	91.4394	14.7411	55.1641	19.0506
T9 vs. T18	LOC_Os02g17240	2.96444	6.26182e-20	Up	95.2599	534.495	156.725	562.402	950.453	547.998	504.422
T9 vs. T18	LOC_Os02g17370	-2.40216	2.7278e-08	Down	29.887	4.22724	2.40427	13.4472	2.25525	5.704	1.40703
T9 vs. T18	LOC_Os02g17500	1.89301	2.57115e-24	Up	32.4486	87.4803	42.8427	50.8353	174.79	119.458	126.576
T9 vs. T18	LOC_Os02g18180	-1.13622	0.000184799	Down	3.50379	1.16596	1.05816	7.13014	2.94971	3.26776	2.30303
T9 vs. T18	LOC_Os02g18370	-1.03448	0.00145538	Down	14.4879	5.30813	2.78111	12.9105	4.94424	7.97141	1.89896
T9 vs. T18	LOC_Os02g18410	2.07526	3.34519e-12	Up	11.2734	34.3144	135.331	16.3022	33.0078	19.4217	61.4615
T9 vs. T18	LOC_Os02g18650	7.60327	2.89747e-13	Up	0.0898539	13.0396	52.6915	0.491654	10.0415	7.90511	195.235
T9 vs. T18	LOC_Os02g18840	-1.24403	1.23908e-06	Down	10.6658	3.3781	0.87511	9.04519	2.02603	5.37671	0.741748
T9 vs. T18	LOC_Os02g19210	1.04659	1.37967e-07	Up	168.14	255.104	246.82	146.504	222.49	195.403	210.083
T9 vs. T18	LOC_Os02g19650	-2.16309	0.000714179	Down	1.69037	0.270757	11.5619	0.931465	0.182668	0.248279	0.797788
T9 vs. T18	LOC_Os02g19770	2.23076	6.03265e-32	Up	177.399	609.234	1349.63	77.125	128.448	292.696	589.972
T9 vs. T18	LOC_Os02g19820	3.73678	3.59102e-75	Up	1398.96	13596.4	16161.1	1076.02	13605.8	11737	16675.7
T9 vs. T18	LOC_Os02g20160	-1.03397	0.00136395	Down	41.612	14.9468	3.55133	39.1866	20.9966	26.4092	7.9518
T9 vs. T18	LOC_Os02g20270	-1.64018	6.12544e-05	Down	4.96444	1.18755	0.776515	4.74511	1.03848	2.39725	0.503573
T9 vs. T18	LOC_Os02g20360	3.10057	0.00109428	Up	0.0874832	0.570616	2.60121	0.517149	1.7776	0.960322	8.38789
T9 vs. T18	LOC_Os02g20490	-1.04848	0.00409194	Down	1.45491	0.516834	0.147292	0.80854	0.349613	0.62105	0.265141
T9 vs. T18	LOC_Os02g20850	2.74978	3.6034e-08	Up	2.12068	10.2127	18.9298	0.6365	6.79567	4.4343	14.683
T9 vs. T18	LOC_Os02g20860	-1.1958	6.49406e-06	Down	5.45543	1.75039	0.707465	4.40645	1.2764	2.85172	0.763112
T9 vs. T18	LOC_Os02g20870	-1.30192	0.00589182	Down	9.51988	2.86404	0.401968	11.4896	2.23355	4.46136	0.636156
T9 vs. T18	LOC_Os02g21040	2.83064	2.03515e-19	Up	1.38292	7.07213	48.0775	1.8052	3.09562	3.59955	27.347
T9 vs. T18	LOC_Os02g21260	-1.80061	0.000933787	Down	3.80981	0.797755	0.666612	20.206	10.2943	15.9134	6.57792
T9 vs. T18	LOC_Os02g21300	-5.77746	0.00139009	Down	0.400016	0	41.7268	0.20876	0.0300507	0.0869007	0.55611
T9 vs. T18	LOC_Os02g21340	2.13584	0.000864989	Up	0.210128	0.656659	0.572112	0.109784	0.686704	0.59059	0.89461
T9 vs. T18	LOC_Os02g21430	-1.23294	0.00264467	Down	10.0877	3.05886	2.37415	10.5688	3.9259	4.7492	1.25998
T9 vs. T18	LOC_Os02g21510	-1.21476	0.000127305	Down	13.2557	4.17616	0.764699	11.1999	5.67853	5.74979	2.20492
T9 vs. T18	LOC_Os02g21550	-2.22783	0.012907	Down	2.92208	0.443951	0.0449701	4.39886	3.53471	7.15017	2.58376
T9 vs. T18	LOC_Os02g21700	5.70029	4.98858e-61	Up	0.584892	22.3517	21.6303	0.50155	4.50709	6.11352	41.1097
T9 vs. T18	LOC_Os02g21810	4.03935	0.000601154	Up	0.0161133	0.201235	0.0217647	0.100179	0.17314	0.11491	0.133129
T9 vs. T18	LOC_Os02g21920	1.28532	1.72157e-09	Up	31.8414	56.6855	175.348	54.469	49.2621	43.5162	173.308
T9 vs. T18	LOC_Os02g21980	-1.21005	0.014706	Down	7.1655	2.19632	0.123608	3.36487	0.970729	0.823679	0.709908
T9 vs. T18	LOC_Os02g22160	2.75866	6.71453e-30	Up	6.14889	30.3558	161.383	3.74616	37.5299	19.3615	101.722
T9 vs. T18	LOC_Os02g22380	1.64811	5.20597e-15	Up	573.775	1325.18	1071.59	297.91	498.897	473.887	628.995
T9 vs. T18	LOC_Os02g22820	1.02919	4.07985e-08	Up	170.742	253.87	122.364	166.465	272.293	205.904	189.503
T9 vs. T18	LOC_Os02g24430	2.76259	1.23955e-15	Up	7.10854	34.4984	13.5871	23.9836	37.2239	17.8299	14.0311
T9 vs. T18	LOC_Os02g24750	-1.10366	2.1671e-06	Down	118.959	40.0242	12.3024	66.6979	31.0529	35.5392	16.4633
T9 vs. T18	LOC_Os02g25060	-1.55461	9.75762e-13	Down	17.2307	4.35078	1.52741	19.4954	8.24935	8.15733	2.39605
T9 vs. T18	LOC_Os02g25580	1.11865	4.57384e-08	Up	25.3839	39.9756	69.9755	23.8307	30.7312	23.4986	43.1346
T9 vs. T18	LOC_Os02g25600	-5.38853	0.00606381	Down	0.10035	0	0	0	0	0	0
T9 vs. T18	LOC_Os02g25700	2.9934	1.14387e-13	Up	1.56661	9.31362	4.69833	0.457402	2.52771	2.29168	3.21941
T9 vs. T18	LOC_Os02g25900	1.00859	4.94715e-06	Up	41.8396	61.9644	43.8099	60.6547	104.116	63.4662	58.5731
T9 vs. T18	LOC_Os02g26290	1.8737	0.0132648	Up	19.5216	48.9444	6.53052	72.7716	71.7462	44.6846	20.8162
T9 vs. T18	LOC_Os02g26320	2.57364	0.000287336	Up	8.42099	34.558	6.04547	30.8352	39.2332	29.3559	21.6188
T9 vs. T18	LOC_Os02g26400	-1.60892	0.00654374	Down	1.78378	0.420727	0.0467689	2.68061	0.896046	1.1382	0.297557
T9 vs. T18	LOC_Os02g26470	2.67479	1.45427e-08	Up	1.06378	5.03544	1.04972	1.95559	3.89039	4.82383	0.902989
T9 vs. T18	LOC_Os02g26480	-2.04884	0.000230402	Down	1.90563	0.341142	0.0264018	1.33357	0.165193	0.373356	0.0709376
T9 vs. T18	LOC_Os02g26550	-1.07842	0.000123812	Down	45.7315	15.7142	4.87016	45.3916	21.6135	23.7023	8.55354
T9 vs. T18	LOC_Os02g26560	-1.28565	0.00848226	Down	6.01427	1.82754	1.56896	7.84977	2.64659	3.45337	0.397195
T9 vs. T18	LOC_Os02g26720	5.31823	0.00863779	Up	0.0444127	1.39039	14.5916	0	0.277007	0.918779	4.9893
T9 vs. T18	LOC_Os02g26940	-1.14448	0.0168753	Down	23.1951	7.80026	1.08537	20.5924	6.45107	11.9128	3.37464
T9 vs. T18	LOC_Os02g27000	1.43729	4.8284e-10	Up	76.2116	147.964	71.1333	44.0799	84.9882	65.5572	77.7517
T9 vs. T18	LOC_Os02g27360	1.14573	1.03409e-06	Up	3.20384	5.22175	19.9625	3.22727	4.94463	4.13711	11.4474
T9 vs. T18	LOC_Os02g27440	-1.18338	0.00543761	Down	4.2708	1.3589	0.540805	6.33312	2.48515	3.20977	0.978938
T9 vs. T18	LOC_Os02g27480	1.30768	1.47463e-10	Up	30.1709	54.8513	119.718	7.76691	14.4037	17.1857	32.0912
T9 vs. T18	LOC_Os02g28340	2.59248	4.72765e-08	Up	2.08706	9.23693	18.8713	1.3385	0.927521	0.73599	0.710651
T9 vs. T18	LOC_Os02g28470	1.39601	0.00166675	Up	4.24165	8.22465	2.13056	0.102269	0.252542	0.186194	0.0782131
T9 vs. T18	LOC_Os02g29150	-1.01936	9.20049e-05	Down	48.2096	17.5352	7.12911	72.0231	20.2431	41.2631	11.3647
T9 vs. T18	LOC_Os02g29160	-1.17463	0.00228523	Down	14.4982	4.63275	3.9065	14.133	6.32233	7.57652	4.30504
T9 vs. T18	LOC_Os02g29210	-1.28537	2.49815e-06	Down	66.7924	19.7011	7.31059	19.4505	9.99653	12.7702	6.9149
T9 vs. T18	LOC_Os02g29380	-1.33545	0.00166792	Down	15.8699	4.71016	3.09303	32.6715	7.96323	17.9874	4.37637
T9 vs. T18	LOC_Os02g29464	-1.62224	2.12649e-05	Down	57.7815	14.02	5.4443	60.8585	11.4427	27.5231	8.57919
T9 vs. T18	LOC_Os02g29510	1.21813	0.0145211	Up	1.47152	2.43561	1.3406	2.34945	6.84636	4.11272	3.64376
T9 vs. T18	LOC_Os02g29530	2.74358	7.34091e-39	Up	607.884	2955.33	1824	675.081	1270.97	1118.04	1270.83
T9 vs. T18	LOC_Os02g29550	1.85307	3.86738e-09	Up	10.7535	27.7134	17.402	11.827	13.1531	13.9238	14.8871
T9 vs. T18	LOC_Os02g29960	1.18669	0.00927409	Up	2.02988	3.41181	1.16888	0.724101	0.200452	1.05469	0.443094
T9 vs. T18	LOC_Os02g30100	3.44464	4.18716e-10	Up	1.04784	8.24875	4.7543	15.0104	30.1329	20.6098	13.5628
T9 vs. T18	LOC_Os02g30240	-2.76372	4.89863e-10	Down	9.99811	1.10656	30.7242	20.0273	7.5805	3.98594	26.5948
T9 vs. T18	LOC_Os02g30300	1.91918	0.000647783	Up	0.322474	0.870283	1.23782	0.419213	0.262762	0.800459	0.279009
T9 vs. T18	LOC_Os02g30320	2.27103	2.36982e-05	Up	4.21727	14.9018	194.642	1.30518	1.73925	7.77503	14.06
T9 vs. T18	LOC_Os02g30380	-1.09483	0.000822121	Down	93.7272	32.0267	19.3052	91.9923	36.6155	59.3234	23.8131
T9 vs. T18	LOC_Os02g30410	-2.78732	1.2679e-23	Down	40.6477	4.41952	1.56823	61.6676	2.48355	11.8728	5.42876
T9 vs. T18	LOC_Os02g30470	1.75904	3.95833e-08	Up	22.138	56.6368	44.456	299.17	2940.17	1837.68	3289.09
T9 vs. T18	LOC_Os02g30650	1.33183	8.39709e-06	Up	8.6432	16.088	8.24308	6.40322	1.55995	7.40436	2.28515
T9 vs. T18	LOC_Os02g30714	-1.20759	0.0111428	Down	3.0571	0.949411	29.4211	3.92036	0.843265	1.12949	1.60089
T9 vs. T18	LOC_Os02g30810	1.98161	0.00615171	Up	0.251656	0.725425	0.0160214	0.460155	0.345456	0.163291	0.0256314
T9 vs. T18	LOC_Os02g30840	-1.06352	0.000740326	Down	10.6671	3.72977	1.35123	8.96506	2.96353	4.17909	1.57994
T9 vs. T18	LOC_Os02g30910	2.76174	1.62096e-24	Up	14.6297	73.4622	282.292	24.4092	239.041	120.332	396.872
T9 vs. T18	LOC_Os02g30974	-1.63756	3.4336e-05	Down	8.28129	1.99411	1.56845	11.0556	2.79397	4.53027	1.23603
T9 vs. T18	LOC_Os02g31040	1.27591	3.01685e-05	Up	1.72411	3.10459	1.2513	1.94283	3.16338	3.61544	1.66204
T9 vs. T18	LOC_Os02g31074	-1.3519	8.00439e-05	Down	36.7727	10.5111	2.34631	42.5179	19.1462	22.2697	4.46241
T9 vs. T18	LOC_Os02g31140	1.46911	0.00867639	Up	0.767561	1.5622	27.2284	0.87602	0.290239	0.624774	11.3372
T9 vs. T18	LOC_Os02g31874	1.32863	5.79218e-10	Up	30.7394	56.4499	41.4006	49.1801	58.6889	41.9334	38.8987
T9 vs. T18	LOC_Os02g31920	-1.14629	0.00255328	Down	19.8408	6.52093	1.37922	25.179	21.3792	16.7022	8.58874
T9 vs. T18	LOC_Os02g31940	5.40752	1.68381e-21	Up	0.263701	8.28609	2.81341	1.68627	4.48699	4.77958	5.35678
T9 vs. T18	LOC_Os02g32060	2.38679	3.11126e-09	Up	5.55143	20.641	12.121	20.0054	28.8341	15.1067	15.3207
T9 vs. T18	LOC_Os02g32110	1.13724	3.17033e-07	Up	60.3025	98.0221	57.8939	46.8468	102.97	89.2784	69.6564
T9 vs. T18	LOC_Os02g32140	2.62659	0.00174544	Up	0.0960054	0.435491	4.18295	0.00445658	0.177597	0.258981	0.889828
T9 vs. T18	LOC_Os02g32210	2.77782	0.0125554	Up	0.188636	0.919273	0.637155	0.950269	1.19319	1.26481	0.723327
T9 vs. T18	LOC_Os02g32250	1.07903	0.000982856	Up	5.4866	8.60732	19.4115	18.8923	8.37335	20.6806	6.31807
T9 vs. T18	LOC_Os02g32290	-1.05134	0.00358536	Down	30.9073	11.0259	2.21866	50.5882	18.1507	23.035	4.66159
T9 vs. T18	LOC_Os02g32420	1.83491	3.91915e-09	Up	11.7701	30.7555	1.90265	8.90201	12.8914	12.8562	6.15935
T9 vs. T18	LOC_Os02g32469	-1.56113	6.49018e-16	Down	65.0256	16.1875	7.44291	43.515	11.3213	24.2544	8.68619
T9 vs. T18	LOC_Os02g32490	-1.43365	6.74237e-11	Down	137.587	37.5252	18.3244	108.405	34.5496	46.1859	18.3119
T9 vs. T18	LOC_Os02g32520	1.81123	9.46101e-15	Up	14.6656	37.1257	30.2097	10.7723	10.6919	11.768	25.6359
T9 vs. T18	LOC_Os02g32570	-1.47764	3.16653e-05	Down	8.53324	2.27345	0.936491	7.79901	2.02784	3.29423	0.786439
T9 vs. T18	LOC_Os02g32580	3.66828	5.11145e-15	Up	3.16182	30.0831	306.533	1.95571	4.31419	13.7963	1002.84
T9 vs. T18	LOC_Os02g32590	-3.84818	6.24333e-13	Down	8.36529	0.415208	117.688	10.6295	0.793471	3.00867	81.0851
T9 vs. T18	LOC_Os02g32600	2.2371	1.05431e-05	Up	2.32	7.58834	1.12546	6.76796	5.46438	4.15752	1.26165
T9 vs. T18	LOC_Os02g32740	2.03647	0.00495637	Up	5.46204	15.3734	3.81941	33.9649	26.8519	17.3664	8.69871
T9 vs. T18	LOC_Os02g32760	-1.09957	0.00205026	Down	39.0622	13.831	10.515	42.0326	14.2144	18.5293	6.14472
T9 vs. T18	LOC_Os02g32840	1.08348	0.000328751	Up	47.577	74.0432	17.11	22.5702	25.1353	31.4839	21.5798
T9 vs. T18	LOC_Os02g32860	-1.62508	8.20307e-06	Down	25.8874	6.25603	1.92699	28.5892	9.92886	10.5923	6.91754
T9 vs. T18	LOC_Os02g32970	1.19373	0.00461549	Up	3.5027	5.74376	6.00689	11.614	8.2924	7.707	8.22619
T9 vs. T18	LOC_Os02g32980	2.26497	5.35798e-07	Up	1.03704	3.74168	4.42573	1.6191	1.72798	1.94622	1.34558
T9 vs. T18	LOC_Os02g32990	2.51228	1.3341e-20	Up	5.29788	22.3566	33.6468	2.9537	11.9582	11.4087	10.9691
T9 vs. T18	LOC_Os02g33020	-3.84673	0.00269337	Down	0.325195	0.0160982	0.0208353	0.440949	0.022716	0.0999265	0.0227288
T9 vs. T18	LOC_Os02g33070	2.44916	5.8405e-27	Up	7.43557	29.8726	11.3331	8.99306	11.8495	22.2268	23.2081
T9 vs. T18	LOC_Os02g33110	2.33192	1.56578e-29	Up	206.198	762.063	1165.37	249.527	629.913	426.087	804.521
T9 vs. T18	LOC_Os02g33230	1.07454	1.31283e-06	Up	35.7158	54.6955	39.8281	35.8546	46.2962	42.512	35.5891
T9 vs. T18	LOC_Os02g33240	5.79671	3.3764e-05	Up	0.023274	0.902355	11.2014	0.0461435	0.0492745	0.227787	3.23197
T9 vs. T18	LOC_Os02g33290	2.10866	2.61567e-12	Up	5.88345	18.0341	4.02738	6.53167	12.7161	9.56404	9.15457
T9 vs. T18	LOC_Os02g33330	3.85714	1.51641e-09	Up	0.0519648	0.551891	0.918959	6.51168	6.43824	11.7128	9.22986
T9 vs. T18	LOC_Os02g33380	5.54382	0.00280216	Up	0.202943	6.91242	2.04614	1.12403	2.19459	2.42183	0.608018
T9 vs. T18	LOC_Os02g33550	-1.93599	4.01256e-10	Down	41.8221	8.09663	0.624065	89.3371	30.0845	45.1348	2.44177
T9 vs. T18	LOC_Os02g33580	1.21466	7.36226e-07	Up	22.3691	38.2821	28.9089	33.3927	48.8483	61.3963	99.918
T9 vs. T18	LOC_Os02g33610	-2.77526	7.3898e-30	Down	264.684	28.457	19.6661	253.254	10.981	51.7707	30.4973
T9 vs. T18	LOC_Os02g33630	5.97224	0.000300531	Up	0.0469198	2.28649	1.41589	0.0955638	4.78745	1.83114	6.15036
T9 vs. T18	LOC_Os02g33680	1.522	0.0154018	Up	0.0814182	0.176828	7.39702	0.0720737	0.109454	0.130234	4.69918
T9 vs. T18	LOC_Os02g33720	-2.95327	0.00652915	Down	2.41019	0.233051	0	0.616417	0	0.537747	0
T9 vs. T18	LOC_Os02g34430	-1.26335	0.00237491	Down	8.21393	2.58377	0.759728	3.81438	0.490443	2.03197	0.234072
T9 vs. T18	LOC_Os02g34490	6.06023	0.00156662	Up	0	0.212728	0.551867	0	0.115011	0.120415	0.0340764
T9 vs. T18	LOC_Os02g34650	-1.4409	0.000420357	Down	50.9818	13.6448	4.96609	55.8332	12.778	18.1053	6.22563
T9 vs. T18	LOC_Os02g34830	-1.91044	1.1717e-05	Down	15.1889	2.97597	1.28362	13.3754	4.4804	8.51329	2.57929
T9 vs. T18	LOC_Os02g34860	1.23256	0.00118054	Up	3.31924	5.83527	2.49927	4.28379	6.11698	9.23296	4.53101
T9 vs. T18	LOC_Os02g34960	-1.38369	0.00101597	Down	8.4292	2.38055	0.512406	8.67374	0.433648	2.65193	0.743616
T9 vs. T18	LOC_Os02g34970	1.23582	0.0140025	Up	1.32751	2.30519	2.60149	1.34023	3.23387	3.17295	3.07721
T9 vs. T18	LOC_Os02g35140	-1.20578	1.06784e-07	Down	44.6436	13.9488	10.0094	33.4862	15.3994	16.4173	3.73888
T9 vs. T18	LOC_Os02g35260	2.61698	3.30798e-05	Up	0.344134	1.49993	0.0675479	0	0	0	0
T9 vs. T18	LOC_Os02g35300	3.00265	5.86492e-28	Up	24.6348	142.004	34.485	89.1149	152.787	95.6519	89.9554
T9 vs. T18	LOC_Os02g35310	-1.38558	0.00125591	Down	6.7122	1.93326	0.718524	6.51028	2.24074	3.24589	0.676852
T9 vs. T18	LOC_Os02g35320	3.45691	0.00490252	Up	0.0537419	0.433199	0.374534	0.107959	0.323039	0.10401	0.210734
T9 vs. T18	LOC_Os02g35530	-2.68461	1.26384e-07	Down	21.7678	2.52359	0.235527	6.54464	0.127204	2.01819	0.17735
T9 vs. T18	LOC_Os02g35660	1.63537	4.5109e-10	Up	37.9364	87.0628	35.6868	32.4733	88.8897	79.447	60.806
T9 vs. T18	LOC_Os02g35760	2.00336	2.56241e-05	Up	1.77183	4.89752	0.785706	8.42553	5.47949	4.75703	2.64293
T9 vs. T18	LOC_Os02g35830	-1.3588	1.403e-10	Down	213.375	60.5375	131.981	135.177	72.7954	93.008	54.266
T9 vs. T18	LOC_Os02g35910	1.12181	2.01545e-06	Up	167.018	262.26	480.093	149.72	209.787	172.002	422.591
T9 vs. T18	LOC_Os02g36070	2.36087	0.00126422	Up	0.113662	0.393099	0.999747	0.0291984	0.0509118	0.074793	0.0456496
T9 vs. T18	LOC_Os02g36280	5.93337	0.00891648	Up	0	0.0895426	0.114478	0.0199586	0.332646	0.278588	0.0324985
T9 vs. T18	LOC_Os02g36320	5.70079	0.0171958	Up	0	0.0993578	0.0380005	0.0509509	0	0	0.0197272
T9 vs. T18	LOC_Os02g36380	1.53385	5.59167e-15	Up	5.51781	11.7428	2.28976	9.96369	9.06656	11.6675	5.29371
T9 vs. T18	LOC_Os02g36390	1.16975	8.14061e-06	Up	25.7973	42.1312	34.1977	23.145	21.283	21.1705	24.2356
T9 vs. T18	LOC_Os02g36450	-2.90234	0.00105933	Down	16.2163	1.63596	0.272818	0.281379	0	0	0
T9 vs. T18	LOC_Os02g36490	3.02145	2.09076e-13	Up	6.13786	37.4506	15.2498	6.66551	22.4597	57.516	10.6078
T9 vs. T18	LOC_Os02g36500	-1.67071	3.4432e-08	Down	26.1202	6.10151	0.901841	7.96001	1.55995	6.71976	0.606646
T9 vs. T18	LOC_Os02g36570	1.32095	1.20742e-05	Up	4.67947	8.69981	2.20588	2.85511	4.28102	8.2126	2.73989
T9 vs. T18	LOC_Os02g36590	1.80334	0.000143183	Up	1.87062	4.91276	2.53913	1.2539	3.57855	3.90475	2.29424
T9 vs. T18	LOC_Os02g36600	1.85725	0.00598343	Up	0.333085	0.89486	0.505832	1.58117	0.435075	1.36452	1.43797
T9 vs. T18	LOC_Os02g36700	1.73294	0.00072922	Up	13.5459	32.6657	31.5445	47.3344	11.6035	50.972	28.8159
T9 vs. T18	LOC_Os02g36740	-1.35599	3.70251e-09	Down	11.0341	3.17225	7.46997	9.8122	2.80305	4.31937	6.71087
T9 vs. T18	LOC_Os02g36890	2.11853	0.0102735	Up	0.355773	1.09193	0.670778	1.02678	0.196859	1.33398	0.658625
T9 vs. T18	LOC_Os02g36924	-1.32856	0.00277437	Down	7.12741	2.03463	13.7274	8.39333	3.54354	4.8921	4.27323
T9 vs. T18	LOC_Os02g36940	-1.42417	5.17745e-07	Down	10.2602	2.85804	2.01532	7.16797	1.07059	2.79628	1.78671
T9 vs. T18	LOC_Os02g36990	1.33465	0.000457706	Up	7.96256	14.6519	12.344	4.81273	5.43308	9.24112	7.58374
T9 vs. T18	LOC_Os02g37010	1.76362	0.00477627	Up	1.50328	3.75756	3.52743	1.93537	0.141062	3.92236	1.75741
T9 vs. T18	LOC_Os02g37060	1.47335	0.000917608	Up	3.81734	7.96013	0.535981	1.33054	1.42806	5.58836	0.836961
T9 vs. T18	LOC_Os02g37109	-1.70134	1.89999e-06	Down	9.78482	2.17758	0.552606	13.8168	3.47764	8.61686	1.02616
T9 vs. T18	LOC_Os02g37120	1.10087	2.91759e-07	Up	20.3746	31.886	7.76968	10.7808	7.91307	9.28963	3.97117
T9 vs. T18	LOC_Os02g37180	1.79317	8.59424e-07	Up	6.9418	17.6717	44.6038	2.07946	1.50301	2.25244	4.47901
T9 vs. T18	LOC_Os02g37290	3.35484	9.39779e-10	Up	1.43514	10.4412	228.667	0.678486	0.494757	1.02363	29.9726
T9 vs. T18	LOC_Os02g37420	1.02021	0.000174528	Up	209.788	310.903	420.469	327.967	380.804	314.591	435.682
T9 vs. T18	LOC_Os02g37654	3.97441	2.02005e-05	Up	0.23312	2.78318	0.593673	0.0495508	0.209645	0.345153	0.357807
T9 vs. T18	LOC_Os02g37890	3.25391	1.8711e-22	Up	2.67291	18.5927	45.3781	0	0.0092128	0.0153913	0.00879821
T9 vs. T18	LOC_Os02g37920	-1.33576	0.00618302	Down	21.5836	6.43838	2.6705	24.9779	5.63929	13.4993	3.21735
T9 vs. T18	LOC_Os02g37930	1.60224	1.27257e-09	Up	7.62541	16.9748	40.0393	7.79721	11.9548	8.1068	22.9937
T9 vs. T18	LOC_Os02g38040	2.20786	4.60571e-06	Up	3.52625	11.231	2.48226	16.6866	12.4072	8.60101	4.70777
T9 vs. T18	LOC_Os02g38140	1.07457	8.20786e-06	Up	184.242	283.489	823.263	192.21	202.319	188.764	977.045
T9 vs. T18	LOC_Os02g38160	1.36779	1.34519e-11	Up	104.637	198.173	157.358	103.051	188.577	169.073	171.362
T9 vs. T18	LOC_Os02g38170	2.27664	5.5802e-09	Up	2.93392	10.5867	7.43714	2.54205	4.0069	6.3381	4.50046
T9 vs. T18	LOC_Os02g38320	1.98083	6.76069e-11	Up	1.52775	4.34833	2.0354	1.67004	1.42741	2.05182	3.20276
T9 vs. T18	LOC_Os02g38392	1.00092	0.00781544	Up	15.1883	22.4468	338.743	48.2363	123.518	115.414	1378.07
T9 vs. T18	LOC_Os02g38410	3.47605	6.13857e-48	Up	16.8537	137.213	3.40071	5.1824	14.1193	21.86	14.3504
T9 vs. T18	LOC_Os02g38680	-1.32877	0.00603864	Down	16.4198	4.85738	1.86004	33.1089	7.96322	16.4225	4.16188
T9 vs. T18	LOC_Os02g38700	-2.60073	0.00452806	Down	0.262432	0.030161	0.0142921	0.251138	0.0794831	0.137819	0.0305047
T9 vs. T18	LOC_Os02g38710	-1.81417	1.94626e-05	Down	19.7307	4.06231	3.14496	22.9361	5.46047	8.09403	2.52455
T9 vs. T18	LOC_Os02g38890	5.23108	0.00655548	Up	0.00828833	0.304238	2.59324	0.266315	0.104082	0.305401	2.67565
T9 vs. T18	LOC_Os02g38980	1.23591	2.52311e-12	Up	30.5542	52.9168	43.9487	40.8334	49.3548	52.1784	74.5143
T9 vs. T18	LOC_Os02g39000	4.26099	2.64265e-30	Up	0.725751	10.1092	19.3918	1.90122	6.56221	6.27509	63.572
T9 vs. T18	LOC_Os02g39090	-1.65931	7.05335e-05	Down	4.85633	1.13511	0.355876	2.84497	0.335288	1.88291	0.37041
T9 vs. T18	LOC_Os02g39330	2.64748	6.05974e-12	Up	24.0852	109.028	996.713	14.457	119.416	88.9678	400.269
T9 vs. T18	LOC_Os02g39360	3.18058	2.12671e-28	Up	4.98736	34.051	39.2817	3.15848	33.9512	26.8008	12.5456
T9 vs. T18	LOC_Os02g39380	2.38488	0.000214945	Up	90.3203	327.599	24.0067	452.837	330.301	226.62	55.8326
T9 vs. T18	LOC_Os02g39410	-1.07818	0.00245742	Down	4.75482	1.66219	0.174008	6.69541	1.67263	3.31129	0.578694
T9 vs. T18	LOC_Os02g39490	1.40271	5.3521e-05	Up	1.94566	3.75492	1.39784	1.67533	2.03941	1.79428	1.98807
T9 vs. T18	LOC_Os02g39560	-1.34624	4.74067e-05	Down	28.2401	8.21066	66.1681	23.2124	4.91343	13.5504	13.3438
T9 vs. T18	LOC_Os02g39640	-1.57476	3.07808e-05	Down	32.7427	7.96633	1.40324	31.3391	13.1934	15.3999	3.82483
T9 vs. T18	LOC_Os02g39650	-2.19766	0.0033274	Down	1.23628	0.185599	0.129496	0.400223	0.19166	0.132757	0.0598489
T9 vs. T18	LOC_Os02g39710	1.90953	5.72366e-12	Up	32.6011	92.0887	10.6094	45.1577	64.1101	102.559	37.3499
T9 vs. T18	LOC_Os02g39790	2.06823	7.66046e-26	Up	40.6071	124.224	129.276	36.5319	117.023	94.7446	100.859
T9 vs. T18	LOC_Os02g39820	-1.1389	0.000299283	Down	5.61938	1.92293	1.25161	6.56431	1.50636	2.90888	1.34949
T9 vs. T18	LOC_Os02g39850	2.03205	9.78518e-16	Up	61.9594	185.013	252.55	44.7785	114.394	105.911	138.989
T9 vs. T18	LOC_Os02g39870	1.564	7.25612e-10	Up	1.01935	2.2003	1.83283	1.50027	2.16517	2.32489	1.64319
T9 vs. T18	LOC_Os02g39910	2.42025	3.54452e-22	Up	1.83373	7.17931	3.42531	1.9782	7.47998	8.81296	5.84264
T9 vs. T18	LOC_Os02g39970	-1.18692	9.24811e-09	Down	1297.49	418.718	141.449	499.789	178.211	272.604	93.6796
T9 vs. T18	LOC_Os02g40040	1.20658	1.6822e-05	Up	7.47174	12.756	14.3129	9.04534	6.79313	8.38982	5.92059
T9 vs. T18	LOC_Os02g40110	1.64128	3.065e-14	Up	75.5641	173.92	597.688	348.437	497.822	591.562	312.969
T9 vs. T18	LOC_Os02g40280	-1.83159	9.12113e-06	Down	17.186	3.54691	0.997445	41.4628	10.4004	17.6536	6.57129
T9 vs. T18	LOC_Os02g40320	-2.29964	0.000151562	Down	2.85666	0.438916	0.0122157	6.19972	2.3256	2.69551	1.06793
T9 vs. T18	LOC_Os02g40340	-1.2549	0.000312991	Down	4.03028	1.24865	1.23689	0.585443	0.104045	0.299524	0.0763796
T9 vs. T18	LOC_Os02g40490	-1.41983	7.98233e-05	Down	2.46535	0.693254	0.331683	2.4456	0.843012	1.5172	0.370603
T9 vs. T18	LOC_Os02g40500	-3.0757	4.27364e-05	Down	10.1277	0.880188	27.0529	2.23073	0.302983	0.395999	0.9071
T9 vs. T18	LOC_Os02g40510	-3.36063	2.96782e-54	Down	41.4998	2.9603	28.1542	35.6848	0.81918	2.98488	3.477
T9 vs. T18	LOC_Os02g40550	2.27663	5.67738e-06	Up	0.582136	1.99256	0.340248	3.36322	3.29561	2.41745	1.22157
T9 vs. T18	LOC_Os02g40700	2.03836	1.23696e-16	Up	16.2467	49.1229	25.2918	15.1642	32.6275	36.4721	29.7598
T9 vs. T18	LOC_Os02g40750	-4.12863	0.00134411	Down	0.328242	0.0137722	0	0.440201	0.0225705	0.25424	0.070694
T9 vs. T18	LOC_Os02g40820	1.97808	3.48476e-20	Up	4.25644	12.3517	33.2227	6.39326	8.17845	10.5321	18.5103
T9 vs. T18	LOC_Os02g40840	1.33052	8.58406e-05	Up	4.15622	7.82413	14.0175	5.15705	4.83087	16.29	20.5011
T9 vs. T18	LOC_Os02g40900	2.35344	2.39784e-15	Up	5.64998	21.151	7.47042	4.55489	38.818	41.3887	26.9178
T9 vs. T18	LOC_Os02g41530	1.21663	1.99471e-05	Up	30.0332	51.1608	12.1252	0	0	0.0437233	0
T9 vs. T18	LOC_Os02g41580	1.69623	2.69766e-12	Up	119.729	289.206	80.0795	120.742	73.8418	152.597	50.5325
T9 vs. T18	LOC_Os02g41650	1.45734	1.33785e-09	Up	143.182	287.698	304.432	79.5862	177.762	155.504	223.485
T9 vs. T18	LOC_Os02g41820	1.86637	8.24285e-12	Up	291.964	796.02	1101.62	290.829	842.193	641.204	1046.79
T9 vs. T18	LOC_Os02g41840	6.63454	2.11727e-56	Up	0.195123	13.9892	76.5528	0.337944	13.1728	14.2515	41.9878
T9 vs. T18	LOC_Os02g41860	1.9005	8.17376e-19	Up	5363.77	14743.9	9786.64	3351.37	16976.1	11768.7	12717.9
T9 vs. T18	LOC_Os02g41904	2.65576	9.4702e-08	Up	6.4485	30.6449	39.1303	4.01417	20.6327	35.9755	20.5572
T9 vs. T18	LOC_Os02g41940	5.07376	0.0100996	Up	0.0514872	1.34933	0.643537	0	4.46416	3.84621	1.88568
T9 vs. T18	LOC_Os02g42170	5.68403	0.0160964	Up	0	0.465847	0	0	0.476698	0.223811	0.186242
T9 vs. T18	LOC_Os02g42200	-1.08269	3.27862e-06	Down	49.5863	17.0646	8.87726	54.8865	27.2601	35.9964	12.3165
T9 vs. T18	LOC_Os02g42210	-1.29249	0.00820821	Down	1.20176	0.366652	0.289019	1.31521	0.318008	0.589092	0.26747
T9 vs. T18	LOC_Os02g42280	2.67564	3.81197e-05	Up	2.06212	9.38799	3.08078	3.45339	5.43957	1.77684	2.53194
T9 vs. T18	LOC_Os02g42300	-1.56046	0.0001827	Down	13.5672	3.43649	2.09946	14.8739	2.40038	5.08533	1.09331
T9 vs. T18	LOC_Os02g42330	-1.29635	0.000174536	Down	3.4441	1.04201	0.45135	3.2019	0.688309	1.62856	0.645139
T9 vs. T18	LOC_Os02g42380	-1.80617	6.19054e-07	Down	5.01707	1.06309	1.86796	6.55025	3.58262	4.24881	0.94917
T9 vs. T18	LOC_Os02g42430	2.3881	5.49145e-16	Up	7.93487	30.4559	181.541	1.11961	4.00121	4.78455	5.28585
T9 vs. T18	LOC_Os02g42440	2.87524	4.63234e-44	Up	50.768	273.737	283.685	26.0492	77.5517	136.752	165.206
T9 vs. T18	LOC_Os02g42540	1.10235	0.00020856	Up	24.1755	37.7528	12.5212	30.8058	48.671	47.4138	26.0994
T9 vs. T18	LOC_Os02g42570	2.32258	1.31342e-11	Up	8.12666	29.6696	4.82552	6.05703	2.26289	7.35351	0.95267
T9 vs. T18	LOC_Os02g42585	4.06286	1.31515e-20	Up	0.408906	5.03264	6.78842	0.344144	1.49125	2.54655	23.4351
T9 vs. T18	LOC_Os02g42650	-1.6336	0.00290397	Down	5.98872	1.44447	0.530736	12.5263	4.64454	9.16699	0
T9 vs. T18	LOC_Os02g42820	2.00311	0.00234685	Up	1.3526	3.66989	0.817919	4.95783	8.22292	3.15473	1.887
T9 vs. T18	LOC_Os02g42880	4.63735	0.00178198	Up	0.00727449	0.13683	0.101016	0.0618651	0.0821891	0.0814946	0.0840322
T9 vs. T18	LOC_Os02g42940	1.41036	1.39899e-06	Up	10.679	20.5962	29.9223	8.60734	15.0239	16.9681	16.1423
T9 vs. T18	LOC_Os02g42950	4.34516	0.000442245	Up	0.199965	2.97427	3.36697	0.212803	0.545208	0.434237	2.12966
T9 vs. T18	LOC_Os02g42970	4.14762	2.44162e-08	Up	0.0939889	1.149	7.46166	0.0941656	1.33232	5.0219	20.2047
T9 vs. T18	LOC_Os02g42990	2.82931	4.0843e-29	Up	8.84006	46.7026	56.7953	1.1982	13.1124	18.749	85.2899
T9 vs. T18	LOC_Os02g43040	1.48251	1.858e-13	Up	26.5264	54.381	86.6959	20.4071	15.559	17.646	18.2208
T9 vs. T18	LOC_Os02g43050	-1.50584	0.00399048	Down	2.68952	0.700483	0.292273	0.0819716	0.0624941	0.122129	0.0781668
T9 vs. T18	LOC_Os02g43150	2.13446	5.95594e-23	Up	81.5308	262.288	38.8071	78.7579	162.638	176.734	94.356
T9 vs. T18	LOC_Os02g43170	4.84108	8.79889e-47	Up	1.69313	35.079	412.994	0.750296	12.0678	11.3704	1089.32
T9 vs. T18	LOC_Os02g43250	2.99478	5.58846e-11	Up	0.526296	3.05057	19.3957	0.624863	3.43018	1.42933	32.0037
T9 vs. T18	LOC_Os02g43280	1.79635	9.55974e-15	Up	7.56866	19.3144	51.992	4.28058	13.7385	12.6231	35.62
T9 vs. T18	LOC_Os02g43330	6.45664	1.73395e-05	Up	0.0257664	1.81948	0.603112	0.259046	1.07179	4.06011	2.42522
T9 vs. T18	LOC_Os02g43340	1.66958	4.61899e-06	Up	3.57983	8.34749	2.71671	1.56776	5.37105	6.39803	1.24946
T9 vs. T18	LOC_Os02g43430	2.27281	6.66885e-13	Up	2.10014	7.36665	4.91827	3.73635	4.92074	4.49351	3.5964
T9 vs. T18	LOC_Os02g43540	1.1453	4.87015e-05	Up	19.3456	31.6146	9.43608	21.9057	24.3168	37.0432	20.0135
T9 vs. T18	LOC_Os02g43590	2.20703	1.18062e-31	Up	51.9544	175.463	152.031	51.2917	165.91	123.831	221.442
T9 vs. T18	LOC_Os02g43700	4.41489	1.67931e-67	Up	6.73191	105.583	116.76	5.12379	59.2303	67.9584	186.746
T9 vs. T18	LOC_Os02g43770	2.28807	1.04738e-23	Up	14.2929	51.6518	65.5872	11.4875	31.5153	38.6723	47.5032
T9 vs. T18	LOC_Os02g43790	3.23002	8.05191e-15	Up	1.05754	7.39693	19.4486	0.540637	1.70875	2.79519	40.3396
T9 vs. T18	LOC_Os02g43820	1.2345	0.00413855	Up	1.89568	3.25894	100.089	0.767609	1.41357	1.36517	10.5221
T9 vs. T18	LOC_Os02g43850	1.15433	1.4891e-06	Up	7.59675	12.3706	26.2075	9.18018	19.5301	12.3533	21.7849
T9 vs. T18	LOC_Os02g43870	-1.14341	0.000162994	Down	52.8901	17.3487	20.5734	42.2945	21.8989	23.592	11.3351
T9 vs. T18	LOC_Os02g43970	4.79216	0.00199229	Up	0.12929	2.72124	6.3529	2.32559	2.2585	6.20731	11.2377
T9 vs. T18	LOC_Os02g44090	1.47662	0.0150465	Up	1.33191	2.7628	14.7289	1.64359	2.96042	6.24197	3.8929
T9 vs. T18	LOC_Os02g44270	-1.00139	0.00213179	Down	3.53417	1.27033	0.36022	4.78664	2.61302	3.26786	0.943311
T9 vs. T18	LOC_Os02g44280	1.04883	7.82197e-05	Up	25.4013	39.1199	5.5532	14.7086	31.311	27.1625	24.1966
T9 vs. T18	LOC_Os02g44290	-1.22042	2.12273e-06	Down	141.765	44.0091	35.7291	137.332	42.4829	60.8894	38.2908
T9 vs. T18	LOC_Os02g44300	-1.82468	5.56383e-11	Down	196.533	39.7948	84.7738	188.096	25.1407	26.4266	25.2016
T9 vs. T18	LOC_Os02g44470	1.4653	0.00110446	Up	7.5897	14.4469	3.58819	30.0569	26.4218	17.2669	7.7806
T9 vs. T18	LOC_Os02g44480	-2.91157	0.0144173	Down	0.651435	0.0629412	0.191565	0.988109	0.0192535	0.360973	0.136829
T9 vs. T18	LOC_Os02g44590	2.97848	1.20435e-22	Up	12.691	73.5168	30.0142	31.0682	39.9934	41.283	56.2365
T9 vs. T18	LOC_Os02g44630	1.64871	3.99111e-12	Up	1892.61	4385.84	2843.9	1410.52	4849.84	3345.67	3888.3
T9 vs. T18	LOC_Os02g44704	-1.20255	0.0087278	Down	25.8487	8.41367	6.6114	32.1514	13.9575	16.9088	8.96124
T9 vs. T18	LOC_Os02g44860	-2.01952	7.70729e-09	Down	38.6729	7.33593	1.91698	47.0029	9.56901	19.4231	3.93498
T9 vs. T18	LOC_Os02g44870	2.3836	2.73397e-20	Up	237.896	930.698	1014.27	227.333	822.288	633.179	773.033
T9 vs. T18	LOC_Os02g44880	3.99393	2.48041e-39	Up	15.1291	176.363	389.496	8.72074	22.2543	76.2881	1310.18
T9 vs. T18	LOC_Os02g44940	1.52741	1.33574e-12	Up	156.823	331.24	109.622	96.6146	231.021	216.446	173.2
T9 vs. T18	LOC_Os02g44980	1.7276	2.59161e-17	Up	12.4257	30.4613	106.402	15.2376	12.9735	22.1533	56.0447
T9 vs. T18	LOC_Os02g44990	4.08127	2.26624e-31	Up	6.11024	78.0636	786.587	7.38693	32.1554	70.7682	838.636
T9 vs. T18	LOC_Os02g45000	3.00825	2.95147e-41	Up	15.2275	89.3982	221.787	32.3658	79.6169	91.4129	422.989
T9 vs. T18	LOC_Os02g45090	-1.22696	0.00474991	Down	4.45633	1.42124	0.518282	4.87019	1.67765	2.99073	0.556961
T9 vs. T18	LOC_Os02g45120	-1.48629	0.0015897	Down	8.97271	2.39801	0.272236	25.0404	6.78018	17.2079	2.75325
T9 vs. T18	LOC_Os02g45150	-1.93018	0.00047876	Down	1.79989	0.363309	0.152751	0.780822	0.292572	0.579817	0.15647
T9 vs. T18	LOC_Os02g45170	-2.53796	2.99013e-09	Down	9.08899	1.13706	2.37374	7.58107	2.12505	3.48255	2.70934
T9 vs. T18	LOC_Os02g45225	-7.93142	7.4026e-09	Down	9.88358	0	44.3817	25.1065	0.103648	0	3.50716
T9 vs. T18	LOC_Os02g45310	-1.32445	0.0039066	Down	2.75484	0.808543	0.460521	3.6024	0.480155	1.67076	0.252656
T9 vs. T18	LOC_Os02g45490	-1.10813	3.41839e-06	Down	65.8567	22.0172	3.84064	67.0044	42.7778	39.3101	19.1488
T9 vs. T18	LOC_Os02g45530	1.83964	7.30315e-07	Up	0.837009	2.19202	9.81748	1.05815	4.90726	2.94311	11.1303
T9 vs. T18	LOC_Os02g45570	3.71277	8.76981e-10	Up	2.37285	23.7848	95.8537	0.84911	10.0808	26.8322	358.153
T9 vs. T18	LOC_Os02g45650	-1.10197	8.05652e-07	Down	27.3185	9.35108	5.57217	34.011	15.9555	19.8861	10.5162
T9 vs. T18	LOC_Os02g45670	1.06811	2.36603e-06	Up	16.2225	24.6672	6.74613	8.68059	15.7772	15.956	10.54
T9 vs. T18	LOC_Os02g45700	1.37994	0.00965275	Up	7.18335	13.3459	20.1573	11.2188	8.28105	9.87772	4.97491
T9 vs. T18	LOC_Os02g45760	1.00026	1.05939e-05	Up	54.0022	80.4008	96.0014	48.0911	69.1152	73.6961	74.4536
T9 vs. T18	LOC_Os02g45780	1.59046	6.46758e-09	Up	2605.04	5828.47	1304.57	2303.59	5507.19	5411.58	4727.32
T9 vs. T18	LOC_Os02g45870	1.35563	4.90694e-09	Up	43.135	81.2834	878.926	36.9775	54.349	58.6853	315.991
T9 vs. T18	LOC_Os02g45920	-1.01875	0.00593092	Down	7.11328	2.65118	3.94644	8.0004	2.31181	4.39546	4.64423
T9 vs. T18	LOC_Os02g45930	1.07145	0.000243156	Up	31.3596	49.501	49.3361	39.6121	34.2592	41.621	34.2823
T9 vs. T18	LOC_Os02g46090	-1.27203	1.36364e-05	Down	27.8062	8.41619	33.1901	40.8316	15.9631	22.9463	33.8871
T9 vs. T18	LOC_Os02g46100	3.55799	1.60858e-07	Up	1.99975	16.6487	7.64627	0.888958	1.4705	2.56094	4.55979
T9 vs. T18	LOC_Os02g46170	3.66984	7.60037e-05	Up	0.273969	2.52506	4.4271	0	0.526286	0.363882	6.58054
T9 vs. T18	LOC_Os02g46180	3.6903	3.14101e-44	Up	2.83265	26.4097	16.0373	19.1319	26.2734	14.3824	20.7587
T9 vs. T18	LOC_Os02g46190	2.97448	0.000691904	Up	0.44907	2.66923	1.86758	0.246172	0.371632	0.26984	1.89141
T9 vs. T18	LOC_Os02g46380	1.0815	0.000584558	Up	52.6055	79.7346	122.805	46.6723	25.9824	31.2613	19.1434
T9 vs. T18	LOC_Os02g46420	1.86131	8.05363e-16	Up	8.80566	23.1341	14.3842	7.60445	12.639	12.0046	13.016
T9 vs. T18	LOC_Os02g46480	1.00428	2.35028e-05	Up	35.6006	52.189	42.7435	44.1565	70.5355	55.1612	58.7382
T9 vs. T18	LOC_Os02g46610	3.18914	3.61383e-64	Up	46.6941	313.995	60.9923	30.4149	108.431	167.745	106.129
T9 vs. T18	LOC_Os02g46620	1.73229	2.04214e-08	Up	2.02986	4.90453	9.38378	1.45768	0.812544	2.03682	6.39118
T9 vs. T18	LOC_Os02g46640	1.55443	7.23473e-12	Up	4.38823	9.4839	4.04921	4.43957	6.31809	7.38805	6.6715
T9 vs. T18	LOC_Os02g46690	1.38568	0.000180448	Up	1.1811	2.30392	5.76885	1.77954	1.91714	2.18065	15.3969
T9 vs. T18	LOC_Os02g46700	1.12174	0.000112174	Up	8.46675	13.4026	9.32863	9.06602	11.4349	11.162	13.1964
T9 vs. T18	LOC_Os02g46710	-1.23764	5.88072e-06	Down	138.412	42.5248	17.1381	101.45	79.9823	74.8252	53.5512
T9 vs. T18	LOC_Os02g46830	1.67839	3.5655e-09	Up	38.6767	92.3831	164.765	33.1591	55.2713	48.779	103.009
T9 vs. T18	LOC_Os02g46910	1.25737	2.30177e-07	Up	483.521	848.803	3804.01	232.75	138.641	208.524	1927.77
T9 vs. T18	LOC_Os02g46930	1.04086	0.00168916	Up	7.40007	11.258	79.6494	10.5108	9.16698	10.4822	39.2639
T9 vs. T18	LOC_Os02g46970	1.8126	0.00290324	Up	0.158765	0.405351	0.311536	0.0899866	0.10049	0.301393	0.16021
T9 vs. T18	LOC_Os02g46980	3.95908	2.45285e-25	Up	1.21895	13.9333	0.870507	0.253157	3.06255	11.4445	1.61392
T9 vs. T18	LOC_Os02g47020	1.06563	1.86037e-05	Up	11.4183	17.7156	3.9826	6.01016	4.26664	9.68204	2.82921
T9 vs. T18	LOC_Os02g47070	3.05253	0.00704431	Up	0.044378	0.247634	0.0283422	0	0	0	0
T9 vs. T18	LOC_Os02g47090	2.12409	0.0156671	Up	0.144181	0.440378	1.92781	0.0259485	0.0305653	0.0182635	0.0800886
T9 vs. T18	LOC_Os02g47110	1.27789	7.99498e-09	Up	3.24647	5.74042	11.9607	3.23895	10.2173	9.13672	9.66856
T9 vs. T18	LOC_Os02g47170	1.12408	3.18838e-06	Up	51.1219	80.1769	44.3323	55.0954	68.0789	70.6348	45.2625
T9 vs. T18	LOC_Os02g47190	3.15063	1.2134e-12	Up	3.42944	21.9396	60.2861	2.89098	16.2082	14.6229	46.8061
T9 vs. T18	LOC_Os02g47200	2.79501	1.77927e-08	Up	0.995377	5.06656	3.67393	1.87421	0.895199	2.09732	1.28269
T9 vs. T18	LOC_Os02g47370	-6.39517	0.000193354	Down	0.431654	0	28.3512	0.092038	0.0725216	0.0671842	12.0698
T9 vs. T18	LOC_Os02g47420	1.07609	0.0173133	Up	5.42268	8.32936	3.97857	16.6443	9.03759	14.2763	4.82141
T9 vs. T18	LOC_Os02g47450	2.17197	1.17757e-07	Up	1.50396	5.03434	2.24623	1.24703	1.84481	2.44842	3.06566
T9 vs. T18	LOC_Os02g47510	-1.71785	0.00111578	Down	2.85104	0.66178	4.08498	1.58921	0.0715047	0.0613456	0.464954
T9 vs. T18	LOC_Os02g47620	1.19873	0.00220628	Up	1.95945	3.31435	1.6514	9.11433	10.5593	8.2755	2.49645
T9 vs. T18	LOC_Os02g47650	1.22506	2.48033e-05	Up	5.30561	9.30452	32.2175	4.76608	7.33582	5.07511	23.9155
T9 vs. T18	LOC_Os02g47660	1.04886	2.64681e-05	Up	49.0443	73.8731	112.912	69.4966	96.1775	56.6994	97.0752
T9 vs. T18	LOC_Os02g47760	-1.04808	0.0159302	Down	1.97842	0.721476	0.466368	2.90276	0.235074	1.11031	0.406556
T9 vs. T18	LOC_Os02g47940	-1.07408	1.59901e-05	Down	7.60325	2.68602	1.83739	7.70083	3.17225	5.2007	4.5344
T9 vs. T18	LOC_Os02g47960	2.62261	0.00011449	Up	0.0492794	0.224869	0.0289653	0.0493936	0.0982138	0.0972283	0.093402
T9 vs. T18	LOC_Os02g48080	1.57556	0.000890906	Up	0.718079	1.57192	1.29618	0.547414	0.348466	1.23965	1.17097
T9 vs. T18	LOC_Os02g48130	-1.20425	0.00657973	Down	5.35032	1.73849	0.600466	5.87019	2.75898	4.47908	2.01367
T9 vs. T18	LOC_Os02g48150	2.15031	1.70313e-06	Up	1.17757	3.73537	0.695479	0.827098	0.236669	0.796136	0.483091
T9 vs. T18	LOC_Os02g48170	1.50693	3.25053e-07	Up	5.0717	10.343	4.08148	2.95927	4.29464	12.2378	3.806
T9 vs. T18	LOC_Os02g48320	3.10083	0.000563175	Up	0.121982	0.706466	15.3274	0.106382	0.366708	0.74529	15.0903
T9 vs. T18	LOC_Os02g48330	1.54414	4.6106e-05	Up	1.79192	3.84487	10.5884	2.01182	5.1519	4.92606	10.073
T9 vs. T18	LOC_Os02g48340	1.11214	1.96606e-07	Up	69.6553	109.474	46.3045	53.1371	87.9979	74.7845	74.0241
T9 vs. T18	LOC_Os02g48350	1.15883	1.01305e-07	Up	14.9906	24.235	9.9938	11.7658	16.9968	16.981	11.7297
T9 vs. T18	LOC_Os02g48360	-1.02181	1.61055e-05	Down	63.0937	23.2093	13.399	106.258	46.4432	50.131	27.7381
T9 vs. T18	LOC_Os02g48460	-1.63101	2.30706e-06	Down	30.6244	7.36315	8.78268	22.5242	10.8517	9.61839	6.22356
T9 vs. T18	LOC_Os02g48470	2.40965	1.62451e-13	Up	11.566	45.4357	85.3426	21.0636	22.9567	20.2665	41.3158
T9 vs. T18	LOC_Os02g48560	1.00003	1.82696e-08	Up	1582.12	2316.75	7982.29	845.222	1271.13	1500.8	1991.83
T9 vs. T18	LOC_Os02g48570	-1.28508	6.98983e-09	Down	54.5265	16.3586	67.5439	34.7914	18.9154	9.3262	24.3377
T9 vs. T18	LOC_Os02g48600	1.45068	1.27338e-05	Up	0.525959	1.05943	1.71653	0.305542	0.290018	0.611491	0.403687
T9 vs. T18	LOC_Os02g48690	2.21153	0.00108588	Up	9.94203	35.3583	5.343	6.17574	6.8562	7.13963	3.76133
T9 vs. T18	LOC_Os02g48770	-3.21347	0.0035172	Down	2.53597	0.198374	58.7632	13.3403	0.0212711	1.21819	8.42139
T9 vs. T18	LOC_Os02g48820	2.72709	5.37046e-08	Up	0.855101	4.07717	1.26806	0.64282	0.130543	0.982546	0.371099
T9 vs. T18	LOC_Os02g48850	6.32661	0.000471991	Up	0	0.380729	1.1092	0.0592459	0.173747	0.382283	0.815945
T9 vs. T18	LOC_Os02g48860	2.81379	1.34717e-31	Up	57.6345	298.005	177.593	28.7204	66.0666	124.093	175.885
T9 vs. T18	LOC_Os02g48900	1.45827	8.10591e-11	Up	74.7672	150.411	38.9592	18.995	101.758	85.3745	115.148
T9 vs. T18	LOC_Os02g48980	1.5284	1.3741e-08	Up	25.7836	55.1383	173.8	32.6195	71.0729	40.1331	155.143
T9 vs. T18	LOC_Os02g49140	1.99067	5.63688e-07	Up	0.9704	2.86492	16.1829	0.723699	0.62803	1.46386	2.07483
T9 vs. T18	LOC_Os02g49160	-1.45993	0.00154964	Down	3.15819	0.836109	0.0743262	2.06198	0.415941	1.57165	0.223593
T9 vs. T18	LOC_Os02g49230	-1.48845	9.81767e-12	Down	56.2887	14.5705	25.7675	46.8014	6.72363	7.5104	9.08131
T9 vs. T18	LOC_Os02g49240	-1.56919	6.6174e-10	Down	124.517	30.1594	67.019	117.421	15.4447	18.218	19.043
T9 vs. T18	LOC_Os02g49340	3.33255	4.10178e-16	Up	7.93214	57.759	23.409	40.3509	74.6405	42.1903	44.8371
T9 vs. T18	LOC_Os02g49350	3.24002	0.0136158	Up	0.050454	0.329947	0.029714	0.071551	0.013483	0.00655891	0.0218643
T9 vs. T18	LOC_Os02g49420	-1.18826	9.70288e-09	Down	75.8943	24.6888	5.37289	84.9265	12.6584	39.3427	2.98197
T9 vs. T18	LOC_Os02g49440	1.3726	9.7343e-12	Up	70.4688	134.124	21.4753	30.2086	58.1782	71.7118	59.2074
T9 vs. T18	LOC_Os02g49450	1.04233	1.79697e-05	Up	70.3885	106.583	43.453	68.4613	103.782	108.644	89.5192
T9 vs. T18	LOC_Os02g49460	1.57634	3.81718e-13	Up	13.1302	28.4887	9.29745	13.1053	19.6719	14.4779	13.0951
T9 vs. T18	LOC_Os02g49480	-1.67397	1.40599e-12	Down	27.1893	6.18881	0.891687	45.3388	28.0142	22.2075	5.00077
T9 vs. T18	LOC_Os02g49520	1.07251	2.11176e-06	Up	1.90845	2.89643	0.452988	3.9572	1.54745	3.8909	1.46826
T9 vs. T18	LOC_Os02g49550	3.013	3.8193e-25	Up	15.5747	92.8798	64.9497	16.2805	64.8822	45.54	96.3564
T9 vs. T18	LOC_Os02g49600	-1.68814	4.48381e-08	Down	12.0683	2.70656	1.53126	5.82293	1.12546	2.33492	1.13347
T9 vs. T18	LOC_Os02g49680	4.90108	3.65308e-39	Up	5.13076	113.357	13.248	5.73276	28.586	79.8132	11.8756
T9 vs. T18	LOC_Os02g49690	-1.51863	0.00040287	Down	1.67702	0.441829	0.0508287	1.79678	0.543454	0.842909	0.0630203
T9 vs. T18	LOC_Os02g49720	-1.1487	2.28214e-06	Down	437.473	147.334	53.9036	513.328	155.488	318.287	117.933
T9 vs. T18	LOC_Os02g49770	1.3792	0.0062565	Up	6.17821	12.0053	21.5972	8.63371	2.18691	14.6758	10.8263
T9 vs. T18	LOC_Os02g49780	-1.20104	0.000273799	Down	4.41673	1.44676	0.872317	3.50463	1.46352	2.35222	0.891867
T9 vs. T18	LOC_Os02g49790	3.06533	0.00401904	Up	0.221524	1.22913	0	1.88919	1.02002	0.530139	0.26551
T9 vs. T18	LOC_Os02g49830	-2.09935	0.00515749	Down	1.5573	0.287644	0.25852	1.6943	0.285991	0.590817	0.110735
T9 vs. T18	LOC_Os02g49840	2.27236	3.6497e-06	Up	0.515189	1.86825	0.195915	0.487446	7.4298	6.67956	1.10739
T9 vs. T18	LOC_Os02g49870	1.72457	2.89758e-07	Up	4.30608	10.6406	3.52841	2.05366	1.56017	9.8624	2.65836
T9 vs. T18	LOC_Os02g49960	1.82754	8.78072e-05	Up	4.93348	12.6526	6.6291	5.13857	5.97118	8.88475	5.27223
T9 vs. T18	LOC_Os02g49986	1.92668	4.67852e-11	Up	32.1927	91.2054	12.659	24.1809	43.3098	54.2796	26.5179
T9 vs. T18	LOC_Os02g50040	1.87416	0.000780029	Up	2.22072	5.81089	5.72769	2.93142	0.858372	5.27633	0.786192
T9 vs. T18	LOC_Os02g50100	-1.02462	0.00198848	Down	15.5187	5.56006	11.6614	12.4937	5.56828	8.9002	10.9494
T9 vs. T18	LOC_Os02g50110	2.88352	0.00101564	Up	0.289528	1.56883	247.476	0.14264	0.585034	1.18373	171.795
T9 vs. T18	LOC_Os02g50140	2.00657	0.0101829	Up	0.600591	1.63573	0.446371	3.70987	3.89787	1.76759	0.744998
T9 vs. T18	LOC_Os02g50150	2.37216	5.63872e-07	Up	3.60567	13.0251	4.31914	0.129517	0.122177	0.0632627	0.14791
T9 vs. T18	LOC_Os02g50174	2.42713	5.18017e-26	Up	437.137	1712.87	971.536	609.307	698.367	877.72	638.601
T9 vs. T18	LOC_Os02g50200	1.10918	0.000280428	Up	35.4901	56.4199	24.6711	20.1623	34.1656	20.3642	19.624
T9 vs. T18	LOC_Os02g50330	-1.14163	0.000360989	Down	19.715	6.66327	1.75631	63.2619	21.7768	26.1433	7.76011
T9 vs. T18	LOC_Os02g50470	2.27746	7.34342e-05	Up	0.76601	2.76908	0.833191	1.87527	0.290898	4.01427	1.53082
T9 vs. T18	LOC_Os02g50490	4.85361	2.28549e-105	Up	6.34662	134.339	411.14	2.90591	20.2275	21.832	263.486
T9 vs. T18	LOC_Os02g50570	2.39113	1.04687e-25	Up	57.444	216.896	1697.52	71.1905	113.511	87.2119	2050.11
T9 vs. T18	LOC_Os02g50600	5.3489	4.39191e-131	Up	10.6749	317.488	608.109	7.8457	74.2775	77.0921	878.981
T9 vs. T18	LOC_Os02g50700	3.45819	2.19229e-24	Up	3.49108	28.021	19.0662	6.82866	28.4297	23.5123	21.1649
T9 vs. T18	LOC_Os02g50710	3.15016	1.4232e-11	Up	3.40862	22.4022	165.377	2.50584	34.7132	42.1834	196.498
T9 vs. T18	LOC_Os02g50730	4.06654	1.33647e-45	Up	3.81661	46.7017	524.942	1.27183	19.2006	27.472	122.058
T9 vs. T18	LOC_Os02g50770	1.80051	4.0116e-07	Up	26.3879	65.5228	9.22409	127.984	124.987	87.4117	41.9977
T9 vs. T18	LOC_Os02g50810	4.40117	7.06617e-82	Up	8.2083	129.103	13.5416	15.964	172.693	141.145	113.729
T9 vs. T18	LOC_Os02g50845	1.13444	0.00203778	Up	2.57536	4.0587	5.16387	3.50543	5.5462	4.12832	4.41187
T9 vs. T18	LOC_Os02g50850	1.0144	7.81547e-07	Up	35.6903	52.5832	36.6119	39.193	50.9836	49.3406	39.742
T9 vs. T18	LOC_Os02g50900	1.39251	0.00197117	Up	0.644368	1.28192	0.873151	0.678775	0.299555	0.995013	0.397549
T9 vs. T18	LOC_Os02g50940	2.99068	2.35208e-20	Up	2.07264	12.1002	50.8359	2.40475	5.55601	5.06936	22.9906
T9 vs. T18	LOC_Os02g51080	2.20809	6.43178e-20	Up	16.6466	57.7861	20.2119	10.2404	41.6779	49.9332	24.5008
T9 vs. T18	LOC_Os02g51110	2.22507	3.30895e-27	Up	1173.13	4071.54	2172.91	420.672	3374.07	2699.01	2710.01
T9 vs. T18	LOC_Os02g51119	-1.38251	0.000694713	Down	4.35144	1.23169	0.851745	7.69846	1.66824	2.29372	2.44309
T9 vs. T18	LOC_Os02g51130	1.98199	1.62089e-15	Up	3.612	10.4998	8.33698	2.39013	5.78376	7.2123	8.90375
T9 vs. T18	LOC_Os02g51150	1.90294	2.1746e-12	Up	106.854	293.982	244.196	67.5617	170.221	187.101	205.181
T9 vs. T18	LOC_Os02g51280	1.72836	0.00693462	Up	0.841345	2.05787	1.70544	1.98294	0.297868	1.81916	0.377118
T9 vs. T18	LOC_Os02g51300	1.10738	6.02438e-07	Up	11.539	18.0487	10.4454	13.8411	28.7006	23.1136	19.9971
T9 vs. T18	LOC_Os02g51320	1.13432	3.23971e-06	Up	298.902	480.781	181.447	244.057	330.977	321.944	134.17
T9 vs. T18	LOC_Os02g51350	1.86437	1.37528e-19	Up	258.748	694.041	738.896	197.855	513.39	446.323	643.884
T9 vs. T18	LOC_Os02g51390	-1.10083	1.361e-05	Down	30.3159	10.1898	2.96367	43.58	30.9352	24.1259	10.2748
T9 vs. T18	LOC_Os02g51410	1.13591	1.17552e-05	Up	13.3486	21.8047	20.4623	14.7449	16.0715	22.4452	25.4016
T9 vs. T18	LOC_Os02g51490	-1.1094	0.000853867	Down	9.08188	3.13726	2.03722	10.2684	6.12677	7.05036	2.6821
T9 vs. T18	LOC_Os02g51500	1.56913	1.10191e-17	Up	84.1174	183.766	139.91	88.4011	166.26	146.135	160.061
T9 vs. T18	LOC_Os02g51550	2.1581	0.000280055	Up	0.653934	2.18147	0.892036	1.09102	0.507603	1.9149	1.69547
T9 vs. T18	LOC_Os02g51570	-1.59593	0.00174491	Down	15.732	3.77698	3.04615	11.6428	1.40568	6.41576	1.92406
T9 vs. T18	LOC_Os02g51660	2.36066	1.37104e-05	Up	0.817445	3.00552	6.18166	0.34809	1.52665	1.39316	3.959
T9 vs. T18	LOC_Os02g51680	1.40488	0.000317675	Up	20.5026	39.8388	9.05585	39.5744	19.2242	58.8202	18.7742
T9 vs. T18	LOC_Os02g51730	1.97941	8.31206e-05	Up	1.2993	3.55232	38.7938	3.40149	3.3339	2.94235	59.3211
T9 vs. T18	LOC_Os02g51750	1.57849	3.39739e-07	Up	1169.76	2609.42	2503.19	1106.43	3005.98	1722.95	3297.33
T9 vs. T18	LOC_Os02g51760	1.77208	3.0798e-20	Up	1011.62	2517.05	863.881	899.732	2536.09	1864.75	2060.23
T9 vs. T18	LOC_Os02g51780	1.24443	5.27728e-08	Up	71.7184	125.038	35.584	56.4195	75.5697	71.1307	47.7263
T9 vs. T18	LOC_Os02g51890	1.72155	1.5364e-10	Up	37.8218	90.97	401.621	42.3967	65.4727	44.8894	223.758
T9 vs. T18	LOC_Os02g51900	2.14004	8.10747e-12	Up	1.08193	3.42963	10.4234	1.45257	2.07884	1.71195	6.83165
T9 vs. T18	LOC_Os02g51970	1.7519	0.00598177	Up	0.944163	2.31832	286.198	1.59577	4.13408	2.25009	200.687
T9 vs. T18	LOC_Os02g52010	3.87247	1.16352e-51	Up	3.88228	41.4371	1200.61	3.18328	20.4291	12.0779	1071.47
T9 vs. T18	LOC_Os02g52150	4.95082	1.7819e-60	Up	4.37828	102.017	66.743	2.02667	135.41	191.746	75.6166
T9 vs. T18	LOC_Os02g52160	1.20065	3.20785e-09	Up	61.3629	102.61	122.359	58.3661	97.3294	73.748	114.324
T9 vs. T18	LOC_Os02g52210	6.02293	1.66287e-19	Up	2.72985	127.457	956.78	7.38169	231.659	133.8	1152.14
T9 vs. T18	LOC_Os02g52230	1.83148	1.88746e-23	Up	174.372	452.739	427.695	239.132	540.451	479.807	419.229
T9 vs. T18	LOC_Os02g52260	1.26693	1.65298e-06	Up	25.6375	45.7442	40.8996	12.0607	4.36066	16.7626	6.22297
T9 vs. T18	LOC_Os02g52300	1.0917	0.000135746	Up	30.4643	47.3713	64.1253	48.2682	33.6031	46.6464	32.9312
T9 vs. T18	LOC_Os02g52340	2.33686	6.4415e-23	Up	1.89371	6.98742	10.1061	3.27525	4.94852	3.31887	6.64943
T9 vs. T18	LOC_Os02g52490	1.35312	2.73962e-07	Up	17.8182	33.1811	13.4434	18.6196	12.9235	23.1543	14.3044
T9 vs. T18	LOC_Os02g52540	5.71857	9.91062e-31	Up	0.18422	7.39318	12.2297	0.0304507	0.46785	1.61844	3.78648
T9 vs. T18	LOC_Os02g52650	1.18872	0.00323225	Up	4.92457	8.20349	2.82863	1.7536	7.31282	9.73471	2.91115
T9 vs. T18	LOC_Os02g52670	4.4325	1.19583e-17	Up	0.372115	5.87189	291.533	0.178153	1.14093	1.54386	407.809
T9 vs. T18	LOC_Os02g52744	1.43336	5.22219e-08	Up	12.4253	24.6847	15.2552	13.519	16.2687	19.4351	20.3516
T9 vs. T18	LOC_Os02g52770	1.89148	3.7788e-13	Up	35.9613	98.0903	73.4129	66.713	108.88	91.8623	84.3347
T9 vs. T18	LOC_Os02g52780	3.17596	5.98616e-56	Up	30.3595	200.341	161.864	49.7522	126.598	149.029	305.121
T9 vs. T18	LOC_Os02g52810	-1.21461	2.89571e-06	Down	16.4932	5.31911	2.29297	28.5518	14.5928	15.3644	4.82346
T9 vs. T18	LOC_Os02g52930	1.7683	0.00538	Up	1.04244	2.51606	0.455577	2.85752	1.39504	1.3906	1.19492
T9 vs. T18	LOC_Os02g52990	1.44852	5.41031e-14	Up	248.747	503.681	834.666	135.146	111.386	251.231	389.168
T9 vs. T18	LOC_Os02g53110	1.06199	6.17547e-05	Up	92.7761	140.592	69.7668	95.1851	104.342	95.6598	76.4838
T9 vs. T18	LOC_Os02g53200	1.57118	3.44855e-09	Up	71.2085	154.712	119.077	96.6749	61.1313	143.854	177.799
T9 vs. T18	LOC_Os02g53380	3.49934	9.12441e-33	Up	1.41403	11.7459	3.36278	3.33243	2.47042	5.51278	4.20845
T9 vs. T18	LOC_Os02g53400	-3.14632	1.63656e-07	Down	1.3885	0.113073	0.0897091	3.32707	0.0737453	0.161396	0.123104
T9 vs. T18	LOC_Os02g53410	2.66771	7.46813e-26	Up	68.2642	319.426	404.421	112.63	248.687	166.605	455.912
T9 vs. T18	LOC_Os02g53450	-1.62347	0.000155029	Down	4.86991	1.14464	1.06212	5.46114	1.36144	2.6244	0.490546
T9 vs. T18	LOC_Os02g53510	1.87986	1.6549e-05	Up	1.00981	2.74948	0.76134	1.39285	2.1468	3.39332	1.61335
T9 vs. T18	LOC_Os02g53520	-1.13856	0.000565476	Down	21.7109	7.40275	3.6285	24.4672	6.74389	10.9521	5.82562
T9 vs. T18	LOC_Os02g53790	1.50796	1.94681e-09	Up	44.5575	91.9268	101.908	34.7015	46.5421	35.8102	64.1191
T9 vs. T18	LOC_Os02g53800	3.52554	1.13799e-05	Up	0.0481638	0.399243	0.364551	0.0737266	0.18747	0.231794	0.536737
T9 vs. T18	LOC_Os02g53810	1.65637	6.29424e-16	Up	13.3797	30.8126	15.5633	11.0742	21.9519	17.8145	18.3048
T9 vs. T18	LOC_Os02g53820	1.9972	1.39605e-05	Up	12.8694	35.4343	8.68609	65.1265	57.3251	32.3214	26.1623
T9 vs. T18	LOC_Os02g53860	-1.23797	5.89437e-10	Down	74.9332	23.6657	7.76632	43.3773	13.4791	26.4001	6.91183
T9 vs. T18	LOC_Os02g53970	1.77438	0.0137533	Up	0.253981	0.61855	0.194425	0.943101	3.59224	2.24671	5.12867
T9 vs. T18	LOC_Os02g54000	-1.01563	0.0108518	Down	18.7745	6.8191	1.20655	17.0257	3.95512	8.71172	2.15112
T9 vs. T18	LOC_Os02g54100	2.88123	6.59379e-08	Up	0.712058	3.71189	5.56636	4.27878	4.6973	4.42828	7.62299
T9 vs. T18	LOC_Os02g54110	-1.14724	2.86166e-05	Down	9.99269	3.33402	1.94138	9.78644	3.4177	5.41341	2.23142
T9 vs. T18	LOC_Os02g54130	1.7763	3.97844e-21	Up	29.8663	74.8815	65.6703	41.813	55.2041	70.701	66.5032
T9 vs. T18	LOC_Os02g54140	4.82334	9.53002e-35	Up	1.64238	34.9814	14.973	5.18889	53.4266	85.4872	13.1831
T9 vs. T18	LOC_Os02g54200	-1.4384	5.43144e-06	Down	4.83259	1.32127	0.596807	2.80835	0.753923	1.63888	0.276148
T9 vs. T18	LOC_Os02g54490	-1.86225	0.00965433	Down	0.484058	0.0992276	0.211532	0.628534	0.0579384	0.206773	0.0793649
T9 vs. T18	LOC_Os02g54520	1.73954	8.98885e-05	Up	7.54465	18.2412	12.7842	2.78029	4.61253	6.73831	9.98697
T9 vs. T18	LOC_Os02g54530	3.76898	0.00828783	Up	1.35056	14.4147	81.0045	0.797043	3.06559	2.64139	20.0822
T9 vs. T18	LOC_Os02g54540	3.94826	3.67407e-13	Up	0.703499	8.37609	1.23937	1.32421	2.02471	3.66359	3.33622
T9 vs. T18	LOC_Os02g54560	2.31794	7.74013e-05	Up	5.25461	19.7152	0.764102	7.3401	4.98297	30.5879	2.44304
T9 vs. T18	LOC_Os02g54590	2.5371	2.60212e-08	Up	1.05858	4.35655	1.85778	4.2091	8.01302	4.03589	5.97293
T9 vs. T18	LOC_Os02g54710	-1.5496	0.000103385	Down	8.48053	2.20204	1.00905	9.3845	2.98108	4.40491	0.79274
T9 vs. T18	LOC_Os02g54730	-1.59113	6.30691e-06	Down	37.9897	9.37853	56.4754	26.5931	19.4394	25.4553	6.61637
T9 vs. T18	LOC_Os02g54790	2.47978	0.00225885	Up	0.234968	0.888836	0.070235	0.464522	0.295713	0.222888	0.119478
T9 vs. T18	LOC_Os02g54820	1.71893	1.42066e-22	Up	121.917	295.861	1279.23	157.696	168.07	230.194	274.171
T9 vs. T18	LOC_Os02g54870	1.82835	1.23691e-10	Up	3.53252	8.99044	3.58477	1.42559	2.14131	3.30159	1.21445
T9 vs. T18	LOC_Os02g54890	1.34762	3.0754e-12	Up	64.6246	120.189	81.201	97.7317	131.23	113.637	195.697
T9 vs. T18	LOC_Os02g54910	-1.21517	1.35962e-06	Down	39.8321	12.5767	2.93305	51.0223	38.6155	26.0559	16.3369
T9 vs. T18	LOC_Os02g54980	1.39009	8.11994e-07	Up	6.82465	13.1541	6.59786	5.59437	6.97679	10.5167	8.06659
T9 vs. T18	LOC_Os02g55130	-1.2452	8.84948e-08	Down	52.5318	16.1601	13.2138	51.2915	57.5081	34.026	37.0453
T9 vs. T18	LOC_Os02g55180	-1.33365	0.000230985	Down	15.913	4.69155	1.2371	21.112	8.65559	11.7242	4.11204
T9 vs. T18	LOC_Os02g55250	-1.80573	4.10892e-13	Down	146.378	31.1487	22.2329	86.6217	25.6792	47.5837	8.38412
T9 vs. T18	LOC_Os02g55260	-1.01249	0.000271855	Down	7.46853	2.67931	1.54767	2.67404	0.75339	0.880015	0.463228
T9 vs. T18	LOC_Os02g55300	1.08581	9.5349e-06	Up	43.3726	67.5677	58.7642	42.7408	48.3647	58.2042	31.0979
T9 vs. T18	LOC_Os02g55430	1.73509	1.16162e-15	Up	62.6259	154.308	72.865	57.781	124.726	111.975	77.8915
T9 vs. T18	LOC_Os02g55540	-1.39806	0.00141002	Down	18.3192	5.2302	1.96266	16.1878	3.53721	9.30291	4.05393
T9 vs. T18	LOC_Os02g55560	1.63204	1.73741e-09	Up	45.4865	102.963	431.807	28.4103	89.3955	101.977	321.054
T9 vs. T18	LOC_Os02g55590	-1.25128	9.61521e-06	Down	163.334	50.4714	67.8173	142.064	35.4895	58.8564	21.8283
T9 vs. T18	LOC_Os02g55600	3.23029	2.78998e-49	Up	34.5892	237.053	337.551	14.2313	86.4114	135.791	144.267
T9 vs. T18	LOC_Os02g55610	3.41906	2.69313e-33	Up	15.4989	120.743	38.3322	23.7948	68.3122	63.6166	66.7525
T9 vs. T18	LOC_Os02g55770	-1.10228	0.00405021	Down	20.3668	6.80532	3.96658	35.173	22.0626	21.043	16.39
T9 vs. T18	LOC_Os02g55800	3.40518	0.000168203	Up	0.377452	2.79742	0.637983	5.0524	3.78346	3.99458	0.666902
T9 vs. T18	LOC_Os02g55890	2.89182	2.45613e-39	Up	4.00221	21.604	18.2826	2.44525	15.4264	12.94	18.6474
T9 vs. T18	LOC_Os02g55970	1.39131	9.77579e-13	Up	117.216	225.515	241.26	90.0387	222.854	152.18	390.91
T9 vs. T18	LOC_Os02g55980	1.30801	1.95889e-10	Up	34.2501	62.1201	47.4294	28.8457	59.306	45.7686	90.0779
T9 vs. T18	LOC_Os02g55990	-1.70787	4.24165e-08	Down	30.9662	6.92581	1.26548	34.1493	11.9499	10.6064	1.54763
T9 vs. T18	LOC_Os02g56050	-1.60301	0.000399728	Down	2.86904	0.687107	0.43257	2.52133	0.608989	1.69687	0.41189
T9 vs. T18	LOC_Os02g56320	-1.5291	6.59966e-08	Down	15.055	3.84331	2.72978	11.1286	2.7454	5.50981	1.53327
T9 vs. T18	LOC_Os02g56370	-2.96125	0.0160774	Down	3.24166	0.283234	1.41643	0	0	0	0.715172
T9 vs. T18	LOC_Os02g56380	2.26684	0.0105891	Up	1.14743	3.93915	119.526	0.852307	0.361465	1.53801	117.261
T9 vs. T18	LOC_Os02g56560	1.11242	9.08749e-10	Up	276.325	437.714	334.247	295.054	374.122	372.534	351.457
T9 vs. T18	LOC_Os02g56580	3.24098	0.000616172	Up	0.30864	2.02399	0.560433	1.31299	3.7024	1.75679	1.43436
T9 vs. T18	LOC_Os02g56610	2.18927	2.60878e-05	Up	1.18976	4.03444	7.84152	0.594189	1.70122	2.27048	2.37661
T9 vs. T18	LOC_Os02g56750	1.50185	5.00134e-09	Up	19.0001	39.318	21.3929	9.12605	32.6882	32.6909	31.3879
T9 vs. T18	LOC_Os02g56860	4.31812	1.31886e-40	Up	211.439	3076.55	3118.52	176.429	1092	811.27	1343.86
T9 vs. T18	LOC_Os02g56900	4.07856	2.29788e-62	Up	40.8627	506.995	1341.98	31.4767	632.581	591.713	1829.75
T9 vs. T18	LOC_Os02g57000	1.23669	0.00683611	Up	6.2532	10.9149	7.73445	3.17612	12.175	5.10019	37.7381
T9 vs. T18	LOC_Os02g57020	1.99426	0.000208505	Up	3.84369	11.5686	0.976957	1.98142	0.466133	2.96625	0.86059
T9 vs. T18	LOC_Os02g57090	2.43609	0.00190793	Up	0.142723	0.566886	0.149517	0.600608	0.0514429	0.458438	0.0698678
T9 vs. T18	LOC_Os02g57110	1.60284	0.000505687	Up	7.30124	16.401	4.37425	25.8902	7.51031	50.2863	7.28902
T9 vs. T18	LOC_Os02g57120	-2.6571	4.22261e-12	Down	13.1202	1.52818	1.45963	11.9771	6.76376	5.6534	2.98136
T9 vs. T18	LOC_Os02g57160	1.64475	4.80111e-15	Up	55.8463	127.786	141.684	32.5669	72.6632	64.6903	124.149
T9 vs. T18	LOC_Os02g57250	-1.22383	2.36735e-09	Down	141.877	44.9073	17.8644	109.341	46.2362	40.0945	8.85439
T9 vs. T18	LOC_Os02g57280	1.18141	1.92041e-07	Up	40.2815	67.2305	10.7344	29.7428	17.0249	95.6209	17.6376
T9 vs. T18	LOC_Os02g57290	1.0903	2.31382e-05	Up	21.7648	34.1926	3.91133	16.3669	8.25433	43.0668	8.5258
T9 vs. T18	LOC_Os02g57410	2.68501	1.72118e-48	Up	150.784	709.138	435.972	124.465	753.57	608.631	839.773
T9 vs. T18	LOC_Os02g57420	1.55907	2.52015e-13	Up	29.493	64.1226	28.3023	22.8022	69.2596	59.0352	67.1647
T9 vs. T18	LOC_Os02g57480	1.75106	6.9513e-08	Up	95.682	235.801	149.085	62.4924	126.58	99.5185	123.407
T9 vs. T18	LOC_Os02g57530	-1.12871	0.00446172	Down	16.1026	5.4601	1.88417	22.0436	6.07087	16.2511	4.45065
T9 vs. T18	LOC_Os02g57660	-1.26778	1.12693e-06	Down	254.811	76.8803	41.4539	255.052	112.829	132.016	65.8376
T9 vs. T18	LOC_Os02g57720	2.5873	1.35617e-18	Up	3.90627	16.9034	8.31373	0.449845	3.83132	3.97217	2.67336
T9 vs. T18	LOC_Os02g57790	2.59907	1.61696e-21	Up	30.9673	136.949	45.4547	20.0156	65.2526	76.8926	53.2622
T9 vs. T18	LOC_Os02g57800	-1.28166	0.00596563	Down	7.68306	2.3109	1.07149	6.98789	3.26491	3.15887	1.06829
T9 vs. T18	LOC_Os02g57870	-1.61491	0.0041426	Down	1.87248	0.460137	0.127033	4.05939	0.838209	1.65603	0.355928
T9 vs. T18	LOC_Os02g57990	-1.71809	4.31198e-11	Down	74.5243	16.7088	5.23401	69.1002	18.4042	23.4955	10.1846
T9 vs. T18	LOC_Os02g58000	1.2429	0.00105871	Up	6.27133	11.0374	28.4149	2.49269	14.3255	12.0885	23.4642
T9 vs. T18	LOC_Os02g58070	1.46225	2.6289e-11	Up	24.5341	49.6061	21.2268	36.0828	61.8881	47.6925	55.7185
T9 vs. T18	LOC_Os02g58139	-1.61699	0.00023582	Down	5.21774	1.2533	0.574618	6.50246	1.72944	3.64304	1.20773
T9 vs. T18	LOC_Os02g58150	-1.05996	0.000415114	Down	22.9428	8.03553	9.34267	42.1283	14.0976	38.5794	19.0046
T9 vs. T18	LOC_Os02g58280	-1.06496	0.000121128	Down	8.55062	2.97777	0.984431	13.1962	4.87567	6.76306	2.04177
T9 vs. T18	LOC_Os02g58310	7.01076	7.53836e-07	Up	0.00457015	0.561518	0.0351803	0.23326	0.216283	0.43207	0.0768515
T9 vs. T18	LOC_Os02g58500	-1.02456	0.00476217	Down	5.35278	1.96583	0.710956	5.44976	1.55761	2.13931	1.01548
T9 vs. T18	LOC_Os02g58510	-1.03329	0.0032474	Down	7.95395	2.89969	1.57082	6.89038	1.21747	3.49152	1.25522
T9 vs. T18	LOC_Os02g58540	-2.91175	6.77289e-08	Down	10.1133	0.939342	0.0471732	14.0729	3.98425	3.88669	4.40174
T9 vs. T18	LOC_Os02g58800	1.86708	1.38238e-05	Up	4.9989	12.7722	4.58867	19.0567	15.7582	9.56555	4.82851
T9 vs. T18	LOC_Os03g01016	-1.22345	2.13067e-08	Down	140.361	44.1054	19.5793	131.989	79.5904	89.5511	36.6199
T9 vs. T18	LOC_Os03g01020	2.56654	7.81536e-27	Up	6.45357	28.287	5.86962	17.0612	18.1058	30.2202	6.30603
T9 vs. T18	LOC_Os03g01090	-1.11585	4.52084e-05	Down	16.851	5.77958	3.60342	13.628	6.21986	8.41377	2.04477
T9 vs. T18	LOC_Os03g01110	-1.69692	9.12813e-08	Down	8.01869	1.78829	0.846553	7.66219	2.71886	3.05015	1.84582
T9 vs. T18	LOC_Os03g01170	-1.59101	9.23522e-06	Down	9.88862	2.39823	1.68122	5.34142	1.69013	1.80479	0.576427
T9 vs. T18	LOC_Os03g01200	-1.48605	5.40394e-05	Down	40.7938	10.6879	2.52976	27.4082	5.98319	13.1764	3.22605
T9 vs. T18	LOC_Os03g01222	-1.05844	0.0134525	Down	13.5369	4.79887	6.67019	11.9098	5.0222	6.39621	3.65994
T9 vs. T18	LOC_Os03g01260	1.40498	4.41285e-09	Up	1790.6	3474.25	607.835	6408.35	15456.1	12178.9	10431.5
T9 vs. T18	LOC_Os03g01330	2.35565	2.74617e-08	Up	10.9484	40.4347	8.14398	38.7982	33.9899	70.9592	24.8275
T9 vs. T18	LOC_Os03g01442	-1.64625	1.25558e-05	Down	16.1415	3.65342	1.33918	0.411572	0.0404296	0.339756	0.154561
T9 vs. T18	LOC_Os03g01550	1.89603	5.7363e-13	Up	2.27615	6.22727	1.69991	3.19063	2.10994	4.39575	1.35739
T9 vs. T18	LOC_Os03g01610	1.91177	0.00106261	Up	0.549534	1.41714	0.225495	0.912645	0.687578	0.492613	0.276433
T9 vs. T18	LOC_Os03g01640	1.82005	0.000748525	Up	2.32632	5.569	1.37346	12.5242	8.64379	6.91038	0.743112
T9 vs. T18	LOC_Os03g01650	1.55744	0.006575	Up	13.2147	26.4779	5.87768	7.69979	6.67067	3.47204	1.2023
T9 vs. T18	LOC_Os03g01720	-2.74984	0.010901	Down	0.95003	0.0977885	0.0149584	1.12865	0.220245	0.202509	0
T9 vs. T18	LOC_Os03g01740	4.02552	1.11928e-58	Up	3.1537	37.3726	127.542	4.62338	9.55789	13.1866	257.918
T9 vs. T18	LOC_Os03g01750	-1.50296	3.07287e-10	Down	132.484	34.0508	17.2443	127.689	29.2313	38.5075	34.7767
T9 vs. T18	LOC_Os03g01760	1.54304	8.74433e-11	Up	5.00917	10.6056	3.21009	5.95095	6.74925	6.5019	5.80119
T9 vs. T18	LOC_Os03g01930	1.57277	9.20977e-05	Up	5.12361	11.0724	4.58657	13.6581	21.5804	21.7118	14.4798
T9 vs. T18	LOC_Os03g01990	2.00858	1.07457e-18	Up	47.5077	139.11	80.1046	71.1683	97.2831	83.6455	141.21
T9 vs. T18	LOC_Os03g02020	-1.61178	0.000385045	Down	14.8867	3.6402	6.99946	11.9385	1.22999	7.45328	9.78236
T9 vs. T18	LOC_Os03g02050	-1.24363	5.63973e-05	Down	287.115	87.5647	9.20886	12.7792	3.71942	5.62495	2.58611
T9 vs. T18	LOC_Os03g02110	-1.68065	2.62019e-07	Down	15.2613	3.4884	0.932816	20.5999	4.20199	8.37085	2.36375
T9 vs. T18	LOC_Os03g02300	2.75141	2.46959e-18	Up	1.98609	9.65359	9.17101	6.13834	12.2743	9.9109	17.3777
T9 vs. T18	LOC_Os03g02330	4.57702	3.74002e-50	Up	7.57421	129.143	96.7155	9.12332	75.2708	50.3381	103.101
T9 vs. T18	LOC_Os03g02400	1.23799	0.000251097	Up	10.5466	18.0381	9.10551	7.00488	1.34141	2.50787	1.53059
T9 vs. T18	LOC_Os03g02460	1.33259	1.18799e-08	Up	36.7282	67.8535	32.2784	116.662	111.186	105.44	107.411
T9 vs. T18	LOC_Os03g02480	-1.28326	1.57604e-05	Down	11.3429	3.43646	1.84647	10.7741	2.52938	3.90261	1.36074
T9 vs. T18	LOC_Os03g02514	1.58192	2.55633e-09	Up	39.4584	86.8686	355.962	41.7244	88.1336	51.4485	113.833
T9 vs. T18	LOC_Os03g02530	3.47605	1.28283e-53	Up	23.72	192.226	246.102	20.2315	110.489	60.2586	197.044
T9 vs. T18	LOC_Os03g02550	2.0169	8.77432e-21	Up	6.14328	18.1284	4.33526	4.69083	4.23607	9.72947	3.75586
T9 vs. T18	LOC_Os03g02560	1.17632	7.98578e-06	Up	70.0083	115.019	97.1737	87.5852	133.507	115.265	168.901
T9 vs. T18	LOC_Os03g02580	-1.16671	0.000326811	Down	20.868	6.96792	8.17099	14.0753	8.32059	13.4018	15.3846
T9 vs. T18	LOC_Os03g02600	-1.01905	0.000197558	Down	8.89567	3.22914	1.63391	4.26509	2.31909	2.77776	1.34942
T9 vs. T18	LOC_Os03g02685	3.62973	1.02999e-24	Up	20.7844	189.977	91.1831	25.8535	54.3795	90.9782	39.8747
T9 vs. T18	LOC_Os03g02790	-3.50716	0.00182187	Down	0.471864	0.0319056	0.00683304	0.587817	0.214557	0.233891	0.0427505
T9 vs. T18	LOC_Os03g02800	-1.02147	0.000126322	Down	58.3382	20.9767	29.4723	44.5446	23.2929	29.3861	13.4126
T9 vs. T18	LOC_Os03g02850	1.2053	4.09175e-07	Up	85.2943	141.624	109.299	98.1054	151.953	120.915	164.549
T9 vs. T18	LOC_Os03g02874	-3.02081	0.00126082	Down	2.91688	0.28151	2.42929	1.93857	0.974204	0.0185554	0.702731
T9 vs. T18	LOC_Os03g02900	3.89313	1.40815e-07	Up	0.744505	7.69381	56.8254	5.23345	5.24466	7.95479	9.07168
T9 vs. T18	LOC_Os03g02910	4.64905	0.000382735	Up	0.0670285	1.20508	0.90949	0	0.0184145	0.229408	0.870575
T9 vs. T18	LOC_Os03g02920	1.89188	1.43733e-13	Up	81.4943	222.984	461.114	58.5661	134.188	96.1269	320.607
T9 vs. T18	LOC_Os03g02970	-1.05442	1.45683e-06	Down	277.445	97.7	35.189	310.54	175.369	170.475	75.4384
T9 vs. T18	LOC_Os03g02980	-1.03268	0.00261368	Down	3.38044	1.22309	0.814683	2.97036	0.418338	1.18882	0.586014
T9 vs. T18	LOC_Os03g03164	1.15227	1.51052e-05	Up	4.74456	7.81826	13.751	3.70713	8.65583	7.10262	11.8344
T9 vs. T18	LOC_Os03g03200	2.47258	8.22116e-11	Up	1.28624	5.17537	98.9937	1.23032	1.9943	3.73502	45.3857
T9 vs. T18	LOC_Os03g03280	1.36072	5.51712e-07	Up	8.558	15.8149	27.421	8.34469	22.8784	16.6158	35.3547
T9 vs. T18	LOC_Os03g03290	1.03454	1.96369e-07	Up	36.8146	54.7689	149.494	44.8052	71.2853	49.3284	141.437
T9 vs. T18	LOC_Os03g03370	4.99459	3.415e-144	Up	9.01832	212.417	79.5778	13.4909	39.8401	52.7848	73.5234
T9 vs. T18	LOC_Os03g03410	2.29794	4.65178e-19	Up	7.85746	28.0437	89.8817	8.60531	17.444	16.3303	42.1678
T9 vs. T18	LOC_Os03g03520	1.10376	0.0105096	Up	9.61964	14.8798	19.0944	7.15642	2.17848	5.62204	4.52948
T9 vs. T18	LOC_Os03g03550	1.70128	0.00291176	Up	4.42105	10.6404	55.2705	9.74353	4.53365	6.17216	40.8346
T9 vs. T18	LOC_Os03g03600	1.29568	0.00173509	Up	1.36945	2.49638	1.10159	1.85913	2.70336	2.75894	1.52088
T9 vs. T18	LOC_Os03g03610	-1.24845	1.20141e-07	Down	35.5186	10.8679	4.16397	55.3012	22.4397	25.735	5.86167
T9 vs. T18	LOC_Os03g03630	1.9087	0.0155651	Up	1.40748	3.94623	1.59847	1.04535	0.502204	2.88691	0.264983
T9 vs. T18	LOC_Os03g03660	2.11296	6.85299e-21	Up	57.7474	181.359	182.968	67.9307	192.286	142.859	181.509
T9 vs. T18	LOC_Os03g03670	1.58986	0.00125294	Up	0.403067	0.902587	0.063583	0.0683435	0.152625	0.229598	0.0155307
T9 vs. T18	LOC_Os03g03710	-1.06923	5.36868e-06	Down	187.535	66.0245	41.6493	205.659	80.0143	112.856	53.5046
T9 vs. T18	LOC_Os03g03724	-3.4594	2.35093e-09	Down	22.416	1.48279	1.46259	14.0095	1.24497	6.32197	1.38938
T9 vs. T18	LOC_Os03g03910	2.7462	5.80407e-10	Up	3.5457	17.6073	4.56308	1.68568	6.76504	14.5007	5.08569
T9 vs. T18	LOC_Os03g03930	-1.30118	9.91775e-05	Down	8.69251	2.56993	1.29183	8.53328	1.79636	3.64244	0.973463
T9 vs. T18	LOC_Os03g03980	2.80445	2.05986e-09	Up	0.786214	3.9609	1.01556	0.39719	4.33867	4.02074	1.674
T9 vs. T18	LOC_Os03g04000	2.29823	5.60105e-22	Up	25.5611	91.5063	80.0547	24.9472	67.9473	55.1676	75.3293
T9 vs. T18	LOC_Os03g04020	2.00198	5.99942e-25	Up	222.695	657.702	439.156	216.115	355.916	420.11	322.252
T9 vs. T18	LOC_Os03g04040	3.9612	0.000920155	Up	0.0284309	0.308537	0.296304	0.212712	0.100379	0.440768	0.208996
T9 vs. T18	LOC_Os03g04060	1.0521	0.00365883	Up	15.6453	24.0499	16.1093	5.34838	4.09883	7.07618	3.96385
T9 vs. T18	LOC_Os03g04080	5.03557	1.82229e-10	Up	0.0438899	1.10165	0.22755	1.03684	6.04251	2.83084	0.763863
T9 vs. T18	LOC_Os03g04100	1.05918	0.00318125	Up	17.9826	27.9753	8.35066	22.2506	16.2714	22.8151	10.6529
T9 vs. T18	LOC_Os03g04110	1.08864	0.00111129	Up	4.02717	6.18758	20.2898	13.0296	19.2753	13.7646	62.878
T9 vs. T18	LOC_Os03g04169	-1.08929	0.000134987	Down	166.464	58.4022	34.322	181.268	49.7018	86.4636	23.8085
T9 vs. T18	LOC_Os03g04310	4.48814	1.5252e-20	Up	0.20726	3.33395	36.3805	0.0303637	0.0626822	0.132608	2.13654
T9 vs. T18	LOC_Os03g04320	-2.61196	0.00779537	Down	1.01629	0.125005	0.0371999	1.22591	0.0544481	0.333544	0.252441
T9 vs. T18	LOC_Os03g04340	-1.0166	2.12243e-06	Down	1076.28	396.752	257.165	1147.94	422.413	568.906	291.75
T9 vs. T18	LOC_Os03g04500	1.60503	2.50783e-10	Up	16.7378	36.9715	19.1618	16.3349	25.4256	18.0634	19.7475
T9 vs. T18	LOC_Os03g04550	1.79773	0.000835213	Up	0.596499	1.53033	0.590151	1.0053	0.416596	1.96948	0.33017
T9 vs. T18	LOC_Os03g04560	2.95661	7.60509e-16	Up	3.81764	20.9537	9.37327	17.9639	26.9415	18.5049	17.3873
T9 vs. T18	LOC_Os03g04600	1.34905	7.04771e-09	Up	8.21273	15.2324	14.0821	8.99187	15.5002	16.1008	20.4014
T9 vs. T18	LOC_Os03g04660	1.46329	0.00115544	Up	3.29783	6.62122	6.23979	10.1112	3.40102	31.9463	10.1728
T9 vs. T18	LOC_Os03g04770	2.63243	6.14445e-16	Up	641.787	2796.04	2647.89	2323.16	2506.03	1644.32	2426.76
T9 vs. T18	LOC_Os03g04900	3.65109	2.30148e-05	Up	0.0587695	0.529135	6.97886	0.0768309	0.370675	0.441521	1.72077
T9 vs. T18	LOC_Os03g05040	-1.84942	0.000150371	Down	6.71375	1.37058	7.11281	17.564	6.39643	10.8243	4.9145
T9 vs. T18	LOC_Os03g05180	2.38206	1.0606e-14	Up	2.48358	9.55153	7.81273	2.41731	7.74778	4.06815	4.55722
T9 vs. T18	LOC_Os03g05220	-1.48958	3.50956e-06	Down	12.2666	3.14903	0.837927	10.974	4.62877	4.44088	2.31768
T9 vs. T18	LOC_Os03g05270	1.65149	1.4095e-08	Up	9.08392	20.6243	15.4558	5.52377	5.07703	7.12915	11.3649
T9 vs. T18	LOC_Os03g05280	1.39363	1.34767e-06	Up	30.2244	57.6118	42.1143	38.4724	50.4135	38.6186	92.4175
T9 vs. T18	LOC_Os03g05290	1.94471	3.88616e-19	Up	115.928	330.068	142.784	114.119	455.576	394.3	125.262
T9 vs. T18	LOC_Os03g05300	-1.08324	0.000197748	Down	14.4652	5.14963	10.0354	11.6418	2.17509	7.31191	2.7074
T9 vs. T18	LOC_Os03g05450	-2.18416	0.006301	Down	1.41796	0.234592	0.299366	0.70213	0.213289	0.476204	0.23473
T9 vs. T18	LOC_Os03g05510	2.67595	2.57661e-05	Up	0.0695844	0.317406	0.0988912	0.0512937	0.102275	0.129324	0.144109
T9 vs. T18	LOC_Os03g05620	2.75835	8.35841e-46	Up	18.5584	92.2289	47.6776	32.6728	114.867	85.9576	140.038
T9 vs. T18	LOC_Os03g05750	1.16228	0.00967902	Up	3.04222	5.09208	40.2988	4.66702	0.948593	4.40771	37.923
T9 vs. T18	LOC_Os03g05760	2.26502	2.71052e-15	Up	1.73235	5.94257	4.22785	1.99488	5.18684	3.48878	5.19663
T9 vs. T18	LOC_Os03g05800	1.05842	0.000245896	Up	10.6953	16.2149	7.4599	6.75729	10.8669	10.2316	7.38282
T9 vs. T18	LOC_Os03g05806	-1.10948	0.00591231	Down	10.6773	3.66625	0.96799	8.23389	1.83966	5.235	1.30428
T9 vs. T18	LOC_Os03g05840	5.56794	0.00547586	Up	0.0151098	0.700679	2.56855	0.0191763	0.375822	0.365652	4.29488
T9 vs. T18	LOC_Os03g05860	5.49789	0.0123218	Up	0	0.25886	0.722394	0	0	0	0
T9 vs. T18	LOC_Os03g05870	3.00925	9.80441e-14	Up	1.67612	9.77124	3.3535	0.92522	0.451375	1.39022	0.804542
T9 vs. T18	LOC_Os03g05880	6.77542	8.52106e-05	Up	0	0.121825	0.129854	0.0568766	0	0.0179015	0
T9 vs. T18	LOC_Os03g05900	6.4125	0.000336414	Up	0.0429746	2.75076	3.15814	0.906979	0.0849697	4.32587	7.54126
T9 vs. T18	LOC_Os03g05910	1.34051	0.0162077	Up	9.8997	18.672	13.4881	22.9251	7.05068	33.3558	50.1736
T9 vs. T18	LOC_Os03g06090	1.02388	0.000354678	Up	31.1441	45.992	42.2999	22.7716	24.8587	23.519	19.7354
T9 vs. T18	LOC_Os03g06190	-1.02786	4.6916e-06	Down	37.9045	13.6792	13.381	32.0152	20.3782	22.8866	21.3712
T9 vs. T18	LOC_Os03g06330	1.344	0.00620206	Up	1.5719	2.84264	21.0899	2.32876	10.8581	7.99873	27.6994
T9 vs. T18	LOC_Os03g06390	1.62507	2.23075e-10	Up	36.9754	84.7125	250.895	66.9849	96.8875	78.7272	74.8305
T9 vs. T18	LOC_Os03g06510	-1.51967	8.64254e-11	Down	89.0989	23.1936	14.0702	64.7306	23.3058	34.4166	7.37862
T9 vs. T18	LOC_Os03g06580	1.26441	7.47119e-11	Up	87.4322	153.427	60.1032	59.3033	68.0111	75.9173	60.809
T9 vs. T18	LOC_Os03g06600	1.41035	0.0147719	Up	3.65708	7.18187	1.4694	2.88337	1.26954	2.46574	1.23058
T9 vs. T18	LOC_Os03g06610	-1.43355	0.000493943	Down	9.42271	2.57156	0.235736	11.9617	3.70849	7.83792	0.881611
T9 vs. T18	LOC_Os03g06630	2.90105	9.40753e-26	Up	6.62712	36.5758	54.9711	3.53543	48.5055	53.5151	26.8124
T9 vs. T18	LOC_Os03g06654	-2.86362	2.06704e-07	Down	5.52783	0.559105	0.511136	6.86495	0.34197	1.48577	0.501243
T9 vs. T18	LOC_Os03g06910	-1.68515	0.000164698	Down	3.2933	0.743224	0.371286	3.5004	1.61333	1.56851	0.498056
T9 vs. T18	LOC_Os03g06940	-1.289	3.47696e-07	Down	125.505	38.1614	13.9353	171.145	54.8689	67.6434	13.3005
T9 vs. T18	LOC_Os03g07180	1.27484	0.00580735	Up	8.51386	15.2031	9.93596	23.4392	46.8913	29.1276	15.5471
T9 vs. T18	LOC_Os03g07190	1.4162	2.18903e-05	Up	20.5589	40.759	54.6667	31.4533	22.3276	40.1057	47.4921
T9 vs. T18	LOC_Os03g07220	-1.68785	1.4977e-06	Down	3.28026	0.730498	0.602858	3.11348	1.82313	1.55792	0.773285
T9 vs. T18	LOC_Os03g07226	-1.17164	0.000913576	Down	8.19843	2.62969	1.12876	7.92282	3.03693	4.55937	2.08315
T9 vs. T18	LOC_Os03g07290	-1.23404	0.000336838	Down	5.08928	1.64001	1.22221	5.71487	2.13643	3.50809	1.17968
T9 vs. T18	LOC_Os03g07360	1.68404	1.5423e-11	Up	5.53559	13.0183	26.3515	5.17259	9.85796	13.4927	6.56019
T9 vs. T18	LOC_Os03g07380	1.40454	1.83158e-08	Up	9.01406	17.533	55.3114	7.19082	10.041	7.1225	19.0783
T9 vs. T18	LOC_Os03g07440	1.55511	3.10622e-05	Up	0.645052	1.4203	0.535955	0.444455	0.874221	0.96331	0.519093
T9 vs. T18	LOC_Os03g07450	-1.02481	7.33427e-06	Down	16.5041	5.96361	8.91997	24.6041	16.6534	13.5106	14.2243
T9 vs. T18	LOC_Os03g07480	2.01017	7.47718e-13	Up	19.5551	56.879	40.7942	16.0874	32.8949	41.8724	23.7981
T9 vs. T18	LOC_Os03g07510	3.11368	5.04913e-05	Up	0.621036	3.77166	1.04925	1.84227	0.778123	0.878168	0.394933
T9 vs. T18	LOC_Os03g07530	1.08607	1.07829e-07	Up	226.365	352.926	586.646	216.903	333.212	251.1	376.886
T9 vs. T18	LOC_Os03g07580	-1.18321	2.95379e-06	Down	63.7845	21.1237	10.5543	64.3447	20.1391	38.6868	8.61665
T9 vs. T18	LOC_Os03g07590	2.53215	9.51485e-05	Up	156.941	666.238	343.484	231.754	577.148	434.769	1098.26
T9 vs. T18	LOC_Os03g07600	2.54277	5.02095e-05	Up	80.6782	344.71	180.95	139.484	310.456	221.045	550.833
T9 vs. T18	LOC_Os03g07750	-1.67501	8.3661e-07	Down	24.1709	5.33192	2.99405	90.6569	35.5987	41.8191	24.3473
T9 vs. T18	LOC_Os03g07790	-1.25384	0.000761377	Down	9.67242	3.03779	0.608963	15.203	6.25363	7.72667	1.28346
T9 vs. T18	LOC_Os03g07870	3.24095	6.20908e-55	Up	25.19	175.815	60.987	40.2312	237.344	281.381	478.867
T9 vs. T18	LOC_Os03g07880	1.51575	5.52676e-11	Up	2.6962	5.69061	0.782411	1.94452	2.93795	5.0411	1.73044
T9 vs. T18	LOC_Os03g07960	4.28283	4.75917e-58	Up	1.1336	16.0752	4.7264	1.99162	22.0906	14.8836	13.5652
T9 vs. T18	LOC_Os03g07980	2.0487	5.96447e-10	Up	3.60519	10.9844	6.28266	2.63394	4.67497	8.6202	3.34915
T9 vs. T18	LOC_Os03g08100	2.78017	7.5505e-13	Up	2.91621	14.7755	8.56939	2.36071	4.41443	9.33671	3.83654
T9 vs. T18	LOC_Os03g08110	1.57515	3.58672e-11	Up	38.4666	84.5574	58.769	10.9789	15.6201	15.4478	12.6253
T9 vs. T18	LOC_Os03g08140	-1.15597	0.00379246	Down	46.4956	15.3615	7.83494	56.079	7.69324	23.1628	7.65324
T9 vs. T18	LOC_Os03g08150	2.19248	0.000570745	Up	0.416133	1.35512	3.42986	0.467234	0.301556	0.550405	2.47513
T9 vs. T18	LOC_Os03g08170	1.64261	9.81826e-05	Up	0.354218	0.807868	0.144571	0.281002	0.447724	0.770021	0.45833
T9 vs. T18	LOC_Os03g08200	3.4673	5.11017e-24	Up	1.71279	13.7559	11.5415	0.0979629	2.74183	2.36218	5.07514
T9 vs. T18	LOC_Os03g08250	2.06155	1.12022e-11	Up	6.6916	20.5185	24.1649	8.06907	16.1718	15.9487	8.37125
T9 vs. T18	LOC_Os03g08270	1.31553	3.9698e-08	Up	7.45289	13.3629	5.32502	7.62559	14.1655	12.4976	9.57288
T9 vs. T18	LOC_Os03g08310	6.84911	9.26695e-159	Up	4.86938	413.229	860.111	3.65804	131.361	191.034	1121.29
T9 vs. T18	LOC_Os03g08320	7.49278	3.05846e-131	Up	12.2918	1616.34	5753.39	3.9995	461.125	840.304	7057.24
T9 vs. T18	LOC_Os03g08330	6.84535	1.39555e-23	Up	3.04089	260.608	1143.21	2.75686	111.568	114.517	1266.13
T9 vs. T18	LOC_Os03g08350	-7.2388	4.44405e-07	Down	0.616106	0	0.405466	0.119475	0.00433283	0.113268	0.312101
T9 vs. T18	LOC_Os03g08390	3.06312	2.80473e-21	Up	1.49181	8.93239	24.8133	1.39039	3.25717	4.49881	20.2631
T9 vs. T18	LOC_Os03g08460	4.87526	6.79039e-05	Up	0.0761114	1.65724	4.69693	2.24886	9.37576	8.61339	11.4279
T9 vs. T18	LOC_Os03g08470	2.43376	5.94369e-24	Up	12.7976	51.0438	52.9251	20.1452	48.1756	63.174	99.2229
T9 vs. T18	LOC_Os03g08490	2.05446	2.59629e-08	Up	8.10635	25.3092	3.819	7.7191	11.2065	18.5094	11.5168
T9 vs. T18	LOC_Os03g08520	1.75416	7.72776e-11	Up	2.62727	6.44814	38.0334	1.9448	1.16921	4.47506	101.496
T9 vs. T18	LOC_Os03g08580	-6.03286	1.88417e-97	Down	39.2646	0.436449	1.15787	27.9199	0.197402	0.333788	0.293762
T9 vs. T18	LOC_Os03g08610	1.8342	4.42247e-12	Up	5.71647	14.6685	3.59899	13.0683	16.5563	15.7231	10.6497
T9 vs. T18	LOC_Os03g08620	1.58109	0.00119383	Up	5.32544	11.8431	6.01669	9.39712	5.38613	11.668	4.69749
T9 vs. T18	LOC_Os03g08624	2.08235	0.000818256	Up	0.345692	1.06555	0.122036	0.653417	0.291638	0.79074	0.0934841
T9 vs. T18	LOC_Os03g08840	1.80141	6.78924e-05	Up	4.28897	11.1488	20.8336	3.03311	4.40393	6.65508	11.2021
T9 vs. T18	LOC_Os03g08900	2.10079	4.47694e-05	Up	0.23065	0.725535	4.03089	0.161418	0.576094	0.443168	0.813452
T9 vs. T18	LOC_Os03g08940	4.6002	1.22793e-09	Up	1.02837	17.317	61.4776	2.52719	3.24713	2.35498	30.1247
T9 vs. T18	LOC_Os03g08960	1.53451	2.81662e-12	Up	92.5253	197.937	476.4	106.367	188.151	165.208	421.803
T9 vs. T18	LOC_Os03g08980	1.56804	0.011382	Up	1.33555	2.73668	1.73428	5.45083	6.09254	2.46516	3.78393
T9 vs. T18	LOC_Os03g09090	1.52263	2.36061e-13	Up	88.8448	187.845	71.7914	71.5985	162.884	131.178	99.117
T9 vs. T18	LOC_Os03g09140	1.28332	8.77559e-05	Up	1.33292	2.35854	3.75955	0.888078	2.20494	1.88667	2.49094
T9 vs. T18	LOC_Os03g09160	3.44187	5.76006e-14	Up	0.24102	1.86588	0.239212	1.07413	1.35541	0.973406	0.681355
T9 vs. T18	LOC_Os03g09170	2.05686	8.57576e-24	Up	137.179	419.421	89.4519	86.6015	318.769	278.107	191.757
T9 vs. T18	LOC_Os03g09190	2.00921	1.0171e-13	Up	3.37667	9.96416	4.21182	4.97843	6.18219	6.68308	4.34462
T9 vs. T18	LOC_Os03g09220	1.73773	2.10628e-21	Up	26.9292	65.9045	129.812	19.2633	35.6049	32.5483	43.5087
T9 vs. T18	LOC_Os03g09250	2.16711	7.53517e-09	Up	26.0723	89.5115	121.516	12.2513	16.8254	74.8068	30.428
T9 vs. T18	LOC_Os03g09810	-2.77017	0.0122783	Down	1.02103	0.107511	0.172266	1.59331	0.53177	0.626776	0.22349
T9 vs. T18	LOC_Os03g09880	5.24663	0.000902944	Up	0.0502729	1.34225	0.637591	0.283399	0.425859	1.56169	2.01919
T9 vs. T18	LOC_Os03g09900	1.76858	1.63554e-08	Up	18.0042	45.778	280.572	41.3676	92.2366	144.806	552.344
T9 vs. T18	LOC_Os03g09910	2.12946	4.78524e-07	Up	0.523877	1.68579	1.7548	5.18378	28.839	16.1313	21.2819
T9 vs. T18	LOC_Os03g09920	-1.01174	0.00178389	Down	9.22864	3.37673	1.48929	10.4514	10.8151	9.108	6.46936
T9 vs. T18	LOC_Os03g09940	-1.36383	6.9943e-05	Down	3.4812	0.980247	0.439377	3.29572	2.4079	1.88902	0.836447
T9 vs. T18	LOC_Os03g09980	-1.46677	0.00938022	Down	6.60444	1.70697	6.87443	6.07646	2.42741	3.21794	1.2827
T9 vs. T18	LOC_Os03g10010	4.25791	1.83634e-29	Up	2.57242	35.7644	4.40174	0.185736	2.68934	3.93911	3.07589
T9 vs. T18	LOC_Os03g10090	-1.59121	1.77382e-12	Down	1240.51	311.004	100.56	498.376	76.066	199.653	91.9612
T9 vs. T18	LOC_Os03g10140	1.0041	5.88797e-07	Up	127.351	185.62	520.641	115.72	191.752	239.267	563.348
T9 vs. T18	LOC_Os03g10210	4.79598	1.78401e-38	Up	0.174066	3.52321	13.7223	0.120294	0.302483	2.79345	7.22868
T9 vs. T18	LOC_Os03g10240	2.05743	4.73014e-24	Up	11.2454	34.4152	63.454	12.2832	35.9629	25.8784	74.5134
T9 vs. T18	LOC_Os03g10300	3.2728	0.00247855	Up	0.213413	1.46863	40.7952	0.482717	3.67907	2.15697	21.0469
T9 vs. T18	LOC_Os03g10320	1.58204	0.000187968	Up	0.948842	2.04941	3.19809	1.82979	1.12297	3.04037	3.28355
T9 vs. T18	LOC_Os03g10420	-2.20383	2.36013e-07	Down	19.5255	3.11341	0.846945	14.2916	3.85187	8.2252	2.19375
T9 vs. T18	LOC_Os03g10440	2.93925	3.04261e-05	Up	0.971914	5.12525	2.08851	1.01715	0.686432	1.95137	0.872902
T9 vs. T18	LOC_Os03g10478	1.95178	1.74056e-05	Up	3.23512	9.38841	8.42205	0.725433	1.90209	2.41541	1.77118
T9 vs. T18	LOC_Os03g10520	-1.17599	0.00464023	Down	4.16369	1.37401	0.218875	2.92863	0.60302	1.4315	0.627609
T9 vs. T18	LOC_Os03g10540	-1.46555	0.00130244	Down	2.03426	0.546353	0.334809	4.67653	1.74306	1.99074	0.690545
T9 vs. T18	LOC_Os03g10570	-1.66047	0.000439976	Down	2.59275	0.595527	0.0546455	1.41391	1.00591	0.79756	0.453429
T9 vs. T18	LOC_Os03g10600	-1.49507	9.80763e-06	Down	4.2854	1.12305	0.687084	4.65317	0.790754	2.07442	0.633623
T9 vs. T18	LOC_Os03g10780	-1.33456	8.7088e-05	Down	15.9038	4.59526	2.63369	15.8735	6.25613	8.41861	3.22464
T9 vs. T18	LOC_Os03g10790	-1.00095	0.000864949	Down	11.9026	4.35448	2.40287	12.2074	5.43111	6.79252	5.05893
T9 vs. T18	LOC_Os03g10810	1.20871	2.41514e-05	Up	4.44247	7.61283	23.2814	4.71535	7.3161	9.80156	14.3256
T9 vs. T18	LOC_Os03g10860	2.30937	2.24056e-16	Up	8.05985	29.5975	23.658	5.22893	13.0905	20.3077	15.6383
T9 vs. T18	LOC_Os03g10900	-1.16336	5.76912e-05	Down	8.56723	2.81294	0.479835	7.76381	3.52498	5.50527	1.07333
T9 vs. T18	LOC_Os03g10970	-2.42462	1.8464e-07	Down	11.0698	1.48762	0.0856539	4.76638	1.88498	1.4178	0.199085
T9 vs. T18	LOC_Os03g11020	-2.54011	0.00413976	Down	0.554483	0.0711254	0.0170393	0.641153	0.0228627	0.068323	0.00628198
T9 vs. T18	LOC_Os03g11120	-1.00697	0.000464888	Down	59.9019	21.8713	4.01302	55.8765	14.1674	29.1503	7.31735
T9 vs. T18	LOC_Os03g11140	1.8251	0.000172347	Up	0.512279	1.29124	0.312813	1.98213	2.16102	1.6112	0.954473
T9 vs. T18	LOC_Os03g11210	1.25439	9.42713e-09	Up	43.8513	76.7341	18.0035	30.7014	43.6641	37.9799	34.8782
T9 vs. T18	LOC_Os03g11340	1.41793	3.25426e-11	Up	362.66	701.617	372.211	383.214	618.434	374.673	365.629
T9 vs. T18	LOC_Os03g11430	-3.04724	2.78906e-05	Down	14.9792	1.35614	1.12	7.43746	1.86606	2.24865	0.270285
T9 vs. T18	LOC_Os03g11470	-1.03527	1.43095e-06	Down	21.5597	7.68269	3.47466	23.8537	10.7192	11.0605	5.93176
T9 vs. T18	LOC_Os03g11510	-1.76718	0.000660451	Down	2.14766	0.471482	0.494784	2.53989	0.523386	1.1422	0.2515
T9 vs. T18	LOC_Os03g11550	2.36885	5.87977e-29	Up	182.838	690.891	277.444	322.542	564.335	560.639	408.867
T9 vs. T18	LOC_Os03g11614	1.76913	1.13918e-15	Up	41.1451	103.148	91.2187	42.4776	46.0295	96.8231	75.3749
T9 vs. T18	LOC_Os03g11680	1.73838	0.013955	Up	0.884369	2.13297	2.61985	1.93979	0.252066	1.94604	0.365847
T9 vs. T18	LOC_Os03g11700	-3.06604	8.97899e-05	Down	5.03469	0.434449	2.73209	4.02106	0.681385	2.34024	1.12444
T9 vs. T18	LOC_Os03g11734	1.61023	0.0164168	Up	1.23133	2.81659	1.67603	2.49481	2.88897	7.60359	6.86387
T9 vs. T18	LOC_Os03g11780	-1.72521	0.000306761	Down	4.765	1.04849	0.635445	1.41498	0.799514	0.988451	0.250945
T9 vs. T18	LOC_Os03g12030	2.18936	1.70592e-26	Up	405.021	1344.87	1923.18	294.427	376.704	406.111	965.554
T9 vs. T18	LOC_Os03g12110	2.15637	5.1795e-08	Up	7.92042	26.0423	208.001	4.23892	13.2354	9.32952	82.4876
T9 vs. T18	LOC_Os03g12120	-1.18841	2.33259e-06	Down	6.01991	1.95412	0.47365	5.60494	1.95799	3.28809	0.671993
T9 vs. T18	LOC_Os03g12350	1.43896	1.92705e-09	Up	11.9554	23.5677	37.6367	8.93399	17.019	15.9835	25.012
T9 vs. T18	LOC_Os03g12390	4.22174	7.49338e-62	Up	15.8207	213.366	99.8886	7.78892	14.4526	41.0937	122.943
T9 vs. T18	LOC_Os03g12414	5.61777	5.22071e-75	Up	0.605745	22.119	22.0105	0.852602	1.30933	3.24027	8.31989
T9 vs. T18	LOC_Os03g12450	-1.23513	7.29806e-07	Down	11.7999	3.68528	1.41026	11.6689	2.45653	5.51593	1.00388
T9 vs. T18	LOC_Os03g12510	4.27092	0.00081822	Up	0.182047	2.73056	2.49555	0.123108	1.08316	0.474699	2.18872
T9 vs. T18	LOC_Os03g12520	3.36945	6.87776e-37	Up	4.54394	33.7389	11.882	24.9491	38.5686	26.8998	26.727
T9 vs. T18	LOC_Os03g12570	2.85422	1.93598e-20	Up	6.08766	31.7923	8.80212	24.1957	31.0517	19.0868	14.0389
T9 vs. T18	LOC_Os03g12620	1.75419	3.51194e-08	Up	5.68072	13.7415	50.2679	4.91407	5.1332	6.55435	49.629
T9 vs. T18	LOC_Os03g12660	1.74859	6.42779e-05	Up	0.613463	1.49383	2.26309	0.369437	0.799467	0.895409	1.00247
T9 vs. T18	LOC_Os03g12820	1.68656	3.57767e-15	Up	6.4767	15.3063	91.9932	8.0632	9.68249	13.0212	53.2308
T9 vs. T18	LOC_Os03g12860	1.56026	0.000301565	Up	2.28919	4.86205	1.61777	2.3227	2.21943	3.30938	0.84465
T9 vs. T18	LOC_Os03g12900	-1.15316	2.82421e-06	Down	13.3095	4.34761	4.30768	10.5682	6.21374	6.72475	4.35676
T9 vs. T18	LOC_Os03g12910	1.1276	2.12213e-09	Up	14.1171	22.6552	19.6801	9.2671	19.5358	17.8639	17.1016
T9 vs. T18	LOC_Os03g12990	1.5793	0.0014675	Up	0.545954	1.17118	13.8797	0.124433	0.331924	0.188244	2.53798
T9 vs. T18	LOC_Os03g13110	3.07911	0.00589366	Up	0.971939	5.77287	2.23499	4.51485	7.32808	7.99338	3.05402
T9 vs. T18	LOC_Os03g13120	4.53486	0.00080642	Up	0.0269285	0.43577	0.035782	0.393733	0.135411	0.176203	0.0392359
T9 vs. T18	LOC_Os03g13130	-1.48705	9.35213e-10	Down	9.93254	2.63322	0.722771	8.57983	2.30441	4.22686	0.694644
T9 vs. T18	LOC_Os03g13210	2.14923	1.64973e-08	Up	8.82535	27.4308	101.634	0.556072	2.85008	19.368	19.4451
T9 vs. T18	LOC_Os03g13300	4.87688	2.58225e-113	Up	5.09688	109.817	623.288	2.69106	46.2397	31.4725	427.136
T9 vs. T18	LOC_Os03g13450	2.56131	2.1227e-11	Up	0.597618	2.6198	0.682597	0.483709	3.37856	4.99833	1.16088
T9 vs. T18	LOC_Os03g13540	2.31761	4.21012e-29	Up	170.596	628.014	645.949	201.078	540.687	379.765	556.954
T9 vs. T18	LOC_Os03g13550	2.15477	2.48665e-24	Up	11.5712	38.0107	36.3986	12.709	32.4093	23.7542	33.5399
T9 vs. T18	LOC_Os03g13600	2.47226	1.2723e-12	Up	0.838348	3.41454	0.795368	0.710052	0.488558	1.80085	0.921208
T9 vs. T18	LOC_Os03g13720	-1.60646	0.00297265	Down	0.860963	0.206629	0.165388	1.08172	0.543825	0.936763	0.32256
T9 vs. T18	LOC_Os03g13810	1.1886	5.12414e-11	Up	149.01	249.391	349.832	148.108	214.407	229.178	690.636
T9 vs. T18	LOC_Os03g13840	1.11797	1.66464e-07	Up	42.791	68.017	2304.99	53.8296	69.6762	57.294	1331.32
T9 vs. T18	LOC_Os03g13860	2.58267	2.08615e-43	Up	37.0898	162.461	240.02	52.9606	122.392	123.943	178.259
T9 vs. T18	LOC_Os03g13870	3.01715	8.12941e-55	Up	42.0139	249.098	414.115	16.5126	94.3034	112.021	166.718
T9 vs. T18	LOC_Os03g13940	2.01234	0.000920067	Up	0.435208	1.28547	0.823574	0.226735	1.28202	1.21101	1.24695
T9 vs. T18	LOC_Os03g13950	1.75439	1.78409e-18	Up	154.184	387.136	361.659	111.904	324.066	236.74	263.092
T9 vs. T18	LOC_Os03g14010	2.25867	7.45144e-17	Up	12.7255	45.0115	47.4004	7.7594	25.6938	47.1324	54.2678
T9 vs. T18	LOC_Os03g14030	2.13158	5.85882e-19	Up	782.806	2531.29	289.719	472.133	1518.28	1677.41	1098.3
T9 vs. T18	LOC_Os03g14040	1.81764	7.21378e-18	Up	29.9437	77.2122	51.69	20.2537	70.7727	60.649	67.3874
T9 vs. T18	LOC_Os03g14050	2.6133	5.16527e-32	Up	457.123	2055.64	1195.66	392.921	1577.38	1654.1	1457.25
T9 vs. T18	LOC_Os03g14170	1.99851	1.97554e-07	Up	8.4223	25.2479	2223.4	3.58242	5.77068	10.6478	190.853
T9 vs. T18	LOC_Os03g14370	1.90535	1.4657e-22	Up	13.9294	37.9952	103.092	28.2458	53.792	41.7877	289.512
T9 vs. T18	LOC_Os03g14450	-1.61715	2.27584e-12	Down	214.474	52.0949	30.4261	357.247	173.353	188.29	81.0572
T9 vs. T18	LOC_Os03g14500	1.64346	0.0023524	Up	8.20825	18.9265	28.3399	14.5015	6.10428	14.1097	35.4496
T9 vs. T18	LOC_Os03g14590	2.29685	4.83869e-37	Up	34.1742	122.173	55.082	27.7502	56.8738	60.1512	61.5204
T9 vs. T18	LOC_Os03g14610	1.4022	0.000680699	Up	40.3352	73.8892	16.3553	163.754	115.484	88.7946	21.1639
T9 vs. T18	LOC_Os03g14730	1.39299	5.8163e-06	Up	2.4008	4.72026	29.6342	7.38753	7.83642	9.5864	50.1267
T9 vs. T18	LOC_Os03g14800	1.21075	1.03796e-09	Up	16.1044	27.1311	22.7297	15.682	28.3226	20.1566	27.6885
T9 vs. T18	LOC_Os03g14840	-1.72852	2.18042e-09	Down	74.4808	16.3036	55.4346	40.0172	20.5817	27.5604	76.0421
T9 vs. T18	LOC_Os03g14880	1.86879	3.87713e-09	Up	6.69386	17.9549	44.6898	7.59938	17.9144	22.6104	39.3436
T9 vs. T18	LOC_Os03g14915	-1.07393	0.0122338	Down	2.81979	0.962835	0.209361	2.1827	1.22245	1.29121	0.388498
T9 vs. T18	LOC_Os03g15180	1.51979	0.00765831	Up	2.7431	5.53543	2.51333	7.60765	7.36404	4.14646	2.92995
T9 vs. T18	LOC_Os03g15240	-1.52454	2.97692e-05	Down	6.16155	1.60588	0.84374	5.5841	2.26061	2.99002	1.06791
T9 vs. T18	LOC_Os03g15270	4.48906	6.58065e-45	Up	0.572318	9.36421	29.1932	0.879689	7.0869	11.2026	61.428
T9 vs. T18	LOC_Os03g15360	-3.26609	8.52118e-09	Down	3.90846	0.293845	0.164281	2.4781	0.168115	1.04666	0.300803
T9 vs. T18	LOC_Os03g15540	-1.59904	1.28794e-05	Down	10.5855	2.60947	1.12009	10.5088	2.91161	4.38212	1.9704
T9 vs. T18	LOC_Os03g15580	-1.19666	0.000501584	Down	4.53911	1.40616	0.84589	4.2111	2.46473	2.34962	1.76502
T9 vs. T18	LOC_Os03g15710	-1.89076	1.30342e-05	Down	5.14818	1.02699	0.523239	2.65381	1.62294	1.72069	0.0125205
T9 vs. T18	LOC_Os03g15720	1.28249	1.30855e-07	Up	30.9984	55.901	51.9601	25.5888	52.0078	56.7815	45.7405
T9 vs. T18	LOC_Os03g15790	-1.02359	1.00812e-05	Down	15.4198	5.56813	0.630664	9.90519	5.50584	6.31635	1.17805
T9 vs. T18	LOC_Os03g15890	1.3728	1.01256e-10	Up	18.0819	34.3586	16.9369	13.8935	51.1132	57.562	29.2059
T9 vs. T18	LOC_Os03g15910	-1.93113	5.50019e-14	Down	35.177	6.78817	2.289	39.0346	8.07263	13.5271	4.50252
T9 vs. T18	LOC_Os03g15920	-1.73673	3.1903e-12	Down	27.8343	6.14378	2.27624	32.8983	6.39245	10.4714	3.81772
T9 vs. T18	LOC_Os03g15960	1.73688	5.97213e-11	Up	37.4155	94.7788	41.4631	44.7555	124.253	236.337	51.736
T9 vs. T18	LOC_Os03g16020	2.50682	6.6478e-24	Up	4.19187	17.6011	10.5878	2.76508	29.7882	36.8229	12.0043
T9 vs. T18	LOC_Os03g16040	-1.05943	0.00090802	Down	108.496	39.3294	21.6949	107.725	74.9261	89.2735	33.3396
T9 vs. T18	LOC_Os03g16060	1.32141	3.63135e-08	Up	158.893	295.271	120.88	152.294	162.845	175.659	159.414
T9 vs. T18	LOC_Os03g16070	-1.43094	3.99251e-10	Down	59.2459	16.3931	11.7911	79.21	25.8935	35.3121	5.73946
T9 vs. T18	LOC_Os03g16170	2.60678	1.55384e-29	Up	25.1679	113.461	112.73	30.6685	54.771	69.2957	254.432
T9 vs. T18	LOC_Os03g16230	-1.08703	0.000189846	Down	45.4533	16.0798	7.74732	31.6178	11.9156	23.3119	22.7205
T9 vs. T18	LOC_Os03g16334	1.24324	5.50849e-08	Up	16.0608	27.6408	23.0991	13.5519	15.2714	16.7421	17.597
T9 vs. T18	LOC_Os03g16350	2.42678	5.56954e-15	Up	1.63221	6.46959	25.3096	1.6489	3.98111	6.40562	25.7205
T9 vs. T18	LOC_Os03g16390	1.52375	5.0209e-09	Up	11.8454	24.8825	53.0192	4.07709	8.22273	7.60192	17.3486
T9 vs. T18	LOC_Os03g16410	1.7049	4.3216e-05	Up	0.423107	1.02766	17.9326	0.688824	0.669189	0.449886	11.9678
T9 vs. T18	LOC_Os03g16450	-1.0833	1.26034e-05	Down	49.9337	17.5003	15.2096	46.7102	15.3017	39.1848	25.2585
T9 vs. T18	LOC_Os03g16460	-1.14256	2.93722e-05	Down	27.0534	9.11473	10.8114	25.33	9.80734	21.1349	15.9216
T9 vs. T18	LOC_Os03g16610	1.83587	3.67353e-15	Up	13.0253	33.5696	28.4827	3.36568	15.8518	15.6756	20.4256
T9 vs. T18	LOC_Os03g16700	1.77969	1.8245e-19	Up	48.7571	122.205	39.6172	48.1978	101.896	84.7971	92.9379
T9 vs. T18	LOC_Os03g16760	3.86272	3.22224e-59	Up	20.8716	220.992	54.5928	20.19	159.846	187.553	218.158
T9 vs. T18	LOC_Os03g16840	2.17529	0.00154717	Up	0.664044	2.17212	0.636982	1.47275	1.05762	1.67421	0.255513
T9 vs. T18	LOC_Os03g16860	2.58745	1.14357e-27	Up	327.754	1468.24	950.238	290.04	1816.1	1446.47	981.265
T9 vs. T18	LOC_Os03g16900	1.44833	0.0136199	Up	5.80237	10.6713	1.86804	19.8932	17.194	9.62569	3.19578
T9 vs. T18	LOC_Os03g16910	1.31015	2.86102e-10	Up	297.017	540.49	370.221	339.82	546.557	469.121	481.746
T9 vs. T18	LOC_Os03g17020	1.28581	6.23137e-08	Up	60.6138	109.241	179.863	68.0211	94.3553	74.9037	108.318
T9 vs. T18	LOC_Os03g17070	1.1008	1.06623e-06	Up	6.79948	10.8313	3.25638	3.73267	2.29376	5.36517	1.65483
T9 vs. T18	LOC_Os03g17120	-1.79847	0.000144796	Down	3.58972	0.787232	0.630696	6.70517	1.32331	3.22136	0.766234
T9 vs. T18	LOC_Os03g17140	-1.03024	0.000541234	Down	13.0334	4.78165	2.70057	13.8846	1.56296	8.53266	2.58077
T9 vs. T18	LOC_Os03g17210	-1.31951	6.15777e-09	Down	12.1963	3.60864	2.48198	12.8283	4.63222	6.16007	4.30833
T9 vs. T18	LOC_Os03g17340	-1.94197	7.27586e-05	Down	1.227	0.236903	0.0406607	1.20369	0.232462	0.473026	0.175704
T9 vs. T18	LOC_Os03g17510	-2.64718	0.00106151	Down	1.46701	0.176651	0.291446	1.69973	0.128666	0.443649	0.160626
T9 vs. T18	LOC_Os03g17660	1.05624	0.00191959	Up	5.70748	8.8982	12.6681	3.06747	3.2491	3.38811	4.60849
T9 vs. T18	LOC_Os03g17740	1.24603	6.70824e-11	Up	201.978	350.877	574.709	306.402	303.849	264.74	529.365
T9 vs. T18	LOC_Os03g17760	-1.096	5.68665e-05	Down	23.915	8.11589	8.82621	25.4624	3.40845	11.0065	9.12336
T9 vs. T18	LOC_Os03g17790	4.16551	9.20721e-30	Up	3.88709	51.2585	149.852	56.9573	224.08	130.021	297.57
T9 vs. T18	LOC_Os03g17800	2.58754	1.2337e-09	Up	0.88784	3.92434	4.03847	4.33425	19.9279	13.0657	17.4723
T9 vs. T18	LOC_Os03g17810	6.80863	7.0948e-49	Up	0.467278	37.8666	357.8	0.424078	8.4334	11.298	140.691
T9 vs. T18	LOC_Os03g17850	1.2524	7.2755e-06	Up	18.8318	32.9639	85.6024	16.9125	19.646	16.5855	73.5623
T9 vs. T18	LOC_Os03g17920	-1.47661	0.000238932	Down	8.0459	2.07792	1.50951	8.90892	3.17633	4.50041	1.75101
T9 vs. T18	LOC_Os03g17930	-1.12288	9.48385e-06	Down	69.0588	22.9038	13.3474	55.3084	28.2154	32.1844	18.2873
T9 vs. T18	LOC_Os03g18030	3.67697	2.28441e-42	Up	21.4531	201.681	325.128	4.35888	135.733	93.4815	234.918
T9 vs. T18	LOC_Os03g18120	2.72057	1.73116e-13	Up	1.18262	5.77538	1.91739	1.96574	1.91056	6.67155	2.02835
T9 vs. T18	LOC_Os03g18130	2.81011	3.87483e-15	Up	2.97683	15.2848	6.67192	4.51339	4.43619	17.8251	5.35367
T9 vs. T18	LOC_Os03g18140	1.79428	2.50567e-17	Up	18.2112	46.5585	154.05	17.2266	39.5661	31.6968	46.769
T9 vs. T18	LOC_Os03g18150	2.17133	1.24644e-18	Up	4.46729	14.637	85.9841	6.68428	13.7024	12.5315	154.748
T9 vs. T18	LOC_Os03g18270	-1.39332	3.20189e-07	Down	31.8082	8.89293	1.69722	28.2691	5.47775	11.6776	4.00915
T9 vs. T18	LOC_Os03g18380	-1.18083	8.47016e-05	Down	8.0847	2.70803	1.33669	7.38165	1.50348	4.16748	1.18463
T9 vs. T18	LOC_Os03g18490	4.08293	1.2634e-06	Up	0.065657	0.798228	1.49457	0.220464	0.309448	0.220381	1.93191
T9 vs. T18	LOC_Os03g18560	1.75617	0.00132157	Up	0.363861	0.887869	13.4299	0.201975	1.59493	1.644	7.85468
T9 vs. T18	LOC_Os03g18600	-1.43055	6.89918e-06	Down	12.2921	3.37977	23.1217	28.6309	8.87562	13.7125	3.05852
T9 vs. T18	LOC_Os03g18680	2.77712	1.27523e-34	Up	11.8498	59.0541	19.8385	14.5901	68.7113	59.9383	52.9718
T9 vs. T18	LOC_Os03g18740	1.81681	0.0151669	Up	0.18918	0.456172	2.61017	0.344074	0.260442	0.323235	3.88849
T9 vs. T18	LOC_Os03g18770	2.46137	8.27173e-37	Up	189.423	763.653	1508.32	85.7375	611.176	877.791	1914.52
T9 vs. T18	LOC_Os03g18790	-2.24848	0.011428	Down	0.896976	0.136146	0.193973	2.42876	0.389191	3.13609	0.777858
T9 vs. T18	LOC_Os03g18830	-1.24353	0.000347138	Down	13.0642	4.13008	3.03306	12.5153	4.81241	7.7068	3.93254
T9 vs. T18	LOC_Os03g18850	-1.52073	0.00116003	Down	44.8506	11.4471	3.74107	64.1473	48.9087	47.8578	20.4823
T9 vs. T18	LOC_Os03g18860	1.73053	0.00034234	Up	3.82504	8.808	3.8426	8.23355	10.9297	7.55628	7.16201
T9 vs. T18	LOC_Os03g18870	-2.88342	8.42656e-41	Down	70.8548	7.02618	32.8856	69.8894	3.25914	23.795	39.1692
T9 vs. T18	LOC_Os03g18890	1.01282	1.88636e-05	Up	15.3279	22.7395	31.4819	12.6932	14.7668	12.6666	19.0365
T9 vs. T18	LOC_Os03g18910	1.74676	3.31082e-10	Up	2.08332	5.05898	37.4596	2.71839	4.33457	3.30033	47.1557
T9 vs. T18	LOC_Os03g18950	5.42001	0.00341974	Up	0.00441971	0.131695	0.0461207	0.00796498	0.0505521	0.00369942	0.0755505
T9 vs. T18	LOC_Os03g19020	1.03321	2.81373e-08	Up	130.478	194.966	871.61	134.235	187.882	172.67	1155.29
T9 vs. T18	LOC_Os03g19070	2.15705	7.57941e-09	Up	19.7173	63.6096	2548.25	37.8034	56.9842	44.7572	1470.08
T9 vs. T18	LOC_Os03g19120	2.8756	0.0022031	Up	0.26247	1.38241	0.165623	0.250681	0.178967	0.294049	0.157107
T9 vs. T18	LOC_Os03g19260	4.19486	1.91263e-17	Up	1.19913	16.4932	29.58	0.383682	2.41937	9.57318	21.3868
T9 vs. T18	LOC_Os03g19270	6.82446	1.77236e-91	Up	0.231603	19.2876	14.4123	1.80707	17.9266	17.0203	26.9208
T9 vs. T18	LOC_Os03g19280	-1.16697	0.000266375	Down	25.7136	8.65456	6.20638	22.0411	7.16781	15.0716	4.52245
T9 vs. T18	LOC_Os03g19290	-1.48004	1.50687e-05	Down	12.2853	3.15196	1.24837	6.80199	6.99614	5.26681	2.8417
T9 vs. T18	LOC_Os03g19300	-1.33226	0.000120517	Down	4.16374	1.20436	0.836257	6.50157	1.84045	3.34965	1.13485
T9 vs. T18	LOC_Os03g19310	2.07915	2.80451e-07	Up	1.72893	5.29219	32.9923	1.56705	0.53013	0.701147	2.51389
T9 vs. T18	LOC_Os03g19390	-1.1594	4.3202e-05	Down	13.1732	4.2901	2.31229	16.5073	3.57758	6.77343	3.31245
T9 vs. T18	LOC_Os03g19400	1.41461	5.7985e-06	Up	13.5453	26.5119	306.493	12.4016	19.692	16.3518	125.086
T9 vs. T18	LOC_Os03g19420	7.41943	1.09494e-17	Up	0.0648066	7.16308	4.60104	0	0.0152424	0	0.410748
T9 vs. T18	LOC_Os03g19427	6.81469	8.42734e-05	Up	0	0.237051	0.0807656	0.00569356	2.73615	2.48018	5.01417
T9 vs. T18	LOC_Os03g19490	-1.49989	0.00111196	Down	10.2203	2.74129	0.660179	7.67728	1.80033	4.62158	0.837858
T9 vs. T18	LOC_Os03g19540	1.18472	0.0146589	Up	1.37199	2.33804	0.792913	1.89879	0.211344	2.60934	0.694626
T9 vs. T18	LOC_Os03g19550	1.43858	0.0117358	Up	0.991658	1.97899	0.966689	2.74448	0.445436	4.08056	1.0124
T9 vs. T18	LOC_Os03g19560	1.99708	6.70969e-18	Up	13.6862	40.0222	10.8329	12.2781	55.1846	46.341	23.1536
T9 vs. T18	LOC_Os03g19570	-1.25362	0.00274121	Down	5.93105	1.82353	1.29518	6.12021	0.965139	3.41771	1.01139
T9 vs. T18	LOC_Os03g19610	2.53471	9.17943e-14	Up	1.37362	5.6162	1.55446	6.03481	7.65662	5.00424	3.65509
T9 vs. T18	LOC_Os03g19700	7.24073	4.8325e-07	Up	0.01791	2.3957	0.20107	0.322813	1.77071	0.557027	0.25843
T9 vs. T18	LOC_Os03g19720	1.08988	1.24648e-05	Up	24.3549	38.6924	285.337	18.2967	13.9284	35.7811	271.679
T9 vs. T18	LOC_Os03g19780	1.87154	8.79075e-15	Up	76.6822	207.745	38.3679	83.5198	130.585	146.144	129.38
T9 vs. T18	LOC_Os03g19820	4.83178	3.33e-70	Up	8.34426	176.873	68.7216	7.54797	43.8006	38.0382	42.9151
T9 vs. T18	LOC_Os03g19980	-2.24528	0.00124445	Down	1.04867	0.160885	0.404976	1.37293	0.237658	0.368333	0.148018
T9 vs. T18	LOC_Os03g20090	2.21065	0.00013404	Up	0.716872	2.40246	88.0017	1.42568	5.64817	4.36368	124.283
T9 vs. T18	LOC_Os03g20120	3.6762	1.37102e-50	Up	44.7071	427.43	1422.92	9.21677	125.958	168.631	829.783
T9 vs. T18	LOC_Os03g20190	-2.20486	0.00373616	Down	1.0725	0.168958	0.134393	0.92706	0.22366	0.349394	0.115887
T9 vs. T18	LOC_Os03g20380	1.22946	3.45108e-07	Up	35.9274	60.9905	54.9233	47.2522	41.4135	30.5041	43.2722
T9 vs. T18	LOC_Os03g20480	2.02274	0.00254275	Up	0.239834	0.670075	0.0672563	0.201895	0.280749	0.355102	0.462735
T9 vs. T18	LOC_Os03g20550	1.47245	2.11886e-07	Up	19.1548	38.773	39.7423	14.0486	18.7311	19.4201	32.1282
T9 vs. T18	LOC_Os03g20680	7.17343	6.53347e-06	Up	0	0.205083	0.0810603	0.748708	0.432173	1.28088	0.502992
T9 vs. T18	LOC_Os03g20700	2.27085	6.49208e-10	Up	16.5049	58.4228	13.6862	15.9966	15.8351	75.0507	11.1736
T9 vs. T18	LOC_Os03g20720	1.48242	4.28932e-13	Up	22.6077	45.8177	62.5191	36.6121	45.4535	39.1119	44.8318
T9 vs. T18	LOC_Os03g20730	1.21919	0.00440548	Up	7.43836	12.9258	129.554	6.31071	7.72573	10.6543	69.2739
T9 vs. T18	LOC_Os03g20760	1.8466	0.0121958	Up	0.471241	1.18341	3.3169	0.291534	0.164992	0.658992	0.935999
T9 vs. T18	LOC_Os03g20870	4.25368	1.43368e-12	Up	0.144812	2.05466	2.54379	0.111846	0.645482	1.00394	1.04786
T9 vs. T18	LOC_Os03g20900	1.46237	6.63522e-09	Up	1.90065	3.81196	3.25338	0.694085	0.921672	2.70244	1.36754
T9 vs. T18	LOC_Os03g20910	6.40642	0.000350724	Up	0	0.123393	0.185367	0.0354269	0.0425779	0.0824085	0.185416
T9 vs. T18	LOC_Os03g20949	1.6945	3.72997e-07	Up	0.624976	1.46768	15.8364	0.356337	1.24312	1.13132	7.44697
T9 vs. T18	LOC_Os03g21000	1.70939	4.44134e-18	Up	21.3465	51.2706	30.0254	24.335	44.3714	47.2513	64.5105
T9 vs. T18	LOC_Os03g21020	-1.17734	0.0029671	Down	2.15135	0.692319	0.393075	2.65641	0.867032	1.49764	0.519554
T9 vs. T18	LOC_Os03g21030	1.83941	4.98758e-17	Up	29.1328	76.9925	1717.17	22.0825	19.0345	31.0077	1134.65
T9 vs. T18	LOC_Os03g21060	1.99592	8.02308e-08	Up	2.14562	6.34269	40.6716	1.91918	4.46474	4.62311	23.5418
T9 vs. T18	LOC_Os03g21230	1.26933	4.93677e-05	Up	25.5999	44.8513	257.405	27.0666	58.4288	40.8849	564.93
T9 vs. T18	LOC_Os03g21380	4.16917	2.42512e-50	Up	6.86539	90.7733	408.509	2.25787	17.7746	20.9063	174.029
T9 vs. T18	LOC_Os03g21400	-1.77572	1.30834e-06	Down	12.2755	2.62754	0.525807	9.26229	2.58977	5.92492	1.13981
T9 vs. T18	LOC_Os03g21419	-2.89648	2.49258e-06	Down	0.907516	0.0868555	0.0276962	1.02659	0.281035	0.577369	0.190727
[truncated: 35,008 more rows]
