# Supplementary material for: Natural variation in OsMYB8 confers diurnal floret opening time divergence between indica and japonica subspecies
Source: Nat Commun. 2024 Mar 13;15:2262. doi: 10.1038/s41467-024-46579-z (PMC10937712; doi:10.1038/s41467-024-46579-z)
Supplement: Supplementary file 6 — Supplementary Data 3 [file 41467_2024_46579_MOESM6_ESM.xlsx]

## Sheet: Sheet1
Supplementary Data 3. Identification of OsMYB8-bound genes by DAP-seq.
Peak_name	Chr	Start	End	Width	Annotation	Distance to TSS (transcriptional start site)	geneID	geneStart	geneEnd	geneWidth
OsMYB8_peak_1	Chr1	10998	11170	173	Promoter (<=1kb)	-48	LOC_Os01g01019	11218	12435	1218
OsMYB8_peak_2	Chr1	30844	31145	302	Exon (LOC_Os01g01070.3/LOC_Os01g01070, exon 4 of 13)	1026	LOC_Os01g01070	29818	34493	4676
OsMYB8_peak_3	Chr1	34872	35043	172	Promoter (<=1kb)	-538	LOC_Os01g01080	35581	41180	5600
OsMYB8_peak_4	Chr1	43621	43853	233	Promoter (<=1kb)	-742	LOC_Os01g01090	44595	47526	2932
OsMYB8_peak_5	Chr1	53789	54010	222	Promoter (<=1kb)	-377	LOC_Os01g01100	47856	53412	5557
OsMYB8_peak_6	Chr1	104816	105075	260	Promoter (<=1kb)	-797	LOC_Os01g01230	105872	106534	663
OsMYB8_peak_7	Chr1	113924	114114	191	Exon (LOC_Os01g01240.1/LOC_Os01g01240, exon 3 of 3)	-3967	LOC_Os01g01250	118081	120671	2591
OsMYB8_peak_8	Chr1	121864	122040	177	Exon (LOC_Os01g01260.1/LOC_Os01g01260, exon 2 of 2)	3783	LOC_Os01g01250	118081	120671	2591
OsMYB8_peak_9	Chr1	125351	125520	170	Exon (LOC_Os01g01260.1/LOC_Os01g01260, exon 1 of 2)	1937	LOC_Os01g01260	121302	127457	6156
OsMYB8_peak_10	Chr1	128222	128439	218	Promoter (<=1kb)	-765	LOC_Os01g01260	121302	127457	6156
OsMYB8_peak_11	Chr1	159387	159583	197	Exon (LOC_Os01g01320.1/LOC_Os01g01320, exon 2 of 4)	1358	LOC_Os01g01320	157728	160941	3214
OsMYB8_peak_12	Chr1	160200	160463	264	Exon (LOC_Os01g01320.1/LOC_Os01g01320, exon 1 of 4)	478	LOC_Os01g01320	157728	160941	3214
OsMYB8_peak_13	Chr1	198930	199115	186	Exon (LOC_Os01g01390.1/LOC_Os01g01390, exon 3 of 4)	1283	LOC_Os01g01390	197647	200803	3157
OsMYB8_peak_14	Chr1	213042	213304	263	Promoter (2-3kb)	-2822	LOC_Os01g01430	216126	217664	1539
OsMYB8_peak_15	Chr1	258756	259071	316	Promoter (<=1kb)	-536	LOC_Os01g01500	259607	259909	303
OsMYB8_peak_16	Chr1	284086	284357	272	Promoter (<=1kb)	-162	LOC_Os01g01550	280846	283924	3079
OsMYB8_peak_17	Chr1	289891	290064	174	Intron (LOC_Os01g01570.1/LOC_Os01g01570, intron 4 of 8)	1519	LOC_Os01g01570	288372	292296	3925
OsMYB8_peak_18	Chr1	294178	294362	185	Intron (LOC_Os01g01590.1/LOC_Os01g01590, intron 1 of 1)	530	LOC_Os01g01590	293648	294536	889
OsMYB8_peak_19	Chr1	297550	297806	257	Distal Intergenic	3902	LOC_Os01g01590	293648	294536	889
OsMYB8_peak_20	Chr1	305132	305367	236	Intron (LOC_Os01g01600.1/LOC_Os01g01600, intron 2 of 6)	2029	LOC_Os01g01600	303103	306800	3698
OsMYB8_peak_21	Chr1	328825	329333	509	Promoter (<=1kb)	-374	LOC_Os01g01660	327128	328451	1324
OsMYB8_peak_22	Chr1	330098	330347	250	Promoter (1-2kb)	-1647	LOC_Os01g01660	327128	328451	1324
OsMYB8_peak_23	Chr1	377468	377760	293	Exon (LOC_Os01g01710.1/LOC_Os01g01710, exon 6 of 12)	2956	LOC_Os01g01710	374728	380716	5989
OsMYB8_peak_24	Chr1	407249	407431	183	Promoter (2-3kb)	-2269	LOC_Os01g01770	409700	410818	1119
OsMYB8_peak_25	Chr1	434416	434591	176	Promoter (1-2kb)	-1664	LOC_Os01g01810	432435	432752	318
OsMYB8_peak_26	Chr1	460198	460457	260	Exon (LOC_Os01g01840.1/LOC_Os01g01840, exon 5 of 5)	4686	LOC_Os01g01840	455512	460716	5205
OsMYB8_peak_27	Chr1	461697	462083	387	Distal Intergenic	-4197	LOC_Os01g01850	466280	472435	6156
OsMYB8_peak_28	Chr1	465349	465539	191	Promoter (<=1kb)	-741	LOC_Os01g01850	466280	472435	6156
OsMYB8_peak_29	Chr1	468205	468385	181	Exon (LOC_Os01g01850.1/LOC_Os01g01850, exon 1 of 2)	1925	LOC_Os01g01850	466280	472435	6156
OsMYB8_peak_30	Chr1	471676	471845	170	Exon (LOC_Os01g01850.1/LOC_Os01g01850, exon 2 of 2)	4465	LOC_Os01g01860	473074	476310	3237
OsMYB8_peak_31	Chr1	477124	477324	201	Promoter (<=1kb)	-814	LOC_Os01g01860	473074	476310	3237
OsMYB8_peak_32	Chr1	527996	528185	190	Promoter (<=1kb)	0	LOC_Os01g01970	524579	528002	3424
OsMYB8_peak_33	Chr1	545576	545772	197	Promoter (1-2kb)	-1066	LOC_Os01g02010	542987	544510	1524
OsMYB8_peak_34	Chr1	560544	560731	188	Promoter (2-3kb)	-2529	LOC_Os01g02040	554960	558015	3056
OsMYB8_peak_35	Chr1	574244	574431	188	Promoter (2-3kb)	-2106	LOC_Os01g02050	562056	572138	10083
OsMYB8_peak_36	Chr1	576984	577258	275	Exon (LOC_Os01g02060.1/LOC_Os01g02060, exon 2 of 2)	2311	LOC_Os01g02060	576443	579569	3127
OsMYB8_peak_37	Chr1	594010	594182	173	Downstream (<=300bp)	-4108	LOC_Os01g02100	598290	601472	3183
OsMYB8_peak_38	Chr1	614268	614446	179	Intron (LOC_Os01g02120.1/LOC_Os01g02120, intron 3 of 3)	1704	LOC_Os01g02120	612564	615650	3087
OsMYB8_peak_39	Chr1	628606	628917	312	Distal Intergenic	2630	LOC_Os01g02150	625976	627024	1049
OsMYB8_peak_40	Chr1	629463	629686	224	Promoter (2-3kb)	-2407	LOC_Os01g02160	632093	632913	821
OsMYB8_peak_41	Chr1	639180	639349	170	Promoter (<=1kb)	0	LOC_Os01g02170	634011	639309	5299
OsMYB8_peak_42	Chr1	647905	648190	286	Promoter (1-2kb)	-1182	LOC_Os01g02190	645574	646723	1150
OsMYB8_peak_43	Chr1	650211	650659	449	Intron (LOC_Os01g02200.1/LOC_Os01g02200, intron 1 of 1)	1222	LOC_Os01g02200	648128	651881	3754
OsMYB8_peak_44	Chr1	651308	651562	255	Exon (LOC_Os01g02200.1/LOC_Os01g02200, exon 1 of 2)	319	LOC_Os01g02200	648128	651881	3754
OsMYB8_peak_45	Chr1	660392	660621	230	Promoter (1-2kb)	-1662	LOC_Os01g02210	662283	664572	2290
OsMYB8_peak_46	Chr1	661298	661554	257	Promoter (<=1kb)	-729	LOC_Os01g02210	662283	664572	2290
OsMYB8_peak_47	Chr1	672740	672989	250	Promoter (1-2kb)	-1764	LOC_Os01g02230	668047	670976	2930
OsMYB8_peak_48	Chr1	680776	681046	271	Exon (LOC_Os01g02240.1/LOC_Os01g02240, exon 3 of 9)	3548	LOC_Os01g02240	678778	684594	5817
OsMYB8_peak_49	Chr1	732912	733149	238	Exon (LOC_Os01g02320.1/LOC_Os01g02320, exon 4 of 6)	3935	LOC_Os01g02310	728977	730930	1954
OsMYB8_peak_50	Chr1	745264	745488	225	Promoter (<=1kb)	0	LOC_Os01g02360	745452	748945	3494
OsMYB8_peak_51	Chr1	749940	750242	303	Distal Intergenic	4488	LOC_Os01g02360	745452	748945	3494
OsMYB8_peak_52	Chr1	779297	779551	255	Promoter (<=1kb)	-60	LOC_Os01g02410	774727	779237	4511
OsMYB8_peak_53	Chr1	780046	780233	188	Promoter (<=1kb)	-809	LOC_Os01g02410	774727	779237	4511
OsMYB8_peak_54	Chr1	788949	789174	226	Promoter (<=1kb)	-330	LOC_Os01g02430	786171	788619	2449
OsMYB8_peak_55	Chr1	816565	816753	189	Promoter (<=1kb)	-789	LOC_Os01g02510	817542	818335	794
OsMYB8_peak_56	Chr1	831568	831749	182	Promoter (<=1kb)	-790	LOC_Os01g02530	824624	830778	6155
OsMYB8_peak_57	Chr1	849291	849488	198	Distal Intergenic	5080	LOC_Os01g02570	852249	854568	2320
OsMYB8_peak_58	Chr1	877559	877833	275	Promoter (2-3kb)	-2742	LOC_Os01g02610	870318	874817	4500
OsMYB8_peak_59	Chr1	880222	880468	247	Distal Intergenic	-5405	LOC_Os01g02610	870318	874817	4500
OsMYB8_peak_60	Chr1	881937	882186	250	Distal Intergenic	5601	LOC_Os01g02629	884161	887787	3627
OsMYB8_peak_61	Chr1	889499	889736	238	Promoter (1-2kb)	-1712	LOC_Os01g02629	884161	887787	3627
OsMYB8_peak_62	Chr1	894043	894224	182	Exon (LOC_Os01g02650.1/LOC_Os01g02650, exon 1 of 2)	1948	LOC_Os01g02650	892095	898250	6156
OsMYB8_peak_63	Chr1	902942	903170	229	Promoter (<=1kb)	-784	LOC_Os01g02660	898866	902158	3293
OsMYB8_peak_64	Chr1	907319	907561	243	Exon (LOC_Os01g02670.1/LOC_Os01g02670, exon 5 of 10)	2978	LOC_Os01g02670	904341	910142	5802
OsMYB8_peak_65	Chr1	944620	945122	503	Exon (LOC_Os01g02740.1/LOC_Os01g02740, exon 9 of 10)	-6253	LOC_Os01g02730	935574	938367	2794
OsMYB8_peak_66	Chr1	949599	949773	175	Exon (LOC_Os01g02740.1/LOC_Os01g02740, exon 4 of 10)	2678	LOC_Os01g02740	940005	952451	12447
OsMYB8_peak_67	Chr1	952971	953189	219	Promoter (<=1kb)	-520	LOC_Os01g02740	940005	952451	12447
OsMYB8_peak_68	Chr1	954414	954593	180	Intron (LOC_Os01g02750.1/LOC_Os01g02750, intron 1 of 2)	339	LOC_Os01g02750	954075	956817	2743
OsMYB8_peak_69	Chr1	961979	962242	264	Exon (LOC_Os01g02770.1/LOC_Os01g02770, exon 1 of 3)	298	LOC_Os01g02770	961681	965151	3471
OsMYB8_peak_70	Chr1	975384	975635	252	Promoter (1-2kb)	-1131	LOC_Os01g02790	976766	980431	3666
OsMYB8_peak_71	Chr1	1030239	1030463	225	Downstream (<=300bp)	6055	LOC_Os01g02884	1024184	1030112	5929
OsMYB8_peak_72	Chr1	1050215	1050415	201	Exon (LOC_Os01g02890.1/LOC_Os01g02890, exon 5 of 12)	3611	LOC_Os01g02890	1046604	1053166	6563
OsMYB8_peak_73	Chr1	1054220	1054481	262	Distal Intergenic	5375	LOC_Os01g02900	1057137	1059856	2720
OsMYB8_peak_74	Chr1	1078487	1078700	214	3' UTR	3002	LOC_Os01g02930	1078511	1081702	3192
OsMYB8_peak_75	Chr1	1084689	1084973	285	Promoter (2-3kb)	-2987	LOC_Os01g02930	1078511	1081702	3192
OsMYB8_peak_76	Chr1	1086685	1087044	360	Distal Intergenic	-4983	LOC_Os01g02930	1078511	1081702	3192
OsMYB8_peak_77	Chr1	1096620	1096851	232	Distal Intergenic	2091	LOC_Os01g02950	1097580	1098942	1363
OsMYB8_peak_78	Chr1	1096991	1097282	292	Distal Intergenic	1660	LOC_Os01g02950	1097580	1098942	1363
OsMYB8_peak_79	Chr1	1118275	1118835	561	Promoter (1-2kb)	-1484	LOC_Os01g02980	1120319	1126749	6431
OsMYB8_peak_80	Chr1	1120026	1120256	231	Promoter (<=1kb)	-63	LOC_Os01g02980	1120319	1126749	6431
OsMYB8_peak_81	Chr1	1123234	1123429	196	Intron (LOC_Os01g02980.1/LOC_Os01g02980, intron 3 of 11)	2915	LOC_Os01g02980	1120319	1126749	6431
OsMYB8_peak_82	Chr1	1132259	1132636	378	Distal Intergenic	4988	LOC_Os01g02990	1137241	1137624	384
OsMYB8_peak_83	Chr1	1142773	1143378	606	Distal Intergenic	1119	LOC_Os01g03010	1143557	1144497	941
OsMYB8_peak_84	Chr1	1161984	1162179	196	Intron (LOC_Os01g03040.1/LOC_Os01g03040, intron 3 of 3)	2456	LOC_Os01g03040	1160152	1164635	4484
OsMYB8_peak_85	Chr1	1172817	1173117	301	Promoter (1-2kb)	-1687	LOC_Os01g03060	1168647	1171130	2484
OsMYB8_peak_86	Chr1	1179464	1179713	250	Promoter (<=1kb)	-92	LOC_Os01g03070	1171809	1179372	7564
OsMYB8_peak_87	Chr1	1183952	1184130	179	Exon (LOC_Os01g03090.1/LOC_Os01g03090, exon 2 of 7)	68	LOC_Os01g03090	1183884	1186707	2824
OsMYB8_peak_88	Chr1	1192214	1192657	444	Promoter (1-2kb)	-1201	LOC_Os01g03100	1186260	1191013	4754
OsMYB8_peak_89	Chr1	1205293	1205471	179	Promoter (1-2kb)	-1787	LOC_Os01g03110	1198687	1203506	4820
OsMYB8_peak_90	Chr1	1237286	1237527	242	Promoter (1-2kb)	-1096	LOC_Os01g03170	1238623	1242351	3729
OsMYB8_peak_91	Chr1	1259098	1259271	174	Distal Intergenic	2812	LOC_Os01g03200	1260851	1262083	1233
OsMYB8_peak_92	Chr1	1268771	1268944	174	Distal Intergenic	4415	LOC_Os01g03210	1264356	1265273	918
OsMYB8_peak_93	Chr1	1280856	1281090	235	Distal Intergenic	16500	LOC_Os01g03210	1264356	1265273	918
OsMYB8_peak_94	Chr1	1287264	1287505	242	Distal Intergenic	-14022	LOC_Os01g03220	1301527	1302921	1395
OsMYB8_peak_95	Chr1	1313852	1314022	171	Intron (LOC_Os01g03240.1/LOC_Os01g03240, intron 1 of 1)	616	LOC_Os01g03240	1313236	1314274	1039
OsMYB8_peak_96	Chr1	1332867	1333275	409	Promoter (<=1kb)	-469	LOC_Os01g03280	1330804	1332398	1595
OsMYB8_peak_97	Chr1	1350466	1350832	367	Promoter (<=1kb)	0	LOC_Os01g03350	1350820	1351107	288
OsMYB8_peak_98	Chr1	1351023	1351354	332	Exon (LOC_Os01g03350.1/LOC_Os01g03350, exon 1 of 1)	203	LOC_Os01g03350	1350820	1351107	288
OsMYB8_peak_99	Chr1	1353077	1353360	284	Distal Intergenic	1442	LOC_Os01g03360	1353629	1354802	1174
OsMYB8_peak_100	Chr1	1359007	1359257	251	Exon (LOC_Os01g03370.1/LOC_Os01g03370, exon 6 of 13)	2000	LOC_Os01g03370	1356601	1361257	4657
OsMYB8_peak_101	Chr1	1413216	1413438	223	Promoter (<=1kb)	-123	LOC_Os01g03500	1410987	1413093	2107
OsMYB8_peak_102	Chr1	1429108	1429428	321	Distal Intergenic	-3605	LOC_Os01g03530	1433033	1436811	3779
OsMYB8_peak_103	Chr1	1432834	1433077	244	Promoter (<=1kb)	0	LOC_Os01g03530	1433033	1436811	3779
OsMYB8_peak_104	Chr1	1439436	1439645	210	Intron (LOC_Os01g03549.1/LOC_Os01g03549, intron 1 of 2)	2273	LOC_Os01g03549	1437163	1445689	8527
OsMYB8_peak_105	Chr1	1483589	1483844	256	Promoter (2-3kb)	-2556	LOC_Os01g03620	1486400	1488897	2498
OsMYB8_peak_106	Chr1	1493440	1493658	219	Promoter (<=1kb)	-756	LOC_Os01g03630	1490473	1492684	2212
OsMYB8_peak_107	Chr1	1502837	1503065	229	Promoter (2-3kb)	-2228	LOC_Os01g03640	1497240	1500609	3370
OsMYB8_peak_108	Chr1	1503346	1503551	206	Promoter (2-3kb)	-2737	LOC_Os01g03640	1497240	1500609	3370
OsMYB8_peak_109	Chr1	1508012	1508224	213	Promoter (<=1kb)	0	LOC_Os01g03650	1503993	1508057	4065
OsMYB8_peak_110	Chr1	1511098	1511350	253	Promoter (1-2kb)	-1786	LOC_Os01g03670	1513136	1514467	1332
OsMYB8_peak_111	Chr1	1517029	1517274	246	Promoter (<=1kb)	-971	LOC_Os01g03690	1518245	1521644	3400
OsMYB8_peak_112	Chr1	1518593	1518809	217	5' UTR	348	LOC_Os01g03690	1518245	1521644	3400
OsMYB8_peak_113	Chr1	1525431	1525606	176	Distal Intergenic	7186	LOC_Os01g03690	1518245	1521644	3400
OsMYB8_peak_114	Chr1	1536266	1536506	241	Intron (LOC_Os01g03710.1/LOC_Os01g03710, intron 2 of 4)	2131	LOC_Os01g03710	1534135	1539627	5493
OsMYB8_peak_115	Chr1	1552179	1552401	223	Promoter (1-2kb)	-1168	LOC_Os01g03720	1549229	1551011	1783
OsMYB8_peak_116	Chr1	1578193	1578493	301	Promoter (1-2kb)	-1440	LOC_Os01g03760	1571420	1576753	5334
OsMYB8_peak_117	Chr1	1584973	1585364	392	Promoter (<=1kb)	-627	LOC_Os01g03780	1585991	1591955	5965
OsMYB8_peak_118	Chr1	1646864	1647279	416	Exon (LOC_Os01g03880.1/LOC_Os01g03880, exon 1 of 1)	136	LOC_Os01g03880	1647158	1647415	258
OsMYB8_peak_119	Chr1	1652366	1652568	203	Distal Intergenic	-4747	LOC_Os01g03890	1657315	1658388	1074
OsMYB8_peak_120	Chr1	1672256	1672534	279	Promoter (1-2kb)	-1259	LOC_Os01g03900	1670322	1670997	676
OsMYB8_peak_121	Chr1	1677142	1677432	291	Promoter (<=1kb)	-13	LOC_Os01g03914	1673010	1677129	4120
OsMYB8_peak_122	Chr1	1694967	1695239	273	Promoter (2-3kb)	-2964	LOC_Os01g03950	1698203	1703090	4888
OsMYB8_peak_123	Chr1	1710821	1711158	338	Promoter (<=1kb)	-271	LOC_Os01g03970	1710239	1710550	312
OsMYB8_peak_124	Chr1	1725749	1726003	255	Distal Intergenic	5942	LOC_Os01g04000	1731553	1731945	393
OsMYB8_peak_125	Chr1	1748199	1748368	170	3' UTR	1781	LOC_Os01g04020	1746418	1748549	2132
OsMYB8_peak_126	Chr1	1750083	1750493	411	Distal Intergenic	3665	LOC_Os01g04020	1746418	1748549	2132
OsMYB8_peak_127	Chr1	1759679	1759976	298	Promoter (<=1kb)	-949	LOC_Os01g04040	1757812	1758730	919
OsMYB8_peak_128	Chr1	1762376	1762706	331	Promoter (1-2kb)	-1241	LOC_Os01g04050	1760140	1761135	996
OsMYB8_peak_129	Chr1	1764986	1765221	236	Promoter (<=1kb)	0	LOC_Os01g04070	1765034	1768669	3636
OsMYB8_peak_130	Chr1	1767352	1767524	173	Exon (LOC_Os01g04070.1/LOC_Os01g04070, exon 1 of 1)	2318	LOC_Os01g04070	1765034	1768669	3636
OsMYB8_peak_131	Chr1	1770311	1770883	573	Distal Intergenic	1527	LOC_Os01g04080	1771369	1772410	1042
OsMYB8_peak_132	Chr1	1792892	1793172	281	Promoter (1-2kb)	-1394	LOC_Os01g04110	1787870	1791498	3629
OsMYB8_peak_133	Chr1	1815305	1815651	347	Distal Intergenic	1903	LOC_Os01g04130	1815769	1817554	1786
OsMYB8_peak_134	Chr1	1817742	1818120	379	Promoter (<=1kb)	-188	LOC_Os01g04130	1815769	1817554	1786
OsMYB8_peak_135	Chr1	1818329	1818633	305	Promoter (<=1kb)	-775	LOC_Os01g04130	1815769	1817554	1786
OsMYB8_peak_136	Chr1	1824410	1824702	293	Promoter (1-2kb)	-1894	LOC_Os01g04140	1819528	1822516	2989
OsMYB8_peak_137	Chr1	1842400	1842578	179	Promoter (<=1kb)	-666	LOC_Os01g04180	1839452	1841734	2283
OsMYB8_peak_138	Chr1	1860296	1860955	660	Distal Intergenic	3192	LOC_Os01g04210	1857104	1858452	1349
OsMYB8_peak_139	Chr1	1888110	1888298	189	Promoter (<=1kb)	-226	LOC_Os01g04260	1888524	1892298	3775
OsMYB8_peak_140	Chr1	1890127	1890351	225	Intron (LOC_Os01g04260.1/LOC_Os01g04260, intron 1 of 2)	1603	LOC_Os01g04260	1888524	1892298	3775
OsMYB8_peak_141	Chr1	1892774	1892999	226	Distal Intergenic	4250	LOC_Os01g04260	1888524	1892298	3775
OsMYB8_peak_142	Chr1	1909819	1910028	210	Promoter (<=1kb)	-152	LOC_Os01g04290	1906978	1909667	2690
OsMYB8_peak_143	Chr1	1920673	1920932	260	Promoter (<=1kb)	-242	LOC_Os01g04310	1919749	1920431	683
OsMYB8_peak_144	Chr1	1930725	1931006	282	3' UTR	898	LOC_Os01g04330	1930994	1931904	911
OsMYB8_peak_145	Chr1	1936489	1936694	206	Distal Intergenic	2372	LOC_Os01g04340	1934117	1935048	932
OsMYB8_peak_146	Chr1	1944024	1944223	200	Distal Intergenic	812	LOC_Os01g04360	1944247	1945035	789
OsMYB8_peak_147	Chr1	1951395	1951573	179	Promoter (<=1kb)	-355	LOC_Os01g04380	1951928	1952771	844
OsMYB8_peak_148	Chr1	1975087	1975327	241	Exon (LOC_Os01g04440.1/LOC_Os01g04440, exon 2 of 3)	1864	LOC_Os01g04440	1973699	1977191	3493
OsMYB8_peak_149	Chr1	1990396	1990591	196	Intron (LOC_Os01g04470.1/LOC_Os01g04470, intron 1 of 1)	1665	LOC_Os01g04470	1988731	1991248	2518
OsMYB8_peak_150	Chr1	2013049	2013287	239	Promoter (1-2kb)	-1534	LOC_Os01g04520	2014821	2018057	3237
OsMYB8_peak_151	Chr1	2053009	2053218	210	Promoter (<=1kb)	-365	LOC_Os01g04580	2053583	2057638	4056
OsMYB8_peak_152	Chr1	2082156	2082365	210	Distal Intergenic	2051	LOC_Os01g04640	2080105	2081540	1436
OsMYB8_peak_153	Chr1	2086288	2086490	203	Exon (LOC_Os01g04650.1/LOC_Os01g04650, exon 1 of 2)	736	LOC_Os01g04650	2083681	2087226	3546
OsMYB8_peak_154	Chr1	2088033	2088215	183	Promoter (<=1kb)	-807	LOC_Os01g04650	2083681	2087226	3546
OsMYB8_peak_155	Chr1	2088777	2088946	170	Promoter (1-2kb)	-1551	LOC_Os01g04650	2083681	2087226	3546
OsMYB8_peak_156	Chr1	2093181	2093421	241	Distal Intergenic	-3771	LOC_Os01g04660	2097192	2100694	3503
OsMYB8_peak_157	Chr1	2100939	2101198	260	Downstream (<=300bp)	1474	LOC_Os01g04670	2101874	2102672	799
OsMYB8_peak_158	Chr1	2103356	2103562	207	Promoter (<=1kb)	-684	LOC_Os01g04670	2101874	2102672	799
OsMYB8_peak_159	Chr1	2107891	2108071	181	Downstream (<=300bp)	1564	LOC_Os01g04690	2108947	2109635	689
OsMYB8_peak_160	Chr1	2112863	2113099	237	Promoter (1-2kb)	-1212	LOC_Os01g04699	2111026	2111651	626
OsMYB8_peak_161	Chr1	2136040	2136236	197	Promoter (1-2kb)	-1527	LOC_Os01g04730	2137763	2138996	1234
OsMYB8_peak_162	Chr1	2145596	2145776	181	Distal Intergenic	-3505	LOC_Os01g04740	2140865	2142091	1227
OsMYB8_peak_163	Chr1	2149069	2149879	811	Distal Intergenic	-4447	LOC_Os01g04750	2154326	2155994	1669
OsMYB8_peak_164	Chr1	2162856	2163277	422	Promoter (<=1kb)	0	LOC_Os01g04760	2162723	2162971	249
OsMYB8_peak_165	Chr1	2168364	2168544	181	Distal Intergenic	-5393	LOC_Os01g04760	2162723	2162971	249
OsMYB8_peak_166	Chr1	2192759	2192928	170	Promoter (<=1kb)	-817	LOC_Os01g04780	2182765	2191942	9178
OsMYB8_peak_167	Chr1	2217972	2218174	203	Intron (LOC_Os01g04814.1/LOC_Os01g04814, intron 2 of 7)	4663	LOC_Os01g04814	2215586	2222837	7252
OsMYB8_peak_168	Chr1	2228923	2229171	249	Exon (LOC_Os01g04840.1/LOC_Os01g04840, exon 1 of 9)	355	LOC_Os01g04840	2226000	2229526	3527
OsMYB8_peak_169	Chr1	2258276	2258524	249	Promoter (2-3kb)	-2931	LOC_Os01g04880	2261455	2266265	4811
OsMYB8_peak_170	Chr1	2263069	2263476	408	Intron (LOC_Os01g04880.2/LOC_Os01g04880, intron 2 of 5)	1614	LOC_Os01g04880	2261455	2266908	5454
OsMYB8_peak_171	Chr1	2300403	2300636	234	Exon (LOC_Os01g04960.1/LOC_Os01g04960, exon 1 of 10)	666	LOC_Os01g04960	2299737	2305323	5587
OsMYB8_peak_172	Chr1	2305561	2305782	222	Downstream (<=300bp)	5824	LOC_Os01g04960	2299737	2305323	5587
OsMYB8_peak_173	Chr1	2312894	2313096	203	Distal Intergenic	13157	LOC_Os01g04960	2299737	2305323	5587
OsMYB8_peak_174	Chr1	2315434	2315639	206	Distal Intergenic	-12985	LOC_Os01g04970	2328624	2328856	233
OsMYB8_peak_175	Chr1	2340273	2340468	196	Downstream (<=300bp)	3349	LOC_Os01g04980	2336924	2340064	3141
OsMYB8_peak_176	Chr1	2341115	2341335	221	Distal Intergenic	4191	LOC_Os01g04980	2336924	2340064	3141
OsMYB8_peak_177	Chr1	2345419	2345633	215	Distal Intergenic	7869	LOC_Os01g04990	2349919	2353502	3584
OsMYB8_peak_178	Chr1	2363867	2364099	233	Promoter (<=1kb)	-53	LOC_Os01g05020	2361799	2363814	2016
OsMYB8_peak_179	Chr1	2374650	2374830	181	Promoter (<=1kb)	-584	LOC_Os01g05050	2372323	2374066	1744
OsMYB8_peak_180	Chr1	2382791	2383059	269	Promoter (<=1kb)	-101	LOC_Os01g05070	2378810	2382690	3881
OsMYB8_peak_181	Chr1	2399957	2400134	178	Distal Intergenic	2750	LOC_Os01g05120	2400945	2402884	1940
OsMYB8_peak_182	Chr1	2403800	2404027	228	Intron (LOC_Os01g05130.1/LOC_Os01g05130, intron 2 of 4)	530	LOC_Os01g05130	2403270	2405982	2713
OsMYB8_peak_183	Chr1	2406814	2407025	212	Intron (LOC_Os01g05140.1/LOC_Os01g05140, intron 1 of 1)	376	LOC_Os01g05140	2406438	2408067	1630
OsMYB8_peak_184	Chr1	2413808	2414107	300	Promoter (<=1kb)	-164	LOC_Os01g05150	2414271	2415072	802
OsMYB8_peak_185	Chr1	2423969	2424203	235	Distal Intergenic	1727	LOC_Os01g05170	2422242	2422914	673
OsMYB8_peak_186	Chr1	2426280	2426475	196	Distal Intergenic	4038	LOC_Os01g05170	2422242	2422914	673
OsMYB8_peak_187	Chr1	2428416	2428831	416	Distal Intergenic	-5962	LOC_Os01g05180	2434793	2438774	3982
OsMYB8_peak_188	Chr1	2438236	2438435	200	Promoter (2-3kb)	-2811	LOC_Os01g05200	2441246	2444912	3667
OsMYB8_peak_189	Chr1	2447236	2447498	263	Promoter (1-2kb)	-1218	LOC_Os01g05210	2448716	2449048	333
OsMYB8_peak_190	Chr1	2456107	2456345	239	Distal Intergenic	3516	LOC_Os01g05220	2452591	2453586	996
OsMYB8_peak_191	Chr1	2465968	2466148	181	Downstream (<=300bp)	502	LOC_Os01g05240	2465466	2465814	349
OsMYB8_peak_192	Chr1	2467866	2468045	180	Distal Intergenic	2400	LOC_Os01g05240	2465466	2465814	349
OsMYB8_peak_193	Chr1	2490957	2491192	236	3' UTR	2570	LOC_Os01g05289	2488387	2491433	3047
OsMYB8_peak_194	Chr1	2524415	2524680	266	Distal Intergenic	4031	LOC_Os01g05340	2520384	2522110	1727
OsMYB8_peak_195	Chr1	2526351	2526531	181	Promoter (2-3kb)	-2858	LOC_Os01g05350	2529389	2532475	3087
OsMYB8_peak_196	Chr1	2543010	2543267	258	Promoter (<=1kb)	-278	LOC_Os01g05380	2542013	2542732	720
OsMYB8_peak_197	Chr1	2545458	2545670	213	Promoter (2-3kb)	-2245	LOC_Os01g05390	2547915	2548298	384
OsMYB8_peak_198	Chr1	2555893	2556073	181	Distal Intergenic	2273	LOC_Os01g05410	2553620	2554021	402
OsMYB8_peak_199	Chr1	2573622	2573828	207	Intron (LOC_Os01g05450.1/LOC_Os01g05450, intron 1 of 2)	373	LOC_Os01g05450	2573049	2574201	1153
OsMYB8_peak_200	Chr1	2591893	2592082	190	Exon (LOC_Os01g05490.1/LOC_Os01g05490, exon 3 of 9)	1559	LOC_Os01g05490	2589537	2593641	4105
OsMYB8_peak_201	Chr1	2647136	2647735	600	Promoter (2-3kb)	-2471	LOC_Os01g05540	2640937	2644665	3729
OsMYB8_peak_202	Chr1	2698559	2698729	171	Distal Intergenic	-3474	LOC_Os01g05650	2693134	2695085	1952
OsMYB8_peak_203	Chr1	2703459	2703668	210	Promoter (<=1kb)	0	LOC_Os01g05660	2698928	2703491	4564
OsMYB8_peak_204	Chr1	2709912	2710097	186	Intron (LOC_Os01g05670.1/LOC_Os01g05670, intron 2 of 3)	1331	LOC_Os01g05670	2707498	2711428	3931
OsMYB8_peak_205	Chr1	2728986	2729199	214	Intron (LOC_Os01g05720.1/LOC_Os01g05720, intron 2 of 7)	851	LOC_Os01g05720	2728135	2730972	2838
OsMYB8_peak_206	Chr1	2744408	2744612	205	Intron (LOC_Os01g05744.1/LOC_Os01g05744, intron 4 of 9)	1901	LOC_Os01g05744	2742507	2747439	4933
OsMYB8_peak_207	Chr1	2796462	2796729	268	Distal Intergenic	-3707	LOC_Os01g05840	2800436	2803742	3307
OsMYB8_peak_208	Chr1	2799287	2799498	212	Promoter (<=1kb)	-938	LOC_Os01g05840	2800436	2803742	3307
OsMYB8_peak_209	Chr1	2808580	2808852	273	Promoter (1-2kb)	-1461	LOC_Os01g05870	2810313	2815017	4705
OsMYB8_peak_210	Chr1	2831617	2832110	494	Exon (LOC_Os01g05940.1/LOC_Os01g05940, exon 1 of 8)	1292	LOC_Os01g05940	2830325	2836425	6101
OsMYB8_peak_211	Chr1	2837147	2837376	230	Intron (LOC_Os01g05900.1/LOC_Os01g05900, intron 1 of 1)	1204	LOC_Os01g05900	2820036	2838580	18545
OsMYB8_peak_212	Chr1	2838659	2839036	378	Promoter (<=1kb)	-79	LOC_Os01g05900	2820036	2838580	18545
OsMYB8_peak_213	Chr1	2852617	2852818	202	Exon (LOC_Os01g05980.1/LOC_Os01g05980, exon 1 of 2)	663	LOC_Os01g05980	2851954	2855225	3272
OsMYB8_peak_214	Chr1	2853493	2853683	191	Exon (LOC_Os01g05980.1/LOC_Os01g05980, exon 1 of 2)	1539	LOC_Os01g05980	2851954	2855225	3272
OsMYB8_peak_215	Chr1	2859179	2859468	290	Promoter (1-2kb)	-1045	LOC_Os01g05970	2844429	2858134	13706
OsMYB8_peak_216	Chr1	2882065	2882282	218	Exon (LOC_Os01g06020.1/LOC_Os01g06020, exon 10 of 10)	-3143	LOC_Os01g06030	2885425	2886301	877
OsMYB8_peak_217	Chr1	2884127	2884312	186	Promoter (1-2kb)	-1113	LOC_Os01g06030	2885425	2886301	877
OsMYB8_peak_218	Chr1	2889000	2889262	263	Promoter (<=1kb)	-566	LOC_Os01g06040	2887060	2888434	1375
OsMYB8_peak_219	Chr1	2897344	2897555	212	Exon (LOC_Os01g06060.1/LOC_Os01g06060, exon 2 of 2)	659	LOC_Os01g06060	2896685	2898069	1385
OsMYB8_peak_220	Chr1	2905230	2905476	247	Promoter (1-2kb)	-1611	LOC_Os01g06080	2901602	2903619	2018
OsMYB8_peak_221	Chr1	2953077	2953286	210	Promoter (<=1kb)	-64	LOC_Os01g06200	2950097	2953013	2917
OsMYB8_peak_222	Chr1	2958329	2958498	170	Promoter (<=1kb)	0	LOC_Os01g06220	2957066	2958443	1378
OsMYB8_peak_223	Chr1	2967222	2967454	233	Exon (LOC_Os01g06250.1/LOC_Os01g06250, exon 1 of 1)	898	LOC_Os01g06250	2966324	2967346	1023
OsMYB8_peak_224	Chr1	2973409	2973637	229	Exon (LOC_Os01g06270.2/LOC_Os01g06270, exon 10 of 13)	3746	LOC_Os01g06270	2971125	2977383	6259
OsMYB8_peak_225	Chr1	2990707	2991135	429	Promoter (1-2kb)	-1408	LOC_Os01g06290	2985356	2989299	3944
OsMYB8_peak_226	Chr1	2999077	2999256	180	Promoter (<=1kb)	-320	LOC_Os01g06310	2999576	3001204	1629
OsMYB8_peak_227	Chr1	3000314	3000485	172	Exon (LOC_Os01g06310.1/LOC_Os01g06310, exon 2 of 3)	738	LOC_Os01g06310	2999576	3001204	1629
OsMYB8_peak_228	Chr1	3004026	3004204	179	3' UTR	1524	LOC_Os01g06320	3003658	3005728	2071
OsMYB8_peak_229	Chr1	3005733	3006023	291	Promoter (<=1kb)	-5	LOC_Os01g06320	3003658	3005728	2071
OsMYB8_peak_230	Chr1	3058962	3059207	246	Exon (LOC_Os01g06500.1/LOC_Os01g06500, exon 2 of 3)	510	LOC_Os01g06500	3058543	3059717	1175
OsMYB8_peak_231	Chr1	3086847	3087040	194	Promoter (2-3kb)	-2279	LOC_Os01g06540	3083395	3084568	1174
OsMYB8_peak_232	Chr1	3116354	3116523	170	Exon (LOC_Os01g06610.1/LOC_Os01g06610, exon 1 of 1)	379	LOC_Os01g06610	3116162	3116902	741
OsMYB8_peak_233	Chr1	3150416	3150592	177	Exon (LOC_Os01g06680.1/LOC_Os01g06680, exon 3 of 4)	1909	LOC_Os01g06680	3147379	3152501	5123
OsMYB8_peak_234	Chr1	3193995	3194350	356	Promoter (2-3kb)	-2636	LOC_Os01g06750	3196986	3200010	3025
OsMYB8_peak_235	Chr1	3198288	3198554	267	Exon (LOC_Os01g06750.1/LOC_Os01g06750, exon 3 of 5)	1302	LOC_Os01g06750	3196986	3200010	3025
OsMYB8_peak_236	Chr1	3223196	3223389	194	Exon (LOC_Os01g06790.1/LOC_Os01g06790, exon 1 of 6)	893	LOC_Os01g06790	3222303	3226257	3955
OsMYB8_peak_237	Chr1	3242679	3242937	259	Exon (LOC_Os01g06836.1/LOC_Os01g06836, exon 2 of 2)	1552	LOC_Os01g06836	3241127	3243315	2189
OsMYB8_peak_238	Chr1	3256718	3256918	201	Promoter (<=1kb)	0	LOC_Os01g06876	3256822	3257901	1080
OsMYB8_peak_239	Chr1	3283852	3284228	377	Exon (LOC_Os01g06920.1/LOC_Os01g06920, exon 1 of 1)	876	LOC_Os01g06920	3282976	3286357	3382
OsMYB8_peak_240	Chr1	3286624	3286850	227	Downstream (<=300bp)	2040	LOC_Os01g06940	3288323	3288890	568
OsMYB8_peak_241	Chr1	3308171	3308444	274	Promoter (1-2kb)	-1277	LOC_Os01g07020	3306319	3306894	576
OsMYB8_peak_242	Chr1	3313931	3314260	330	Promoter (<=1kb)	-658	LOC_Os01g07030	3312462	3313273	812
OsMYB8_peak_243	Chr1	3316339	3316769	431	Promoter (<=1kb)	-730	LOC_Os01g07040	3315002	3315609	608
OsMYB8_peak_244	Chr1	3343236	3343434	199	Distal Intergenic	6828	LOC_Os01g07100	3336408	3342886	6479
OsMYB8_peak_245	Chr1	3352884	3353084	201	Exon (LOC_Os01g07110.1/LOC_Os01g07110, exon 7 of 29)	1982	LOC_Os01g07110	3345203	3355066	9864
OsMYB8_peak_246	Chr1	3358715	3358911	197	3' UTR	1428	LOC_Os01g07120	3357287	3358443	1157
OsMYB8_peak_247	Chr1	3359465	3359723	259	Intron (LOC_Os01g07120.2/LOC_Os01g07120, intron 2 of 2)	953	LOC_Os01g07130	3358521	3360676	2156
OsMYB8_peak_248	Chr1	3360950	3361142	193	Promoter (<=1kb)	-274	LOC_Os01g07130	3358521	3360676	2156
OsMYB8_peak_249	Chr1	3361689	3361947	259	Promoter (1-2kb)	-1013	LOC_Os01g07130	3358521	3360676	2156
OsMYB8_peak_250	Chr1	3395758	3395944	187	Promoter (<=1kb)	0	LOC_Os01g07190	3395762	3396310	549
OsMYB8_peak_251	Chr1	3403362	3403683	322	Intron (LOC_Os01g07212.1/LOC_Os01g07212, intron 6 of 10)	2074	LOC_Os01g07212	3401288	3407358	6071
OsMYB8_peak_252	Chr1	3404449	3404688	240	Intron (LOC_Os01g07212.1/LOC_Os01g07212, intron 6 of 10)	3161	LOC_Os01g07212	3401288	3407358	6071
OsMYB8_peak_253	Chr1	3432042	3432260	219	Intron (LOC_Os01g07280.1/LOC_Os01g07280, intron 4 of 4)	1493	LOC_Os01g07270	3430549	3430923	375
OsMYB8_peak_254	Chr1	3441474	3441752	279	Distal Intergenic	-3407	LOC_Os01g07300	3445159	3446607	1449
OsMYB8_peak_255	Chr1	3499348	3499586	239	Promoter (1-2kb)	-1508	LOC_Os01g07390	3501094	3504833	3740
OsMYB8_peak_256	Chr1	3517706	3517882	177	Intron (LOC_Os01g07420.1/LOC_Os01g07420, intron 1 of 3)	1293	LOC_Os01g07420	3516658	3519175	2518
OsMYB8_peak_257	Chr1	3519305	3519603	299	Promoter (<=1kb)	-130	LOC_Os01g07420	3516658	3519175	2518
OsMYB8_peak_258	Chr1	3538431	3538639	209	Promoter (2-3kb)	-2202	LOC_Os01g07470	3540841	3541272	432
OsMYB8_peak_259	Chr1	3538843	3539031	189	Promoter (1-2kb)	-1810	LOC_Os01g07470	3540841	3541272	432
OsMYB8_peak_260	Chr1	3542153	3542407	255	Distal Intergenic	1312	LOC_Os01g07470	3540841	3541272	432
OsMYB8_peak_261	Chr1	3559173	3559364	192	Distal Intergenic	-6027	LOC_Os01g07480	3551044	3553146	2103
OsMYB8_peak_262	Chr1	3588907	3589197	291	Distal Intergenic	1299	LOC_Os01g07510	3587608	3587838	231
OsMYB8_peak_263	Chr1	3591445	3591674	230	Distal Intergenic	3837	LOC_Os01g07510	3587608	3587838	231
OsMYB8_peak_264	Chr1	3607608	3607811	204	Promoter (2-3kb)	-2581	LOC_Os01g07540	3610392	3615764	5373
OsMYB8_peak_265	Chr1	3609915	3610212	298	Promoter (<=1kb)	-180	LOC_Os01g07540	3610392	3615764	5373
OsMYB8_peak_266	Chr1	3616290	3616515	226	Exon (LOC_Os01g07550.1/LOC_Os01g07550, exon 4 of 4)	2701	LOC_Os01g07550	3616498	3619216	2719
OsMYB8_peak_267	Chr1	3625791	3626060	270	Distal Intergenic	4580	LOC_Os01g07560	3621211	3625356	4146
OsMYB8_peak_268	Chr1	3629198	3629456	259	Distal Intergenic	7987	LOC_Os01g07560	3621211	3625356	4146
OsMYB8_peak_269	Chr1	3631963	3632165	203	Distal Intergenic	6999	LOC_Os01g07570	3633275	3639164	5890
OsMYB8_peak_270	Chr1	3636089	3636347	259	Intron (LOC_Os01g07570.1/LOC_Os01g07570, intron 4 of 6)	2817	LOC_Os01g07570	3633275	3639164	5890
OsMYB8_peak_271	Chr1	3637105	3637287	183	Intron (LOC_Os01g07570.1/LOC_Os01g07570, intron 4 of 6)	1877	LOC_Os01g07570	3633275	3639164	5890
OsMYB8_peak_272	Chr1	3641514	3641690	177	Promoter (2-3kb)	-2350	LOC_Os01g07570	3633275	3639164	5890
OsMYB8_peak_273	Chr1	3658045	3658216	172	Distal Intergenic	-3472	LOC_Os01g07610	3661688	3664319	2632
OsMYB8_peak_274	Chr1	3667308	3667489	182	Promoter (1-2kb)	-1262	LOC_Os01g07620	3665042	3666046	1005
OsMYB8_peak_275	Chr1	3672766	3672974	209	5' UTR	91	LOC_Os01g07630	3667439	3673065	5627
OsMYB8_peak_276	Chr1	3707628	3707841	214	Exon (LOC_Os01g07720.2/LOC_Os01g07720, exon 2 of 9)	1173	LOC_Os01g07720	3705420	3709014	3595
OsMYB8_peak_277	Chr1	3721904	3722160	257	Exon (LOC_Os01g07750.1/LOC_Os01g07750, exon 2 of 5)	1006	LOC_Os01g07750	3720115	3723166	3052
OsMYB8_peak_278	Chr1	3731428	3731655	228	Promoter (<=1kb)	-495	LOC_Os01g07770	3732150	3733930	1781
OsMYB8_peak_279	Chr1	3774600	3774937	338	Exon (LOC_Os01g07840.1/LOC_Os01g07840, exon 13 of 13)	-4697	LOC_Os01g07850	3779634	3782004	2371
OsMYB8_peak_280	Chr1	3841295	3841566	272	Promoter (1-2kb)	-1187	LOC_Os01g07950	3842753	3845541	2789
OsMYB8_peak_281	Chr1	3842559	3842824	266	Promoter (<=1kb)	0	LOC_Os01g07950	3842753	3845541	2789
OsMYB8_peak_282	Chr1	3881597	3881766	170	Intron (LOC_Os01g08020.1/LOC_Os01g08020, intron 10 of 13)	5836	LOC_Os01g08010	3875761	3878459	2699
OsMYB8_peak_283	Chr1	3892759	3892953	195	Intron (LOC_Os01g08020.1/LOC_Os01g08020, intron 10 of 13)	7132	LOC_Os01g08020	3878069	3900085	22017
OsMYB8_peak_284	Chr1	3897468	3897643	176	Intron (LOC_Os01g08020.1/LOC_Os01g08020, intron 6 of 13)	2442	LOC_Os01g08020	3878069	3900085	22017
OsMYB8_peak_285	Chr1	3935538	3935777	240	Promoter (1-2kb)	-1972	LOC_Os01g08140	3937749	3938912	1164
OsMYB8_peak_286	Chr1	3941109	3941472	364	Exon (LOC_Os01g08150.1/LOC_Os01g08150, exon 4 of 6)	933	LOC_Os01g08150	3939131	3942405	3275
OsMYB8_peak_287	Chr1	3948455	3948658	204	Distal Intergenic	-4381	LOC_Os01g08160	3953039	3955491	2453
OsMYB8_peak_288	Chr1	3951724	3951960	237	Promoter (1-2kb)	-1079	LOC_Os01g08160	3953039	3955491	2453
OsMYB8_peak_289	Chr1	3968813	3969003	191	Distal Intergenic	-5245	LOC_Os01g08180	3962465	3963568	1104
OsMYB8_peak_290	Chr1	3970299	3970551	253	Distal Intergenic	-5351	LOC_Os01g08190	3975902	3984922	9021
OsMYB8_peak_291	Chr1	4012346	4012571	226	Distal Intergenic	-7400	LOC_Os01g08220	4003659	4004946	1288
OsMYB8_peak_292	Chr1	4018769	4018966	198	Distal Intergenic	4476	LOC_Os01g08240	4023146	4023442	297
OsMYB8_peak_293	Chr1	4022062	4022233	172	Distal Intergenic	1209	LOC_Os01g08240	4023146	4023442	297
OsMYB8_peak_294	Chr1	4058498	4058688	191	Promoter (<=1kb)	-808	LOC_Os01g08270	4051856	4057690	5835
OsMYB8_peak_295	Chr1	4079512	4079681	170	Promoter (1-2kb)	-1635	LOC_Os01g08330	4081316	4082680	1365
OsMYB8_peak_296	Chr1	4108033	4108216	184	Exon (LOC_Os01g08370.1/LOC_Os01g08370, exon 1 of 1)	1205	LOC_Os01g08370	4106828	4108541	1714
OsMYB8_peak_297	Chr1	4115260	4115463	204	Promoter (<=1kb)	-988	LOC_Os01g08390	4116451	4116943	493
OsMYB8_peak_298	Chr1	4150623	4150868	246	Downstream (<=300bp)	3812	LOC_Os01g08440	4152864	4154680	1817
OsMYB8_peak_299	Chr1	4160124	4160455	332	Distal Intergenic	4710	LOC_Os01g08450	4160946	4165165	4220
OsMYB8_peak_300	Chr1	4174159	4174477	319	Promoter (2-3kb)	-2600	LOC_Os01g08460	4167511	4171559	4049
OsMYB8_peak_301	Chr1	4177189	4177554	366	Promoter (<=1kb)	0	LOC_Os01g08464	4175051	4177259	2209
OsMYB8_peak_302	Chr1	4185431	4185625	195	Distal Intergenic	-3997	LOC_Os01g08470	4179159	4181434	2276
OsMYB8_peak_303	Chr1	4195900	4196080	181	Promoter (<=1kb)	-857	LOC_Os01g08490	4196937	4198833	1897
OsMYB8_peak_304	Chr1	4205241	4205456	216	Distal Intergenic	-3925	LOC_Os01g08500	4199413	4201316	1904
OsMYB8_peak_305	Chr1	4208301	4208490	190	Distal Intergenic	4812	LOC_Os01g08510	4208553	4213302	4750
OsMYB8_peak_306	Chr1	4218720	4218898	179	Promoter (1-2kb)	-1173	LOC_Os01g08520	4215032	4217547	2516
OsMYB8_peak_307	Chr1	4220344	4220894	551	Promoter (2-3kb)	-2797	LOC_Os01g08520	4215032	4217547	2516
OsMYB8_peak_308	Chr1	4228861	4229099	239	Distal Intergenic	4461	LOC_Os01g08530	4232100	4233560	1461
OsMYB8_peak_309	Chr1	4240367	4240560	194	Exon (LOC_Os01g08540.1/LOC_Os01g08540, exon 5 of 17)	3971	LOC_Os01g08540	4234514	4244531	10018
OsMYB8_peak_310	Chr1	4244544	4244797	254	Promoter (<=1kb)	-13	LOC_Os01g08540	4234514	4244531	10018
OsMYB8_peak_311	Chr1	4249769	4250084	316	Promoter (<=1kb)	0	LOC_Os01g08550	4245417	4249851	4435
OsMYB8_peak_312	Chr1	4253099	4253339	241	Promoter (<=1kb)	-499	LOC_Os01g08560	4253838	4259626	5789
OsMYB8_peak_313	Chr1	4285068	4285365	298	Intron (LOC_Os01g08610.1/LOC_Os01g08610, intron 1 of 1)	442	LOC_Os01g08610	4284626	4288083	3458
OsMYB8_peak_314	Chr1	4292066	4292265	200	Distal Intergenic	1052	LOC_Os01g08620	4291014	4291325	312
OsMYB8_peak_315	Chr1	4313830	4314021	192	3' UTR	1813	LOC_Os01g08660	4313645	4315834	2190
OsMYB8_peak_316	Chr1	4373741	4374053	313	Promoter (<=1kb)	-76	LOC_Os01g08750	4374129	4393045	18917
OsMYB8_peak_317	Chr1	4386101	4386295	195	Promoter (2-3kb)	-2815	LOC_Os01g08750	4389110	4394083	4974
OsMYB8_peak_318	Chr1	4397487	4397764	278	Promoter (<=1kb)	0	LOC_Os01g08770	4397652	4402081	4430
OsMYB8_peak_319	Chr1	4399925	4400109	185	Intron (LOC_Os01g08770.1/LOC_Os01g08770, intron 6 of 7)	2273	LOC_Os01g08770	4397652	4402081	4430
OsMYB8_peak_320	Chr1	4407428	4407646	219	Promoter (<=1kb)	-136	LOC_Os01g08780	4402620	4407292	4673
OsMYB8_peak_321	Chr1	4415088	4415296	209	Promoter (<=1kb)	-120	LOC_Os01g08790	4415416	4416132	717
OsMYB8_peak_322	Chr1	4450600	4450840	241	Promoter (<=1kb)	-724	LOC_Os01g08860	4449032	4449876	845
OsMYB8_peak_323	Chr1	4461114	4461330	217	5' UTR	-4030	LOC_Os01g08880	4454755	4457084	2330
OsMYB8_peak_324	Chr1	4469492	4469714	223	Intron (LOC_Os01g08890.1/LOC_Os01g08890, intron 1 of 14)	-12408	LOC_Os01g08880	4454755	4457084	2330
OsMYB8_peak_325	Chr1	4483223	4483420	198	Intron (LOC_Os01g08890.1/LOC_Os01g08890, intron 1 of 14)	1058	LOC_Os01g08890	4459084	4484478	25395
OsMYB8_peak_326	Chr1	4485194	4485436	243	Promoter (<=1kb)	-716	LOC_Os01g08890	4459084	4484478	25395
OsMYB8_peak_327	Chr1	4506650	4506905	256	Promoter (1-2kb)	-1439	LOC_Os01g08980	4504620	4505211	592
OsMYB8_peak_328	Chr1	4521621	4521844	224	Promoter (1-2kb)	-1008	LOC_Os01g09000	4514298	4520613	6316
OsMYB8_peak_329	Chr1	4527157	4527377	221	Promoter (<=1kb)	-609	LOC_Os01g09010	4527986	4532893	4908
OsMYB8_peak_330	Chr1	4534937	4535189	253	Intron (LOC_Os01g09020.1/LOC_Os01g09020, intron 1 of 7)	916	LOC_Os01g09020	4534021	4540216	6196
OsMYB8_peak_331	Chr1	4542778	4543018	241	5' UTR	482	LOC_Os01g09030	4542296	4546560	4265
OsMYB8_peak_332	Chr1	4561396	4561669	274	Promoter (1-2kb)	-1446	LOC_Os01g09060	4559006	4559950	945
OsMYB8_peak_333	Chr1	4578890	4579132	243	Distal Intergenic	3178	LOC_Os01g09110	4575712	4576155	444
OsMYB8_peak_334	Chr1	4622803	4623105	303	Exon (LOC_Os01g09200.1/LOC_Os01g09200, exon 11 of 13)	7921	LOC_Os01g09190	4614882	4615827	946
OsMYB8_peak_335	Chr1	4632564	4632764	201	Promoter (1-2kb)	-1199	LOC_Os01g09200	4621677	4631365	9689
OsMYB8_peak_336	Chr1	4649322	4649546	225	Promoter (<=1kb)	-549	LOC_Os01g09230	4650095	4651961	1867
OsMYB8_peak_337	Chr1	4688680	4689018	339	5' UTR	572	LOC_Os01g09252	4688108	4693114	5007
OsMYB8_peak_338	Chr1	4702372	4702590	219	Promoter (2-3kb)	-2580	LOC_Os01g09260	4697314	4699792	2479
OsMYB8_peak_339	Chr1	4753150	4753378	229	Distal Intergenic	3200	LOC_Os01g09340	4753606	4756578	2973
OsMYB8_peak_340	Chr1	4769028	4769411	384	Promoter (1-2kb)	-1689	LOC_Os01g09370	4761304	4767339	6036
OsMYB8_peak_341	Chr1	4789074	4789284	211	Promoter (2-3kb)	-2553	LOC_Os01g09410	4791837	4795348	3512
OsMYB8_peak_342	Chr1	4794138	4794344	207	Exon (LOC_Os01g09410.1/LOC_Os01g09410, exon 3 of 5)	2301	LOC_Os01g09410	4791837	4795348	3512
OsMYB8_peak_343	Chr1	4796263	4796467	205	3' UTR	2012	LOC_Os01g09420	4796155	4798479	2325
OsMYB8_peak_344	Chr1	4822098	4822331	234	Exon (LOC_Os01g09460.1/LOC_Os01g09460, exon 3 of 9)	798	LOC_Os01g09460	4820104	4823129	3026
OsMYB8_peak_345	Chr1	4830923	4831121	199	Distal Intergenic	4333	LOC_Os01g09470	4826590	4828735	2146
OsMYB8_peak_346	Chr1	4832043	4832277	235	Distal Intergenic	5453	LOC_Os01g09470	4826590	4828735	2146
OsMYB8_peak_347	Chr1	4841230	4841423	194	Exon (LOC_Os01g09490.1/LOC_Os01g09490, exon 1 of 7)	876	LOC_Os01g09490	4840354	4845339	4986
OsMYB8_peak_348	Chr1	4845509	4845732	224	Downstream (<=300bp)	5155	LOC_Os01g09490	4840354	4845339	4986
OsMYB8_peak_349	Chr1	4851063	4851239	177	Intron (LOC_Os01g09500.1/LOC_Os01g09500, intron 2 of 5)	954	LOC_Os01g09500	4849901	4852193	2293
OsMYB8_peak_350	Chr1	4867954	4868139	186	Promoter (<=1kb)	-839	LOC_Os01g09530	4863878	4867115	3238
OsMYB8_peak_351	Chr1	4921785	4921992	208	Promoter (2-3kb)	-2561	LOC_Os01g09590	4917884	4919224	1341
OsMYB8_peak_352	Chr1	4963374	4963547	174	Distal Intergenic	10008	LOC_Os01g09640	4971171	4973555	2385
OsMYB8_peak_353	Chr1	4963941	4964169	229	Distal Intergenic	9386	LOC_Os01g09640	4971171	4973555	2385
OsMYB8_peak_354	Chr1	4964618	4965255	638	Distal Intergenic	8300	LOC_Os01g09640	4971171	4973555	2385
OsMYB8_peak_355	Chr1	4966040	4966329	290	Distal Intergenic	7226	LOC_Os01g09640	4971171	4973555	2385
OsMYB8_peak_356	Chr1	4976415	4976619	205	Exon (LOC_Os01g09650.1/LOC_Os01g09650, exon 1 of 1)	324	LOC_Os01g09650	4976091	4976585	495
OsMYB8_peak_357	Chr1	4989780	4990049	270	Promoter (1-2kb)	-1464	LOC_Os01g09690	4991513	4993868	2356
OsMYB8_peak_358	Chr1	5007724	5007946	223	Promoter (1-2kb)	-1997	LOC_Os01g09700	5002118	5005727	3610
OsMYB8_peak_359	Chr1	5009155	5009328	174	Promoter (<=1kb)	-720	LOC_Os01g09710	5010048	5012395	2348
OsMYB8_peak_360	Chr1	5010323	5010592	270	Intron (LOC_Os01g09710.1/LOC_Os01g09710, intron 1 of 1)	275	LOC_Os01g09710	5010048	5012395	2348
OsMYB8_peak_361	Chr1	5029227	5029399	173	Intron (LOC_Os01g09760.1/LOC_Os01g09760, intron 1 of 15)	938	LOC_Os01g09760	5028289	5037189	8901
OsMYB8_peak_362	Chr1	5034414	5034592	179	Exon (LOC_Os01g09760.1/LOC_Os01g09760, exon 12 of 16)	6106	LOC_Os01g09770	5037238	5040698	3461
OsMYB8_peak_363	Chr1	5048394	5048601	208	Distal Intergenic	7152	LOC_Os01g09790	5052993	5055753	2761
OsMYB8_peak_364	Chr1	5073941	5074234	294	Intron (LOC_Os01g09810.1/LOC_Os01g09810, intron 3 of 3)	696	LOC_Os01g09810	5073416	5074930	1515
OsMYB8_peak_365	Chr1	5081423	5081630	208	Distal Intergenic	-4203	LOC_Os01g09830	5085833	5086559	727
OsMYB8_peak_366	Chr1	5100117	5100356	240	Exon (LOC_Os01g09850.1/LOC_Os01g09850, exon 1 of 3)	571	LOC_Os01g09850	5099546	5105923	6378
OsMYB8_peak_367	Chr1	5152414	5152890	477	Distal Intergenic	3720	LOC_Os01g09900	5148694	5150648	1955
OsMYB8_peak_368	Chr1	5166876	5167111	236	Exon (LOC_Os01g09930.1/LOC_Os01g09930, exon 4 of 6)	3585	LOC_Os01g09930	5163291	5168424	5134
OsMYB8_peak_369	Chr1	5175145	5175393	249	Promoter (<=1kb)	-853	LOC_Os01g09960	5176246	5183614	7369
OsMYB8_peak_370	Chr1	5181976	5182244	269	Exon (LOC_Os01g09960.1/LOC_Os01g09960, exon 10 of 13)	5730	LOC_Os01g09960	5176246	5183614	7369
OsMYB8_peak_371	Chr1	5206349	5206583	235	Distal Intergenic	4487	LOC_Os01g09990	5201862	5204046	2185
OsMYB8_peak_372	Chr1	5211257	5211463	207	Intron (LOC_Os01g10000.1/LOC_Os01g10000, intron 1 of 2)	1829	LOC_Os01g10000	5210468	5213292	2825
OsMYB8_peak_373	Chr1	5276393	5276577	185	Promoter (<=1kb)	-715	LOC_Os01g10110	5270103	5275678	5576
OsMYB8_peak_374	Chr1	5281389	5281793	405	Exon (LOC_Os01g10120.1/LOC_Os01g10120, exon 1 of 1)	207	LOC_Os01g10120	5281182	5281505	324
OsMYB8_peak_375	Chr1	5291467	5291692	226	Intron (LOC_Os01g10130.1/LOC_Os01g10130, intron 3 of 7)	1633	LOC_Os01g10130	5288135	5293325	5191
OsMYB8_peak_376	Chr1	5295735	5296006	272	Promoter (2-3kb)	-2410	LOC_Os01g10130	5288135	5293325	5191
OsMYB8_peak_377	Chr1	5315239	5315454	216	Promoter (<=1kb)	0	LOC_Os01g10140	5307412	5315398	7987
OsMYB8_peak_378	Chr1	5316196	5316413	218	Promoter (<=1kb)	-798	LOC_Os01g10140	5307412	5315398	7987
OsMYB8_peak_379	Chr1	5327366	5327552	187	Distal Intergenic	7966	LOC_Os01g10150	5328818	5335518	6701
OsMYB8_peak_380	Chr1	5346347	5346615	269	Distal Intergenic	6903	LOC_Os01g10170	5339444	5339729	286
OsMYB8_peak_381	Chr1	5354550	5354757	208	Promoter (<=1kb)	-938	LOC_Os01g10180	5352369	5353612	1244
OsMYB8_peak_382	Chr1	5356500	5356677	178	Promoter (2-3kb)	-2888	LOC_Os01g10180	5352369	5353612	1244
OsMYB8_peak_383	Chr1	5363190	5363364	175	Promoter (<=1kb)	-513	LOC_Os01g10195	5361440	5362677	1238
OsMYB8_peak_384	Chr1	5391876	5392114	239	Exon (LOC_Os01g10250.2/LOC_Os01g10250, exon 2 of 6)	1754	LOC_Os01g10250	5389733	5393868	4136
OsMYB8_peak_385	Chr1	5441854	5442036	183	Intron (LOC_Os01g10340.1/LOC_Os01g10340, intron 2 of 10)	615	LOC_Os01g10340	5435443	5442651	7209
OsMYB8_peak_386	Chr1	5498714	5498883	170	3' UTR	4863	LOC_Os01g10430	5493851	5499451	5601
OsMYB8_peak_387	Chr1	5519817	5520016	200	Distal Intergenic	-5337	LOC_Os01g10450	5510522	5514480	3959
OsMYB8_peak_388	Chr1	5521581	5521824	244	Distal Intergenic	-7101	LOC_Os01g10450	5510522	5514480	3959
OsMYB8_peak_389	Chr1	5544078	5544353	276	Exon (LOC_Os01g10480.1/LOC_Os01g10480, exon 1 of 2)	191	LOC_Os01g10480	5543648	5544544	897
OsMYB8_peak_390	Chr1	5560270	5560450	181	3' UTR	8394	LOC_Os01g10504	5559548	5568844	9297
OsMYB8_peak_391	Chr1	5570390	5570563	174	Promoter (1-2kb)	-1546	LOC_Os01g10504	5560202	5568844	8643
OsMYB8_peak_392	Chr1	5593800	5593980	181	3' UTR	2257	LOC_Os01g10530	5591697	5596237	4541
OsMYB8_peak_393	Chr1	5608925	5609210	286	Distal Intergenic	7683	LOC_Os01g10560	5616360	5616893	534
OsMYB8_peak_394	Chr1	5618055	5618264	210	Promoter (1-2kb)	-1162	LOC_Os01g10560	5616360	5616893	534
OsMYB8_peak_395	Chr1	5694799	5695038	240	Distal Intergenic	546	LOC_Os01g10670	5695273	5695584	312
OsMYB8_peak_396	Chr1	5697232	5697402	171	Promoter (1-2kb)	-1648	LOC_Os01g10670	5695273	5695584	312
OsMYB8_peak_397	Chr1	5704378	5704571	194	Promoter (2-3kb)	-2823	LOC_Os01g10680	5699651	5701555	1905
OsMYB8_peak_398	Chr1	5710548	5710819	272	Promoter (2-3kb)	-2790	LOC_Os01g10680	5699651	5707758	8108
OsMYB8_peak_399	Chr1	5716946	5717167	222	Distal Intergenic	7017	LOC_Os01g10690	5718883	5724184	5302
OsMYB8_peak_400	Chr1	5718524	5718737	214	Distal Intergenic	5447	LOC_Os01g10690	5718883	5724184	5302
OsMYB8_peak_401	Chr1	5767248	5767429	182	Exon (LOC_Os01g10800.1/LOC_Os01g10800, exon 1 of 1)	530	LOC_Os01g10800	5764652	5767959	3308
OsMYB8_peak_402	Chr1	5801906	5802084	179	Distal Intergenic	2299	LOC_Os01g10870	5799607	5801142	1536
OsMYB8_peak_403	Chr1	5819265	5819623	359	Promoter (<=1kb)	-58	LOC_Os01g10900	5814778	5819207	4430
OsMYB8_peak_404	Chr1	5836231	5836439	209	Promoter (2-3kb)	-2124	LOC_Os01g10940	5833613	5834107	495
OsMYB8_peak_405	Chr1	5841439	5841737	299	Promoter (1-2kb)	-1541	LOC_Os01g10950	5837475	5839898	2424
OsMYB8_peak_406	Chr1	5847815	5848002	188	Intron (LOC_Os01g10970.1/LOC_Os01g10970, intron 3 of 3)	3113	LOC_Os01g10970	5844702	5848945	4244
OsMYB8_peak_407	Chr1	5860269	5860475	207	Promoter (1-2kb)	-1341	LOC_Os01g10990	5861816	5863794	1979
OsMYB8_peak_408	Chr1	5866653	5866841	189	Intron (LOC_Os01g11000.1/LOC_Os01g11000, intron 3 of 4)	2641	LOC_Os01g11000	5865389	5869482	4094
OsMYB8_peak_409	Chr1	5886123	5886321	199	Distal Intergenic	2117	LOC_Os01g11020	5884006	5884572	567
OsMYB8_peak_410	Chr1	5892599	5892801	203	Exon (LOC_Os01g11040.1/LOC_Os01g11040, exon 3 of 10)	1994	LOC_Os01g11040	5890605	5898224	7620
OsMYB8_peak_411	Chr1	5916867	5917117	251	Promoter (1-2kb)	-1046	LOC_Os01g11080	5918163	5919212	1050
OsMYB8_peak_412	Chr1	5917324	5917617	294	Promoter (<=1kb)	-546	LOC_Os01g11080	5918163	5919212	1050
OsMYB8_peak_413	Chr1	5922283	5922505	223	Intron (LOC_Os01g11110.2/LOC_Os01g11110, intron 1 of 5)	524	LOC_Os01g11110	5921759	5934186	12428
OsMYB8_peak_414	Chr1	5934273	5934464	192	Downstream (<=300bp)	5063	LOC_Os01g11120	5934573	5939527	4955
OsMYB8_peak_415	Chr1	5945901	5946185	285	3' UTR	-6374	LOC_Os01g11120	5934573	5939527	4955
OsMYB8_peak_416	Chr1	5969839	5970073	235	Exon (LOC_Os01g11150.1/LOC_Os01g11150, exon 2 of 3)	2416	LOC_Os01g11150	5968819	5972489	3671
OsMYB8_peak_417	Chr1	6012492	6012661	170	Promoter (<=1kb)	-598	LOC_Os01g11240	6010736	6011894	1159
OsMYB8_peak_418	Chr1	6018357	6018637	281	Intron (LOC_Os01g11250.1/LOC_Os01g11250, intron 10 of 10)	3519	LOC_Os01g11250	6017742	6022156	4415
OsMYB8_peak_419	Chr1	6048511	6048745	235	Distal Intergenic	-9441	LOC_Os01g11280	6037423	6039070	1648
OsMYB8_peak_420	Chr1	6090417	6090641	225	Distal Intergenic	5887	LOC_Os01g11350	6094692	6096528	1837
OsMYB8_peak_421	Chr1	6102900	6103093	194	Distal Intergenic	-6372	LOC_Os01g11350	6094692	6096528	1837
OsMYB8_peak_422	Chr1	6117049	6117249	201	Intron (LOC_Os01g11370.1/LOC_Os01g11370, intron 9 of 23)	4248	LOC_Os01g11370	6112801	6125531	12731
OsMYB8_peak_423	Chr1	6170773	6171020	248	Distal Intergenic	2166	LOC_Os01g11460	6171722	6173186	1465
OsMYB8_peak_424	Chr1	6213069	6213277	209	Distal Intergenic	11052	LOC_Os01g11550	6221636	6224329	2694
OsMYB8_peak_425	Chr1	6217399	6217614	216	Distal Intergenic	6715	LOC_Os01g11550	6221636	6224329	2694
OsMYB8_peak_426	Chr1	6258980	6259155	176	Distal Intergenic	1065	LOC_Os01g11600	6257915	6258264	350
OsMYB8_peak_427	Chr1	6259362	6259609	248	Distal Intergenic	1447	LOC_Os01g11600	6257915	6258264	350
OsMYB8_peak_428	Chr1	6260092	6260450	359	Distal Intergenic	2177	LOC_Os01g11600	6257915	6258264	350
OsMYB8_peak_429	Chr1	6263411	6263787	377	Distal Intergenic	-3653	LOC_Os01g11620	6267440	6270903	3464
OsMYB8_peak_430	Chr1	6272362	6272572	211	Distal Intergenic	-4906	LOC_Os01g11640	6277478	6277714	237
OsMYB8_peak_431	Chr1	6279230	6279436	207	Exon (LOC_Os01g11650.2/LOC_Os01g11650, exon 2 of 4)	737	LOC_Os01g11650	6278493	6283652	5160
OsMYB8_peak_432	Chr1	6297686	6297944	259	Downstream (<=300bp)	1695	LOC_Os01g11670	6295991	6297676	1686
OsMYB8_peak_433	Chr1	6302436	6302950	515	Distal Intergenic	872	LOC_Os01g11690	6303562	6303822	261
OsMYB8_peak_434	Chr1	6308176	6308432	257	Distal Intergenic	3374	LOC_Os01g11700	6304802	6306608	1807
OsMYB8_peak_435	Chr1	6313567	6313737	171	Promoter (<=1kb)	0	LOC_Os01g11704	6311934	6313649	1716
OsMYB8_peak_436	Chr1	6313929	6314169	241	Promoter (<=1kb)	-280	LOC_Os01g11704	6311934	6313649	1716
OsMYB8_peak_437	Chr1	6316451	6316631	181	Promoter (2-3kb)	-2499	LOC_Os01g11710	6319130	6322474	3345
OsMYB8_peak_438	Chr1	6323719	6323943	225	Distal Intergenic	4589	LOC_Os01g11710	6319130	6322474	3345
OsMYB8_peak_439	Chr1	6333117	6333314	198	Exon (LOC_Os01g11720.1/LOC_Os01g11720, exon 1 of 8)	98	LOC_Os01g11720	6328086	6333412	5327
OsMYB8_peak_440	Chr1	6336703	6336977	275	Distal Intergenic	-3291	LOC_Os01g11720	6328086	6333412	5327
OsMYB8_peak_441	Chr1	6344829	6345045	217	Distal Intergenic	3993	LOC_Os01g11730	6340836	6344345	3510
OsMYB8_peak_442	Chr1	6354532	6354995	464	Intron (LOC_Os01g11740.1/LOC_Os01g11740, intron 4 of 5)	1950	LOC_Os01g11740	6352582	6358359	5778
OsMYB8_peak_443	Chr1	6380140	6380364	225	Intron (LOC_Os01g11790.1/LOC_Os01g11790, intron 4 of 4)	2879	LOC_Os01g11790	6377261	6382037	4777
OsMYB8_peak_444	Chr1	6397028	6397213	186	Exon (LOC_Os01g11830.1/LOC_Os01g11830, exon 1 of 2)	81	LOC_Os01g11830	6396150	6397294	1145
OsMYB8_peak_445	Chr1	6423776	6423946	171	Promoter (1-2kb)	-1154	LOC_Os01g11870	6425100	6428266	3167
OsMYB8_peak_446	Chr1	6424549	6424736	188	Promoter (<=1kb)	-364	LOC_Os01g11870	6425100	6428266	3167
OsMYB8_peak_447	Chr1	6432163	6432474	312	Promoter (<=1kb)	0	LOC_Os01g11880	6432336	6436086	3751
OsMYB8_peak_448	Chr1	6442645	6442850	206	Promoter (1-2kb)	-1469	LOC_Os01g11900	6444319	6456076	11758
OsMYB8_peak_449	Chr1	6474897	6475103	207	Intron (LOC_Os01g11920.1/LOC_Os01g11920, intron 5 of 16)	3179	LOC_Os01g11920	6471718	6485507	13790
OsMYB8_peak_450	Chr1	6501790	6502004	215	Exon (LOC_Os01g11946.1/LOC_Os01g11946, exon 9 of 10)	5145	LOC_Os01g11946	6500706	6507149	6444
OsMYB8_peak_451	Chr1	6523142	6523465	324	Promoter (<=1kb)	-172	LOC_Os01g11970	6523637	6524620	984
OsMYB8_peak_452	Chr1	6525330	6525521	192	Promoter (<=1kb)	0	LOC_Os01g11980	6525486	6528272	2787
OsMYB8_peak_453	Chr1	6533773	6534027	255	Promoter (<=1kb)	-582	LOC_Os01g12000	6534609	6535837	1229
OsMYB8_peak_454	Chr1	6547569	6547801	233	Exon (LOC_Os01g12040.1/LOC_Os01g12040, exon 1 of 13)	855	LOC_Os01g12040	6546714	6554267	7554
OsMYB8_peak_455	Chr1	6554430	6554676	247	Downstream (<=300bp)	4701	LOC_Os01g12060	6558931	6559377	447
OsMYB8_peak_456	Chr1	6560926	6561159	234	Promoter (1-2kb)	-1549	LOC_Os01g12060	6558931	6559377	447
OsMYB8_peak_457	Chr1	6562190	6562361	172	Promoter (2-3kb)	-2813	LOC_Os01g12060	6558931	6559377	447
OsMYB8_peak_458	Chr1	6616384	6616605	222	Distal Intergenic	981	LOC_Os01g12140	6615403	6615768	366
OsMYB8_peak_459	Chr1	6618193	6618400	208	Intron (LOC_Os01g12150.1/LOC_Os01g12150, intron 1 of 1)	423	LOC_Os01g12150	6616732	6618823	2092
OsMYB8_peak_460	Chr1	6623541	6623741	201	Distal Intergenic	-4718	LOC_Os01g12150	6616732	6618823	2092
OsMYB8_peak_461	Chr1	6633282	6633471	190	Promoter (2-3kb)	-2819	LOC_Os01g12160	6627308	6630463	3156
OsMYB8_peak_462	Chr1	6645271	6645599	329	Promoter (<=1kb)	-75	LOC_Os01g12180	6642665	6645196	2532
OsMYB8_peak_463	Chr1	6657950	6658121	172	Promoter (1-2kb)	-1028	LOC_Os01g12210	6659149	6662582	3434
OsMYB8_peak_464	Chr1	6724807	6725018	212	3' UTR	2602	LOC_Os01g12310	6722205	6722600	396
OsMYB8_peak_465	Chr1	6742596	6742765	170	Exon (LOC_Os01g12340.1/LOC_Os01g12340, exon 3 of 14)	3533	LOC_Os01g12340	6735758	6746298	10541
OsMYB8_peak_466	Chr1	6746506	6746716	211	Promoter (<=1kb)	-208	LOC_Os01g12340	6735758	6746298	10541
OsMYB8_peak_467	Chr1	6755402	6755602	201	Exon (LOC_Os01g12360.1/LOC_Os01g12360, exon 1 of 2)	1910	LOC_Os01g12360	6751357	6757512	6156
OsMYB8_peak_468	Chr1	6758282	6758533	252	Promoter (<=1kb)	-770	LOC_Os01g12360	6751357	6757512	6156
OsMYB8_peak_469	Chr1	6763039	6763293	255	Promoter (2-3kb)	-2583	LOC_Os01g12374	6758675	6760456	1782
OsMYB8_peak_470	Chr1	6777773	6777955	183	Promoter (<=1kb)	0	LOC_Os01g12400	6774200	6777805	3606
OsMYB8_peak_471	Chr1	6778147	6778400	254	Promoter (<=1kb)	-342	LOC_Os01g12400	6774200	6777805	3606
OsMYB8_peak_472	Chr1	6780503	6780720	218	Promoter (2-3kb)	-2698	LOC_Os01g12400	6774200	6777805	3606
OsMYB8_peak_473	Chr1	6790738	6790922	185	3' UTR	2424	LOC_Os01g12430	6790657	6793346	2690
OsMYB8_peak_474	Chr1	6839628	6839875	248	Exon (LOC_Os01g12470.1/LOC_Os01g12470, exon 7 of 10)	2508	LOC_Os01g12470	6837120	6841269	4150
OsMYB8_peak_475	Chr1	6851953	6852153	201	Distal Intergenic	-4879	LOC_Os01g12490	6857032	6860962	3931
OsMYB8_peak_476	Chr1	6877482	6877655	174	Promoter (1-2kb)	-1382	LOC_Os01g12510	6875888	6876100	213
OsMYB8_peak_477	Chr1	6882302	6882496	195	Promoter (<=1kb)	-334	LOC_Os01g12520	6879905	6881968	2064
OsMYB8_peak_478	Chr1	6886595	6886789	195	Promoter (2-3kb)	-2562	LOC_Os01g12530	6889351	6894510	5160
OsMYB8_peak_479	Chr1	6927014	6927198	185	Promoter (<=1kb)	-803	LOC_Os01g12590	6928001	6934154	6154
OsMYB8_peak_480	Chr1	6938714	6938934	221	Promoter (<=1kb)	-514	LOC_Os01g12600	6934782	6938200	3419
OsMYB8_peak_481	Chr1	6954453	6954856	404	Exon (LOC_Os01g12630.1/LOC_Os01g12630, exon 1 of 1)	218	LOC_Os01g12630	6954748	6955074	327
OsMYB8_peak_482	Chr1	6955151	6955356	206	Promoter (<=1kb)	-77	LOC_Os01g12630	6954748	6955074	327
OsMYB8_peak_483	Chr1	6990517	6990786	270	Promoter (<=1kb)	-85	LOC_Os01g12680	6990871	6993608	2738
OsMYB8_peak_484	Chr1	7025698	7025977	280	Exon (LOC_Os01g12710.1/LOC_Os01g12710, exon 2 of 10)	546	LOC_Os01g12710	7025152	7030610	5459
OsMYB8_peak_485	Chr1	7052341	7052609	269	Promoter (<=1kb)	-491	LOC_Os01g12750	7053100	7056375	3276
OsMYB8_peak_486	Chr1	7075267	7075455	189	Distal Intergenic	1322	LOC_Os01g12780	7076271	7076777	507
OsMYB8_peak_487	Chr1	7103514	7103684	171	Promoter (<=1kb)	-248	LOC_Os01g12830	7100982	7103266	2285
OsMYB8_peak_488	Chr1	7114782	7114988	207	Promoter (<=1kb)	-783	LOC_Os01g12860	7115771	7124102	8332
OsMYB8_peak_489	Chr1	7138900	7139380	481	Distal Intergenic	9751	LOC_Os01g12880	7129149	7137330	8182
OsMYB8_peak_490	Chr1	7155906	7156083	178	Promoter (1-2kb)	-1697	LOC_Os01g12890	7157780	7164385	6606
OsMYB8_peak_491	Chr1	7165508	7165734	227	3' UTR	1685	LOC_Os01g12900	7164594	7167419	2826
OsMYB8_peak_492	Chr1	7166971	7167176	206	5' UTR	243	LOC_Os01g12900	7164594	7167419	2826
OsMYB8_peak_493	Chr1	7216121	7216323	203	Promoter (<=1kb)	-126	LOC_Os01g12990	7215369	7215995	627
OsMYB8_peak_494	Chr1	7226580	7226774	195	Promoter (1-2kb)	-1357	LOC_Os01g13000	7216513	7225223	8711
OsMYB8_peak_495	Chr1	7235529	7235783	255	Distal Intergenic	667	LOC_Os01g13010	7236012	7236450	439
OsMYB8_peak_496	Chr1	7237379	7237548	170	Promoter (<=1kb)	-929	LOC_Os01g13010	7236012	7236450	439
OsMYB8_peak_497	Chr1	7242844	7243028	185	Distal Intergenic	2975	LOC_Os01g13024	7244980	7246003	1024
OsMYB8_peak_498	Chr1	7247308	7247512	205	Promoter (1-2kb)	-1305	LOC_Os01g13024	7244980	7246003	1024
OsMYB8_peak_499	Chr1	7257643	7257929	287	Promoter (1-2kb)	-1857	LOC_Os01g13040	7259786	7260671	886
OsMYB8_peak_500	Chr1	7264931	7265138	208	Promoter (<=1kb)	-90	LOC_Os01g13060	7265228	7271850	6623
OsMYB8_peak_501	Chr1	7280569	7280947	379	Promoter (<=1kb)	-319	LOC_Os01g13080	7278720	7280250	1531
OsMYB8_peak_502	Chr1	7290150	7290398	249	Intron (LOC_Os01g13100.2/LOC_Os01g13100, intron 7 of 13)	2035	LOC_Os01g13100	7288115	7294276	6162
OsMYB8_peak_503	Chr1	7290699	7290940	242	Intron (LOC_Os01g13100.2/LOC_Os01g13100, intron 7 of 13)	2584	LOC_Os01g13100	7288115	7294276	6162
OsMYB8_peak_504	Chr1	7318504	7318678	175	Distal Intergenic	-6467	LOC_Os01g13150	7325145	7332536	7392
OsMYB8_peak_505	Chr1	7378776	7379008	233	Distal Intergenic	-4407	LOC_Os01g13229	7369672	7374369	4698
OsMYB8_peak_506	Chr1	7384153	7384448	296	Promoter (1-2kb)	-1447	LOC_Os01g13250	7385895	7388164	2270
OsMYB8_peak_507	Chr1	7435298	7435519	222	Promoter (2-3kb)	-2296	LOC_Os01g13330	7431934	7433002	1069
OsMYB8_peak_508	Chr1	7490806	7491021	216	Promoter (<=1kb)	-857	LOC_Os01g13450	7489233	7489949	717
OsMYB8_peak_509	Chr1	7524763	7525042	280	Distal Intergenic	-3607	LOC_Os01g13500	7528649	7530136	1488
OsMYB8_peak_510	Chr1	7526506	7526907	402	Promoter (1-2kb)	-1742	LOC_Os01g13500	7528649	7530136	1488
OsMYB8_peak_511	Chr1	7528192	7528563	372	Promoter (<=1kb)	-86	LOC_Os01g13500	7528649	7530136	1488
OsMYB8_peak_512	Chr1	7534303	7534520	218	Distal Intergenic	5654	LOC_Os01g13500	7528649	7530136	1488
OsMYB8_peak_513	Chr1	7544222	7544424	203	Intron (LOC_Os01g13510.1/LOC_Os01g13510, intron 2 of 2)	551	LOC_Os01g13510	7543671	7544510	840
OsMYB8_peak_514	Chr1	7549608	7549799	192	Exon (LOC_Os01g13520.1/LOC_Os01g13520, exon 12 of 14)	1994	LOC_Os01g13520	7547614	7551996	4383
OsMYB8_peak_515	Chr1	7618185	7618354	170	Distal Intergenic	6207	LOC_Os01g13610	7619080	7624561	5482
OsMYB8_peak_516	Chr1	7621497	7621684	188	Intron (LOC_Os01g13610.1/LOC_Os01g13610, intron 3 of 4)	2877	LOC_Os01g13610	7619080	7624561	5482
OsMYB8_peak_517	Chr1	7670431	7670654	224	Exon (LOC_Os01g13700.1/LOC_Os01g13700, exon 1 of 2)	365	LOC_Os01g13700	7670066	7672762	2697
OsMYB8_peak_518	Chr1	7710158	7710391	234	Promoter (1-2kb)	-1948	LOC_Os01g13760	7712339	7721253	8915
OsMYB8_peak_519	Chr1	7750461	7750645	185	Exon (LOC_Os01g13820.1/LOC_Os01g13820, exon 5 of 6)	3769	LOC_Os01g13820	7749404	7754414	5011
OsMYB8_peak_520	Chr1	7781250	7781623	374	Downstream (<=300bp)	999	LOC_Os01g13880	7780251	7781054	804
OsMYB8_peak_521	Chr1	7791236	7791622	387	Promoter (<=1kb)	-410	LOC_Os01g13910	7792032	7794446	2415
OsMYB8_peak_522	Chr1	7794833	7795073	241	Distal Intergenic	1617	LOC_Os01g13920	7796268	7796690	423
OsMYB8_peak_523	Chr1	7816161	7816356	196	Promoter (1-2kb)	-1348	LOC_Os01g13950	7817704	7818394	691
OsMYB8_peak_524	Chr1	7822677	7822865	189	Promoter (<=1kb)	-386	LOC_Os01g13960	7823251	7827552	4302
OsMYB8_peak_525	Chr1	7867744	7867915	172	Promoter (<=1kb)	0	LOC_Os01g14050	7862001	7867812	5812
OsMYB8_peak_526	Chr1	7868049	7868334	286	Promoter (<=1kb)	-237	LOC_Os01g14050	7862001	7867812	5812
OsMYB8_peak_527	Chr1	7876442	7876623	182	Exon (LOC_Os01g14070.1/LOC_Os01g14070, exon 1 of 4)	209	LOC_Os01g14070	7876233	7878802	2570
OsMYB8_peak_528	Chr1	7883135	7883348	214	Promoter (<=1kb)	-503	LOC_Os01g14080	7879931	7882632	2702
OsMYB8_peak_529	Chr1	7896491	7896919	429	Intron (LOC_Os01g14100.3/LOC_Os01g14100, intron 4 of 5)	3955	LOC_Os01g14100	7894959	7900874	5916
OsMYB8_peak_530	Chr1	7922894	7923092	199	Promoter (1-2kb)	-1303	LOC_Os01g14120	7924395	7924787	393
OsMYB8_peak_531	Chr1	7923481	7923764	284	Promoter (<=1kb)	-631	LOC_Os01g14120	7924395	7924787	393
OsMYB8_peak_532	Chr1	7929167	7929407	241	Exon (LOC_Os01g14140.2/LOC_Os01g14140, exon 2 of 4)	355	LOC_Os01g14140	7928083	7929762	1680
OsMYB8_peak_533	Chr1	7939853	7940139	287	Distal Intergenic	3621	LOC_Os01g14170	7940376	7943760	3385
OsMYB8_peak_534	Chr1	7944764	7944979	216	Promoter (1-2kb)	-1004	LOC_Os01g14170	7940376	7943760	3385
OsMYB8_peak_535	Chr1	7957274	7957551	278	Exon (LOC_Os01g14200.1/LOC_Os01g14200, exon 5 of 17)	3851	LOC_Os01g14200	7953423	7964300	10878
OsMYB8_peak_536	Chr1	7969696	7969947	252	Promoter (<=1kb)	0	LOC_Os01g14210	7969862	7970755	894
OsMYB8_peak_537	Chr1	7973528	7973711	184	Exon (LOC_Os01g14220.1/LOC_Os01g14220, exon 1 of 3)	1230	LOC_Os01g14220	7971864	7974941	3078
OsMYB8_peak_538	Chr1	7999396	7999742	347	Intron (LOC_Os01g14270.1/LOC_Os01g14270, intron 7 of 8)	3268	LOC_Os01g14270	7997491	8003010	5520
OsMYB8_peak_539	Chr1	8009476	8009758	283	Promoter (2-3kb)	-2279	LOC_Os01g14300	8012037	8013807	1771
OsMYB8_peak_540	Chr1	8017778	8018041	264	Exon (LOC_Os01g14310.1/LOC_Os01g14310, exon 1 of 2)	994	LOC_Os01g14310	8016552	8019035	2484
OsMYB8_peak_541	Chr1	8025213	8025382	170	Promoter (<=1kb)	-278	LOC_Os01g14320	8023787	8024935	1149
OsMYB8_peak_542	Chr1	8039874	8040043	170	Promoter (<=1kb)	-184	LOC_Os01g14340	8032638	8039690	7053
OsMYB8_peak_543	Chr1	8043122	8043312	191	Promoter (1-2kb)	-1912	LOC_Os01g14360	8040956	8041210	255
OsMYB8_peak_544	Chr1	8049851	8050119	269	Exon (LOC_Os01g14370.1/LOC_Os01g14370, exon 11 of 17)	5463	LOC_Os01g14370	8047368	8055582	8215
OsMYB8_peak_545	Chr1	8055725	8055990	266	Promoter (<=1kb)	-31	LOC_Os01g14370	8047368	8055694	8327
OsMYB8_peak_546	Chr1	8069735	8069945	211	Promoter (<=1kb)	-640	LOC_Os01g14420	8064796	8069095	4300
OsMYB8_peak_547	Chr1	8070072	8070339	268	Promoter (<=1kb)	-977	LOC_Os01g14420	8064796	8069095	4300
OsMYB8_peak_548	Chr1	8075158	8075335	178	Distal Intergenic	-3325	LOC_Os01g14430	8071122	8071833	712
OsMYB8_peak_549	Chr1	8106346	8106543	198	Promoter (2-3kb)	-2866	LOC_Os01g14470	8101999	8103480	1482
OsMYB8_peak_550	Chr1	8132040	8132235	196	Distal Intergenic	1793	LOC_Os01g14514	8130247	8131090	844
OsMYB8_peak_551	Chr1	8138045	8138256	212	Promoter (2-3kb)	-2591	LOC_Os01g14520	8132697	8135454	2758
OsMYB8_peak_552	Chr1	8141338	8141545	208	Distal Intergenic	-5884	LOC_Os01g14520	8132697	8135454	2758
OsMYB8_peak_553	Chr1	8148145	8148319	175	Promoter (<=1kb)	-86	LOC_Os01g14530	8146428	8148059	1632
OsMYB8_peak_554	Chr1	8153880	8154138	259	Promoter (<=1kb)	-195	LOC_Os01g14540	8152630	8153685	1056
OsMYB8_peak_555	Chr1	8159309	8159572	264	Promoter (<=1kb)	-277	LOC_Os01g14550	8159849	8161554	1706
OsMYB8_peak_556	Chr1	8163470	8163663	194	Distal Intergenic	3349	LOC_Os01g14570	8163863	8167012	3150
OsMYB8_peak_557	Chr1	8167762	8167987	226	Promoter (<=1kb)	-750	LOC_Os01g14570	8163863	8167012	3150
OsMYB8_peak_558	Chr1	8173243	8173470	228	Intron (LOC_Os01g14580.1/LOC_Os01g14580, intron 7 of 15)	2934	LOC_Os01g14580	8170309	8176392	6084
OsMYB8_peak_559	Chr1	8183209	8183378	170	Promoter (<=1kb)	-101	LOC_Os01g14610	8178899	8183108	4210
OsMYB8_peak_560	Chr1	8184569	8184773	205	Promoter (1-2kb)	-1461	LOC_Os01g14610	8178899	8183108	4210
OsMYB8_peak_561	Chr1	8185445	8186112	668	Promoter (2-3kb)	-2337	LOC_Os01g14610	8178899	8183108	4210
OsMYB8_peak_562	Chr1	8199407	8199602	196	Promoter (2-3kb)	-2243	LOC_Os01g14650	8196003	8197164	1162
OsMYB8_peak_563	Chr1	8226379	8226857	479	Promoter (2-3kb)	-2505	LOC_Os01g14700	8229362	8229903	542
OsMYB8_peak_564	Chr1	8229968	8230202	235	Downstream (<=300bp)	606	LOC_Os01g14700	8229362	8229903	542
OsMYB8_peak_565	Chr1	8241252	8241455	204	Distal Intergenic	1443	LOC_Os01g14750	8242626	8242898	273
OsMYB8_peak_566	Chr1	8254600	8254777	178	Exon (LOC_Os01g14770.1/LOC_Os01g14770, exon 11 of 18)	-6096	LOC_Os01g14760	8247630	8248504	875
OsMYB8_peak_567	Chr1	8258493	8258703	211	Exon (LOC_Os01g14770.1/LOC_Os01g14770, exon 7 of 18)	4836	LOC_Os01g14770	8251639	8263539	11901
OsMYB8_peak_568	Chr1	8262663	8262934	272	Intron (LOC_Os01g14770.1/LOC_Os01g14770, intron 1 of 17)	605	LOC_Os01g14770	8251639	8263539	11901
OsMYB8_peak_569	Chr1	8269823	8270098	276	5' UTR	235	LOC_Os01g14790	8269588	8272646	3059
OsMYB8_peak_570	Chr1	8283672	8283918	247	Promoter (<=1kb)	-500	LOC_Os01g14820	8284418	8289120	4703
OsMYB8_peak_571	Chr1	8302624	8302957	334	Downstream (<=300bp)	3598	LOC_Os01g14850	8305547	8306555	1009
OsMYB8_peak_572	Chr1	8315242	8315431	190	Distal Intergenic	-8687	LOC_Os01g14850	8305547	8306555	1009
OsMYB8_peak_573	Chr1	8339656	8339981	326	Promoter (<=1kb)	-232	LOC_Os01g14880	8339182	8339424	243
OsMYB8_peak_574	Chr1	8341647	8342108	462	Promoter (1-2kb)	-1653	LOC_Os01g14890	8343761	8346041	2281
OsMYB8_peak_575	Chr1	8367377	8367708	332	Promoter (1-2kb)	-1666	LOC_Os01g14926	8364052	8365711	1660
OsMYB8_peak_576	Chr1	8377007	8377248	242	Promoter (1-2kb)	-1606	LOC_Os01g14932	8367184	8375401	8218
OsMYB8_peak_577	Chr1	8411836	8412006	171	Distal Intergenic	7020	LOC_Os01g15010	8413832	8419026	5195
OsMYB8_peak_578	Chr1	8413318	8413538	221	Distal Intergenic	5488	LOC_Os01g15010	8413832	8419026	5195
OsMYB8_peak_579	Chr1	8420912	8421178	267	Promoter (1-2kb)	-1886	LOC_Os01g15010	8413832	8419026	5195
OsMYB8_peak_580	Chr1	8436381	8436632	252	Distal Intergenic	-6101	LOC_Os01g15020	8420923	8430280	9358
OsMYB8_peak_581	Chr1	8445140	8445317	178	Intron (LOC_Os01g15029.1/LOC_Os01g15029, intron 1 of 1)	1737	LOC_Os01g15029	8444463	8447054	2592
OsMYB8_peak_582	Chr1	8463591	8463802	212	Distal Intergenic	2519	LOC_Os01g15090	8461072	8461326	255
OsMYB8_peak_583	Chr1	8463968	8464471	504	Distal Intergenic	2896	LOC_Os01g15090	8461072	8461326	255
OsMYB8_peak_584	Chr1	8470091	8470350	260	Distal Intergenic	1588	LOC_Os01g15100	8471374	8471938	565
OsMYB8_peak_585	Chr1	8478940	8479117	178	Exon (LOC_Os01g15110.1/LOC_Os01g15110, exon 1 of 7)	753	LOC_Os01g15110	8475499	8479870	4372
OsMYB8_peak_586	Chr1	8536437	8536655	219	Exon (LOC_Os01g15250.1/LOC_Os01g15250, exon 1 of 1)	387	LOC_Os01g15250	8535675	8537042	1368
OsMYB8_peak_587	Chr1	8543611	8543839	229	Intron (LOC_Os01g15260.1/LOC_Os01g15260, intron 2 of 2)	2990	LOC_Os01g15260	8540621	8544588	3968
OsMYB8_peak_588	Chr1	8545656	8545825	170	Distal Intergenic	1069	LOC_Os01g15270	8545997	8546894	898
OsMYB8_peak_589	Chr1	8547888	8548164	277	Promoter (<=1kb)	-994	LOC_Os01g15270	8545997	8546894	898
OsMYB8_peak_590	Chr1	8549722	8549911	190	Distal Intergenic	2735	LOC_Os01g15280	8550296	8552646	2351
OsMYB8_peak_591	Chr1	8556270	8556483	214	Intron (LOC_Os01g15290.2/LOC_Os01g15290, intron 1 of 1)	468	LOC_Os01g15290	8555286	8556951	1666
OsMYB8_peak_592	Chr1	8559310	8559632	323	Promoter (2-3kb)	-2134	LOC_Os01g15290	8555286	8557176	1891
OsMYB8_peak_593	Chr1	8568400	8568730	331	Exon (LOC_Os01g15300.1/LOC_Os01g15300, exon 2 of 14)	901	LOC_Os01g15300	8560623	8569631	9009
OsMYB8_peak_594	Chr1	8578843	8579072	230	Promoter (<=1kb)	-909	LOC_Os01g15320	8577199	8577934	736
OsMYB8_peak_595	Chr1	8588322	8588491	170	Promoter (1-2kb)	-1381	LOC_Os01g15340	8586049	8586941	893
OsMYB8_peak_596	Chr1	8601514	8601683	170	Promoter (2-3kb)	-2066	LOC_Os01g15350	8593788	8599448	5661
OsMYB8_peak_597	Chr1	8611058	8611249	192	Promoter (1-2kb)	-1423	LOC_Os01g15370	8612672	8615467	2796
OsMYB8_peak_598	Chr1	8612746	8612984	239	Exon (LOC_Os01g15370.1/LOC_Os01g15370, exon 1 of 2)	74	LOC_Os01g15370	8612672	8615467	2796
OsMYB8_peak_599	Chr1	8621824	8622080	257	Promoter (<=1kb)	-619	LOC_Os01g15380	8618914	8621205	2292
OsMYB8_peak_600	Chr1	8630297	8630540	244	3' UTR	2477	LOC_Os01g15390	8627820	8629150	1331
OsMYB8_peak_601	Chr1	8631430	8631628	199	3' UTR	1964	LOC_Os01g15399	8630317	8633592	3276
OsMYB8_peak_602	Chr1	8681869	8682067	199	Promoter (<=1kb)	-862	LOC_Os01g15470	8682929	8687571	4643
OsMYB8_peak_603	Chr1	8704303	8704535	233	Exon (LOC_Os01g15490.1/LOC_Os01g15490, exon 8 of 16)	4095	LOC_Os01g15490	8701159	8708630	7472
OsMYB8_peak_604	Chr1	8710033	8710303	271	Promoter (1-2kb)	-1403	LOC_Os01g15490	8702510	8708630	6121
OsMYB8_peak_605	Chr1	8722067	8722467	401	Distal Intergenic	4214	LOC_Os01g15520	8717853	8720898	3046
OsMYB8_peak_606	Chr1	8756694	8756901	208	Promoter (<=1kb)	-613	LOC_Os01g15590	8757514	8757981	468
OsMYB8_peak_607	Chr1	8759961	8760226	266	Intron (LOC_Os01g15600.1/LOC_Os01g15600, intron 2 of 4)	591	LOC_Os01g15600	8759370	8763491	4122
OsMYB8_peak_608	Chr1	8773703	8774117	415	Promoter (1-2kb)	-1482	LOC_Os01g15620	8775599	8780615	5017
OsMYB8_peak_609	Chr1	8776259	8776489	231	Exon (LOC_Os01g15620.1/LOC_Os01g15620, exon 1 of 9)	660	LOC_Os01g15620	8775599	8780615	5017
OsMYB8_peak_610	Chr1	8780782	8781013	232	Downstream (<=300bp)	5183	LOC_Os01g15620	8775599	8780615	5017
OsMYB8_peak_611	Chr1	8787432	8787663	232	Intron (LOC_Os01g15630.1/LOC_Os01g15630, intron 1 of 4)	920	LOC_Os01g15630	8786512	8792386	5875
OsMYB8_peak_612	Chr1	8791352	8791562	211	Exon (LOC_Os01g15630.1/LOC_Os01g15630, exon 4 of 5)	4840	LOC_Os01g15630	8786512	8792386	5875
OsMYB8_peak_613	Chr1	8800860	8801077	218	Distal Intergenic	-3497	LOC_Os01g15640	8792646	8797363	4718
OsMYB8_peak_614	Chr1	8804809	8805041	233	Distal Intergenic	3476	LOC_Os01g15650	8805806	8808517	2712
OsMYB8_peak_615	Chr1	8807432	8807633	202	Exon (LOC_Os01g15650.1/LOC_Os01g15650, exon 1 of 1)	884	LOC_Os01g15650	8805806	8808517	2712
OsMYB8_peak_616	Chr1	8841403	8841641	239	Exon (LOC_Os01g15720.1/LOC_Os01g15720, exon 2 of 5)	457	LOC_Os01g15720	8840946	8846452	5507
OsMYB8_peak_617	Chr1	8849406	8849588	183	Distal Intergenic	-4228	LOC_Os01g15740	8853816	8856953	3138
OsMYB8_peak_618	Chr1	8856272	8856488	217	3' UTR	2456	LOC_Os01g15740	8853816	8856953	3138
OsMYB8_peak_619	Chr1	8861636	8861830	195	Promoter (2-3kb)	-2441	LOC_Os01g15750	8864271	8867561	3291
OsMYB8_peak_620	Chr1	8863332	8863505	174	Promoter (<=1kb)	-766	LOC_Os01g15750	8864271	8867561	3291
OsMYB8_peak_621	Chr1	8886146	8886405	260	Intron (LOC_Os01g15780.1/LOC_Os01g15780, intron 7 of 7)	2908	LOC_Os01g15770	8883238	8885407	2170
OsMYB8_peak_622	Chr1	8887129	8887364	236	Exon (LOC_Os01g15780.1/LOC_Os01g15780, exon 7 of 8)	3891	LOC_Os01g15770	8883238	8885407	2170
OsMYB8_peak_623	Chr1	8900259	8900500	242	Promoter (<=1kb)	-446	LOC_Os01g15800	8900946	8901945	1000
OsMYB8_peak_624	Chr1	8902218	8902488	271	Downstream (<=300bp)	1272	LOC_Os01g15800	8900946	8901945	1000
OsMYB8_peak_625	Chr1	8918585	8918847	263	Exon (LOC_Os01g15830.1/LOC_Os01g15830, exon 2 of 4)	1038	LOC_Os01g15830	8917547	8919971	2425
OsMYB8_peak_626	Chr1	8926766	8926974	209	Promoter (1-2kb)	-1394	LOC_Os01g15840	8921590	8925372	3783
OsMYB8_peak_627	Chr1	8951940	8952151	212	Intron (LOC_Os01g15900.1/LOC_Os01g15900, intron 1 of 1)	561	LOC_Os01g15900	8949249	8952712	3464
OsMYB8_peak_628	Chr1	8969351	8969520	170	Promoter (<=1kb)	-418	LOC_Os01g15920	8968727	8968933	207
OsMYB8_peak_629	Chr1	8970023	8970207	185	Promoter (1-2kb)	-1090	LOC_Os01g15920	8968727	8968933	207
OsMYB8_peak_630	Chr1	8970795	8971115	321	Promoter (1-2kb)	-1862	LOC_Os01g15920	8968727	8968933	207
OsMYB8_peak_631	Chr1	8971850	8972081	232	Promoter (2-3kb)	-2917	LOC_Os01g15920	8968727	8968933	207
OsMYB8_peak_632	Chr1	8984689	8984947	259	Distal Intergenic	925	LOC_Os01g15960	8983764	8984093	330
OsMYB8_peak_633	Chr1	9002416	9002643	228	Distal Intergenic	5428	LOC_Os01g16000	9004101	9008071	3971
OsMYB8_peak_634	Chr1	9005116	9005327	212	Exon (LOC_Os01g16000.2/LOC_Os01g16000, exon 5 of 5)	2744	LOC_Os01g16000	9004101	9008071	3971
OsMYB8_peak_635	Chr1	9007746	9007955	210	5' UTR	116	LOC_Os01g16000	9004101	9008071	3971
OsMYB8_peak_636	Chr1	9011515	9011835	321	Promoter (1-2kb)	-1167	LOC_Os01g16010	9013002	9016711	3710
OsMYB8_peak_637	Chr1	9035698	9035936	239	Promoter (1-2kb)	-1325	LOC_Os01g16050	9029431	9034373	4943
OsMYB8_peak_638	Chr1	9037161	9037390	230	Promoter (2-3kb)	-2788	LOC_Os01g16050	9029431	9034373	4943
OsMYB8_peak_639	Chr1	9060097	9060320	224	Intron (LOC_Os01g16080.1/LOC_Os01g16080, intron 1 of 3)	739	LOC_Os01g16080	9057835	9061059	3225
OsMYB8_peak_640	Chr1	9062020	9062281	262	Promoter (<=1kb)	-961	LOC_Os01g16080	9057835	9061059	3225
OsMYB8_peak_641	Chr1	9065189	9065454	266	Exon (LOC_Os01g16090.1/LOC_Os01g16090, exon 1 of 2)	1333	LOC_Os01g16090	9063968	9066787	2820
OsMYB8_peak_642	Chr1	9075804	9076004	201	Intron (LOC_Os01g16110.1/LOC_Os01g16110, intron 1 of 13)	1191	LOC_Os01g16110	9074613	9083795	9183
OsMYB8_peak_643	Chr1	9085277	9085470	194	Promoter (2-3kb)	-2618	LOC_Os01g16120	9088088	9089111	1024
OsMYB8_peak_644	Chr1	9087449	9087722	274	Promoter (<=1kb)	-366	LOC_Os01g16120	9088088	9089111	1024
OsMYB8_peak_645	Chr1	9090556	9090910	355	Distal Intergenic	2468	LOC_Os01g16120	9088088	9089111	1024
OsMYB8_peak_646	Chr1	9100025	9100237	213	Promoter (<=1kb)	0	LOC_Os01g16130	9100034	9102721	2688
OsMYB8_peak_647	Chr1	9103739	9103953	215	Distal Intergenic	3705	LOC_Os01g16130	9100034	9102721	2688
OsMYB8_peak_648	Chr1	9131766	9132014	249	Promoter (<=1kb)	0	LOC_Os01g16160	9126484	9131832	5349
OsMYB8_peak_649	Chr1	9132478	9132722	245	Promoter (<=1kb)	-646	LOC_Os01g16160	9126484	9131832	5349
OsMYB8_peak_650	Chr1	9183947	9184150	204	Promoter (1-2kb)	-1963	LOC_Os01g16220	9179212	9181984	2773
OsMYB8_peak_651	Chr1	9185357	9185598	242	Distal Intergenic	-3373	LOC_Os01g16220	9179212	9181984	2773
OsMYB8_peak_652	Chr1	9200738	9200953	216	Promoter (<=1kb)	-401	LOC_Os01g16250	9201354	9204450	3097
OsMYB8_peak_653	Chr1	9210299	9210483	185	Intron (LOC_Os01g16260.1/LOC_Os01g16260, intron 1 of 16)	1305	LOC_Os01g16260	9203963	9211788	7826
OsMYB8_peak_654	Chr1	9222397	9222587	191	Promoter (<=1kb)	-893	LOC_Os01g16280	9221082	9221504	423
OsMYB8_peak_655	Chr1	9236651	9236919	269	3' UTR	-6622	LOC_Os01g16300	9243541	9243825	285
OsMYB8_peak_656	Chr1	9244011	9244249	239	Downstream (<=300bp)	470	LOC_Os01g16300	9243541	9243825	285
OsMYB8_peak_657	Chr1	9245336	9245523	188	Promoter (<=1kb)	-54	LOC_Os01g16310	9245577	9253454	7878
OsMYB8_peak_658	Chr1	9258561	9258908	348	Promoter (<=1kb)	-229	LOC_Os01g16330	9259137	9264342	5206
OsMYB8_peak_659	Chr1	9259635	9259830	196	Exon (LOC_Os01g16330.1/LOC_Os01g16330, exon 2 of 8)	498	LOC_Os01g16330	9259137	9264342	5206
OsMYB8_peak_660	Chr1	9279701	9279901	201	Promoter (<=1kb)	-669	LOC_Os01g16354	9273876	9279032	5157
OsMYB8_peak_661	Chr1	9317247	9317533	287	Exon (LOC_Os01g16400.1/LOC_Os01g16400, exon 3 of 3)	3088	LOC_Os01g16400	9314159	9318060	3902
OsMYB8_peak_662	Chr1	9324945	9325117	173	Promoter (1-2kb)	-1606	LOC_Os01g16414	9319015	9323339	4325
OsMYB8_peak_663	Chr1	9335696	9335928	233	Promoter (<=1kb)	-430	LOC_Os01g16440	9334749	9335266	518
OsMYB8_peak_664	Chr1	9345194	9345451	258	Exon (LOC_Os01g16460.1/LOC_Os01g16460, exon 3 of 3)	1952	LOC_Os01g16460	9344881	9347403	2523
OsMYB8_peak_665	Chr1	9363371	9363605	235	Promoter (<=1kb)	-771	LOC_Os01g16490	9361353	9362600	1248
OsMYB8_peak_666	Chr1	9392423	9392652	230	Distal Intergenic	3808	LOC_Os01g16550	9394361	9396460	2100
OsMYB8_peak_667	Chr1	9397547	9397803	257	Promoter (1-2kb)	-1087	LOC_Os01g16550	9394361	9396460	2100
OsMYB8_peak_668	Chr1	9400280	9400611	332	Distal Intergenic	3111	LOC_Os01g16560	9402693	9403722	1030
OsMYB8_peak_669	Chr1	9410555	9410808	254	Promoter (<=1kb)	-526	LOC_Os01g16570	9411334	9412353	1020
OsMYB8_peak_670	Chr1	9415088	9415350	263	Exon (LOC_Os01g16580.1/LOC_Os01g16580, exon 2 of 3)	1693	LOC_Os01g16580	9413395	9416003	2609
OsMYB8_peak_671	Chr1	9421275	9421458	184	Promoter (1-2kb)	-1294	LOC_Os01g16590	9419329	9419981	653
OsMYB8_peak_672	Chr1	9424286	9424466	181	Promoter (<=1kb)	-90	LOC_Os01g16600	9424556	9429196	4641
OsMYB8_peak_673	Chr1	9425553	9425723	171	Exon (LOC_Os01g16600.1/LOC_Os01g16600, exon 2 of 8)	997	LOC_Os01g16600	9424556	9429196	4641
OsMYB8_peak_674	Chr1	9442348	9442528	181	Intron (LOC_Os01g16640.1/LOC_Os01g16640, intron 1 of 1)	1482	LOC_Os01g16640	9441829	9444010	2182
OsMYB8_peak_675	Chr1	9463266	9463455	190	Distal Intergenic	8290	LOC_Os01g16670	9454976	9456923	1948
OsMYB8_peak_676	Chr1	9480861	9481032	172	Distal Intergenic	2312	LOC_Os01g16690	9481206	9483344	2139
OsMYB8_peak_677	Chr1	9489645	9489863	219	Intron (LOC_Os01g16714.1/LOC_Os01g16714, intron 1 of 2)	820	LOC_Os01g16714	9488825	9493964	5140
OsMYB8_peak_678	Chr1	9519458	9519651	194	Distal Intergenic	6473	LOC_Os01g16750	9512985	9515102	2118
OsMYB8_peak_679	Chr1	9532273	9532444	172	Promoter (<=1kb)	-717	LOC_Os01g16780	9533161	9536453	3293
OsMYB8_peak_680	Chr1	9544022	9544247	226	Promoter (<=1kb)	-786	LOC_Os01g16790	9537227	9543236	6010
OsMYB8_peak_681	Chr1	9556531	9556776	246	Distal Intergenic	-10492	LOC_Os01g16800	9545520	9546039	520
OsMYB8_peak_682	Chr1	9573216	9573442	227	Promoter (1-2kb)	-1532	LOC_Os01g16820	9574974	9578914	3941
OsMYB8_peak_683	Chr1	9582502	9583080	579	Distal Intergenic	7528	LOC_Os01g16820	9574974	9578914	3941
OsMYB8_peak_684	Chr1	9585804	9586220	417	Distal Intergenic	10830	LOC_Os01g16820	9574974	9578914	3941
OsMYB8_peak_685	Chr1	9606898	9607161	264	Promoter (2-3kb)	-2711	LOC_Os01g16840	9603147	9604187	1041
OsMYB8_peak_686	Chr1	9607675	9607883	209	Distal Intergenic	-3488	LOC_Os01g16840	9603147	9604187	1041
OsMYB8_peak_687	Chr1	9654063	9654266	204	Distal Intergenic	7013	LOC_Os01g16890	9657980	9661279	3300
OsMYB8_peak_688	Chr1	9662628	9662919	292	Promoter (1-2kb)	-1349	LOC_Os01g16890	9657983	9661279	3297
OsMYB8_peak_689	Chr1	9686144	9686334	191	Promoter (1-2kb)	-1974	LOC_Os01g16930	9682566	9684170	1605
OsMYB8_peak_690	Chr1	9698883	9699197	315	Intron (LOC_Os01g16960.2/LOC_Os01g16960, intron 1 of 2)	503	LOC_Os01g16960	9694027	9699700	5674
OsMYB8_peak_691	Chr1	9706523	9706753	231	Intron (LOC_Os01g16970.1/LOC_Os01g16970, intron 7 of 15)	2943	LOC_Os01g16970	9702734	9709696	6963
OsMYB8_peak_692	Chr1	9710681	9711002	322	Promoter (<=1kb)	-985	LOC_Os01g16970	9703355	9709696	6342
OsMYB8_peak_693	Chr1	9729388	9729568	181	Distal Intergenic	1690	LOC_Os01g16990	9727698	9728244	547
OsMYB8_peak_694	Chr1	9778368	9778542	175	Distal Intergenic	-7331	LOC_Os01g17050	9770015	9771037	1023
OsMYB8_peak_695	Chr1	9813178	9813430	253	Promoter (2-3kb)	-2545	LOC_Os01g17065	9809343	9810633	1291
OsMYB8_peak_696	Chr1	9816330	9816543	214	Promoter (<=1kb)	-240	LOC_Os01g17070	9816783	9822736	5954
OsMYB8_peak_697	Chr1	9830311	9830608	298	Promoter (<=1kb)	-851	LOC_Os01g17100	9831459	9831794	336
OsMYB8_peak_698	Chr1	9881415	9881663	249	Intron (LOC_Os01g17180.1/LOC_Os01g17180, intron 3 of 12)	2784	LOC_Os01g17180	9878631	9885134	6504
OsMYB8_peak_699	Chr1	9885383	9885569	187	Promoter (2-3kb)	-2057	LOC_Os01g17190	9887626	9889328	1703
OsMYB8_peak_700	Chr1	9889567	9889872	306	3' UTR	1941	LOC_Os01g17190	9887626	9889328	1703
OsMYB8_peak_701	Chr1	9890602	9890814	213	Intron (LOC_Os01g17214.1/LOC_Os01g17214, intron 13 of 16)	2976	LOC_Os01g17190	9887626	9889328	1703
OsMYB8_peak_702	Chr1	9928608	9928840	233	Promoter (<=1kb)	-26	LOC_Os01g17260	9928866	9935981	7116
OsMYB8_peak_703	Chr1	9956947	9957123	177	Exon (LOC_Os01g17310.1/LOC_Os01g17310, exon 3 of 3)	1727	LOC_Os01g17310	9957044	9958850	1807
OsMYB8_peak_704	Chr1	9960577	9960757	181	Promoter (1-2kb)	-1727	LOC_Os01g17310	9957044	9958850	1807
OsMYB8_peak_705	Chr1	9961393	9961655	263	Promoter (<=1kb)	-974	LOC_Os01g17320	9962629	9966966	4338
OsMYB8_peak_706	Chr1	9966609	9966821	213	3' UTR	2252	LOC_Os01g17330	9967185	9969073	1889
OsMYB8_peak_707	Chr1	9976200	9976591	392	Distal Intergenic	-7127	LOC_Os01g17330	9967185	9969073	1889
OsMYB8_peak_708	Chr1	9977968	9978263	296	Distal Intergenic	-8895	LOC_Os01g17330	9967185	9969073	1889
OsMYB8_peak_709	Chr1	9981008	9981185	178	Distal Intergenic	-9185	LOC_Os01g17360	9990370	9996046	5677
OsMYB8_peak_710	Chr1	9987268	9987545	278	Promoter (2-3kb)	-2825	LOC_Os01g17360	9990370	9996046	5677
OsMYB8_peak_711	Chr1	9989102	9989503	402	Promoter (<=1kb)	-867	LOC_Os01g17360	9990370	9996046	5677
OsMYB8_peak_712	Chr1	10000814	10001190	377	Exon (LOC_Os01g17380.1/LOC_Os01g17380, exon 1 of 1)	202	LOC_Os01g17380	10001066	10001392	327
OsMYB8_peak_713	Chr1	10022467	10022681	215	Promoter (2-3kb)	-2091	LOC_Os01g17420	10018752	10020376	1625
OsMYB8_peak_714	Chr1	10027171	10027531	361	Promoter (<=1kb)	-49	LOC_Os01g17430	10021428	10027122	5695
OsMYB8_peak_715	Chr1	10030913	10031246	334	Promoter (<=1kb)	-735	LOC_Os01g17450	10031981	10035223	3243
OsMYB8_peak_716	Chr1	10042392	10042771	380	Promoter (<=1kb)	-585	LOC_Os01g17460	10035844	10041807	5964
OsMYB8_peak_717	Chr1	10059090	10059301	212	Exon (LOC_Os01g17980.1/LOC_Os01g17980, exon 2 of 2)	596	LOC_Os01g17980	10058631	10059897	1267
OsMYB8_peak_718	Chr1	10083712	10083957	246	Promoter (1-2kb)	-1438	LOC_Os01g18020	10080809	10082274	1466
OsMYB8_peak_719	Chr1	10092430	10092612	183	Exon (LOC_Os01g18040.1/LOC_Os01g18040, exon 5 of 6)	4040	LOC_Os01g18030	10088390	10089561	1172
OsMYB8_peak_720	Chr1	10095999	10096192	194	Exon (LOC_Os01g18040.1/LOC_Os01g18040, exon 2 of 6)	1092	LOC_Os01g18040	10090866	10097284	6419
OsMYB8_peak_721	Chr1	10106046	10106321	276	Distal Intergenic	-3025	LOC_Os01g18050	10098282	10103021	4740
OsMYB8_peak_722	Chr1	10112663	10112832	170	Distal Intergenic	6190	LOC_Os01g18060	10113381	10119022	5642
OsMYB8_peak_723	Chr1	10113106	10113352	247	Distal Intergenic	5670	LOC_Os01g18060	10113381	10119022	5642
OsMYB8_peak_724	Chr1	10122948	10123214	267	Exon (LOC_Os01g18070.1/LOC_Os01g18070, exon 4 of 5)	3737	LOC_Os01g18070	10119211	10123815	4605
OsMYB8_peak_725	Chr1	10131227	10131476	250	Promoter (2-3kb)	-2381	LOC_Os01g18080	10133857	10135806	1950
OsMYB8_peak_726	Chr1	10137161	10137382	222	3' UTR	679	LOC_Os01g18090	10136482	10137055	574
OsMYB8_peak_727	Chr1	10142115	10142587	473	Promoter (1-2kb)	-1705	LOC_Os01g18110	10144292	10146312	2021
OsMYB8_peak_728	Chr1	10154662	10154867	206	Promoter (1-2kb)	-1551	LOC_Os01g18130	10156418	10158682	2265
OsMYB8_peak_729	Chr1	10167557	10167811	255	Distal Intergenic	1296	LOC_Os01g18160	10166261	10166626	366
OsMYB8_peak_730	Chr1	10178945	10179191	247	Promoter (1-2kb)	-1509	LOC_Os01g18190	10180700	10182404	1705
OsMYB8_peak_731	Chr1	10183731	10183913	183	Promoter (1-2kb)	-1265	LOC_Os01g18200	10185178	10188342	3165
OsMYB8_peak_732	Chr1	10189722	10189926	205	Distal Intergenic	-3717	LOC_Os01g18210	10193643	10196775	3133
OsMYB8_peak_733	Chr1	10192515	10192745	231	Promoter (<=1kb)	-898	LOC_Os01g18210	10193643	10196775	3133
OsMYB8_peak_734	Chr1	10203371	10203552	182	5' UTR	142	LOC_Os01g18220	10200476	10203694	3219
OsMYB8_peak_735	Chr1	10229988	10230168	181	Distal Intergenic	5855	LOC_Os01g18250	10234933	10236023	1091
OsMYB8_peak_736	Chr1	10246647	10246841	195	Distal Intergenic	4942	LOC_Os01g18260	10248085	10251783	3699
OsMYB8_peak_737	Chr1	10259224	10259433	210	Intron (LOC_Os01g18270.1/LOC_Os01g18270, intron 1 of 2)	1179	LOC_Os01g18270	10254826	10260612	5787
OsMYB8_peak_738	Chr1	10275472	10275678	207	Distal Intergenic	-7857	LOC_Os01g18300	10283535	10283921	387
OsMYB8_peak_739	Chr1	10323283	10323485	203	Distal Intergenic	3825	LOC_Os01g18375	10319458	10319886	429
OsMYB8_peak_740	Chr1	10354652	10354909	258	Distal Intergenic	2223	LOC_Os01g18420	10352429	10353151	723
OsMYB8_peak_741	Chr1	10375585	10375860	276	Distal Intergenic	1075	LOC_Os01g18460	10375933	10376935	1003
OsMYB8_peak_742	Chr1	10376517	10376701	185	Intron (LOC_Os01g18460.1/LOC_Os01g18460, intron 1 of 1)	234	LOC_Os01g18460	10375933	10376935	1003
OsMYB8_peak_743	Chr1	10381937	10382131	195	Exon (LOC_Os01g18470.1/LOC_Os01g18470, exon 10 of 12)	-5002	LOC_Os01g18460	10375933	10376935	1003
OsMYB8_peak_744	Chr1	10383045	10383222	178	Exon (LOC_Os01g18470.1/LOC_Os01g18470, exon 7 of 12)	4647	LOC_Os01g18470	10380948	10387869	6922
OsMYB8_peak_745	Chr1	10390230	10390483	254	Exon (LOC_Os01g18480.1/LOC_Os01g18480, exon 1 of 10)	845	LOC_Os01g18480	10389385	10396284	6900
OsMYB8_peak_746	Chr1	10395719	10395943	225	Intron (LOC_Os01g18480.1/LOC_Os01g18480, intron 9 of 9)	4292	LOC_Os01g18490	10399945	10400235	291
OsMYB8_peak_747	Chr1	10434194	10434375	182	Promoter (1-2kb)	-1471	LOC_Os01g18530	10431473	10432723	1251
OsMYB8_peak_748	Chr1	10450365	10450570	206	Distal Intergenic	3864	LOC_Os01g18550	10451842	10454434	2593
OsMYB8_peak_749	Chr1	10467844	10468041	198	Promoter (2-3kb)	-2499	LOC_Os01g18584	10470540	10478800	8261
OsMYB8_peak_750	Chr1	10502241	10502659	419	Promoter (1-2kb)	-1298	LOC_Os01g18640	10496604	10500943	4340
OsMYB8_peak_751	Chr1	10519338	10519617	280	Intron (LOC_Os01g18670.1/LOC_Os01g18670, intron 4 of 10)	1665	LOC_Os01g18670	10515723	10521282	5560
OsMYB8_peak_752	Chr1	10522598	10522851	254	Promoter (1-2kb)	-1316	LOC_Os01g18670	10515723	10521282	5560
OsMYB8_peak_753	Chr1	10563001	10563228	228	Promoter (2-3kb)	-2032	LOC_Os01g18730	10559887	10560969	1083
OsMYB8_peak_754	Chr1	10564210	10564386	177	Intron (LOC_Os01g18744.1/LOC_Os01g18744, intron 1 of 1)	939	LOC_Os01g18744	10561328	10565325	3998
OsMYB8_peak_755	Chr1	10570819	10571001	183	Distal Intergenic	3220	LOC_Os01g18760	10572707	10574221	1515
OsMYB8_peak_756	Chr1	10581688	10581903	216	Promoter (1-2kb)	-1260	LOC_Os01g18780	10578399	10580428	2030
OsMYB8_peak_757	Chr1	10586633	10587079	447	Distal Intergenic	-6205	LOC_Os01g18780	10578399	10580428	2030
OsMYB8_peak_758	Chr1	10590035	10590276	242	Distal Intergenic	-7523	LOC_Os01g18790	10597799	10598302	504
OsMYB8_peak_759	Chr1	10593515	10593688	174	Distal Intergenic	-4111	LOC_Os01g18790	10597799	10598302	504
OsMYB8_peak_760	Chr1	10602640	10602984	345	Distal Intergenic	4841	LOC_Os01g18790	10597799	10598302	504
OsMYB8_peak_761	Chr1	10608555	10608782	228	Distal Intergenic	10756	LOC_Os01g18790	10597799	10598302	504
OsMYB8_peak_762	Chr1	10660886	10661167	282	Promoter (<=1kb)	-749	LOC_Os01g18860	10657463	10660137	2675
OsMYB8_peak_763	Chr1	10695604	10695792	189	Exon (LOC_Os01g18920.1/LOC_Os01g18920, exon 1 of 3)	122	LOC_Os01g18920	10693327	10695914	2588
OsMYB8_peak_764	Chr1	10711029	10711329	301	Distal Intergenic	2942	LOC_Os01g18950	10713139	10714271	1133
OsMYB8_peak_765	Chr1	10714440	10714667	228	Promoter (<=1kb)	-169	LOC_Os01g18950	10713139	10714271	1133
OsMYB8_peak_766	Chr1	10730153	10730366	214	Promoter (2-3kb)	-2246	LOC_Os01g18990	10732612	10734567	1956
OsMYB8_peak_767	Chr1	10732187	10732439	253	Promoter (<=1kb)	-173	LOC_Os01g18990	10732612	10734567	1956
OsMYB8_peak_768	Chr1	10741115	10741330	216	Distal Intergenic	2147	LOC_Os01g19010	10741340	10743477	2138
OsMYB8_peak_769	Chr1	10755280	10755546	267	Distal Intergenic	-5046	LOC_Os01g19020	10748603	10750234	1632
OsMYB8_peak_770	Chr1	10756372	10756594	223	Distal Intergenic	5558	LOC_Os01g19030	10758624	10762152	3529
OsMYB8_peak_771	Chr1	10762603	10762875	273	Promoter (<=1kb)	-451	LOC_Os01g19030	10758624	10762152	3529
OsMYB8_peak_772	Chr1	10763015	10763215	201	Promoter (<=1kb)	-863	LOC_Os01g19030	10758624	10762152	3529
OsMYB8_peak_773	Chr1	10767860	10768087	228	Distal Intergenic	-5708	LOC_Os01g19030	10758624	10762152	3529
OsMYB8_peak_774	Chr1	10770737	10770947	211	Distal Intergenic	6998	LOC_Os01g19050	10772988	10777945	4958
OsMYB8_peak_775	Chr1	10803008	10803211	204	Exon (LOC_Os01g19120.1/LOC_Os01g19120, exon 3 of 6)	1316	LOC_Os01g19120	10802151	10804527	2377
OsMYB8_peak_776	Chr1	10808867	10809118	252	Promoter (<=1kb)	-786	LOC_Os01g19130	10805496	10808081	2586
OsMYB8_peak_777	Chr1	10811541	10811807	267	Distal Intergenic	-3460	LOC_Os01g19130	10805496	10808081	2586
OsMYB8_peak_778	Chr1	10814852	10815159	308	Intron (LOC_Os01g19140.1/LOC_Os01g19140, intron 9 of 9)	3371	LOC_Os01g19140	10813997	10818530	4534
OsMYB8_peak_779	Chr1	10834406	10834747	342	Distal Intergenic	4361	LOC_Os01g19170	10830045	10831911	1867
OsMYB8_peak_780	Chr1	10851719	10852007	289	Promoter (1-2kb)	-1794	LOC_Os01g19190	10853801	10859425	5625
OsMYB8_peak_781	Chr1	10852429	10852853	425	Promoter (<=1kb)	-948	LOC_Os01g19190	10853801	10859425	5625
OsMYB8_peak_782	Chr1	10863997	10864365	369	Promoter (<=1kb)	-676	LOC_Os01g19200	10860048	10863321	3274
OsMYB8_peak_783	Chr1	10874394	10874662	269	Promoter (1-2kb)	-1079	LOC_Os01g19230	10875741	10876344	604
OsMYB8_peak_784	Chr1	10888782	10888956	175	Promoter (2-3kb)	-2854	LOC_Os01g19260	10891810	10893810	2001
OsMYB8_peak_785	Chr1	10889256	10889425	170	Promoter (2-3kb)	-2385	LOC_Os01g19260	10891810	10893810	2001
OsMYB8_peak_786	Chr1	10890006	10890239	234	Promoter (1-2kb)	-1571	LOC_Os01g19260	10891810	10893810	2001
OsMYB8_peak_787	Chr1	10894014	10894423	410	Promoter (1-2kb)	-1179	LOC_Os01g19270	10895602	10897796	2195
OsMYB8_peak_788	Chr1	10904980	10905189	210	Distal Intergenic	-4533	LOC_Os01g19280	10899088	10900447	1360
OsMYB8_peak_789	Chr1	10931113	10931370	258	Promoter (<=1kb)	-254	LOC_Os01g19320	10931624	10933061	1438
OsMYB8_peak_790	Chr1	10937313	10937549	237	Distal Intergenic	2418	LOC_Os01g19330	10934895	10935992	1098
OsMYB8_peak_791	Chr1	10941782	10941977	196	Distal Intergenic	-3315	LOC_Os01g19340	10945292	10945711	420
OsMYB8_peak_792	Chr1	10953163	10953349	187	Exon (LOC_Os01g19360.1/LOC_Os01g19360, exon 1 of 4)	693	LOC_Os01g19360	10952470	10956289	3820
OsMYB8_peak_793	Chr1	10959049	10959478	430	Distal Intergenic	2918	LOC_Os01g19370	10961015	10962396	1382
OsMYB8_peak_794	Chr1	10995804	10996023	220	Promoter (1-2kb)	-1570	LOC_Os01g19440	10997593	10999294	1702
OsMYB8_peak_795	Chr1	10996306	10996491	186	Promoter (1-2kb)	-1102	LOC_Os01g19440	10997593	10999294	1702
OsMYB8_peak_796	Chr1	11005140	11005446	307	Intron (LOC_Os01g19450.1/LOC_Os01g19450, intron 1 of 16)	567	LOC_Os01g19450	10999316	11006013	6698
OsMYB8_peak_797	Chr1	11010280	11010506	227	Distal Intergenic	-3743	LOC_Os01g19460	11014249	11020364	6116
OsMYB8_peak_798	Chr1	11012900	11013093	194	Promoter (1-2kb)	-1156	LOC_Os01g19460	11014249	11020364	6116
OsMYB8_peak_799	Chr1	11014492	11014755	264	Exon (LOC_Os01g19460.1/LOC_Os01g19460, exon 2 of 12)	243	LOC_Os01g19460	11014249	11020364	6116
OsMYB8_peak_800	Chr1	11019608	11019794	187	Exon (LOC_Os01g19460.1/LOC_Os01g19460, exon 12 of 12)	5359	LOC_Os01g19460	11014249	11020364	6116
OsMYB8_peak_801	Chr1	11039753	11039943	191	Promoter (<=1kb)	-883	LOC_Os01g19470	11025443	11038870	13428
OsMYB8_peak_802	Chr1	11068179	11068353	175	Intron (LOC_Os01g19490.1/LOC_Os01g19490, intron 1 of 1)	421	LOC_Os01g19490	11064694	11068774	4081
OsMYB8_peak_803	Chr1	11069977	11070192	216	Promoter (1-2kb)	-1203	LOC_Os01g19490	11064694	11068774	4081
OsMYB8_peak_804	Chr1	11080051	11080274	224	Intron (LOC_Os01g19529.1/LOC_Os01g19529, intron 1 of 1)	3208	LOC_Os01g19529	11078199	11083482	5284
OsMYB8_peak_805	Chr1	11085084	11085256	173	Promoter (1-2kb)	-1602	LOC_Os01g19529	11078199	11083482	5284
OsMYB8_peak_806	Chr1	11103737	11103963	227	Promoter (1-2kb)	-1117	LOC_Os01g19590	11100019	11102620	2602
OsMYB8_peak_807	Chr1	11116561	11116839	279	Distal Intergenic	-3018	LOC_Os01g19610	11109804	11113543	3740
OsMYB8_peak_808	Chr1	11117561	11117817	257	Distal Intergenic	-4018	LOC_Os01g19610	11109804	11113543	3740
OsMYB8_peak_809	Chr1	11123807	11124002	196	Promoter (<=1kb)	-759	LOC_Os01g19620	11124761	11127923	3163
OsMYB8_peak_810	Chr1	11128963	11129181	219	Promoter (<=1kb)	-240	LOC_Os01g19630	11129421	11131876	2456
OsMYB8_peak_811	Chr1	11134249	11134448	200	Distal Intergenic	3797	LOC_Os01g19640	11137193	11138245	1053
OsMYB8_peak_812	Chr1	11141248	11141610	363	Promoter (<=1kb)	-512	LOC_Os01g19650	11142122	11148181	6060
OsMYB8_peak_813	Chr1	11165492	11165747	256	Promoter (1-2kb)	-1201	LOC_Os01g19694	11166948	11174452	7505
OsMYB8_peak_814	Chr1	11174059	11174339	281	3' UTR	6265	LOC_Os01g19710	11177124	11180604	3481
OsMYB8_peak_815	Chr1	11175990	11176235	246	Distal Intergenic	4369	LOC_Os01g19710	11177124	11180604	3481
OsMYB8_peak_816	Chr1	11185768	11185937	170	Promoter (<=1kb)	-333	LOC_Os01g19720	11182542	11185435	2894
OsMYB8_peak_817	Chr1	11204844	11205066	223	Promoter (1-2kb)	-1509	LOC_Os01g19740	11202595	11203335	741
OsMYB8_peak_818	Chr1	11210581	11210815	235	Promoter (1-2kb)	-1030	LOC_Os01g19760	11211845	11221400	9556
OsMYB8_peak_819	Chr1	11211634	11211882	249	Promoter (<=1kb)	0	LOC_Os01g19760	11211845	11221400	9556
OsMYB8_peak_820	Chr1	11220630	11220935	306	Intron (LOC_Os01g19760.1/LOC_Os01g19760, intron 10 of 10)	2718	LOC_Os01g19770	11221765	11223653	1889
OsMYB8_peak_821	Chr1	11226176	11226420	245	Promoter (1-2kb)	-1181	LOC_Os01g19790	11227601	11227945	345
OsMYB8_peak_822	Chr1	11226754	11226990	237	Promoter (<=1kb)	-611	LOC_Os01g19790	11227601	11227945	345
OsMYB8_peak_823	Chr1	11228924	11229145	222	Distal Intergenic	1323	LOC_Os01g19790	11227601	11227945	345
OsMYB8_peak_824	Chr1	11237777	11237975	199	Promoter (2-3kb)	-2966	LOC_Os01g19800	11231972	11234811	2840
OsMYB8_peak_825	Chr1	11243174	11243442	269	Promoter (1-2kb)	-1755	LOC_Os01g19820	11245197	11246756	1560
OsMYB8_peak_826	Chr1	11253356	11253649	294	Promoter (2-3kb)	-2124	LOC_Os01g19840	11249654	11251232	1579
OsMYB8_peak_827	Chr1	11266616	11266843	228	Promoter (<=1kb)	-480	LOC_Os01g19860	11264170	11266136	1967
OsMYB8_peak_828	Chr1	11269755	11269958	204	Promoter (2-3kb)	-2197	LOC_Os01g19870	11272155	11278214	6060
OsMYB8_peak_829	Chr1	11295015	11295184	170	Exon (LOC_Os01g19894.1/LOC_Os01g19894, exon 10 of 15)	10621	LOC_Os01g19894	11292665	11305805	13141
OsMYB8_peak_830	Chr1	11299875	11300044	170	Exon (LOC_Os01g19894.1/LOC_Os01g19894, exon 6 of 15)	5761	LOC_Os01g19894	11292665	11305805	13141
OsMYB8_peak_831	Chr1	11301546	11301719	174	Intron (LOC_Os01g19894.1/LOC_Os01g19894, intron 3 of 14)	4086	LOC_Os01g19894	11292665	11305805	13141
OsMYB8_peak_832	Chr1	11309892	11310148	257	Exon (LOC_Os01g19920.1/LOC_Os01g19920, exon 3 of 4)	1703	LOC_Os01g19920	11309445	11311851	2407
OsMYB8_peak_833	Chr1	11335192	11335511	320	Downstream (<=300bp)	8859	LOC_Os01g19960	11326333	11334931	8599
OsMYB8_peak_834	Chr1	11364289	11364467	179	3' UTR	877	LOC_Os01g19990	11364355	11365344	990
OsMYB8_peak_835	Chr1	11365829	11366230	402	Promoter (<=1kb)	-485	LOC_Os01g19990	11364355	11365344	990
OsMYB8_peak_836	Chr1	11366560	11366764	205	Distal Intergenic	500	LOC_Os01g20000	11367016	11367264	249
OsMYB8_peak_837	Chr1	11380898	11381123	226	Distal Intergenic	1910	LOC_Os01g20030	11378988	11379725	738
OsMYB8_peak_838	Chr1	11387945	11388127	183	Promoter (<=1kb)	-291	LOC_Os01g20050	11386070	11387654	1585
OsMYB8_peak_839	Chr1	11402606	11402882	277	Promoter (1-2kb)	-1574	LOC_Os01g20080	11398914	11401032	2119
OsMYB8_peak_840	Chr1	11411008	11411206	199	Promoter (<=1kb)	-925	LOC_Os01g20110	11412131	11421047	8917
OsMYB8_peak_841	Chr1	11425398	11425730	333	Distal Intergenic	5237	LOC_Os01g20120	11426336	11430967	4632
OsMYB8_peak_842	Chr1	11449055	11449311	257	Exon (LOC_Os01g20150.1/LOC_Os01g20150, exon 6 of 7)	2651	LOC_Os01g20150	11446404	11449442	3039
OsMYB8_peak_843	Chr1	11457897	11458082	186	Distal Intergenic	5360	LOC_Os01g20160	11458955	11463442	4488
OsMYB8_peak_844	Chr1	11470635	11470989	355	Promoter (1-2kb)	-1478	LOC_Os01g20170	11472467	11475066	2600
OsMYB8_peak_845	Chr1	11514902	11515090	189	Promoter (<=1kb)	-231	LOC_Os01g20208	11515321	11515989	669
OsMYB8_peak_846	Chr1	11520444	11520638	195	Exon (LOC_Os01g20700.1/LOC_Os01g20700, exon 2 of 4)	2756	LOC_Os01g20700	11517688	11521595	3908
OsMYB8_peak_847	Chr1	11563124	11563315	192	Intron (LOC_Os01g20760.1/LOC_Os01g20760, intron 1 of 11)	594	LOC_Os01g20760	11562530	11568879	6350
OsMYB8_peak_848	Chr1	11569042	11569303	262	Downstream (<=300bp)	6512	LOC_Os01g20760	11562530	11568879	6350
OsMYB8_peak_849	Chr1	11577222	11577455	234	Distal Intergenic	4395	LOC_Os01g20770	11581013	11581850	838
OsMYB8_peak_850	Chr1	11583534	11583790	257	Promoter (1-2kb)	-1684	LOC_Os01g20770	11581013	11581850	838
OsMYB8_peak_851	Chr1	11597626	11597813	188	Promoter (1-2kb)	-1292	LOC_Os01g20810	11595631	11596334	704
OsMYB8_peak_852	Chr1	11629574	11629950	377	Intron (LOC_Os01g20860.1/LOC_Os01g20860, intron 10 of 17)	-4929	LOC_Os01g20850	11624254	11624645	392
OsMYB8_peak_853	Chr1	11641577	11641765	189	Distal Intergenic	-4501	LOC_Os01g20860	11625658	11637076	11419
OsMYB8_peak_854	Chr1	11648617	11648800	184	Distal Intergenic	990	LOC_Os01g20870	11647627	11647974	348
OsMYB8_peak_855	Chr1	11675977	11676292	316	Promoter (1-2kb)	-1191	LOC_Os01g20900	11677483	11681889	4407
OsMYB8_peak_856	Chr1	11679976	11680200	225	Intron (LOC_Os01g20900.1/LOC_Os01g20900, intron 1 of 5)	2493	LOC_Os01g20900	11677483	11685307	7825
OsMYB8_peak_857	Chr1	11694668	11694921	254	Intron (LOC_Os01g20940.1/LOC_Os01g20940, intron 1 of 10)	859	LOC_Os01g20940	11693809	11700025	6217
OsMYB8_peak_858	Chr1	11699650	11699836	187	3' UTR	4817	LOC_Os01g20950	11703247	11704653	1407
OsMYB8_peak_859	Chr1	11716495	11716753	259	Exon (LOC_Os01g20980.1/LOC_Os01g20980, exon 1 of 2)	1031	LOC_Os01g20980	11715165	11717784	2620
OsMYB8_peak_860	Chr1	11730509	11730691	183	Distal Intergenic	3084	LOC_Os01g21010	11727425	11730043	2619
OsMYB8_peak_861	Chr1	11734818	11735061	244	Promoter (2-3kb)	-2804	LOC_Os01g21020	11737865	11738367	503
OsMYB8_peak_862	Chr1	11750867	11751139	273	Downstream (<=300bp)	2265	LOC_Os01g21050	11752736	11753404	669
OsMYB8_peak_863	Chr1	11761098	11761368	271	Promoter (<=1kb)	-37	LOC_Os01g21080	11761405	11762013	609
OsMYB8_peak_864	Chr1	11764169	11764354	186	Exon (LOC_Os01g21090.1/LOC_Os01g21090, exon 1 of 2)	241	LOC_Os01g21090	11762633	11764595	1963
OsMYB8_peak_865	Chr1	11787634	11787831	198	Distal Intergenic	3724	LOC_Os01g21120	11783910	11785001	1092
OsMYB8_peak_866	Chr1	11819917	11820140	224	Exon (LOC_Os01g21190.1/LOC_Os01g21190, exon 5 of 11)	3674	LOC_Os01g21190	11817810	11823814	6005
OsMYB8_peak_867	Chr1	11832324	11832503	180	Exon (LOC_Os01g21210.1/LOC_Os01g21210, exon 2 of 13)	717	LOC_Os01g21210	11831607	11839055	7449
OsMYB8_peak_868	Chr1	11834245	11834426	182	Exon (LOC_Os01g21210.1/LOC_Os01g21210, exon 6 of 13)	2638	LOC_Os01g21210	11831607	11839055	7449
OsMYB8_peak_869	Chr1	11853666	11853838	173	Promoter (1-2kb)	-1714	LOC_Os01g21240	11855552	11858974	3423
OsMYB8_peak_870	Chr1	11891786	11891994	209	Distal Intergenic	4931	LOC_Os01g21290	11886855	11890058	3204
OsMYB8_peak_871	Chr1	11901414	11901611	198	3' UTR	-3801	LOC_Os01g21310	11905412	11906678	1267
OsMYB8_peak_872	Chr1	11912820	11913036	217	Promoter (1-2kb)	-1904	LOC_Os01g21320	11906864	11910916	4053
OsMYB8_peak_873	Chr1	11916306	11916521	216	Distal Intergenic	1388	LOC_Os01g21340	11917508	11917909	402
OsMYB8_peak_874	Chr1	11927483	11927718	236	Distal Intergenic	4170	LOC_Os01g21350	11930353	11931888	1536
OsMYB8_peak_875	Chr1	11932892	11933287	396	Promoter (1-2kb)	-1004	LOC_Os01g21350	11930353	11931888	1536
OsMYB8_peak_876	Chr1	11953028	11953229	202	Distal Intergenic	2220	LOC_Os01g21410	11953342	11955449	2108
OsMYB8_peak_877	Chr1	11953636	11953900	265	Exon (LOC_Os01g21410.1/LOC_Os01g21410, exon 2 of 2)	1549	LOC_Os01g21410	11953342	11955449	2108
OsMYB8_peak_878	Chr1	11961829	11962054	226	Exon (LOC_Os01g21420.1/LOC_Os01g21420, exon 7 of 14)	4586	LOC_Os01g21420	11957243	11964812	7570
OsMYB8_peak_879	Chr1	11972454	11972696	243	Promoter (1-2kb)	-1433	LOC_Os01g21450	11974129	11981959	7831
OsMYB8_peak_880	Chr1	11978912	11979138	227	Intron (LOC_Os01g21450.3/LOC_Os01g21450, intron 4 of 5)	4255	LOC_Os01g21450	11974657	11981959	7303
OsMYB8_peak_881	Chr1	11995944	11996149	206	Promoter (2-3kb)	-2261	LOC_Os01g21480	11992632	11993683	1052
OsMYB8_peak_882	Chr1	11997701	11997974	274	Distal Intergenic	-4018	LOC_Os01g21480	11992632	11993683	1052
OsMYB8_peak_883	Chr1	12008710	12008896	187	Distal Intergenic	2914	LOC_Os01g21500	12010580	12011810	1231
OsMYB8_peak_884	Chr1	12028028	12028293	266	Promoter (<=1kb)	-738	LOC_Os01g21510	12022563	12027290	4728
OsMYB8_peak_885	Chr1	12059384	12059659	276	Distal Intergenic	2107	LOC_Os01g21550	12057277	12057723	447
OsMYB8_peak_886	Chr1	12098108	12098313	206	Promoter (<=1kb)	-678	LOC_Os01g21600	12098991	12102228	3238
OsMYB8_peak_887	Chr1	12142799	12143120	322	Distal Intergenic	-9601	LOC_Os01g21650	12129594	12133198	3605
OsMYB8_peak_888	Chr1	12155305	12155545	241	Intron (LOC_Os01g21660.1/LOC_Os01g21660, intron 2 of 3)	620	LOC_Os01g21660	12154685	12156630	1946
OsMYB8_peak_889	Chr1	12190312	12190493	182	Promoter (<=1kb)	-969	LOC_Os01g21720	12187950	12189343	1394
OsMYB8_peak_890	Chr1	12203294	12203553	260	3' UTR	525	LOC_Os01g21740	12203402	12204078	677
OsMYB8_peak_891	Chr1	12211386	12211575	190	Distal Intergenic	1801	LOC_Os01g21760	12209585	12210813	1229
OsMYB8_peak_892	Chr1	12215288	12215495	208	Distal Intergenic	-4853	LOC_Os01g21780	12220348	12224299	3952
OsMYB8_peak_893	Chr1	12215899	12216118	220	Distal Intergenic	-4230	LOC_Os01g21780	12220348	12224299	3952
OsMYB8_peak_894	Chr1	12231222	12231451	230	Exon (LOC_Os01g21800.1/LOC_Os01g21800, exon 1 of 2)	60	LOC_Os01g21800	12231162	12231556	395
OsMYB8_peak_895	Chr1	12251691	12251884	194	Exon (LOC_Os01g21840.1/LOC_Os01g21840, exon 1 of 10)	704	LOC_Os01g21840	12250987	12257719	6733
OsMYB8_peak_896	Chr1	12257175	12257355	181	Intron (LOC_Os01g21840.1/LOC_Os01g21840, intron 9 of 9)	5691	LOC_Os01g21850	12258138	12263046	4909
OsMYB8_peak_897	Chr1	12279141	12279318	178	Distal Intergenic	1208	LOC_Os01g21880	12280146	12280526	381
OsMYB8_peak_898	Chr1	12317918	12318249	332	Distal Intergenic	1143	LOC_Os01g21950	12316775	12317261	487
OsMYB8_peak_899	Chr1	12347487	12347723	237	Exon (LOC_Os01g21990.1/LOC_Os01g21990, exon 3 of 6)	3027	LOC_Os01g21990	12344460	12351233	6774
OsMYB8_peak_900	Chr1	12348415	12348649	235	Intron (LOC_Os01g21990.1/LOC_Os01g21990, intron 3 of 5)	3955	LOC_Os01g21990	12344460	12351233	6774
OsMYB8_peak_901	Chr1	12356314	12356500	187	Distal Intergenic	-3251	LOC_Os01g22000	12351454	12353063	1610
OsMYB8_peak_902	Chr1	12390325	12390599	275	Promoter (1-2kb)	-1159	LOC_Os01g22050	12381728	12389166	7439
OsMYB8_peak_903	Chr1	12403141	12403353	213	Distal Intergenic	4650	LOC_Os01g22090	12403525	12408003	4479
OsMYB8_peak_904	Chr1	12407289	12407547	259	5' UTR	456	LOC_Os01g22090	12403525	12408003	4479
OsMYB8_peak_905	Chr1	12447423	12447647	225	Promoter (1-2kb)	-1273	LOC_Os01g22150	12444630	12446150	1521
OsMYB8_peak_906	Chr1	12456605	12456829	225	Promoter (<=1kb)	-198	LOC_Os01g22170	12457027	12463693	6667
OsMYB8_peak_907	Chr1	12465465	12465710	246	Promoter (<=1kb)	-237	LOC_Os01g22180	12465947	12470870	4924
OsMYB8_peak_908	Chr1	12513428	12513642	215	Intron (LOC_Os01g22249.1/LOC_Os01g22249, intron 1 of 2)	3836	LOC_Os01g22249	12509592	12519255	9664
OsMYB8_peak_909	Chr1	12520765	12520948	184	Promoter (<=1kb)	-84	LOC_Os01g22270	12521032	12526795	5764
OsMYB8_peak_910	Chr1	12558489	12558733	245	Distal Intergenic	-5550	LOC_Os01g22352	12564283	12570032	5750
OsMYB8_peak_911	Chr1	12564917	12565119	203	Intron (LOC_Os01g22352.1/LOC_Os01g22352, intron 1 of 2)	634	LOC_Os01g22352	12564283	12570032	5750
OsMYB8_peak_912	Chr1	12565543	12565719	177	Intron (LOC_Os01g22352.1/LOC_Os01g22352, intron 1 of 2)	1260	LOC_Os01g22352	12564283	12570032	5750
OsMYB8_peak_913	Chr1	12568064	12568303	240	Intron (LOC_Os01g22352.1/LOC_Os01g22352, intron 1 of 2)	3781	LOC_Os01g22352	12564283	12570032	5750
OsMYB8_peak_914	Chr1	12572823	12572992	170	Distal Intergenic	-5197	LOC_Os01g22370	12578189	12582301	4113
OsMYB8_peak_915	Chr1	12577380	12577609	230	Promoter (<=1kb)	-580	LOC_Os01g22370	12578189	12582301	4113
OsMYB8_peak_916	Chr1	12577905	12578081	177	Promoter (<=1kb)	-108	LOC_Os01g22370	12578189	12582301	4113
OsMYB8_peak_917	Chr1	12588776	12588945	170	Exon (LOC_Os01g22390.2/LOC_Os01g22390, exon 10 of 18)	-5314	LOC_Os01g22380	12582735	12583462	728
OsMYB8_peak_918	Chr1	12598744	12598972	229	Promoter (<=1kb)	-796	LOC_Os01g22410	12599768	12603004	3237
OsMYB8_peak_919	Chr1	12610535	12610760	226	Promoter (<=1kb)	-742	LOC_Os01g22420	12603635	12609793	6159
OsMYB8_peak_920	Chr1	12627752	12627921	170	Promoter (<=1kb)	-105	LOC_Os01g22450	12628026	12629938	1913
OsMYB8_peak_921	Chr1	12642984	12643177	194	Promoter (2-3kb)	-2309	LOC_Os01g22480	12636443	12640675	4233
OsMYB8_peak_922	Chr1	12662855	12663086	232	Distal Intergenic	1940	LOC_Os01g22530	12660915	12661401	487
OsMYB8_peak_923	Chr1	12674247	12674505	259	Promoter (1-2kb)	-1490	LOC_Os01g22550	12667343	12672757	5415
OsMYB8_peak_924	Chr1	12681271	12681513	243	Distal Intergenic	1915	LOC_Os01g22570	12682333	12683428	1096
OsMYB8_peak_925	Chr1	12695059	12695245	187	Distal Intergenic	-6499	LOC_Os01g22590	12701744	12704572	2829
OsMYB8_peak_926	Chr1	12708916	12709181	266	Intron (LOC_Os01g22600.1/LOC_Os01g22600, intron 1 of 5)	627	LOC_Os01g22600	12704700	12709808	5109
OsMYB8_peak_927	Chr1	12727482	12727696	215	Exon (LOC_Os01g22630.1/LOC_Os01g22630, exon 4 of 7)	2199	LOC_Os01g22630	12725283	12731526	6244
OsMYB8_peak_928	Chr1	12732571	12732922	352	Promoter (1-2kb)	-1176	LOC_Os01g22640	12734098	12738112	4015
OsMYB8_peak_929	Chr1	12750101	12750338	238	Promoter (1-2kb)	-1561	LOC_Os01g22680	12751899	12753162	1264
OsMYB8_peak_930	Chr1	12751455	12751836	382	Promoter (<=1kb)	-63	LOC_Os01g22680	12751899	12753162	1264
OsMYB8_peak_931	Chr1	12792896	12793140	245	Promoter (1-2kb)	-1201	LOC_Os01g22750	12785540	12791695	6156
OsMYB8_peak_932	Chr1	12800303	12800556	254	Promoter (1-2kb)	-1701	LOC_Os01g22760	12797195	12798602	1408
OsMYB8_peak_933	Chr1	12802992	12803214	223	Distal Intergenic	495	LOC_Os01g22770	12803326	12803709	384
OsMYB8_peak_934	Chr1	12820999	12821245	247	Promoter (<=1kb)	-312	LOC_Os01g22820	12821557	12821908	352
OsMYB8_peak_935	Chr1	12831442	12831639	198	Distal Intergenic	3688	LOC_Os01g22840	12832002	12835327	3326
OsMYB8_peak_936	Chr1	12837271	12837544	274	Promoter (1-2kb)	-1944	LOC_Os01g22840	12832002	12835327	3326
OsMYB8_peak_937	Chr1	12841919	12842193	275	Promoter (1-2kb)	-1596	LOC_Os01g22850	12838715	12840323	1609
OsMYB8_peak_938	Chr1	12846230	12846504	275	Distal Intergenic	1484	LOC_Os01g22860	12844746	12845348	603
OsMYB8_peak_939	Chr1	12851589	12851866	278	Intron (LOC_Os01g22870.1/LOC_Os01g22870, intron 4 of 5)	2677	LOC_Os01g22870	12848912	12853410	4499
OsMYB8_peak_940	Chr1	12855963	12856304	342	Distal Intergenic	3064	LOC_Os01g22880	12858637	12859368	732
OsMYB8_peak_941	Chr1	12870198	12870386	189	Promoter (<=1kb)	0	LOC_Os01g22900	12870228	12874264	4037
OsMYB8_peak_942	Chr1	12900686	12901034	349	Intron (LOC_Os01g22954.1/LOC_Os01g22954, intron 7 of 9)	4512	LOC_Os01g22954	12896174	12915380	19207
OsMYB8_peak_943	Chr1	12905602	12905850	249	Intron (LOC_Os01g22954.1/LOC_Os01g22954, intron 7 of 9)	9428	LOC_Os01g22954	12896174	12915380	19207
OsMYB8_peak_944	Chr1	12909840	12910146	307	Intron (LOC_Os01g22954.1/LOC_Os01g22954, intron 7 of 9)	9064	LOC_Os01g22980	12914948	12919210	4263
OsMYB8_peak_945	Chr1	12925741	12925926	186	Promoter (<=1kb)	-939	LOC_Os01g22990	12921466	12924802	3337
OsMYB8_peak_946	Chr1	12943306	12943590	285	Promoter (2-3kb)	-2133	LOC_Os01g23010	12945723	12946007	285
OsMYB8_peak_947	Chr1	12949961	12950194	234	Promoter (<=1kb)	-176	LOC_Os01g23020	12950370	12957099	6730
OsMYB8_peak_948	Chr1	12958889	12959117	229	Distal Intergenic	8519	LOC_Os01g23020	12950370	12957099	6730
OsMYB8_peak_949	Chr1	12969089	12969341	253	Promoter (<=1kb)	-173	LOC_Os01g23040	12962650	12968916	6267
OsMYB8_peak_950	Chr1	12985452	12985752	301	Distal Intergenic	4589	LOC_Os01g23080	12989499	12990341	843
OsMYB8_peak_951	Chr1	13017907	13018098	192	Promoter (<=1kb)	-703	LOC_Os01g23160	13018801	13021215	2415
OsMYB8_peak_952	Chr1	13043125	13043345	221	Distal Intergenic	-5073	LOC_Os01g23210	13048418	13053898	5481
OsMYB8_peak_953	Chr1	13044654	13044967	314	Distal Intergenic	-3451	LOC_Os01g23210	13048418	13053898	5481
OsMYB8_peak_954	Chr1	13057325	13057610	286	Distal Intergenic	-7035	LOC_Os01g23230	13064645	13065403	759
OsMYB8_peak_955	Chr1	13058719	13058964	246	Distal Intergenic	-5681	LOC_Os01g23230	13064645	13065403	759
OsMYB8_peak_956	Chr1	13069693	13069977	285	Distal Intergenic	-3007	LOC_Os01g23239	13066384	13066686	303
OsMYB8_peak_957	Chr1	13074094	13074284	191	Exon (LOC_Os01g23260.1/LOC_Os01g23260, exon 1 of 2)	88	LOC_Os01g23260	13073618	13074372	755
OsMYB8_peak_958	Chr1	13076766	13077022	257	Intron (LOC_Os01g23270.1/LOC_Os01g23270, intron 1 of 2)	166	LOC_Os01g23270	13076600	13079035	2436
OsMYB8_peak_959	Chr1	13085523	13085751	229	Promoter (<=1kb)	-203	LOC_Os01g23300	13085954	13086689	736
OsMYB8_peak_960	Chr1	13088289	13088459	171	Promoter (1-2kb)	-1781	LOC_Os01g23310	13090240	13094306	4067
OsMYB8_peak_961	Chr1	13097534	13097818	285	Exon (LOC_Os01g23320.1/LOC_Os01g23320, exon 1 of 5)	133	LOC_Os01g23320	13094452	13097951	3500
OsMYB8_peak_962	Chr1	13098147	13098418	272	Promoter (<=1kb)	-196	LOC_Os01g23320	13094452	13097951	3500
OsMYB8_peak_963	Chr1	13101162	13101331	170	Distal Intergenic	-3211	LOC_Os01g23320	13094452	13097951	3500
OsMYB8_peak_964	Chr1	13116348	13116583	236	Promoter (<=1kb)	-389	LOC_Os01g23340	13114083	13115959	1877
OsMYB8_peak_965	Chr1	13122675	13122881	207	Distal Intergenic	-6716	LOC_Os01g23340	13114083	13115959	1877
OsMYB8_peak_966	Chr1	13123940	13124199	260	Distal Intergenic	-6324	LOC_Os01g23350	13130523	13131199	677
OsMYB8_peak_967	Chr1	13125900	13126163	264	Distal Intergenic	-4360	LOC_Os01g23350	13130523	13131199	677
OsMYB8_peak_968	Chr1	13127758	13127956	199	Promoter (2-3kb)	-2567	LOC_Os01g23350	13130523	13131199	677
OsMYB8_peak_969	Chr1	13167691	13167893	203	Exon (LOC_Os01g23430.1/LOC_Os01g23430, exon 3 of 12)	1312	LOC_Os01g23430	13164378	13169205	4828
OsMYB8_peak_970	Chr1	13181461	13181636	176	Intron (LOC_Os01g23460.1/LOC_Os01g23460, intron 1 of 1)	1154	LOC_Os01g23460	13180307	13182788	2482
OsMYB8_peak_971	Chr1	13188502	13188696	195	Promoter (<=1kb)	-219	LOC_Os01g23490	13188915	13190413	1499
OsMYB8_peak_972	Chr1	13232867	13233063	197	Promoter (<=1kb)	-247	LOC_Os01g23570	13233310	13234071	762
OsMYB8_peak_973	Chr1	13273784	13273990	207	Intron (LOC_Os01g23610.1/LOC_Os01g23610, intron 1 of 14)	1170	LOC_Os01g23610	13272614	13282201	9588
OsMYB8_peak_974	Chr1	13291129	13291305	177	Promoter (<=1kb)	-33	LOC_Os01g23630	13291338	13294467	3130
OsMYB8_peak_975	Chr1	13297661	13297895	235	Intron (LOC_Os01g23640.1/LOC_Os01g23640, intron 5 of 13)	1320	LOC_Os01g23640	13296341	13303371	7031
OsMYB8_peak_976	Chr1	13299414	13299657	244	Intron (LOC_Os01g23640.1/LOC_Os01g23640, intron 7 of 13)	3073	LOC_Os01g23640	13296341	13303371	7031
OsMYB8_peak_977	Chr1	13309512	13309681	170	Promoter (<=1kb)	-297	LOC_Os01g23650	13309978	13310316	339
OsMYB8_peak_978	Chr1	13314238	13314465	228	Promoter (<=1kb)	0	LOC_Os01g23670	13314434	13315391	958
OsMYB8_peak_979	Chr1	13323766	13323936	171	5' UTR	11	LOC_Os01g23680	13319295	13323947	4653
OsMYB8_peak_980	Chr1	13340489	13340758	270	Promoter (<=1kb)	0	LOC_Os01g23700	13340275	13340721	447
OsMYB8_peak_981	Chr1	13349010	13349196	187	Exon (LOC_Os01g23730.1/LOC_Os01g23730, exon 1 of 1)	442	LOC_Os01g23730	13348568	13349371	804
OsMYB8_peak_982	Chr1	13359332	13359642	311	Promoter (<=1kb)	-475	LOC_Os01g23750	13360117	13361337	1221
OsMYB8_peak_983	Chr1	13420933	13421126	194	Distal Intergenic	3516	LOC_Os01g23850	13422753	13424642	1890
OsMYB8_peak_984	Chr1	13431716	13431964	249	Distal Intergenic	6622	LOC_Os01g23870	13436891	13438586	1696
OsMYB8_peak_985	Chr1	13442009	13442275	267	Promoter (<=1kb)	-221	LOC_Os01g23880	13442496	13443696	1201
OsMYB8_peak_986	Chr1	13445381	13445677	297	Promoter (<=1kb)	-307	LOC_Os01g23890	13444016	13445074	1059
OsMYB8_peak_987	Chr1	13456625	13456842	218	Promoter (<=1kb)	-738	LOC_Os01g23910	13454908	13455887	980
OsMYB8_peak_988	Chr1	13484056	13484265	210	Promoter (1-2kb)	-1400	LOC_Os01g23960	13475815	13482656	6842
OsMYB8_peak_989	Chr1	13489755	13489982	228	Exon (LOC_Os01g23970.1/LOC_Os01g23970, exon 3 of 4)	1850	LOC_Os01g23970	13487905	13490291	2387
OsMYB8_peak_990	Chr1	13494531	13494761	231	Promoter (1-2kb)	-1517	LOC_Os01g23980	13496278	13502236	5959
OsMYB8_peak_991	Chr1	13522031	13522209	179	Exon (LOC_Os01g24010.1/LOC_Os01g24010, exon 5 of 23)	4513	LOC_Os01g24010	13517518	13528480	10963
OsMYB8_peak_992	Chr1	13533109	13533507	399	Promoter (1-2kb)	-1332	LOC_Os01g24020	13523472	13531777	8306
OsMYB8_peak_993	Chr1	13551286	13551543	258	Intron (LOC_Os01g24050.1/LOC_Os01g24050, intron 1 of 1)	914	LOC_Os01g24050	13550372	13556984	6613
OsMYB8_peak_994	Chr1	13552279	13552550	272	Intron (LOC_Os01g24050.1/LOC_Os01g24050, intron 1 of 1)	1907	LOC_Os01g24050	13550372	13556984	6613
OsMYB8_peak_995	Chr1	13566147	13566751	605	3' UTR	-3856	LOC_Os01g24070	13570607	13573322	2716
OsMYB8_peak_996	Chr1	13595944	13596297	354	Exon (LOC_Os01g24120.1/LOC_Os01g24120, exon 2 of 7)	182	LOC_Os01g24120	13595762	13598586	2825
OsMYB8_peak_997	Chr1	13598578	13598758	181	Exon (LOC_Os01g24120.1/LOC_Os01g24120, exon 7 of 7)	2816	LOC_Os01g24120	13595762	13598586	2825
OsMYB8_peak_998	Chr1	13603304	13603551	248	Intron (LOC_Os01g24130.1/LOC_Os01g24130, intron 1 of 4)	880	LOC_Os01g24130	13601556	13604431	2876
OsMYB8_peak_999	Chr1	13608218	13608533	316	Distal Intergenic	-3787	LOC_Os01g24130	13601556	13604431	2876
OsMYB8_peak_1000	Chr1	13616262	13616438	177	Promoter (1-2kb)	-1070	LOC_Os01g24150	13617508	13618144	637
OsMYB8_peak_1001	Chr1	13645243	13645452	210	Exon (LOC_Os01g24210.1/LOC_Os01g24210, exon 2 of 4)	1258	LOC_Os01g24210	13643985	13646640	2656
OsMYB8_peak_1002	Chr1	13648500	13648670	171	Exon (LOC_Os01g24220.1/LOC_Os01g24220, exon 1 of 3)	384	LOC_Os01g24220	13648116	13650479	2364
OsMYB8_peak_1003	Chr1	13652839	13653082	244	Distal Intergenic	4107	LOC_Os01g24230	13655806	13657189	1384
OsMYB8_peak_1004	Chr1	13659966	13660235	270	Promoter (1-2kb)	-1767	LOC_Os01g24240	13662002	13664774	2773
OsMYB8_peak_1005	Chr1	13663954	13664320	367	Exon (LOC_Os01g24240.1/LOC_Os01g24240, exon 3 of 3)	1952	LOC_Os01g24240	13662002	13664774	2773
OsMYB8_peak_1006	Chr1	13677531	13677705	175	Promoter (<=1kb)	-674	LOC_Os01g24280	13678379	13679061	683
OsMYB8_peak_1007	Chr1	13679135	13679361	227	Downstream (<=300bp)	756	LOC_Os01g24280	13678379	13679061	683
OsMYB8_peak_1008	Chr1	13682319	13682583	265	Distal Intergenic	3940	LOC_Os01g24280	13678379	13679061	683
OsMYB8_peak_1009	Chr1	13685501	13685752	252	Exon (LOC_Os01g24294.1/LOC_Os01g24294, exon 13 of 14)	7122	LOC_Os01g24280	13678379	13679061	683
OsMYB8_peak_1010	Chr1	13712537	13712831	295	Distal Intergenic	2003	LOC_Os01g24340	13713177	13714834	1658
OsMYB8_peak_1011	Chr1	13738219	13738496	278	Distal Intergenic	2616	LOC_Os01g24370	13740304	13741112	809
OsMYB8_peak_1012	Chr1	13745285	13745516	232	Promoter (1-2kb)	-1712	LOC_Os01g24380	13742302	13743573	1272
OsMYB8_peak_1013	Chr1	13750739	13750975	237	Promoter (2-3kb)	-2102	LOC_Os01g24390	13747340	13748637	1298
OsMYB8_peak_1014	Chr1	13766317	13766519	203	Exon (LOC_Os01g24420.1/LOC_Os01g24420, exon 3 of 8)	1086	LOC_Os01g24420	13765231	13772186	6956
OsMYB8_peak_1015	Chr1	13772493	13772695	203	Promoter (2-3kb)	-2491	LOC_Os01g24430	13775186	13776654	1469
OsMYB8_peak_1016	Chr1	13781355	13781563	209	Promoter (1-2kb)	-1569	LOC_Os01g24440	13778572	13779786	1215
OsMYB8_peak_1017	Chr1	13790561	13790854	294	Distal Intergenic	2094	LOC_Os01g24460	13788467	13789890	1424
OsMYB8_peak_1018	Chr1	13799364	13799702	339	3' UTR	4582	LOC_Os01g24470	13794782	13799891	5110
OsMYB8_peak_1019	Chr1	13807646	13807974	329	3' UTR	1891	LOC_Os01g24490	13807523	13809865	2343
OsMYB8_peak_1020	Chr1	13826457	13826684	228	Promoter (1-2kb)	-1165	LOC_Os01g24520	13823941	13825292	1352
OsMYB8_peak_1021	Chr1	13840548	13840875	328	Promoter (1-2kb)	-1209	LOC_Os01g24550	13837906	13839339	1434
OsMYB8_peak_1022	Chr1	13852638	13852827	190	Distal Intergenic	-3602	LOC_Os01g24570	13847992	13849036	1045
OsMYB8_peak_1023	Chr1	13856954	13857126	173	Distal Intergenic	1495	LOC_Os01g24590	13857601	13858621	1021
OsMYB8_peak_1024	Chr1	13887754	13888021	268	Intron (LOC_Os01g24680.1/LOC_Os01g24680, intron 1 of 17)	482	LOC_Os01g24680	13887272	13893293	6022
OsMYB8_peak_1025	Chr1	13891162	13891345	184	Exon (LOC_Os01g24680.1/LOC_Os01g24680, exon 13 of 18)	3890	LOC_Os01g24680	13887272	13893293	6022
OsMYB8_peak_1026	Chr1	13922187	13922419	233	3' UTR	5036	LOC_Os01g24750	13922344	13927455	5112
OsMYB8_peak_1027	Chr1	13930257	13930437	181	Promoter (2-3kb)	-2802	LOC_Os01g24750	13922344	13927455	5112
OsMYB8_peak_1028	Chr1	13963248	13963438	191	Promoter (1-2kb)	-1231	LOC_Os01g24800	13964669	13970130	5462
OsMYB8_peak_1029	Chr1	13963632	13963849	218	Promoter (<=1kb)	-820	LOC_Os01g24800	13964669	13970130	5462
OsMYB8_peak_1030	Chr1	13970631	13970819	189	Distal Intergenic	5962	LOC_Os01g24800	13964669	13970130	5462
OsMYB8_peak_1031	Chr1	13995219	13995388	170	Distal Intergenic	-3443	LOC_Os01g24860	13998831	14004121	5291
OsMYB8_peak_1032	Chr1	14041372	14041706	335	Distal Intergenic	2377	LOC_Os01g24930	14043089	14044083	995
OsMYB8_peak_1033	Chr1	14076103	14076281	179	Promoter (<=1kb)	-40	LOC_Os01g24970	14076321	14076620	300
OsMYB8_peak_1034	Chr1	14076885	14077065	181	Downstream (<=300bp)	564	LOC_Os01g24970	14076321	14076620	300
OsMYB8_peak_1035	Chr1	14078435	14078751	317	Promoter (<=1kb)	-476	LOC_Os01g24980	14079227	14080716	1490
OsMYB8_peak_1036	Chr1	14079422	14079619	198	Exon (LOC_Os01g24980.1/LOC_Os01g24980, exon 3 of 5)	195	LOC_Os01g24980	14079227	14080716	1490
OsMYB8_peak_1037	Chr1	14093305	14093503	199	Distal Intergenic	-4159	LOC_Os01g25000	14097662	14098787	1126
OsMYB8_peak_1038	Chr1	14151436	14151683	248	Promoter (1-2kb)	-1290	LOC_Os01g25080	14152973	14153296	324
OsMYB8_peak_1039	Chr1	14155396	14155606	211	Distal Intergenic	2423	LOC_Os01g25080	14152973	14153296	324
OsMYB8_peak_1040	Chr1	14158873	14159148	276	Distal Intergenic	5900	LOC_Os01g25080	14152973	14153296	324
OsMYB8_peak_1041	Chr1	14161320	14161532	213	Distal Intergenic	3752	LOC_Os01g25090	14163295	14165284	1990
OsMYB8_peak_1042	Chr1	14209100	14209269	170	Distal Intergenic	1837	LOC_Os01g25160	14210479	14211106	628
OsMYB8_peak_1043	Chr1	14212683	14212874	192	Promoter (1-2kb)	-1577	LOC_Os01g25160	14210479	14211106	628
OsMYB8_peak_1044	Chr1	14227905	14228101	197	Intron (LOC_Os01g25189.4/LOC_Os01g25189, intron 4 of 12)	717	LOC_Os01g25189	14224896	14228818	3923
OsMYB8_peak_1045	Chr1	14234685	14235422	738	Promoter (1-2kb)	-1029	LOC_Os01g25189	14225415	14233656	8242
OsMYB8_peak_1046	Chr1	14273141	14273325	185	Distal Intergenic	-7421	LOC_Os01g25280	14280746	14282187	1442
OsMYB8_peak_1047	Chr1	14288167	14288408	242	Promoter (1-2kb)	-1965	LOC_Os01g25300	14290373	14291666	1294
OsMYB8_peak_1048	Chr1	14297164	14297378	215	Intron (LOC_Os01g25320.1/LOC_Os01g25320, intron 6 of 7)	5844	LOC_Os01g25320	14292067	14303222	11156
OsMYB8_peak_1049	Chr1	14306060	14306347	288	Promoter (1-2kb)	-1812	LOC_Os01g25330	14308159	14316691	8533
OsMYB8_peak_1050	Chr1	14322866	14323105	240	Distal Intergenic	-3081	LOC_Os01g25360	14326186	14327047	862
OsMYB8_peak_1051	Chr1	14339442	14339675	234	Distal Intergenic	-6158	LOC_Os01g25370	14330040	14333284	3245
OsMYB8_peak_1052	Chr1	14354569	14354773	205	Intron (LOC_Os01g25386.1/LOC_Os01g25386, intron 1 of 10)	2676	LOC_Os01g25386	14340133	14357449	17317
OsMYB8_peak_1053	Chr1	14369669	14369912	244	Intron (LOC_Os01g25402.1/LOC_Os01g25402, intron 2 of 9)	4489	LOC_Os01g25402	14365180	14374329	9150
OsMYB8_peak_1054	Chr1	14404477	14404653	177	Distal Intergenic	-5879	LOC_Os01g25440	14391999	14398598	6600
OsMYB8_peak_1055	Chr1	14412079	14412259	181	Promoter (2-3kb)	-2411	LOC_Os01g25450	14414670	14431253	16584
OsMYB8_peak_1056	Chr1	14437438	14437636	199	Distal Intergenic	2052	LOC_Os01g25460	14437845	14439688	1844
OsMYB8_peak_1057	Chr1	14481684	14481947	264	Promoter (<=1kb)	-68	LOC_Os01g25540	14480782	14481616	835
OsMYB8_peak_1058	Chr1	14490298	14490565	268	Promoter (<=1kb)	-768	LOC_Os01g25580	14491333	14497302	5970
OsMYB8_peak_1059	Chr1	14497142	14497333	192	Exon (LOC_Os01g25580.1/LOC_Os01g25580, exon 3 of 3)	3745	LOC_Os01g25590	14497938	14501078	3141
OsMYB8_peak_1060	Chr1	14501788	14502086	299	Promoter (<=1kb)	-710	LOC_Os01g25590	14497938	14501078	3141
OsMYB8_peak_1061	Chr1	14509668	14510048	381	Intron (LOC_Os01g25600.1/LOC_Os01g25600, intron 4 of 8)	3085	LOC_Os01g25600	14507658	14513133	5476
OsMYB8_peak_1062	Chr1	14515487	14515738	252	Downstream (<=300bp)	2166	LOC_Os01g25610	14513321	14515446	2126
OsMYB8_peak_1063	Chr1	14515866	14516121	256	Distal Intergenic	2545	LOC_Os01g25610	14513321	14515446	2126
OsMYB8_peak_1064	Chr1	14522546	14522769	224	Distal Intergenic	8835	LOC_Os01g25630	14526602	14531604	5003
OsMYB8_peak_1065	Chr1	14523855	14524107	253	Distal Intergenic	7497	LOC_Os01g25630	14526602	14531604	5003
OsMYB8_peak_1066	Chr1	14526080	14526439	360	Distal Intergenic	5165	LOC_Os01g25630	14526602	14531604	5003
OsMYB8_peak_1067	Chr1	14534363	14534737	375	Exon (LOC_Os01g25640.1/LOC_Os01g25640, exon 1 of 1)	211	LOC_Os01g25640	14534152	14534475	324
OsMYB8_peak_1068	Chr1	14534855	14535035	181	Promoter (<=1kb)	-545	LOC_Os01g25650	14535580	14542971	7392
OsMYB8_peak_1069	Chr1	14536343	14536513	171	Exon (LOC_Os01g25650.1/LOC_Os01g25650, exon 2 of 10)	763	LOC_Os01g25650	14535580	14542971	7392
OsMYB8_peak_1070	Chr1	14543024	14543261	238	Downstream (<=300bp)	2246	LOC_Os01g25660	14544303	14545507	1205
OsMYB8_peak_1071	Chr1	14596675	14596903	229	Distal Intergenic	-4921	LOC_Os01g25740	14587007	14591754	4748
OsMYB8_peak_1072	Chr1	14597515	14597815	301	3' UTR	5161	LOC_Os01g25760	14597790	14602976	5187
OsMYB8_peak_1073	Chr1	14601503	14601676	174	Exon (LOC_Os01g25760.1/LOC_Os01g25760, exon 1 of 3)	1300	LOC_Os01g25760	14597790	14602976	5187
OsMYB8_peak_1074	Chr1	14619234	14619445	212	Promoter (2-3kb)	-2112	LOC_Os01g25810	14612547	14617122	4576
OsMYB8_peak_1075	Chr1	14632097	14632471	375	Distal Intergenic	-4160	LOC_Os01g25820	14621295	14627937	6643
OsMYB8_peak_1076	Chr1	14634561	14634822	262	Distal Intergenic	-6624	LOC_Os01g25820	14621295	14627937	6643
OsMYB8_peak_1077	Chr1	14638830	14639059	230	Distal Intergenic	-10893	LOC_Os01g25820	14621295	14627937	6643
OsMYB8_peak_1078	Chr1	14661619	14661869	251	Promoter (1-2kb)	-1598	LOC_Os01g25839	14651928	14660021	8094
OsMYB8_peak_1079	Chr1	14670586	14670816	231	Promoter (<=1kb)	-184	LOC_Os01g25860	14663654	14670402	6749
OsMYB8_peak_1080	Chr1	14674820	14675129	310	Distal Intergenic	-4418	LOC_Os01g25860	14663654	14670402	6749
OsMYB8_peak_1081	Chr1	14678861	14679257	397	Distal Intergenic	4178	LOC_Os01g25880	14679306	14683435	4130
OsMYB8_peak_1082	Chr1	14697001	14697354	354	Promoter (<=1kb)	-631	LOC_Os01g25900	14693236	14696370	3135
OsMYB8_peak_1083	Chr1	14704544	14704761	218	Intron (LOC_Os01g25920.1/LOC_Os01g25920, intron 2 of 5)	853	LOC_Os01g25920	14702305	14705614	3310
OsMYB8_peak_1084	Chr1	14715159	14715393	235	Promoter (<=1kb)	-195	LOC_Os01g25950	14715588	14718387	2800
OsMYB8_peak_1085	Chr1	14722485	14722710	226	Exon (LOC_Os01g25960.1/LOC_Os01g25960, exon 2 of 4)	1933	LOC_Os01g25960	14721437	14724643	3207
OsMYB8_peak_1086	Chr1	14727901	14728114	214	Promoter (<=1kb)	-918	LOC_Os01g25970	14725805	14726983	1179
OsMYB8_peak_1087	Chr1	14729311	14729518	208	Exon (LOC_Os01g25980.1/LOC_Os01g25980, exon 1 of 1)	247	LOC_Os01g25980	14729064	14729636	573
OsMYB8_peak_1088	Chr1	14732228	14732422	195	Exon (LOC_Os01g25990.2/LOC_Os01g25990, exon 12 of 12)	3164	LOC_Os01g25980	14729064	14729636	573
OsMYB8_peak_1089	Chr1	14740021	14740220	200	Promoter (1-2kb)	-1597	LOC_Os01g25990	14731922	14738424	6503
OsMYB8_peak_1090	Chr1	14740719	14740900	182	Promoter (2-3kb)	-2295	LOC_Os01g25990	14731922	14738424	6503
OsMYB8_peak_1091	Chr1	14742109	14742298	190	Distal Intergenic	-3685	LOC_Os01g25990	14731922	14738424	6503
OsMYB8_peak_1092	Chr1	14768206	14768407	202	Promoter (<=1kb)	-864	LOC_Os01g26070	14769271	14769883	613
OsMYB8_peak_1093	Chr1	14768939	14769344	406	Promoter (<=1kb)	0	LOC_Os01g26070	14769271	14769883	613
OsMYB8_peak_1094	Chr1	14769909	14770167	259	Downstream (<=300bp)	638	LOC_Os01g26070	14769271	14769883	613
OsMYB8_peak_1095	Chr1	14778094	14778565	472	Intron (LOC_Os01g26080.1/LOC_Os01g26080, intron 1 of 1)	288	LOC_Os01g26080	14777806	14779110	1305
OsMYB8_peak_1096	Chr1	14802087	14802311	225	Downstream (<=300bp)	2787	LOC_Os01g26130	14799300	14801932	2633
OsMYB8_peak_1097	Chr1	14802904	14803124	221	Distal Intergenic	3604	LOC_Os01g26130	14799300	14801932	2633
OsMYB8_peak_1098	Chr1	14809233	14809499	267	Promoter (<=1kb)	-177	LOC_Os01g26160	14809676	14822130	12455
OsMYB8_peak_1099	Chr1	14826359	14826567	209	Exon (LOC_Os01g26174.1/LOC_Os01g26174, exon 2 of 3)	1215	LOC_Os01g26174	14825144	14828267	3124
OsMYB8_peak_1100	Chr1	14866036	14866207	172	Intron (LOC_Os01g26224.1/LOC_Os01g26224, intron 6 of 12)	4917	LOC_Os01g26224	14861119	14870225	9107
OsMYB8_peak_1101	Chr1	14867707	14867938	232	Exon (LOC_Os01g26224.1/LOC_Os01g26224, exon 9 of 13)	6588	LOC_Os01g26224	14861119	14870225	9107
OsMYB8_peak_1102	Chr1	14896291	14896550	260	Promoter (<=1kb)	-135	LOC_Os01g26280	14896685	14899178	2494
OsMYB8_peak_1103	Chr1	14934513	14934788	276	Distal Intergenic	1445	LOC_Os01g26330	14935709	14936233	525
OsMYB8_peak_1104	Chr1	14944707	14944946	240	Distal Intergenic	2361	LOC_Os01g26340	14942346	14943453	1108
OsMYB8_peak_1105	Chr1	14985479	14985742	264	Promoter (1-2kb)	-1831	LOC_Os01g26410	14987573	14988369	797
OsMYB8_peak_1106	Chr1	14992964	14993266	303	3' UTR	4841	LOC_Os01g26920	14993201	14998107	4907
OsMYB8_peak_1107	Chr1	15015057	15015282	226	Downstream (<=300bp)	345	LOC_Os01g26950	15014712	15014984	273
OsMYB8_peak_1108	Chr1	15029442	15029693	252	Exon (LOC_Os01g26980.1/LOC_Os01g26980, exon 7 of 21)	3604	LOC_Os01g26980	15025838	15036256	10419
OsMYB8_peak_1109	Chr1	15037486	15037736	251	Promoter (<=1kb)	-708	LOC_Os01g26990	15038444	15041510	3067
OsMYB8_peak_1110	Chr1	15040122	15040291	170	Exon (LOC_Os01g26990.1/LOC_Os01g26990, exon 3 of 3)	1678	LOC_Os01g26990	15038444	15041510	3067
OsMYB8_peak_1111	Chr1	15042053	15042230	178	Exon (LOC_Os01g27000.1/LOC_Os01g27000, exon 5 of 5)	3609	LOC_Os01g26990	15038444	15041510	3067
OsMYB8_peak_1112	Chr1	15048988	15049330	343	Promoter (1-2kb)	-1232	LOC_Os01g27000	15042132	15047756	5625
OsMYB8_peak_1113	Chr1	15052315	15052806	492	Distal Intergenic	-4559	LOC_Os01g27000	15042132	15047756	5625
OsMYB8_peak_1114	Chr1	15064733	15065101	369	Intron (LOC_Os01g27020.1/LOC_Os01g27020, intron 5 of 6)	-5244	LOC_Os01g27030	15070345	15070865	521
OsMYB8_peak_1115	Chr1	15065404	15065787	384	Intron (LOC_Os01g27020.1/LOC_Os01g27020, intron 5 of 6)	-4558	LOC_Os01g27030	15070345	15070865	521
OsMYB8_peak_1116	Chr1	15069683	15069919	237	Promoter (<=1kb)	-426	LOC_Os01g27030	15070345	15070865	521
OsMYB8_peak_1117	Chr1	15070928	15071156	229	Downstream (<=300bp)	583	LOC_Os01g27030	15070345	15070865	521
OsMYB8_peak_1118	Chr1	15078509	15078688	180	Exon (LOC_Os01g27040.1/LOC_Os01g27040, exon 16 of 25)	4617	LOC_Os01g27040	15075862	15083305	7444
OsMYB8_peak_1119	Chr1	15082473	15082688	216	Exon (LOC_Os01g27040.1/LOC_Os01g27040, exon 2 of 25)	617	LOC_Os01g27040	15075862	15083305	7444
OsMYB8_peak_1120	Chr1	15089135	15089414	280	Distal Intergenic	3578	LOC_Os01g27050	15085557	15087045	1489
OsMYB8_peak_1121	Chr1	15098903	15099075	173	Promoter (<=1kb)	-825	LOC_Os01g27070	15099900	15100457	558
OsMYB8_peak_1122	Chr1	15117993	15118254	262	Promoter (<=1kb)	-439	LOC_Os01g27120	15118693	15119756	1064
OsMYB8_peak_1123	Chr1	15119982	15120175	194	Downstream (<=300bp)	1289	LOC_Os01g27120	15118693	15119756	1064
OsMYB8_peak_1124	Chr1	15124091	15124337	247	Promoter (<=1kb)	-294	LOC_Os01g27140	15124631	15125398	768
OsMYB8_peak_1125	Chr1	15155907	15156368	462	Intron (LOC_Os01g27170.1/LOC_Os01g27170, intron 1 of 5)	877	LOC_Os01g27170	15151960	15157245	5286
OsMYB8_peak_1126	Chr1	15159338	15159565	228	Promoter (<=1kb)	-453	LOC_Os01g27180	15158430	15158885	456
OsMYB8_peak_1127	Chr1	15159694	15159897	204	Promoter (<=1kb)	-526	LOC_Os01g27190	15160423	15161640	1218
OsMYB8_peak_1128	Chr1	15197055	15197290	236	Promoter (1-2kb)	-1357	LOC_Os01g27240	15192860	15195698	2839
OsMYB8_peak_1129	Chr1	15203914	15204125	212	Exon (LOC_Os01g27250.1/LOC_Os01g27250, exon 1 of 13)	858	LOC_Os01g27250	15197465	15204983	7519
OsMYB8_peak_1130	Chr1	15216750	15216919	170	3' UTR	1040	LOC_Os01g27260	15216813	15217959	1147
OsMYB8_peak_1131	Chr1	15272627	15272807	181	Distal Intergenic	3929	LOC_Os01g27350	15276284	15276736	453
OsMYB8_peak_1132	Chr1	15274444	15274670	227	Distal Intergenic	2066	LOC_Os01g27350	15276284	15276736	453
OsMYB8_peak_1133	Chr1	15278943	15279150	208	Promoter (2-3kb)	-2207	LOC_Os01g27350	15276284	15276736	453
OsMYB8_peak_1134	Chr1	15288627	15289087	461	Promoter (<=1kb)	-127	LOC_Os01g27380	15289214	15291315	2102
OsMYB8_peak_1135	Chr1	15308196	15308372	177	Promoter (<=1kb)	-696	LOC_Os01g27430	15309068	15313016	3949
OsMYB8_peak_1136	Chr1	15311347	15311569	223	Exon (LOC_Os01g27430.1/LOC_Os01g27430, exon 3 of 6)	2279	LOC_Os01g27430	15309068	15313016	3949
OsMYB8_peak_1137	Chr1	15315200	15315421	222	Distal Intergenic	6132	LOC_Os01g27430	15309068	15313016	3949
OsMYB8_peak_1138	Chr1	15320336	15320519	184	Exon (LOC_Os01g27440.1/LOC_Os01g27440, exon 4 of 9)	2679	LOC_Os01g27440	15316895	15323198	6304
OsMYB8_peak_1139	Chr1	15327183	15327480	298	Distal Intergenic	-3985	LOC_Os01g27440	15316895	15323198	6304
OsMYB8_peak_1140	Chr1	15355507	15355733	227	Promoter (1-2kb)	-1128	LOC_Os01g27510	15353975	15354379	405
OsMYB8_peak_1141	Chr1	15357723	15358037	315	3' UTR	2647	LOC_Os01g27520	15356779	15360684	3906
OsMYB8_peak_1142	Chr1	15365028	15365197	170	Distal Intergenic	-3077	LOC_Os01g27530	15361032	15361951	920
OsMYB8_peak_1143	Chr1	15368334	15368515	182	Promoter (2-3kb)	-2747	LOC_Os01g27550	15371262	15376431	5170
OsMYB8_peak_1144	Chr1	15370244	15370465	222	Promoter (<=1kb)	-797	LOC_Os01g27550	15371262	15376431	5170
OsMYB8_peak_1145	Chr1	15373216	15373461	246	Exon (LOC_Os01g27550.1/LOC_Os01g27550, exon 3 of 8)	1954	LOC_Os01g27550	15371262	15376431	5170
OsMYB8_peak_1146	Chr1	15380239	15380426	188	Promoter (<=1kb)	-675	LOC_Os01g27560	15381101	15382010	910
OsMYB8_peak_1147	Chr1	15452802	15453058	257	Promoter (<=1kb)	-562	LOC_Os01g27720	15453620	15457813	4194
OsMYB8_peak_1148	Chr1	15455055	15455238	184	Intron (LOC_Os01g27720.1/LOC_Os01g27720, intron 1 of 2)	1435	LOC_Os01g27720	15453620	15457813	4194
OsMYB8_peak_1149	Chr1	15463002	15463222	221	Exon (LOC_Os01g27730.1/LOC_Os01g27730, exon 7 of 9)	3538	LOC_Os01g27730	15462065	15466760	4696
OsMYB8_peak_1150	Chr1	15466265	15466523	259	Exon (LOC_Os01g27730.1/LOC_Os01g27730, exon 1 of 9)	237	LOC_Os01g27730	15462065	15466760	4696
OsMYB8_peak_1151	Chr1	15474430	15474619	190	3' UTR	3703	LOC_Os01g27740	15474284	15478322	4039
OsMYB8_peak_1152	Chr1	15479867	15480102	236	Promoter (<=1kb)	0	LOC_Os01g27750	15479968	15493549	13582
OsMYB8_peak_1153	Chr1	15492712	15492884	173	Promoter (2-3kb)	-2005	LOC_Os01g27760	15494889	15496280	1392
OsMYB8_peak_1154	Chr1	15505460	15505717	258	Exon (LOC_Os01g27770.1/LOC_Os01g27770, exon 3 of 10)	2264	LOC_Os01g27770	15503196	15511672	8477
OsMYB8_peak_1155	Chr1	15516498	15516683	186	Intron (LOC_Os01g27790.1/LOC_Os01g27790, intron 1 of 8)	1444	LOC_Os01g27790	15515054	15523392	8339
OsMYB8_peak_1156	Chr1	15516809	15517157	349	Intron (LOC_Os01g27790.1/LOC_Os01g27790, intron 1 of 8)	1755	LOC_Os01g27790	15515054	15523392	8339
OsMYB8_peak_1157	Chr1	15528379	15528629	251	Promoter (<=1kb)	-773	LOC_Os01g27800	15524064	15527606	3543
OsMYB8_peak_1158	Chr1	15536709	15536929	221	Promoter (<=1kb)	-982	LOC_Os01g27820	15534201	15535727	1527
OsMYB8_peak_1159	Chr1	15568181	15568428	248	Distal Intergenic	4949	LOC_Os01g27880	15568776	15573377	4602
OsMYB8_peak_1160	Chr1	15572018	15572285	268	5' UTR	1092	LOC_Os01g27880	15568776	15573377	4602
OsMYB8_peak_1161	Chr1	15589110	15589279	170	Distal Intergenic	-5424	LOC_Os01g27890	15581786	15583686	1901
OsMYB8_peak_1162	Chr1	15592164	15592400	237	Distal Intergenic	3993	LOC_Os01g27900	15592876	15596393	3518
OsMYB8_peak_1163	Chr1	15608122	15608404	283	Promoter (1-2kb)	-1132	LOC_Os01g27920	15609536	15609979	444
OsMYB8_peak_1164	Chr1	15624910	15625171	262	Promoter (<=1kb)	-344	LOC_Os01g27940	15618221	15624566	6346
OsMYB8_peak_1165	Chr1	15636804	15637002	199	Promoter (<=1kb)	-662	LOC_Os01g27970	15637664	15637966	303
OsMYB8_peak_1166	Chr1	15640736	15640963	228	Promoter (<=1kb)	-98	LOC_Os01g27980	15640318	15640638	321
OsMYB8_peak_1167	Chr1	15654156	15654398	243	Intron (LOC_Os01g28000.1/LOC_Os01g28000, intron 4 of 13)	3851	LOC_Os01g28000	15650305	15661340	11036
OsMYB8_peak_1168	Chr1	15657221	15657416	196	Exon (LOC_Os01g28000.1/LOC_Os01g28000, exon 7 of 14)	6916	LOC_Os01g28000	15650305	15661340	11036
OsMYB8_peak_1169	Chr1	15662544	15662756	213	Distal Intergenic	1651	LOC_Os01g28010	15663195	15664407	1213
OsMYB8_peak_1170	Chr1	15669216	15669439	224	Promoter (<=1kb)	-158	LOC_Os01g28020	15666258	15669058	2801
OsMYB8_peak_1171	Chr1	15670140	15670360	221	Promoter (1-2kb)	-1082	LOC_Os01g28020	15666258	15669058	2801
OsMYB8_peak_1172	Chr1	15678868	15679094	227	Promoter (2-3kb)	-2253	LOC_Os01g28030	15672566	15676615	4050
OsMYB8_peak_1173	Chr1	15696474	15696790	317	Distal Intergenic	3315	LOC_Os01g28050	15693159	15693956	798
OsMYB8_peak_1174	Chr1	15699965	15700430	466	Distal Intergenic	-3690	LOC_Os01g28060	15704120	15710630	6511
OsMYB8_peak_1175	Chr1	15700595	15700856	262	Distal Intergenic	-3264	LOC_Os01g28060	15704120	15710630	6511
OsMYB8_peak_1176	Chr1	15703646	15703870	225	Promoter (<=1kb)	-250	LOC_Os01g28060	15704120	15710630	6511
OsMYB8_peak_1177	Chr1	15730143	15730342	200	Distal Intergenic	3921	LOC_Os01g28100	15726222	15726798	577
OsMYB8_peak_1178	Chr1	15753413	15753661	249	Promoter (<=1kb)	0	LOC_Os01g28130	15747307	15753486	6180
OsMYB8_peak_1179	Chr1	15773059	15773299	241	Exon (LOC_Os01g28140.1/LOC_Os01g28140, exon 3 of 10)	3646	LOC_Os01g28140	15769413	15775333	5921
OsMYB8_peak_1180	Chr1	15818705	15819033	329	Distal Intergenic	4348	LOC_Os01g28230	15814357	15815151	795
OsMYB8_peak_1181	Chr1	15842159	15842400	242	Distal Intergenic	1379	LOC_Os01g28280	15842962	15843779	818
OsMYB8_peak_1182	Chr1	15844300	15844732	433	Promoter (<=1kb)	-521	LOC_Os01g28280	15842962	15843779	818
OsMYB8_peak_1183	Chr1	15848604	15848819	216	Promoter (<=1kb)	-910	LOC_Os01g28290	15846225	15847694	1470
OsMYB8_peak_1184	Chr1	15893205	15893443	239	Intron (LOC_Os01g28370.1/LOC_Os01g28370, intron 7 of 16)	7239	LOC_Os01g28370	15886562	15900682	14121
OsMYB8_peak_1185	Chr1	15937055	15937234	180	Distal Intergenic	2564	LOC_Os01g28450	15934491	15935319	829
OsMYB8_peak_1186	Chr1	15958199	15958398	200	Distal Intergenic	1102	LOC_Os01g28500	15958735	15959500	766
OsMYB8_peak_1187	Chr1	15964034	15964253	220	Distal Intergenic	3391	LOC_Os01g28510	15966105	15967644	1540
OsMYB8_peak_1188	Chr1	16059433	16059616	184	Promoter (2-3kb)	-2331	LOC_Os01g28690	16061947	16067662	5716
OsMYB8_peak_1189	Chr1	16076345	16076545	201	Distal Intergenic	3514	LOC_Os01g28710	16079293	16080059	767
OsMYB8_peak_1190	Chr1	16081868	16082128	261	Downstream (<=300bp)	1248	LOC_Os01g28720	16080620	16081808	1189
OsMYB8_peak_1191	Chr1	16090362	16090654	293	Exon (LOC_Os01g28740.1/LOC_Os01g28740, exon 6 of 8)	3739	LOC_Os01g28730	16086623	16088672	2050
OsMYB8_peak_1192	Chr1	16100000	16100220	221	Distal Intergenic	-4525	LOC_Os01g28750	16104745	16107066	2322
OsMYB8_peak_1193	Chr1	16130326	16130551	226	Promoter (<=1kb)	0	LOC_Os01g28790	16130515	16131447	933
OsMYB8_peak_1194	Chr1	16160095	16160310	216	Distal Intergenic	3117	LOC_Os01g28850	16156978	16157217	240
OsMYB8_peak_1195	Chr1	16171754	16171999	246	Promoter (<=1kb)	-830	LOC_Os01g28870	16164769	16170924	6156
OsMYB8_peak_1196	Chr1	16180834	16181087	254	Distal Intergenic	-9910	LOC_Os01g28870	16164769	16170924	6156
OsMYB8_peak_1197	Chr1	16204802	16205011	210	Distal Intergenic	1639	LOC_Os01g28920	16206168	16206650	483
OsMYB8_peak_1198	Chr1	16240543	16240795	253	Intron (LOC_Os01g29000.1/LOC_Os01g29000, intron 7 of 7)	4843	LOC_Os01g29000	16235700	16241298	5599
OsMYB8_peak_1199	Chr1	16243242	16243421	180	Distal Intergenic	6597	LOC_Os01g29020	16248396	16250018	1623
OsMYB8_peak_1200	Chr1	16244820	16245034	215	Distal Intergenic	4984	LOC_Os01g29020	16248396	16250018	1623
OsMYB8_peak_1201	Chr1	16247813	16248062	250	Distal Intergenic	1956	LOC_Os01g29020	16248396	16250018	1623
OsMYB8_peak_1202	Chr1	16255765	16256070	306	Promoter (1-2kb)	-1458	LOC_Os01g29030	16253873	16254307	435
OsMYB8_peak_1203	Chr1	16259552	16259739	188	Promoter (<=1kb)	-502	LOC_Os01g29050	16260241	16266992	6752
OsMYB8_peak_1204	Chr1	16262227	16262431	205	Intron (LOC_Os01g29050.1/LOC_Os01g29050, intron 2 of 5)	1986	LOC_Os01g29050	16260241	16266992	6752
OsMYB8_peak_1205	Chr1	16265906	16266161	256	Promoter (1-2kb)	-1852	LOC_Os01g29060	16268013	16268316	304
OsMYB8_peak_1206	Chr1	16270102	16270396	295	Distal Intergenic	2089	LOC_Os01g29060	16268013	16268316	304
OsMYB8_peak_1207	Chr1	16272188	16272379	192	Distal Intergenic	4175	LOC_Os01g29060	16268013	16268316	304
OsMYB8_peak_1208	Chr1	16276785	16277055	271	Promoter (<=1kb)	-171	LOC_Os01g29070	16273874	16276614	2741
OsMYB8_peak_1209	Chr1	16294904	16295181	278	Distal Intergenic	5001	LOC_Os01g29104	16296106	16300182	4077
OsMYB8_peak_1210	Chr1	16300695	16300902	208	Promoter (<=1kb)	-513	LOC_Os01g29104	16296106	16300182	4077
OsMYB8_peak_1211	Chr1	16301523	16301692	170	Promoter (1-2kb)	-1341	LOC_Os01g29104	16296106	16300182	4077
OsMYB8_peak_1212	Chr1	16303108	16303339	232	Promoter (2-3kb)	-2926	LOC_Os01g29104	16296106	16300182	4077
OsMYB8_peak_1213	Chr1	16307817	16308065	249	Intron (LOC_Os01g29110.1/LOC_Os01g29110, intron 1 of 3)	1717	LOC_Os01g29110	16306512	16309782	3271
OsMYB8_peak_1214	Chr1	16314780	16315100	321	Promoter (1-2kb)	-1352	LOC_Os01g29130	16312783	16313428	646
OsMYB8_peak_1215	Chr1	16340205	16340537	333	Downstream (<=300bp)	980	LOC_Os01g29160	16339225	16340168	944
OsMYB8_peak_1216	Chr1	16345612	16345861	250	Distal Intergenic	3211	LOC_Os01g29170	16342401	16343760	1360
OsMYB8_peak_1217	Chr1	16357103	16357546	444	Intron (LOC_Os01g29190.1/LOC_Os01g29190, intron 1 of 2)	340	LOC_Os01g29190	16356763	16358147	1385
OsMYB8_peak_1218	Chr1	16363749	16363958	210	Exon (LOC_Os01g29210.1/LOC_Os01g29210, exon 2 of 2)	288	LOC_Os01g29210	16363677	16364246	570
OsMYB8_peak_1219	Chr1	16368540	16368748	209	Intron (LOC_Os01g29220.1/LOC_Os01g29220, intron 4 of 5)	3646	LOC_Os01g29220	16364894	16369857	4964
OsMYB8_peak_1220	Chr1	16377196	16377371	176	Promoter (<=1kb)	-345	LOC_Os01g29230	16377716	16389716	12001
OsMYB8_peak_1221	Chr1	16379310	16379564	255	Exon (LOC_Os01g29230.1/LOC_Os01g29230, exon 3 of 10)	1594	LOC_Os01g29230	16377716	16389716	12001
OsMYB8_peak_1222	Chr1	16406250	16406457	208	Distal Intergenic	5621	LOC_Os01g29260	16400629	16403593	2965
OsMYB8_peak_1223	Chr1	16413808	16414135	328	Promoter (<=1kb)	-440	LOC_Os01g29270	16407770	16413368	5599
OsMYB8_peak_1224	Chr1	16429086	16429276	191	Intron (LOC_Os01g29320.1/LOC_Os01g29320, intron 4 of 4)	3303	LOC_Os01g29320	16425783	16430086	4304
OsMYB8_peak_1225	Chr1	16450152	16450347	196	Distal Intergenic	3031	LOC_Os01g29350	16447121	16447701	581
OsMYB8_peak_1226	Chr1	16460306	16460528	223	Promoter (<=1kb)	-754	LOC_Os01g29370	16461282	16464193	2912
OsMYB8_peak_1227	Chr1	16485673	16485877	205	Intron (LOC_Os01g29409.1/LOC_Os01g29409, intron 4 of 8)	5310	LOC_Os01g29409	16480363	16494335	13973
OsMYB8_peak_1228	Chr1	16520414	16520583	170	Promoter (1-2kb)	-1754	LOC_Os01g29469	16511526	16518660	7135
OsMYB8_peak_1229	Chr1	16525123	16525296	174	Exon (LOC_Os01g29488.1/LOC_Os01g29488, exon 2 of 11)	355	LOC_Os01g29488	16524768	16532682	7915
OsMYB8_peak_1230	Chr1	16533651	16533848	198	Distal Intergenic	-6330	LOC_Os01g29507	16540178	16545913	5736
OsMYB8_peak_1231	Chr1	16539835	16540136	302	Promoter (<=1kb)	-42	LOC_Os01g29507	16540178	16545913	5736
OsMYB8_peak_1232	Chr1	16542870	16543049	180	Intron (LOC_Os01g29507.1/LOC_Os01g29507, intron 3 of 8)	2692	LOC_Os01g29507	16540178	16545913	5736
OsMYB8_peak_1233	Chr1	16546933	16547197	265	Distal Intergenic	6755	LOC_Os01g29507	16540178	16545913	5736
OsMYB8_peak_1234	Chr1	16552641	16552813	173	Intron (LOC_Os01g29530.1/LOC_Os01g29530, intron 6 of 7)	4999	LOC_Os01g29530	16551839	16557812	5974
OsMYB8_peak_1235	Chr1	16574674	16575108	435	Promoter (<=1kb)	-639	LOC_Os01g29580	16575747	16578891	3145
OsMYB8_peak_1236	Chr1	16586124	16586504	381	Promoter (1-2kb)	-1188	LOC_Os01g29590	16579651	16584936	5286
OsMYB8_peak_1237	Chr1	16604847	16605025	179	Exon (LOC_Os01g29620.1/LOC_Os01g29620, exon 2 of 5)	801	LOC_Os01g29620	16601918	16605826	3909
OsMYB8_peak_1238	Chr1	16616189	16616510	322	Distal Intergenic	2736	LOC_Os01g29650	16616931	16619246	2316
OsMYB8_peak_1239	Chr1	16622236	16622428	193	Exon (LOC_Os01g29660.1/LOC_Os01g29660, exon 1 of 1)	201	LOC_Os01g29660	16621400	16622629	1230
OsMYB8_peak_1240	Chr1	16631904	16632081	178	Exon (LOC_Os01g29680.1/LOC_Os01g29680, exon 2 of 4)	719	LOC_Os01g29680	16630029	16632800	2772
OsMYB8_peak_1241	Chr1	16659609	16659807	199	Promoter (<=1kb)	0	LOC_Os01g29740	16659734	16664416	4683
OsMYB8_peak_1242	Chr1	16665783	16665997	215	Exon (LOC_Os01g29750.1/LOC_Os01g29750, exon 11 of 13)	5787	LOC_Os01g29750	16664805	16671784	6980
OsMYB8_peak_1243	Chr1	16678176	16678374	199	Exon (LOC_Os01g29760.1/LOC_Os01g29760, exon 1 of 5)	38	LOC_Os01g29760	16673797	16678412	4616
OsMYB8_peak_1244	Chr1	16704851	16705266	416	Promoter (<=1kb)	-984	LOC_Os01g29820	16706250	16709605	3356
OsMYB8_peak_1245	Chr1	16719504	16719757	254	Downstream (<=300bp)	2849	LOC_Os01g29830	16716655	16719424	2770
OsMYB8_peak_1246	Chr1	16720487	16720683	197	3' UTR	1934	LOC_Os01g29840	16720504	16722617	2114
OsMYB8_peak_1247	Chr1	16741458	16741694	237	Promoter (<=1kb)	-544	LOC_Os01g29880	16739061	16740914	1854
OsMYB8_peak_1248	Chr1	16763952	16764123	172	Exon (LOC_Os01g29900.1/LOC_Os01g29900, exon 1 of 2)	2047	LOC_Os01g29900	16761905	16767414	5510
OsMYB8_peak_1249	Chr1	16793876	16794104	229	Distal Intergenic	31971	LOC_Os01g29900	16761905	16767414	5510
OsMYB8_peak_1250	Chr1	16797182	16797473	292	Distal Intergenic	35277	LOC_Os01g29900	16761905	16767414	5510
OsMYB8_peak_1251	Chr1	16798232	16798442	211	Distal Intergenic	-34850	LOC_Os01g29910	16833292	16843485	10194
OsMYB8_peak_1252	Chr1	16809027	16809295	269	Distal Intergenic	-23997	LOC_Os01g29910	16833292	16843485	10194
OsMYB8_peak_1253	Chr1	16812856	16813243	388	Distal Intergenic	-20049	LOC_Os01g29910	16833292	16843485	10194
OsMYB8_peak_1254	Chr1	16824171	16824342	172	Distal Intergenic	-8950	LOC_Os01g29910	16833292	16843485	10194
OsMYB8_peak_1255	Chr1	16837650	16837853	204	Intron (LOC_Os01g29910.1/LOC_Os01g29910, intron 4 of 11)	4358	LOC_Os01g29910	16833292	16843485	10194
OsMYB8_peak_1256	Chr1	16849115	16849419	305	Distal Intergenic	15823	LOC_Os01g29910	16833292	16843485	10194
OsMYB8_peak_1257	Chr1	16851992	16852162	171	Distal Intergenic	18700	LOC_Os01g29910	16833292	16843485	10194
OsMYB8_peak_1258	Chr1	16853397	16853609	213	Distal Intergenic	20105	LOC_Os01g29910	16833292	16843485	10194
OsMYB8_peak_1259	Chr1	16875608	16875784	177	Promoter (<=1kb)	-274	LOC_Os01g30936	16871019	16875334	4316
OsMYB8_peak_1260	Chr1	16893470	16893654	185	Distal Intergenic	5929	LOC_Os01g30950	16887541	16889687	2147
OsMYB8_peak_1261	Chr1	16923229	16923428	200	Distal Intergenic	-5190	LOC_Os01g30970	16928618	16929720	1103
OsMYB8_peak_1262	Chr1	16928422	16928638	217	Promoter (<=1kb)	0	LOC_Os01g30970	16928618	16929720	1103
OsMYB8_peak_1263	Chr1	16940461	16940760	300	Promoter (<=1kb)	-665	LOC_Os01g30990	16938489	16939796	1308
OsMYB8_peak_1264	Chr1	16940950	16941389	440	Promoter (1-2kb)	-1154	LOC_Os01g30990	16938489	16939796	1308
OsMYB8_peak_1265	Chr1	16956961	16957137	177	Downstream (<=300bp)	1654	LOC_Os01g31010	16957157	16958791	1635
OsMYB8_peak_1266	Chr1	16975073	16975277	205	Intron (LOC_Os01g31030.1/LOC_Os01g31030, intron 1 of 1)	293	LOC_Os01g31030	16974780	16975492	713
OsMYB8_peak_1267	Chr1	16978688	16978898	211	Intron (LOC_Os01g31040.1/LOC_Os01g31040, intron 1 of 1)	1982	LOC_Os01g31040	16976706	16979104	2399
OsMYB8_peak_1268	Chr1	16984896	16985179	284	Promoter (2-3kb)	-2476	LOC_Os01g31070	16987655	16988993	1339
OsMYB8_peak_1269	Chr1	16992134	16992402	269	Downstream (<=300bp)	2749	LOC_Os01g31080	16989385	16992002	2618
OsMYB8_peak_1270	Chr1	17000585	17000866	282	Promoter (<=1kb)	-960	LOC_Os01g31090	16998813	16999625	813
OsMYB8_peak_1271	Chr1	17001035	17001226	192	Promoter (1-2kb)	-1410	LOC_Os01g31090	16998813	16999625	813
OsMYB8_peak_1272	Chr1	17033409	17033578	170	Distal Intergenic	458	LOC_Os01g31140	17033728	17034036	309
OsMYB8_peak_1273	Chr1	17038445	17038704	260	Intron (LOC_Os01g31160.1/LOC_Os01g31160, intron 3 of 3)	2609	LOC_Os01g31150	17035836	17037236	1401
OsMYB8_peak_1274	Chr1	17041551	17041753	203	Intron (LOC_Os01g31160.1/LOC_Os01g31160, intron 2 of 3)	524	LOC_Os01g31160	17037733	17042277	4545
OsMYB8_peak_1275	Chr1	17047531	17047980	450	Promoter (<=1kb)	-186	LOC_Os01g31180	17045526	17047345	1820
OsMYB8_peak_1276	Chr1	17062282	17062527	246	Promoter (<=1kb)	-233	LOC_Os01g31200	17059284	17062049	2766
OsMYB8_peak_1277	Chr1	17075765	17075951	187	Distal Intergenic	-4933	LOC_Os01g31220	17066935	17070832	3898
OsMYB8_peak_1278	Chr1	17100380	17100671	292	Distal Intergenic	-3479	LOC_Os01g31260	17093499	17096901	3403
OsMYB8_peak_1279	Chr1	17120054	17120275	222	Promoter (<=1kb)	-795	LOC_Os01g31300	17121070	17123092	2023
OsMYB8_peak_1280	Chr1	17134118	17134376	259	Promoter (1-2kb)	-1313	LOC_Os01g31310	17135689	17136310	622
OsMYB8_peak_1281	Chr1	17206491	17206743	253	Distal Intergenic	-3038	LOC_Os01g31460	17199341	17203453	4113
OsMYB8_peak_1282	Chr1	17221193	17221432	240	Promoter (2-3kb)	-2218	LOC_Os01g31480	17223650	17225003	1354
OsMYB8_peak_1283	Chr1	17229630	17229873	244	Promoter (<=1kb)	-932	LOC_Os01g31494	17226661	17228698	2038
OsMYB8_peak_1284	Chr1	17282019	17282281	263	Distal Intergenic	-5031	LOC_Os01g31590	17287312	17287587	276
OsMYB8_peak_1285	Chr1	17295426	17295605	180	Distal Intergenic	-6362	LOC_Os01g31610	17301967	17303723	1757
OsMYB8_peak_1286	Chr1	17295998	17296170	173	Distal Intergenic	-5797	LOC_Os01g31610	17301967	17303723	1757
OsMYB8_peak_1287	Chr1	17300903	17301105	203	Promoter (<=1kb)	-862	LOC_Os01g31610	17301967	17303723	1757
OsMYB8_peak_1288	Chr1	17308014	17308225	212	Distal Intergenic	6047	LOC_Os01g31610	17301967	17303723	1757
OsMYB8_peak_1289	Chr1	17313590	17313806	217	Intron (LOC_Os01g31629.1/LOC_Os01g31629, intron 4 of 5)	11623	LOC_Os01g31610	17301967	17303723	1757
OsMYB8_peak_1290	Chr1	17318719	17319041	323	Intron (LOC_Os01g31629.1/LOC_Os01g31629, intron 4 of 5)	6719	LOC_Os01g31629	17309298	17325760	16463
OsMYB8_peak_1291	Chr1	17324676	17324914	239	Intron (LOC_Os01g31629.1/LOC_Os01g31629, intron 1 of 5)	846	LOC_Os01g31629	17309298	17325760	16463
OsMYB8_peak_1292	Chr1	17328122	17328463	342	Exon (LOC_Os01g31650.1/LOC_Os01g31650, exon 2 of 2)	1228	LOC_Os01g31650	17326894	17328238	1345
OsMYB8_peak_1293	Chr1	17333513	17333790	278	Promoter (<=1kb)	-701	LOC_Os01g31660	17330387	17332812	2426
OsMYB8_peak_1294	Chr1	17352529	17352721	193	Promoter (<=1kb)	-376	LOC_Os01g31700	17353097	17353414	318
OsMYB8_peak_1295	Chr1	17358751	17358920	170	Promoter (<=1kb)	-762	LOC_Os01g31714	17359682	17362603	2922
OsMYB8_peak_1296	Chr1	17371735	17371986	252	Distal Intergenic	1184	LOC_Os01g31740	17370551	17371263	713
OsMYB8_peak_1297	Chr1	17379930	17380171	242	Exon (LOC_Os01g31750.1/LOC_Os01g31750, exon 5 of 6)	2321	LOC_Os01g31750	17377609	17380347	2739
OsMYB8_peak_1298	Chr1	17381025	17381257	233	Promoter (2-3kb)	-2983	LOC_Os01g31760	17384240	17389590	5351
OsMYB8_peak_1299	Chr1	17395312	17395720	409	Intron (LOC_Os01g31770.1/LOC_Os01g31770, intron 1 of 8)	1043	LOC_Os01g31770	17394269	17404492	10224
OsMYB8_peak_1300	Chr1	17409518	17409817	300	Distal Intergenic	-3666	LOC_Os01g31780	17413483	17413819	337
OsMYB8_peak_1301	Chr1	17411683	17411865	183	Promoter (1-2kb)	-1618	LOC_Os01g31780	17413483	17413819	337
OsMYB8_peak_1302	Chr1	17416201	17416400	200	Distal Intergenic	2284	LOC_Os01g31790	17418018	17418684	667
OsMYB8_peak_1303	Chr1	17418247	17418421	175	Intron (LOC_Os01g31790.1/LOC_Os01g31790, intron 1 of 1)	263	LOC_Os01g31790	17418018	17418684	667
OsMYB8_peak_1304	Chr1	17419800	17420024	225	Promoter (<=1kb)	-408	LOC_Os01g31800	17420432	17421291	860
OsMYB8_peak_1305	Chr1	17423709	17423914	206	Intron (LOC_Os01g31810.2/LOC_Os01g31810, intron 6 of 6)	3277	LOC_Os01g31800	17420432	17421291	860
OsMYB8_peak_1306	Chr1	17445767	17446040	274	Distal Intergenic	1243	LOC_Os01g31850	17444524	17445255	732
OsMYB8_peak_1307	Chr1	17449555	17449819	265	Distal Intergenic	-3312	LOC_Os01g31860	17453131	17453471	341
OsMYB8_peak_1308	Chr1	17450456	17450691	236	Promoter (2-3kb)	-2440	LOC_Os01g31860	17453131	17453471	341
OsMYB8_peak_1309	Chr1	17457057	17457266	210	3' UTR	3926	LOC_Os01g31860	17453131	17453471	341
OsMYB8_peak_1310	Chr1	17459937	17460192	256	3' UTR	4781	LOC_Os01g31870	17454023	17464973	10951
OsMYB8_peak_1311	Chr1	17467952	17468134	183	Exon (LOC_Os01g31880.1/LOC_Os01g31880, exon 2 of 3)	367	LOC_Os01g31880	17467902	17468501	600
OsMYB8_peak_1312	Chr1	17484792	17485038	247	Exon (LOC_Os01g31920.1/LOC_Os01g31920, exon 3 of 5)	2466	LOC_Os01g31920	17482326	17486091	3766
OsMYB8_peak_1313	Chr1	17485868	17486123	256	Promoter (1-2kb)	-1814	LOC_Os01g31930	17487937	17488565	629
OsMYB8_peak_1314	Chr1	17503007	17503240	234	Distal Intergenic	1784	LOC_Os01g31970	17501223	17502339	1117
OsMYB8_peak_1315	Chr1	17509335	17509552	218	Intron (LOC_Os01g31980.1/LOC_Os01g31980, intron 1 of 6)	2832	LOC_Os01g31980	17504338	17512384	8047
OsMYB8_peak_1316	Chr1	17516107	17516319	213	Promoter (1-2kb)	-1243	LOC_Os01g31990	17517562	17517813	252
OsMYB8_peak_1317	Chr1	17527591	17527802	212	Exon (LOC_Os01g32010.1/LOC_Os01g32010, exon 3 of 7)	2133	LOC_Os01g32010	17524063	17529935	5873
OsMYB8_peak_1318	Chr1	17540641	17540857	217	Intron (LOC_Os01g32044.1/LOC_Os01g32044, intron 2 of 3)	821	LOC_Os01g32044	17539820	17542277	2458
OsMYB8_peak_1319	Chr1	17547057	17547228	172	Promoter (1-2kb)	-1355	LOC_Os01g32060	17548583	17549932	1350
OsMYB8_peak_1320	Chr1	17550972	17551171	200	Distal Intergenic	2389	LOC_Os01g32060	17548583	17549932	1350
OsMYB8_peak_1321	Chr1	17552448	17552666	219	Intron (LOC_Os01g32070.1/LOC_Os01g32070, intron 2 of 2)	1062	LOC_Os01g32070	17551621	17553728	2108
OsMYB8_peak_1322	Chr1	17554467	17554793	327	Promoter (<=1kb)	-739	LOC_Os01g32070	17551621	17553728	2108
OsMYB8_peak_1323	Chr1	17601081	17601271	191	Intron (LOC_Os01g32160.1/LOC_Os01g32160, intron 1 of 2)	542	LOC_Os01g32160	17600539	17602095	1557
OsMYB8_peak_1324	Chr1	17602543	17602754	212	Distal Intergenic	2004	LOC_Os01g32160	17600539	17602095	1557
OsMYB8_peak_1325	Chr1	17625941	17626197	257	Intron (LOC_Os01g32184.1/LOC_Os01g32184, intron 1 of 12)	778	LOC_Os01g32184	17612327	17626975	14649
OsMYB8_peak_1326	Chr1	17638645	17638921	277	Promoter (2-3kb)	-2954	LOC_Os01g32210	17632040	17635691	3652
OsMYB8_peak_1327	Chr1	17641236	17641429	194	Exon (LOC_Os01g32220.1/LOC_Os01g32220, exon 5 of 5)	2794	LOC_Os01g32220	17637859	17644223	6365
OsMYB8_peak_1328	Chr1	17660723	17660939	217	Distal Intergenic	-6248	LOC_Os01g32250	17667187	17672473	5287
OsMYB8_peak_1329	Chr1	17666571	17666778	208	Promoter (<=1kb)	-409	LOC_Os01g32250	17667187	17672473	5287
OsMYB8_peak_1330	Chr1	17674077	17674337	261	Distal Intergenic	6890	LOC_Os01g32250	17667187	17672473	5287
OsMYB8_peak_1331	Chr1	17674579	17674760	182	Distal Intergenic	-6673	LOC_Os01g32259	17681433	17683094	1662
OsMYB8_peak_1332	Chr1	17715839	17716066	228	Promoter (1-2kb)	-1198	LOC_Os01g32310	17714168	17714641	474
OsMYB8_peak_1333	Chr1	17716746	17716923	178	Promoter (2-3kb)	-2105	LOC_Os01g32310	17714168	17714641	474
OsMYB8_peak_1334	Chr1	17762482	17762660	179	Intron (LOC_Os01g32364.1/LOC_Os01g32364, intron 6 of 10)	-5220	LOC_Os01g32380	17767880	17768465	586
OsMYB8_peak_1335	Chr1	17763826	17764102	277	Exon (LOC_Os01g32364.1/LOC_Os01g32364, exon 8 of 11)	-3778	LOC_Os01g32380	17767880	17768465	586
OsMYB8_peak_1336	Chr1	17780935	17781168	234	Promoter (<=1kb)	-770	LOC_Os01g32410	17778628	17780165	1538
OsMYB8_peak_1337	Chr1	17781635	17781843	209	Promoter (1-2kb)	-1470	LOC_Os01g32410	17778628	17780165	1538
OsMYB8_peak_1338	Chr1	17793030	17793256	227	Intron (LOC_Os01g32439.1/LOC_Os01g32439, intron 1 of 1)	821	LOC_Os01g32439	17792209	17794532	2324
OsMYB8_peak_1339	Chr1	17795355	17795676	322	Distal Intergenic	518	LOC_Os01g32450	17795883	17796194	312
OsMYB8_peak_1340	Chr1	17797490	17797666	177	Promoter (<=1kb)	-595	LOC_Os01g32460	17798261	17799032	772
OsMYB8_peak_1341	Chr1	17804245	17804419	175	Promoter (<=1kb)	-216	LOC_Os01g32470	17803151	17804029	879
OsMYB8_peak_1342	Chr1	17807071	17807331	261	Distal Intergenic	1923	LOC_Os01g32480	17808859	17809254	396
OsMYB8_peak_1343	Chr1	17831985	17832166	182	Promoter (<=1kb)	-358	LOC_Os01g32510	17827164	17831627	4464
OsMYB8_peak_1344	Chr1	17861510	17861734	225	Promoter (<=1kb)	-867	LOC_Os01g32560	17859771	17860643	873
OsMYB8_peak_1345	Chr1	17863573	17863822	250	Promoter (2-3kb)	-2930	LOC_Os01g32560	17859771	17860643	873
OsMYB8_peak_1346	Chr1	17877499	17877773	275	Promoter (<=1kb)	-162	LOC_Os01g32600	17874256	17877337	3082
OsMYB8_peak_1347	Chr1	17881504	17881685	182	Distal Intergenic	3802	LOC_Os01g32610	17881781	17885487	3707
OsMYB8_peak_1348	Chr1	17896492	17896731	240	Intron (LOC_Os01g32640.1/LOC_Os01g32640, intron 1 of 3)	1580	LOC_Os01g32640	17894912	17898610	3699
OsMYB8_peak_1349	Chr1	17906129	17906547	419	Exon (LOC_Os01g32660.3/LOC_Os01g32660, exon 3 of 6)	1354	LOC_Os01g32660	17904775	17910174	5400
OsMYB8_peak_1350	Chr1	17908990	17909174	185	Intron (LOC_Os01g32660.1/LOC_Os01g32660, intron 6 of 7)	2976	LOC_Os01g32670	17911523	17912150	628
OsMYB8_peak_1351	Chr1	17926266	17926568	303	Promoter (1-2kb)	-1121	LOC_Os01g32700	17927689	17929705	2017
OsMYB8_peak_1352	Chr1	17961892	17962103	212	Exon (LOC_Os01g32750.1/LOC_Os01g32750, exon 9 of 12)	5667	LOC_Os01g32740	17956225	17956606	382
OsMYB8_peak_1353	Chr1	17975272	17975487	216	Distal Intergenic	1840	LOC_Os01g32770	17975816	17977327	1512
OsMYB8_peak_1354	Chr1	18071267	18071596	330	Promoter (1-2kb)	-1930	LOC_Os01g32910	18068807	18069337	531
OsMYB8_peak_1355	Chr1	18080737	18080947	211	Distal Intergenic	345	LOC_Os01g32950	18081023	18081292	270
OsMYB8_peak_1356	Chr1	18083353	18083653	301	Promoter (2-3kb)	-2061	LOC_Os01g32950	18081023	18081292	270
OsMYB8_peak_1357	Chr1	18094209	18094392	184	Exon (LOC_Os01g32964.1/LOC_Os01g32964, exon 2 of 8)	794	LOC_Os01g32964	18087601	18095186	7586
OsMYB8_peak_1358	Chr1	18106706	18106961	256	Intron (LOC_Os01g32980.1/LOC_Os01g32980, intron 4 of 8)	4387	LOC_Os01g32980	18101551	18111348	9798
OsMYB8_peak_1359	Chr1	18110265	18110478	214	Intron (LOC_Os01g32980.1/LOC_Os01g32980, intron 2 of 8)	870	LOC_Os01g32980	18101551	18111348	9798
OsMYB8_peak_1360	Chr1	18123263	18123487	225	Promoter (1-2kb)	-1442	LOC_Os01g33000	18124929	18128894	3966
OsMYB8_peak_1361	Chr1	18148329	18148512	184	Promoter (2-3kb)	-2382	LOC_Os01g33040	18150894	18157844	6951
OsMYB8_peak_1362	Chr1	18171952	18172138	187	Intron (LOC_Os01g33060.1/LOC_Os01g33060, intron 19 of 19)	-4397	LOC_Os01g33070	18176535	18177876	1342
OsMYB8_peak_1363	Chr1	18182103	18182324	222	Distal Intergenic	-4661	LOC_Os01g33080	18186985	18193374	6390
OsMYB8_peak_1364	Chr1	18184994	18185182	189	Promoter (1-2kb)	-1803	LOC_Os01g33080	18186985	18193374	6390
OsMYB8_peak_1365	Chr1	18224076	18225085	1010	Distal Intergenic	-4236	LOC_Os01g33110	18229321	18233091	3771
OsMYB8_peak_1366	Chr1	18246383	18246616	234	Promoter (<=1kb)	-663	LOC_Os01g33136	18240476	18245720	5245
OsMYB8_peak_1367	Chr1	18248487	18248753	267	Intron (LOC_Os01g33142.1/LOC_Os01g33142, intron 2 of 3)	1356	LOC_Os01g33142	18246712	18250109	3398
OsMYB8_peak_1368	Chr1	18285720	18285889	170	Intron (LOC_Os01g33204.1/LOC_Os01g33204, intron 1 of 1)	1116	LOC_Os01g33204	18284604	18288878	4275
OsMYB8_peak_1369	Chr1	18292431	18292679	249	Exon (LOC_Os01g33220.1/LOC_Os01g33220, exon 4 of 8)	2097	LOC_Os01g33220	18290334	18295843	5510
OsMYB8_peak_1370	Chr1	18331685	18331888	204	Intron (LOC_Os01g33260.1/LOC_Os01g33260, intron 8 of 31)	5002	LOC_Os01g33260	18319956	18336890	16935
OsMYB8_peak_1371	Chr1	18334513	18334752	240	Intron (LOC_Os01g33260.1/LOC_Os01g33260, intron 4 of 31)	2138	LOC_Os01g33260	18319956	18336890	16935
OsMYB8_peak_1372	Chr1	18338026	18338275	250	Promoter (<=1kb)	-681	LOC_Os01g33270	18338956	18339444	489
OsMYB8_peak_1373	Chr1	18342492	18342804	313	Distal Intergenic	3536	LOC_Os01g33270	18338956	18339444	489
OsMYB8_peak_1374	Chr1	18346738	18346935	198	Distal Intergenic	4936	LOC_Os01g33290	18349842	18351871	2030
OsMYB8_peak_1375	Chr1	18355116	18355355	240	Promoter (<=1kb)	-610	LOC_Os01g33300	18352818	18354506	1689
OsMYB8_peak_1376	Chr1	18363805	18364001	197	Distal Intergenic	2440	LOC_Os01g33350	18364956	18366441	1486
OsMYB8_peak_1377	Chr1	18364809	18364981	173	3' UTR	1460	LOC_Os01g33350	18364956	18366441	1486
OsMYB8_peak_1378	Chr1	18369688	18369884	197	Promoter (<=1kb)	-126	LOC_Os01g33360	18370010	18372056	2047
OsMYB8_peak_1379	Chr1	18378584	18378836	253	Exon (LOC_Os01g33380.1/LOC_Os01g33380, exon 1 of 3)	32	LOC_Os01g33380	18378552	18379517	966
OsMYB8_peak_1380	Chr1	18385034	18385258	225	Promoter (<=1kb)	-248	LOC_Os01g33390	18384158	18384786	629
OsMYB8_peak_1381	Chr1	18385785	18385983	199	Distal Intergenic	944	LOC_Os01g33400	18386293	18386927	635
OsMYB8_peak_1382	Chr1	18410476	18410706	231	Promoter (1-2kb)	-1918	LOC_Os01g33440	18412624	18415350	2727
OsMYB8_peak_1383	Chr1	18410928	18411136	209	Promoter (1-2kb)	-1488	LOC_Os01g33440	18412624	18415350	2727
OsMYB8_peak_1384	Chr1	18425289	18425516	228	Promoter (<=1kb)	0	LOC_Os01g33460	18425445	18430767	5323
OsMYB8_peak_1385	Chr1	18430176	18430374	199	Promoter (1-2kb)	-1587	LOC_Os01g33470	18431961	18433456	1496
OsMYB8_peak_1386	Chr1	18432718	18432901	184	Exon (LOC_Os01g33470.1/LOC_Os01g33470, exon 2 of 2)	757	LOC_Os01g33470	18431961	18433456	1496
OsMYB8_peak_1387	Chr1	18488822	18489030	209	Distal Intergenic	3594	LOC_Os01g33590	18485228	18488278	3051
OsMYB8_peak_1388	Chr1	18498872	18499069	198	Exon (LOC_Os01g33609.1/LOC_Os01g33609, exon 6 of 8)	2115	LOC_Os01g33609	18496757	18500415	3659
OsMYB8_peak_1389	Chr1	18518296	18518756	461	Promoter (1-2kb)	-1824	LOC_Os01g33650	18520580	18522052	1473
OsMYB8_peak_1390	Chr1	18533500	18533679	180	Intron (LOC_Os01g33684.1/LOC_Os01g33684, intron 4 of 5)	3076	LOC_Os01g33670	18530424	18530992	569
OsMYB8_peak_1391	Chr1	18544120	18544316	197	Distal Intergenic	-3300	LOC_Os01g33684	18531902	18540820	8919
OsMYB8_peak_1392	Chr1	18547179	18547404	226	Distal Intergenic	-6359	LOC_Os01g33684	18531902	18540820	8919
OsMYB8_peak_1393	Chr1	18557162	18557412	251	Distal Intergenic	1459	LOC_Os01g33710	18555703	18556813	1111
OsMYB8_peak_1394	Chr1	18561124	18561322	199	Distal Intergenic	2099	LOC_Os01g33720	18559025	18559598	574
OsMYB8_peak_1395	Chr1	18571271	18571443	173	Exon (LOC_Os01g33740.1/LOC_Os01g33740, exon 1 of 7)	85	LOC_Os01g33740	18565685	18571528	5844
OsMYB8_peak_1396	Chr1	18581809	18582034	226	Promoter (<=1kb)	0	LOC_Os01g33760	18582023	18583239	1217
OsMYB8_peak_1397	Chr1	18600799	18601064	266	Promoter (<=1kb)	0	LOC_Os01g33800	18600976	18611575	10600
OsMYB8_peak_1398	Chr1	18629712	18629908	197	Intron (LOC_Os01g33869.1/LOC_Os01g33869, intron 1 of 4)	3591	LOC_Os01g33869	18626121	18641762	15642
OsMYB8_peak_1399	Chr1	18631201	18631549	349	Intron (LOC_Os01g33869.1/LOC_Os01g33869, intron 1 of 4)	5080	LOC_Os01g33869	18626121	18641762	15642
OsMYB8_peak_1400	Chr1	18638910	18639130	221	Intron (LOC_Os01g33869.1/LOC_Os01g33869, intron 1 of 4)	-10891	LOC_Os01g33900	18650021	18650251	231
OsMYB8_peak_1401	Chr1	18654457	18654626	170	Distal Intergenic	2230	LOC_Os01g33910	18652227	18652931	705
OsMYB8_peak_1402	Chr1	18662669	18662842	174	Intron (LOC_Os01g33930.1/LOC_Os01g33930, intron 2 of 5)	3575	LOC_Os01g33930	18659094	18665469	6376
OsMYB8_peak_1403	Chr1	18682690	18682901	212	Distal Intergenic	10688	LOC_Os01g33960	18684016	18693589	9574
OsMYB8_peak_1404	Chr1	18693975	18694708	734	Promoter (<=1kb)	-386	LOC_Os01g33960	18684016	18693589	9574
OsMYB8_peak_1405	Chr1	18726600	18726855	256	Promoter (1-2kb)	-1071	LOC_Os01g34020	18727926	18728147	222
OsMYB8_peak_1406	Chr1	18742361	18742553	193	Promoter (<=1kb)	-636	LOC_Os01g34040	18735691	18741725	6035
OsMYB8_peak_1407	Chr1	18751237	18751505	269	Distal Intergenic	1952	LOC_Os01g34050	18749285	18750480	1196
OsMYB8_peak_1408	Chr1	18753889	18754390	502	Promoter (<=1kb)	-878	LOC_Os01g34060	18755268	18756900	1633
OsMYB8_peak_1409	Chr1	18776856	18777090	235	Distal Intergenic	1097	LOC_Os01g34090	18777852	18778187	336
OsMYB8_peak_1410	Chr1	18782531	18782718	188	Exon (LOC_Os01g34110.1/LOC_Os01g34110, exon 1 of 1)	261	LOC_Os01g34110	18782270	18782566	297
OsMYB8_peak_1411	Chr1	18858868	18859086	219	Distal Intergenic	5293	LOC_Os01g34200	18853575	18857379	3805
OsMYB8_peak_1412	Chr1	18861558	18861814	257	Distal Intergenic	7983	LOC_Os01g34200	18853575	18857379	3805
OsMYB8_peak_1413	Chr1	18862728	18862907	180	Distal Intergenic	7826	LOC_Os01g34220	18869711	18870733	1023
OsMYB8_peak_1414	Chr1	18906608	18906783	176	Promoter (<=1kb)	-708	LOC_Os01g34300	18907491	18907899	409
OsMYB8_peak_1415	Chr1	18908752	18908988	237	Distal Intergenic	1261	LOC_Os01g34300	18907491	18907899	409
OsMYB8_peak_1416	Chr1	18911307	18911479	173	Intron (LOC_Os01g34310.1/LOC_Os01g34310, intron 1 of 7)	742	LOC_Os01g34310	18910565	18917980	7416
OsMYB8_peak_1417	Chr1	18917957	18918225	269	Promoter (2-3kb)	-2595	LOC_Os01g34320	18920820	18921528	709
OsMYB8_peak_1418	Chr1	18929120	18929415	296	Intron (LOC_Os01g34330.1/LOC_Os01g34330, intron 7 of 7)	5511	LOC_Os01g34330	18923609	18939279	15671
OsMYB8_peak_1419	Chr1	18957916	18958161	246	Promoter (1-2kb)	-1299	LOC_Os01g34374	18948821	18956617	7797
OsMYB8_peak_1420	Chr1	18967297	18967501	205	Intron (LOC_Os01g34390.1/LOC_Os01g34390, intron 1 of 6)	1504	LOC_Os01g34390	18961318	18969005	7688
OsMYB8_peak_1421	Chr1	18968947	18969162	216	Promoter (<=1kb)	0	LOC_Os01g34390	18961318	18969005	7688
OsMYB8_peak_1422	Chr1	18969528	18969768	241	Promoter (<=1kb)	-523	LOC_Os01g34390	18961318	18969005	7688
OsMYB8_peak_1423	Chr1	18972560	18972790	231	Exon (LOC_Os01g34400.1/LOC_Os01g34400, exon 3 of 3)	1618	LOC_Os01g34400	18972693	18974408	1716
OsMYB8_peak_1424	Chr1	18980411	18980593	183	Exon (LOC_Os01g34430.1/LOC_Os01g34430, exon 3 of 12)	970	LOC_Os01g34430	18979441	18989543	10103
OsMYB8_peak_1425	Chr1	18984919	18985109	191	Intron (LOC_Os01g34430.1/LOC_Os01g34430, intron 6 of 11)	5478	LOC_Os01g34430	18979441	18989543	10103
OsMYB8_peak_1426	Chr1	19000187	19000397	211	Distal Intergenic	-4047	LOC_Os01g34460	19004444	19005028	585
OsMYB8_peak_1427	Chr1	19003530	19003699	170	Promoter (<=1kb)	-745	LOC_Os01g34460	19004444	19005028	585
OsMYB8_peak_1428	Chr1	19010068	19010300	233	Intron (LOC_Os01g34480.3/LOC_Os01g34480, intron 1 of 3)	360	LOC_Os01g34480	19009708	19014185	4478
OsMYB8_peak_1429	Chr1	19030790	19030998	209	Promoter (1-2kb)	-1376	LOC_Os01g34520	19032374	19032926	553
OsMYB8_peak_1430	Chr1	19037169	19037379	211	Promoter (<=1kb)	-949	LOC_Os01g34530	19033410	19036220	2811
OsMYB8_peak_1431	Chr1	19037751	19037924	174	Promoter (1-2kb)	-1531	LOC_Os01g34530	19033410	19036220	2811
OsMYB8_peak_1432	Chr1	19047399	19047572	174	Distal Intergenic	6593	LOC_Os01g34540	19053899	19054165	267
OsMYB8_peak_1433	Chr1	19049331	19049702	372	Distal Intergenic	4463	LOC_Os01g34540	19053899	19054165	267
OsMYB8_peak_1434	Chr1	19085618	19085911	294	Promoter (<=1kb)	0	LOC_Os01g34614	19085832	19088290	2459
OsMYB8_peak_1435	Chr1	19096220	19096485	266	Exon (LOC_Os01g34630.1/LOC_Os01g34630, exon 7 of 7)	3672	LOC_Os01g34630	19095517	19100157	4641
OsMYB8_peak_1436	Chr1	19103606	19103875	270	Distal Intergenic	-3449	LOC_Os01g34630	19095517	19100157	4641
OsMYB8_peak_1437	Chr1	19110116	19110342	227	Distal Intergenic	2973	LOC_Os01g34660	19110908	19113315	2408
OsMYB8_peak_1438	Chr1	19122344	19122609	266	Promoter (<=1kb)	0	LOC_Os01g34670	19115246	19122409	7164
OsMYB8_peak_1439	Chr1	19136662	19136850	189	Intron (LOC_Os01g34700.3/LOC_Os01g34700, intron 1 of 2)	860	LOC_Os01g34700	19135802	19139895	4094
OsMYB8_peak_1440	Chr1	19138731	19138955	225	3' UTR	2929	LOC_Os01g34700	19135802	19139895	4094
OsMYB8_peak_1441	Chr1	19165481	19165762	282	Promoter (<=1kb)	-172	LOC_Os01g34750	19165934	19167319	1386
OsMYB8_peak_1442	Chr1	19170133	19170354	222	Promoter (<=1kb)	-146	LOC_Os01g34760	19168302	19169987	1686
OsMYB8_peak_1443	Chr1	19199150	19199466	317	Distal Intergenic	1842	LOC_Os01g34790	19200085	19201308	1224
OsMYB8_peak_1444	Chr1	19210567	19210762	196	Promoter (<=1kb)	-779	LOC_Os01g34800	19211541	19214894	3354
OsMYB8_peak_1445	Chr1	19219884	19220146	263	Exon (LOC_Os01g34810.1/LOC_Os01g34810, exon 1 of 2)	2086	LOC_Os01g34810	19217798	19220689	2892
OsMYB8_peak_1446	Chr1	19225387	19225633	247	Promoter (<=1kb)	-779	LOC_Os01g34820	19221317	19224608	3292
OsMYB8_peak_1447	Chr1	19251741	19251986	246	Promoter (<=1kb)	-682	LOC_Os01g34870	19252668	19257404	4737
OsMYB8_peak_1448	Chr1	19268211	19268713	503	Exon (LOC_Os01g34890.1/LOC_Os01g34890, exon 26 of 34)	-7372	LOC_Os01g34880	19258341	19260839	2499
OsMYB8_peak_1449	Chr1	19279917	19280202	286	Intron (LOC_Os01g34890.1/LOC_Os01g34890, intron 1 of 33)	256	LOC_Os01g34890	19264464	19280458	15995
OsMYB8_peak_1450	Chr1	19289531	19289815	285	Promoter (2-3kb)	-2582	LOC_Os01g34910	19284961	19286949	1989
OsMYB8_peak_1451	Chr1	19290015	19290240	226	Distal Intergenic	-3066	LOC_Os01g34910	19284961	19286949	1989
OsMYB8_peak_1452	Chr1	19294495	19295155	661	Distal Intergenic	6983	LOC_Os01g34920	19295569	19302138	6570
OsMYB8_peak_1453	Chr1	19306267	19306466	200	Promoter (<=1kb)	-231	LOC_Os01g34930	19303350	19306036	2687
OsMYB8_peak_1454	Chr1	19323215	19323430	216	Distal Intergenic	2039	LOC_Os01g34940	19324813	19325469	657
OsMYB8_peak_1455	Chr1	19328733	19329004	272	Distal Intergenic	-3264	LOC_Os01g34940	19324813	19325469	657
OsMYB8_peak_1456	Chr1	19335061	19335488	428	Distal Intergenic	4648	LOC_Os01g34950	19338943	19340136	1194
OsMYB8_peak_1457	Chr1	19344029	19344208	180	Promoter (1-2kb)	-1429	LOC_Os01g34960	19345637	19347388	1752
OsMYB8_peak_1458	Chr1	19354275	19354544	270	Exon (LOC_Os01g34970.1/LOC_Os01g34970, exon 5 of 12)	2220	LOC_Os01g34970	19352055	19359550	7496
OsMYB8_peak_1459	Chr1	19371724	19371939	216	Distal Intergenic	-4357	LOC_Os01g35000	19366702	19367367	666
OsMYB8_peak_1460	Chr1	19379914	19380123	210	Intron (LOC_Os01g35030.1/LOC_Os01g35030, intron 1 of 11)	1745	LOC_Os01g35030	19378169	19387198	9030
OsMYB8_peak_1461	Chr1	19385669	19385918	250	Exon (LOC_Os01g35030.1/LOC_Os01g35030, exon 9 of 12)	-3913	LOC_Os01g35040	19389831	19392858	3028
OsMYB8_peak_1462	Chr1	19393430	19393679	250	Distal Intergenic	3599	LOC_Os01g35040	19389831	19392858	3028
OsMYB8_peak_1463	Chr1	19412655	19412866	212	Distal Intergenic	-7175	LOC_Os01g35050	19394525	19405480	10956
OsMYB8_peak_1464	Chr1	19424987	19425172	186	Exon (LOC_Os01g35080.1/LOC_Os01g35080, exon 2 of 6)	287	LOC_Os01g35080	19424700	19427083	2384
OsMYB8_peak_1465	Chr1	19444118	19444299	182	Exon (LOC_Os01g35140.1/LOC_Os01g35140, exon 2 of 2)	1803	LOC_Os01g35149	19442315	19442527	213
OsMYB8_peak_1466	Chr1	19463579	19463861	283	Promoter (2-3kb)	-2413	LOC_Os01g35170	19466274	19469025	2752
OsMYB8_peak_1467	Chr1	19469911	19470221	311	Intron (LOC_Os01g35184.1/LOC_Os01g35184, intron 13 of 14)	3604	LOC_Os01g35170	19466307	19469025	2719
OsMYB8_peak_1468	Chr1	19479380	19479687	308	Promoter (<=1kb)	-977	LOC_Os01g35200	19480664	19487627	6964
OsMYB8_peak_1469	Chr1	19494333	19494559	227	Distal Intergenic	5147	LOC_Os01g35210	19489186	19492872	3687
OsMYB8_peak_1470	Chr1	19500842	19501039	198	Exon (LOC_Os01g35220.1/LOC_Os01g35220, exon 1 of 11)	872	LOC_Os01g35220	19494744	19501911	7168
OsMYB8_peak_1471	Chr1	19510781	19511016	236	Intron (LOC_Os01g35240.1/LOC_Os01g35240, intron 2 of 2)	801	LOC_Os01g35240	19509980	19511790	1811
OsMYB8_peak_1472	Chr1	19523589	19523898	310	Promoter (1-2kb)	-1099	LOC_Os01g35254	19516756	19522490	5735
OsMYB8_peak_1473	Chr1	19536306	19536563	258	Exon (LOC_Os01g35290.1/LOC_Os01g35290, exon 1 of 2)	856	LOC_Os01g35290	19535450	19539157	3708
OsMYB8_peak_1474	Chr1	19542003	19542209	207	Promoter (<=1kb)	-228	LOC_Os01g35310	19542437	19544256	1820
OsMYB8_peak_1475	Chr1	19545836	19546018	183	Promoter (1-2kb)	-1033	LOC_Os01g35320	19547051	19548128	1078
OsMYB8_peak_1476	Chr1	19552561	19552762	202	Promoter (2-3kb)	-2209	LOC_Os01g35330	19549153	19550352	1200
OsMYB8_peak_1477	Chr1	19556491	19556740	250	Distal Intergenic	4943	LOC_Os01g35360	19560334	19561683	1350
OsMYB8_peak_1478	Chr1	19563367	19563611	245	Promoter (1-2kb)	-1684	LOC_Os01g35360	19560334	19561683	1350
OsMYB8_peak_1479	Chr1	19580737	19581006	270	Distal Intergenic	-4017	LOC_Os01g35390	19572988	19576720	3733
OsMYB8_peak_1480	Chr1	19586952	19587207	256	Promoter (<=1kb)	-224	LOC_Os01g35400	19584012	19586728	2717
OsMYB8_peak_1481	Chr1	19596328	19596549	222	Exon (LOC_Os01g35420.1/LOC_Os01g35420, exon 5 of 8)	2419	LOC_Os01g35420	19593909	19598257	4349
OsMYB8_peak_1482	Chr1	19600266	19600650	385	Promoter (1-2kb)	-1320	LOC_Os01g35430	19601970	19604119	2150
OsMYB8_peak_1483	Chr1	19614566	19614840	275	Promoter (1-2kb)	-1233	LOC_Os01g35450	19616073	19620931	4859
OsMYB8_peak_1484	Chr1	19622944	19623205	262	Promoter (<=1kb)	-222	LOC_Os01g35460	19623427	19623989	563
OsMYB8_peak_1485	Chr1	19624192	19624397	206	Downstream (<=300bp)	765	LOC_Os01g35460	19623427	19623989	563
OsMYB8_peak_1486	Chr1	19636513	19636724	212	Promoter (1-2kb)	-1974	LOC_Os01g35480	19628444	19634539	6096
OsMYB8_peak_1487	Chr1	19644135	19644341	207	Promoter (2-3kb)	-2916	LOC_Os01g35490	19639830	19641219	1390
OsMYB8_peak_1488	Chr1	19652443	19652703	261	Promoter (1-2kb)	-1479	LOC_Os01g35504	19645199	19650964	5766
OsMYB8_peak_1489	Chr1	19659853	19660129	277	Promoter (1-2kb)	-1677	LOC_Os01g35540	19661806	19663154	1349
OsMYB8_peak_1490	Chr1	19666807	19667059	253	Distal Intergenic	1746	LOC_Os01g35550	19667516	19668805	1290
OsMYB8_peak_1491	Chr1	19670523	19670761	239	Promoter (1-2kb)	-1718	LOC_Os01g35550	19667516	19668805	1290
OsMYB8_peak_1492	Chr1	19676588	19676813	226	Promoter (<=1kb)	-573	LOC_Os01g35560	19672523	19676015	3493
OsMYB8_peak_1493	Chr1	19698483	19698826	344	Distal Intergenic	6235	LOC_Os01g35600	19703156	19705061	1906
OsMYB8_peak_1494	Chr1	19699058	19699338	281	Distal Intergenic	5723	LOC_Os01g35600	19703156	19705061	1906
OsMYB8_peak_1495	Chr1	19713562	19713987	426	Distal Intergenic	2273	LOC_Os01g35620	19715469	19716260	792
OsMYB8_peak_1496	Chr1	19727154	19727423	270	Distal Intergenic	-9883	LOC_Os01g35630	19716852	19717271	420
OsMYB8_peak_1497	Chr1	19745702	19745937	236	Promoter (<=1kb)	-242	LOC_Os01g35650	19746179	19748010	1832
OsMYB8_peak_1498	Chr1	19755924	19756153	230	Promoter (1-2kb)	-1813	LOC_Os01g35670	19757966	19759633	1668
OsMYB8_peak_1499	Chr1	19760212	19760479	268	Promoter (<=1kb)	-458	LOC_Os01g35680	19760937	19761633	697
OsMYB8_peak_1500	Chr1	19763437	19763664	228	Promoter (<=1kb)	-217	LOC_Os01g35690	19763881	19766749	2869
OsMYB8_peak_1501	Chr1	19768715	19768961	247	Promoter (<=1kb)	-234	LOC_Os01g35700	19767798	19768481	684
OsMYB8_peak_1502	Chr1	19782957	19783147	191	Intron (LOC_Os01g35720.1/LOC_Os01g35720, intron 4 of 14)	2941	LOC_Os01g35720	19777845	19786088	8244
OsMYB8_peak_1503	Chr1	19787425	19787594	170	Promoter (1-2kb)	-1337	LOC_Os01g35720	19777845	19786088	8244
OsMYB8_peak_1504	Chr1	19789123	19789320	198	Promoter (2-3kb)	-2556	LOC_Os01g35730	19791876	19794814	2939
OsMYB8_peak_1505	Chr1	19789639	19789893	255	Promoter (1-2kb)	-1983	LOC_Os01g35730	19791876	19794814	2939
OsMYB8_peak_1506	Chr1	19790914	19791125	212	Promoter (<=1kb)	-751	LOC_Os01g35730	19791876	19794814	2939
OsMYB8_peak_1507	Chr1	19825217	19825660	444	3' UTR	498	LOC_Os01g35789	19824719	19826681	1963
OsMYB8_peak_1508	Chr1	19831007	19831287	281	Promoter (1-2kb)	-1124	LOC_Os01g35810	19832411	19833142	732
OsMYB8_peak_1509	Chr1	19835541	19835797	257	Exon (LOC_Os01g35820.1/LOC_Os01g35820, exon 11 of 11)	3130	LOC_Os01g35810	19832411	19833142	732
OsMYB8_peak_1510	Chr1	19836990	19837195	206	Exon (LOC_Os01g35820.1/LOC_Os01g35820, exon 8 of 11)	4579	LOC_Os01g35810	19832411	19833142	732
OsMYB8_peak_1511	Chr1	19837400	19837573	174	Exon (LOC_Os01g35820.1/LOC_Os01g35820, exon 8 of 11)	4989	LOC_Os01g35810	19832411	19833142	732
OsMYB8_peak_1512	Chr1	19857785	19858121	337	Exon (LOC_Os01g35860.1/LOC_Os01g35860, exon 4 of 6)	1318	LOC_Os01g35870	19858966	19859439	474
OsMYB8_peak_1513	Chr1	19860617	19860808	192	Promoter (1-2kb)	-1178	LOC_Os01g35870	19858966	19859439	474
OsMYB8_peak_1514	Chr1	19877172	19877421	250	Promoter (2-3kb)	-2119	LOC_Os01g35910	19874820	19875053	234
OsMYB8_peak_1515	Chr1	19902782	19903021	240	Promoter (<=1kb)	-166	LOC_Os01g35970	19903187	19906397	3211
OsMYB8_peak_1516	Chr1	19906816	19907078	263	Exon (LOC_Os01g35980.1/LOC_Os01g35980, exon 4 of 4)	2323	LOC_Os01g35980	19907044	19909401	2358
OsMYB8_peak_1517	Chr1	19915909	19916181	273	Promoter (1-2kb)	-1629	LOC_Os01g35990	19911223	19914280	3058
OsMYB8_peak_1518	Chr1	19917754	19918015	262	Distal Intergenic	-3474	LOC_Os01g35990	19911223	19914280	3058
OsMYB8_peak_1519	Chr1	19937222	19937475	254	Promoter (2-3kb)	-2580	LOC_Os01g36030	19933869	19934642	774
OsMYB8_peak_1520	Chr1	19946156	19946370	215	Promoter (<=1kb)	-180	LOC_Os01g36040	19939234	19945976	6743
OsMYB8_peak_1521	Chr1	19990593	19990835	243	Promoter (<=1kb)	-725	LOC_Os01g36140	19991560	19993292	1733
OsMYB8_peak_1522	Chr1	20001046	20001277	232	Promoter (<=1kb)	-228	LOC_Os01g36170	20001505	20008180	6676
OsMYB8_peak_1523	Chr1	20009946	20010216	271	Exon (LOC_Os01g36180.1/LOC_Os01g36180, exon 2 of 2)	2791	LOC_Os01g36180	20010148	20013007	2860
OsMYB8_peak_1524	Chr1	20012834	20013043	210	Promoter (<=1kb)	0	LOC_Os01g36180	20010148	20013007	2860
OsMYB8_peak_1525	Chr1	20028845	20029159	315	Distal Intergenic	-4344	LOC_Os01g36220	20033503	20035006	1504
OsMYB8_peak_1526	Chr1	20033514	20033931	418	5' UTR	11	LOC_Os01g36220	20033503	20035006	1504
OsMYB8_peak_1527	Chr1	20037952	20038175	224	Distal Intergenic	-3442	LOC_Os01g36229	20041617	20044744	3128
OsMYB8_peak_1528	Chr1	20056079	20056305	227	Distal Intergenic	-5656	LOC_Os01g36240	20061961	20066530	4570
OsMYB8_peak_1529	Chr1	20066750	20066971	222	Downstream (<=300bp)	4789	LOC_Os01g36240	20061961	20066530	4570
OsMYB8_peak_1530	Chr1	20072591	20072819	229	Exon (LOC_Os01g36250.1/LOC_Os01g36250, exon 3 of 8)	3409	LOC_Os01g36250	20070168	20076228	6061
OsMYB8_peak_1531	Chr1	20084713	20084895	183	Distal Intergenic	-8485	LOC_Os01g36250	20070168	20076228	6061
OsMYB8_peak_1532	Chr1	20102989	20103170	182	Distal Intergenic	2348	LOC_Os01g36270	20100641	20102284	1644
OsMYB8_peak_1533	Chr1	20121071	20121294	224	Promoter (2-3kb)	-2900	LOC_Os01g36294	20124194	20126856	2663
OsMYB8_peak_1534	Chr1	20137265	20137503	239	Distal Intergenic	2112	LOC_Os01g36310	20139148	20139615	468
OsMYB8_peak_1535	Chr1	20144555	20144784	230	Promoter (1-2kb)	-1225	LOC_Os01g36330	20146009	20146685	677
OsMYB8_peak_1536	Chr1	20146082	20146285	204	Exon (LOC_Os01g36330.1/LOC_Os01g36330, exon 1 of 3)	73	LOC_Os01g36330	20146009	20146685	677
OsMYB8_peak_1537	Chr1	20156338	20156539	202	3' UTR	2858	LOC_Os01g36350	20153480	20156427	2948
OsMYB8_peak_1538	Chr1	20163745	20163926	182	Exon (LOC_Os01g36360.1/LOC_Os01g36360, exon 3 of 3)	2818	LOC_Os01g36360	20160927	20167304	6378
OsMYB8_peak_1539	Chr1	20166251	20166455	205	Exon (LOC_Os01g36360.1/LOC_Os01g36360, exon 3 of 3)	-3054	LOC_Os01g36370	20169509	20177114	7606
OsMYB8_peak_1540	Chr1	20173780	20173978	199	Intron (LOC_Os01g36370.1/LOC_Os01g36370, intron 6 of 12)	4271	LOC_Os01g36370	20169509	20177114	7606
OsMYB8_peak_1541	Chr1	20175921	20176140	220	Intron (LOC_Os01g36370.1/LOC_Os01g36370, intron 10 of 12)	6412	LOC_Os01g36370	20169509	20177114	7606
OsMYB8_peak_1542	Chr1	20183965	20184185	221	Distal Intergenic	4508	LOC_Os01g36380	20188055	20188693	639
OsMYB8_peak_1543	Chr1	20210330	20210611	282	Promoter (1-2kb)	-1872	LOC_Os01g36400	20204858	20208458	3601
OsMYB8_peak_1544	Chr1	20219218	20219403	186	Promoter (1-2kb)	-1064	LOC_Os01g36430	20220467	20226840	6374
OsMYB8_peak_1545	Chr1	20243373	20243577	205	Promoter (<=1kb)	-633	LOC_Os01g36460	20240497	20242740	2244
OsMYB8_peak_1546	Chr1	20245701	20246016	316	Exon (LOC_Os01g36470.1/LOC_Os01g36470, exon 1 of 2)	1	LOC_Os01g36470	20245391	20246017	627
OsMYB8_peak_1547	Chr1	20258517	20258877	361	Intron (LOC_Os01g36500.1/LOC_Os01g36500, intron 5 of 11)	1841	LOC_Os01g36500	20256262	20260718	4457
OsMYB8_peak_1548	Chr1	20271779	20272066	288	Distal Intergenic	6046	LOC_Os01g36520	20265733	20267224	1492
OsMYB8_peak_1549	Chr1	20276594	20276783	190	Exon (LOC_Os01g36530.1/LOC_Os01g36530, exon 4 of 4)	1338	LOC_Os01g36530	20275749	20278121	2373
OsMYB8_peak_1550	Chr1	20281683	20281855	173	Exon (LOC_Os01g36540.1/LOC_Os01g36540, exon 1 of 1)	828	LOC_Os01g36540	20280855	20282564	1710
OsMYB8_peak_1551	Chr1	20284086	20284329	244	Promoter (<=1kb)	-118	LOC_Os01g36550	20284447	20287465	3019
OsMYB8_peak_1552	Chr1	20290647	20290901	255	Promoter (<=1kb)	0	LOC_Os01g36560	20287702	20290661	2960
OsMYB8_peak_1553	Chr1	20299453	20299625	173	3' UTR	2842	LOC_Os01g36580	20299522	20302467	2946
OsMYB8_peak_1554	Chr1	20319292	20319564	273	Promoter (<=1kb)	0	LOC_Os01g36620	20317862	20319378	1517
OsMYB8_peak_1555	Chr1	20336560	20336748	189	Distal Intergenic	5151	LOC_Os01g36660	20338108	20341899	3792
OsMYB8_peak_1556	Chr1	20351636	20351836	201	3' UTR	-9737	LOC_Os01g36660	20338108	20341899	3792
OsMYB8_peak_1557	Chr1	20393747	20393925	179	Exon (LOC_Os01g36730.1/LOC_Os01g36730, exon 2 of 6)	332	LOC_Os01g36730	20391083	20394257	3175
OsMYB8_peak_1558	Chr1	20396565	20396763	199	Promoter (2-3kb)	-2308	LOC_Os01g36730	20391083	20394257	3175
OsMYB8_peak_1559	Chr1	20404777	20405044	268	Distal Intergenic	4625	LOC_Os01g36740	20407638	20409669	2032
OsMYB8_peak_1560	Chr1	20409752	20409921	170	Promoter (<=1kb)	-83	LOC_Os01g36740	20407638	20409669	2032
OsMYB8_peak_1561	Chr1	20412548	20412928	381	Downstream (<=300bp)	912	LOC_Os01g36750	20411636	20412256	621
OsMYB8_peak_1562	Chr1	20414126	20414295	170	Distal Intergenic	1967	LOC_Os01g36760	20414316	20416262	1947
OsMYB8_peak_1563	Chr1	20455267	20455580	314	Distal Intergenic	13669	LOC_Os01g36790	20464606	20469249	4644
OsMYB8_peak_1564	Chr1	20479321	20479535	215	Distal Intergenic	1340	LOC_Os01g36810	20477981	20478625	645
OsMYB8_peak_1565	Chr1	20504435	20504635	201	Promoter (2-3kb)	-2669	LOC_Os01g36840	20495221	20501766	6546
OsMYB8_peak_1566	Chr1	20504884	20505054	171	Distal Intergenic	-3118	LOC_Os01g36840	20495221	20501766	6546
OsMYB8_peak_1567	Chr1	20507218	20507435	218	Distal Intergenic	-5452	LOC_Os01g36840	20495221	20501766	6546
OsMYB8_peak_1568	Chr1	20514259	20514433	175	Distal Intergenic	7108	LOC_Os01g36850	20518681	20521541	2861
OsMYB8_peak_1569	Chr1	20522911	20523260	350	Promoter (<=1kb)	-83	LOC_Os01g36860	20523343	20528243	4901
OsMYB8_peak_1570	Chr1	20526227	20526667	441	Exon (LOC_Os01g36860.1/LOC_Os01g36860, exon 6 of 7)	2884	LOC_Os01g36860	20523343	20528243	4901
OsMYB8_peak_1571	Chr1	20529941	20530197	257	Distal Intergenic	6598	LOC_Os01g36860	20523343	20528243	4901
OsMYB8_peak_1572	Chr1	20532249	20532522	274	Distal Intergenic	6423	LOC_Os01g36870	20535086	20538945	3860
OsMYB8_peak_1573	Chr1	20539972	20540245	274	Intron (LOC_Os01g36880.1/LOC_Os01g36880, intron 1 of 1)	195	LOC_Os01g36880	20539591	20540440	850
OsMYB8_peak_1574	Chr1	20551855	20552166	312	Intron (LOC_Os01g36900.1/LOC_Os01g36900, intron 8 of 9)	6507	LOC_Os01g36900	20549611	20558673	9063
OsMYB8_peak_1575	Chr1	20562782	20562965	184	Distal Intergenic	-4109	LOC_Os01g36900	20549611	20558673	9063
OsMYB8_peak_1576	Chr1	20565485	20565724	240	Distal Intergenic	4306	LOC_Os01g36910	20565869	20570030	4162
OsMYB8_peak_1577	Chr1	20569113	20569342	230	Exon (LOC_Os01g36910.1/LOC_Os01g36910, exon 1 of 10)	688	LOC_Os01g36910	20565869	20570030	4162
OsMYB8_peak_1578	Chr1	20589651	20589839	189	Promoter (<=1kb)	-68	LOC_Os01g36930	20581615	20589583	7969
OsMYB8_peak_1579	Chr1	20650649	20650867	219	Promoter (<=1kb)	-677	LOC_Os01g37020	20651544	20654884	3341
OsMYB8_peak_1580	Chr1	20658488	20658676	189	Promoter (1-2kb)	-1598	LOC_Os01g37030	20656425	20656890	466
OsMYB8_peak_1581	Chr1	20660086	20660280	195	Promoter (2-3kb)	-2710	LOC_Os01g37040	20662990	20665064	2075
OsMYB8_peak_1582	Chr1	20665168	20665375	208	Downstream (<=300bp)	2178	LOC_Os01g37040	20662990	20665064	2075
OsMYB8_peak_1583	Chr1	20672263	20672434	172	Promoter (1-2kb)	-1166	LOC_Os01g37050	20665462	20671097	5636
OsMYB8_peak_1584	Chr1	20674056	20674298	243	Promoter (2-3kb)	-2959	LOC_Os01g37050	20665462	20671097	5636
OsMYB8_peak_1585	Chr1	20682993	20683219	227	Promoter (<=1kb)	-180	LOC_Os01g37060	20676064	20682813	6750
OsMYB8_peak_1586	Chr1	20696576	20696773	198	Promoter (<=1kb)	-499	LOC_Os01g37080	20691942	20696077	4136
OsMYB8_peak_1587	Chr1	20711728	20711903	176	Promoter (2-3kb)	-2235	LOC_Os01g37110	20714138	20716708	2571
OsMYB8_peak_1588	Chr1	20720904	20721135	232	Intron (LOC_Os01g37120.1/LOC_Os01g37120, intron 2 of 7)	1119	LOC_Os01g37120	20717034	20722254	5221
OsMYB8_peak_1589	Chr1	20762023	20762228	206	Distal Intergenic	1448	LOC_Os01g37170	20760575	20761607	1033
OsMYB8_peak_1590	Chr1	20786591	20786833	243	Promoter (<=1kb)	0	LOC_Os01g37210	20783355	20786656	3302
OsMYB8_peak_1591	Chr1	20793301	20793500	200	Promoter (<=1kb)	-782	LOC_Os01g37230	20794282	20797207	2926
OsMYB8_peak_1592	Chr1	20812283	20812452	170	Distal Intergenic	1643	LOC_Os01g37270	20813655	20814095	441
OsMYB8_peak_1593	Chr1	20826083	20826274	192	Promoter (<=1kb)	-497	LOC_Os01g37310	20826771	20828912	2142
OsMYB8_peak_1594	Chr1	20872085	20872341	257	Exon (LOC_Os01g37380.1/LOC_Os01g37380, exon 7 of 9)	2121	LOC_Os01g37380	20869964	20872847	2884
OsMYB8_peak_1595	Chr1	20881784	20882067	284	Promoter (1-2kb)	-1222	LOC_Os01g37400	20878581	20880562	1982
OsMYB8_peak_1596	Chr1	20902713	20902889	177	Exon (LOC_Os01g37430.1/LOC_Os01g37430, exon 6 of 6)	2105	LOC_Os01g37430	20900608	20903021	2414
OsMYB8_peak_1597	Chr1	20917135	20917374	240	Distal Intergenic	16527	LOC_Os01g37430	20900608	20903021	2414
OsMYB8_peak_1598	Chr1	20941383	20941579	197	Promoter (<=1kb)	-26	LOC_Os01g37470	20938332	20941357	3026
OsMYB8_peak_1599	Chr1	20944904	20945179	276	Intron (LOC_Os01g37480.1/LOC_Os01g37480, intron 1 of 2)	579	LOC_Os01g37480	20942118	20945758	3641
OsMYB8_peak_1600	Chr1	20947980	20948173	194	Promoter (2-3kb)	-2222	LOC_Os01g37480	20942118	20945758	3641
OsMYB8_peak_1601	Chr1	20959604	20959945	342	Promoter (<=1kb)	-679	LOC_Os01g37530	20960624	20960869	246
OsMYB8_peak_1602	Chr1	20961093	20961262	170	Downstream (<=300bp)	469	LOC_Os01g37530	20960624	20960869	246
OsMYB8_peak_1603	Chr1	20963672	20963929	258	Promoter (<=1kb)	-671	LOC_Os01g37540	20964600	20970755	6156
OsMYB8_peak_1604	Chr1	20997173	20997501	329	Distal Intergenic	8462	LOC_Os01g37570	21003608	21005963	2356
OsMYB8_peak_1605	Chr1	20999513	20999755	243	Distal Intergenic	6208	LOC_Os01g37570	21003608	21005963	2356
OsMYB8_peak_1606	Chr1	21006498	21006788	291	Promoter (<=1kb)	-535	LOC_Os01g37570	21003608	21005963	2356
OsMYB8_peak_1607	Chr1	21018131	21018341	211	Exon (LOC_Os01g37580.1/LOC_Os01g37580, exon 12 of 22)	7568	LOC_Os01g37580	21010563	21022694	12132
OsMYB8_peak_1608	Chr1	21024346	21024559	214	Distal Intergenic	13783	LOC_Os01g37580	21010563	21022694	12132
OsMYB8_peak_1609	Chr1	21031258	21031444	187	Distal Intergenic	-7362	LOC_Os01g37590	21038806	21041083	2278
OsMYB8_peak_1610	Chr1	21045857	21046200	344	Intron (LOC_Os01g37600.1/LOC_Os01g37600, intron 1 of 9)	1041	LOC_Os01g37600	21041870	21047241	5372
OsMYB8_peak_1611	Chr1	21053385	21053562	178	Intron (LOC_Os01g37610.1/LOC_Os01g37610, intron 1 of 1)	148	LOC_Os01g37610	21048778	21053710	4933
OsMYB8_peak_1612	Chr1	21075689	21075915	227	Intron (LOC_Os01g37690.1/LOC_Os01g37690, intron 1 of 8)	815	LOC_Os01g37690	21071370	21076730	5361
OsMYB8_peak_1613	Chr1	21079483	21079721	239	Downstream (<=300bp)	1476	LOC_Os01g37700	21078007	21079322	1316
OsMYB8_peak_1614	Chr1	21082704	21083062	359	Promoter (<=1kb)	0	LOC_Os01g37710	21082813	21086561	3749
OsMYB8_peak_1615	Chr1	21097389	21097607	219	Distal Intergenic	2511	LOC_Os01g37720	21094878	21095765	888
OsMYB8_peak_1616	Chr1	21098543	21098818	276	Distal Intergenic	3665	LOC_Os01g37720	21094878	21095765	888
OsMYB8_peak_1617	Chr1	21107343	21107530	188	Distal Intergenic	2561	LOC_Os01g37740	21109257	21110091	835
OsMYB8_peak_1618	Chr1	21147395	21147628	234	Promoter (1-2kb)	-1159	LOC_Os01g37800	21143775	21146236	2462
OsMYB8_peak_1619	Chr1	21152565	21152807	243	Intron (LOC_Os01g37820.1/LOC_Os01g37820, intron 6 of 6)	2146	LOC_Os01g37810	21150419	21151081	663
OsMYB8_peak_1620	Chr1	21157248	21157498	251	Promoter (1-2kb)	-1574	LOC_Os01g37825	21159072	21167577	8506
OsMYB8_peak_1621	Chr1	21178552	21178818	267	Promoter (2-3kb)	-2613	LOC_Os01g37842	21181431	21184378	2948
OsMYB8_peak_1622	Chr1	21206549	21206801	253	Promoter (<=1kb)	-796	LOC_Os01g37880	21207597	21210832	3236
OsMYB8_peak_1623	Chr1	21218331	21218583	253	Promoter (<=1kb)	-710	LOC_Os01g37890	21211466	21217621	6156
OsMYB8_peak_1624	Chr1	21236024	21236255	232	Distal Intergenic	4698	LOC_Os01g37910	21231326	21234929	3604
OsMYB8_peak_1625	Chr1	21245927	21246142	216	Promoter (<=1kb)	-767	LOC_Os01g37930	21246909	21250214	3306
OsMYB8_peak_1626	Chr1	21257697	21257961	265	Promoter (<=1kb)	-725	LOC_Os01g37940	21250817	21256972	6156
OsMYB8_peak_1627	Chr1	21259319	21259549	231	Promoter (2-3kb)	-2347	LOC_Os01g37940	21250817	21256972	6156
OsMYB8_peak_1628	Chr1	21260905	21261086	182	Promoter (<=1kb)	-811	LOC_Os01g37950	21261897	21262392	496
OsMYB8_peak_1629	Chr1	21291382	21291680	299	Promoter (1-2kb)	-1668	LOC_Os01g38010	21293348	21294697	1350
OsMYB8_peak_1630	Chr1	21298321	21298582	262	Distal Intergenic	2545	LOC_Os01g38020	21295776	21296532	757
OsMYB8_peak_1631	Chr1	21327275	21327448	174	Distal Intergenic	2568	LOC_Os01g38070	21328757	21330016	1260
OsMYB8_peak_1632	Chr1	21352156	21352355	200	Promoter (2-3kb)	-2115	LOC_Os01g38140	21354470	21365360	10891
OsMYB8_peak_1633	Chr1	21371590	21371846	257	Promoter (2-3kb)	-2209	LOC_Os01g38150	21365974	21369381	3408
OsMYB8_peak_1634	Chr1	21379381	21379562	182	Promoter (2-3kb)	-2322	LOC_Os01g38180	21381884	21389644	7761
OsMYB8_peak_1635	Chr1	21386153	21386607	455	Exon (LOC_Os01g38180.1/LOC_Os01g38180, exon 11 of 12)	4269	LOC_Os01g38180	21381884	21389644	7761
OsMYB8_peak_1636	Chr1	21389800	21389997	198	Downstream (<=300bp)	3774	LOC_Os01g38190	21392229	21393771	1543
OsMYB8_peak_1637	Chr1	21406565	21406783	219	Distal Intergenic	-6075	LOC_Os01g38200	21399893	21400490	598
OsMYB8_peak_1638	Chr1	21406976	21407244	269	Distal Intergenic	-6486	LOC_Os01g38200	21399893	21400490	598
OsMYB8_peak_1639	Chr1	21420990	21421369	380	Intron (LOC_Os01g38229.4/LOC_Os01g38229, intron 2 of 9)	5921	LOC_Os01g38229	21415069	21441447	26379
OsMYB8_peak_1640	Chr1	21426200	21426428	229	Intron (LOC_Os01g38229.4/LOC_Os01g38229, intron 7 of 9)	11131	LOC_Os01g38229	21415069	21441447	26379
OsMYB8_peak_1641	Chr1	21473754	21473986	233	Promoter (1-2kb)	-1136	LOC_Os01g38280	21470518	21472618	2101
OsMYB8_peak_1642	Chr1	21477642	21477848	207	Promoter (1-2kb)	-1738	LOC_Os01g38290	21475161	21475904	744
OsMYB8_peak_1643	Chr1	21481536	21481760	225	Promoter (<=1kb)	-755	LOC_Os01g38300	21479565	21480781	1217
OsMYB8_peak_1644	Chr1	21489619	21489860	242	Promoter (1-2kb)	-1149	LOC_Os01g38310	21487877	21488470	594
OsMYB8_peak_1645	Chr1	21505735	21505993	259	Distal Intergenic	2651	LOC_Os01g38330	21506032	21508644	2613
OsMYB8_peak_1646	Chr1	21511410	21511624	215	Promoter (2-3kb)	-2766	LOC_Os01g38330	21506032	21508644	2613
OsMYB8_peak_1647	Chr1	21513190	21513381	192	Distal Intergenic	-4546	LOC_Os01g38330	21506032	21508644	2613
OsMYB8_peak_1648	Chr1	21552720	21552985	266	Distal Intergenic	3772	LOC_Os01g38380	21555564	21556757	1194
OsMYB8_peak_1649	Chr1	21568857	21569062	206	Promoter (1-2kb)	-1147	LOC_Os01g38400	21570209	21571123	915
OsMYB8_peak_1650	Chr1	21569264	21569511	248	Promoter (<=1kb)	-698	LOC_Os01g38400	21570209	21571123	915
OsMYB8_peak_1651	Chr1	21571336	21571624	289	Downstream (<=300bp)	1127	LOC_Os01g38400	21570209	21571123	915
OsMYB8_peak_1652	Chr1	21603829	21604129	301	Exon (LOC_Os01g38430.1/LOC_Os01g38430, exon 2 of 2)	1216	LOC_Os01g38430	21603411	21605345	1935
OsMYB8_peak_1653	Chr1	21611858	21612100	243	Distal Intergenic	2136	LOC_Os01g38450	21609722	21611047	1326
OsMYB8_peak_1654	Chr1	21623692	21623898	207	3' UTR	2869	LOC_Os01g38480	21623575	21626767	3193
OsMYB8_peak_1655	Chr1	21624711	21624919	209	Exon (LOC_Os01g38480.1/LOC_Os01g38480, exon 3 of 5)	1848	LOC_Os01g38480	21623575	21626767	3193
OsMYB8_peak_1656	Chr1	21630159	21630346	188	Intron (LOC_Os01g38500.1/LOC_Os01g38500, intron 1 of 2)	431	LOC_Os01g38500	21628691	21630777	2087
OsMYB8_peak_1657	Chr1	21636598	21636858	261	Distal Intergenic	2626	LOC_Os01g38520	21633972	21635454	1483
OsMYB8_peak_1658	Chr1	21639211	21639478	268	Intron (LOC_Os01g38530.1/LOC_Os01g38530, intron 2 of 3)	3633	LOC_Os01g38530	21637031	21643111	6081
OsMYB8_peak_1659	Chr1	21644168	21644376	209	Promoter (<=1kb)	-771	LOC_Os01g38540	21645147	21651299	6153
OsMYB8_peak_1660	Chr1	21655948	21656195	248	Promoter (<=1kb)	-810	LOC_Os01g38550	21651915	21655138	3224
OsMYB8_peak_1661	Chr1	21670836	21671067	232	Promoter (<=1kb)	-621	LOC_Os01g38590	21671688	21671969	282
OsMYB8_peak_1662	Chr1	21673785	21674014	230	Promoter (1-2kb)	-1538	LOC_Os01g38600	21675552	21676168	617
OsMYB8_peak_1663	Chr1	21676572	21676787	216	Distal Intergenic	1020	LOC_Os01g38600	21675552	21676168	617
OsMYB8_peak_1664	Chr1	21676944	21677127	184	Distal Intergenic	1392	LOC_Os01g38600	21675552	21676168	617
OsMYB8_peak_1665	Chr1	21678936	21679395	460	Distal Intergenic	3384	LOC_Os01g38600	21675552	21676168	617
OsMYB8_peak_1666	Chr1	21722280	21722479	200	Downstream (<=300bp)	2419	LOC_Os01g38670	21719861	21722141	2281
OsMYB8_peak_1667	Chr1	21731416	21731589	174	Intron (LOC_Os01g38690.1/LOC_Os01g38690, intron 3 of 4)	1027	LOC_Os01g38690	21730389	21733951	3563
OsMYB8_peak_1668	Chr1	21742374	21742570	197	Exon (LOC_Os01g38720.1/LOC_Os01g38720, exon 1 of 4)	65	LOC_Os01g38720	21742309	21744055	1747
OsMYB8_peak_1669	Chr1	21764853	21765062	210	Promoter (<=1kb)	-700	LOC_Os01g38800	21765762	21766216	455
OsMYB8_peak_1670	Chr1	21777305	21777540	236	Promoter (<=1kb)	-256	LOC_Os01g38820	21774553	21777049	2497
OsMYB8_peak_1671	Chr1	21799467	21799660	194	Promoter (2-3kb)	-2333	LOC_Os01g38850	21795493	21797134	1642
OsMYB8_peak_1672	Chr1	21805054	21805348	295	Intron (LOC_Os01g38860.1/LOC_Os01g38860, intron 1 of 1)	430	LOC_Os01g38860	21804812	21805778	967
OsMYB8_peak_1673	Chr1	21805755	21806059	305	Promoter (<=1kb)	0	LOC_Os01g38860	21804812	21805778	967
OsMYB8_peak_1674	Chr1	21823043	21823421	379	Intron (LOC_Os01g38890.1/LOC_Os01g38890, intron 5 of 8)	2810	LOC_Os01g38890	21821581	21826231	4651
OsMYB8_peak_1675	Chr1	21823955	21824257	303	Exon (LOC_Os01g38890.1/LOC_Os01g38890, exon 5 of 9)	1974	LOC_Os01g38890	21821581	21826231	4651
OsMYB8_peak_1676	Chr1	21841661	21841831	171	Intron (LOC_Os01g38900.1/LOC_Os01g38900, intron 2 of 7)	4269	LOC_Os01g38900	21837626	21846100	8475
OsMYB8_peak_1677	Chr1	21860406	21860698	293	Distal Intergenic	-7922	LOC_Os01g38920	21851610	21852484	875
OsMYB8_peak_1678	Chr1	21872395	21872634	240	Promoter (<=1kb)	-928	LOC_Os01g38930	21869948	21871467	1520
OsMYB8_peak_1679	Chr1	21884172	21884341	170	Downstream (<=300bp)	3499	LOC_Os01g38960	21886899	21887840	942
OsMYB8_peak_1680	Chr1	21913138	21913323	186	Distal Intergenic	-4643	LOC_Os01g38990	21917966	21921710	3745
OsMYB8_peak_1681	Chr1	21932716	21932919	204	Promoter (<=1kb)	-345	LOC_Os01g39010	21933264	21936072	2809
OsMYB8_peak_1682	Chr1	21933146	21933363	218	Promoter (<=1kb)	0	LOC_Os01g39010	21933264	21936072	2809
OsMYB8_peak_1683	Chr1	21933910	21934110	201	Intron (LOC_Os01g39010.1/LOC_Os01g39010, intron 1 of 2)	646	LOC_Os01g39010	21933264	21936072	2809
OsMYB8_peak_1684	Chr1	21934286	21934557	272	Intron (LOC_Os01g39010.1/LOC_Os01g39010, intron 1 of 2)	1022	LOC_Os01g39010	21933264	21936072	2809
OsMYB8_peak_1685	Chr1	21937539	21937839	301	Promoter (1-2kb)	-1026	LOC_Os01g39020	21938865	21941839	2975
OsMYB8_peak_1686	Chr1	21939584	21939824	241	Intron (LOC_Os01g39020.1/LOC_Os01g39020, intron 1 of 1)	719	LOC_Os01g39020	21938865	21941839	2975
OsMYB8_peak_1687	Chr1	21977813	21978162	350	Intron (LOC_Os01g39100.1/LOC_Os01g39100, intron 9 of 11)	4126	LOC_Os01g39100	21973687	21980482	6796
OsMYB8_peak_1688	Chr1	21999934	22000299	366	Distal Intergenic	5068	LOC_Os01g39120	22004910	22005367	458
OsMYB8_peak_1689	Chr1	22009922	22010127	206	Distal Intergenic	-4555	LOC_Os01g39120	22004910	22005367	458
OsMYB8_peak_1690	Chr1	22013770	22014047	278	Distal Intergenic	-8403	LOC_Os01g39120	22004910	22005367	458
OsMYB8_peak_1691	Chr1	22022071	22022309	239	3' UTR	4960	LOC_Os01g39134	22021847	22027269	5423
OsMYB8_peak_1692	Chr1	22032622	22032882	261	3' UTR	1129	LOC_Os01g39136	22031208	22034011	2804
OsMYB8_peak_1693	Chr1	22047283	22047458	176	Exon (LOC_Os01g39190.1/LOC_Os01g39190, exon 2 of 5)	1178	LOC_Os01g39190	22046105	22051738	5634
OsMYB8_peak_1694	Chr1	22108439	22108698	260	Distal Intergenic	-8780	LOC_Os01g39290	22098320	22099659	1340
OsMYB8_peak_1695	Chr1	22119552	22119756	205	Promoter (<=1kb)	-561	LOC_Os01g39310	22120317	22128727	8411
OsMYB8_peak_1696	Chr1	22132644	22132840	197	Distal Intergenic	3106	LOC_Os01g39320	22135138	22135946	809
OsMYB8_peak_1697	Chr1	22134982	22135191	210	Exon (LOC_Os01g39320.1/LOC_Os01g39320, exon 2 of 2)	755	LOC_Os01g39320	22135138	22135946	809
OsMYB8_peak_1698	Chr1	22166866	22167046	181	Intron (LOC_Os01g39380.1/LOC_Os01g39380, intron 25 of 31)	-6073	LOC_Os01g39370	22154794	22160793	6000
OsMYB8_peak_1699	Chr1	22168270	22168474	205	Intron (LOC_Os01g39380.1/LOC_Os01g39380, intron 24 of 31)	-7477	LOC_Os01g39370	22154794	22160793	6000
OsMYB8_peak_1700	Chr1	22169606	22169800	195	Exon (LOC_Os01g39380.1/LOC_Os01g39380, exon 23 of 32)	-8813	LOC_Os01g39370	22154794	22160793	6000
OsMYB8_peak_1701	Chr1	22179763	22180027	265	Intron (LOC_Os01g39380.1/LOC_Os01g39380, intron 1 of 31)	211	LOC_Os01g39380	22163096	22180238	17143
OsMYB8_peak_1702	Chr1	22181757	22182113	357	Promoter (1-2kb)	-1328	LOC_Os01g39380	22163101	22180429	17329
OsMYB8_peak_1703	Chr1	22182448	22182663	216	Promoter (2-3kb)	-2019	LOC_Os01g39380	22163101	22180429	17329
OsMYB8_peak_1704	Chr1	22187379	22187565	187	Distal Intergenic	-6950	LOC_Os01g39380	22163101	22180429	17329
OsMYB8_peak_1705	Chr1	22189058	22189237	180	Distal Intergenic	6659	LOC_Os01g39385	22189635	22195896	6262
OsMYB8_peak_1706	Chr1	22191096	22191314	219	3' UTR	4582	LOC_Os01g39385	22189635	22195896	6262
OsMYB8_peak_1707	Chr1	22192565	22192951	387	3' UTR	2945	LOC_Os01g39385	22189635	22195896	6262
OsMYB8_peak_1708	Chr1	22213292	22213524	233	Exon (LOC_Os01g39420.1/LOC_Os01g39420, exon 2 of 5)	1149	LOC_Os01g39420	22210819	22214673	3855
OsMYB8_peak_1709	Chr1	22252856	22253117	262	Distal Intergenic	4642	LOC_Os01g39490	22255173	22257759	2587
OsMYB8_peak_1710	Chr1	22270783	22271127	345	Promoter (<=1kb)	-720	LOC_Os01g39520	22271847	22273477	1631
OsMYB8_peak_1711	Chr1	22272262	22272471	210	Intron (LOC_Os01g39520.1/LOC_Os01g39520, intron 1 of 1)	415	LOC_Os01g39520	22271847	22273477	1631
OsMYB8_peak_1712	Chr1	22286668	22286875	208	Distal Intergenic	-7357	LOC_Os01g39540	22277877	22279311	1435
OsMYB8_peak_1713	Chr1	22289244	22289537	294	Distal Intergenic	-6196	LOC_Os01g39550	22295733	22299955	4223
OsMYB8_peak_1714	Chr1	22326894	22327066	173	Intron (LOC_Os01g39580.1/LOC_Os01g39580, intron 3 of 3)	4825	LOC_Os01g39580	22322069	22327371	5303
OsMYB8_peak_1715	Chr1	22337885	22338102	218	3' UTR	3376	LOC_Os01g39600	22337346	22341478	4133
OsMYB8_peak_1716	Chr1	22347416	22347683	268	Distal Intergenic	-5871	LOC_Os01g39600	22337346	22341545	4200
OsMYB8_peak_1717	Chr1	22370622	22371011	390	Promoter (1-2kb)	-1228	LOC_Os01g39650	22365507	22369394	3888
OsMYB8_peak_1718	Chr1	22390391	22390626	236	Promoter (<=1kb)	-776	LOC_Os01g39700	22391402	22392742	1341
OsMYB8_peak_1719	Chr1	22426021	22426190	170	Promoter (1-2kb)	-1641	LOC_Os01g39770	22427831	22430870	3040
OsMYB8_peak_1720	Chr1	22435258	22435443	186	Promoter (<=1kb)	-570	LOC_Os01g39780	22436013	22438392	2380
OsMYB8_peak_1721	Chr1	22436271	22436451	181	Intron (LOC_Os01g39780.1/LOC_Os01g39780, intron 1 of 1)	258	LOC_Os01g39780	22436013	22438392	2380
OsMYB8_peak_1722	Chr1	22446565	22446770	206	3' UTR	3022	LOC_Os01g39800	22446210	22449792	3583
OsMYB8_peak_1723	Chr1	22479353	22479652	300	Promoter (2-3kb)	-2849	LOC_Os01g39850	22474568	22476504	1937
OsMYB8_peak_1724	Chr1	22485022	22485223	202	Distal Intergenic	-4273	LOC_Os01g39860	22489496	22491483	1988
OsMYB8_peak_1725	Chr1	22487653	22487894	242	Promoter (1-2kb)	-1602	LOC_Os01g39860	22489496	22491483	1988
OsMYB8_peak_1726	Chr1	22494088	22494316	229	Promoter (1-2kb)	-1771	LOC_Os01g39870	22491916	22492317	402
OsMYB8_peak_1727	Chr1	22495678	22495878	201	Intron (LOC_Os01g39890.1/LOC_Os01g39890, intron 3 of 3)	-3361	LOC_Os01g39870	22491916	22492317	402
OsMYB8_peak_1728	Chr1	22497803	22498146	344	Intron (LOC_Os01g39890.1/LOC_Os01g39890, intron 3 of 3)	2670	LOC_Os01g39890	22494356	22500816	6461
OsMYB8_peak_1729	Chr1	22537557	22537743	187	Promoter (1-2kb)	-1245	LOC_Os01g39970	22538988	22542228	3241
OsMYB8_peak_1730	Chr1	22549256	22549465	210	Distal Intergenic	5066	LOC_Os01g39990	22552874	22554531	1658
OsMYB8_peak_1731	Chr1	22562576	22563151	576	Promoter (<=1kb)	-849	LOC_Os01g40000	22557450	22561727	4278
OsMYB8_peak_1732	Chr1	22564583	22564869	287	Promoter (2-3kb)	-2856	LOC_Os01g40000	22557450	22561727	4278
OsMYB8_peak_1733	Chr1	22601203	22601520	318	Promoter (2-3kb)	-2999	LOC_Os01g40070	22604519	22606808	2290
OsMYB8_peak_1734	Chr1	22613502	22613683	182	Promoter (<=1kb)	-458	LOC_Os01g40080	22614141	22614771	631
OsMYB8_peak_1735	Chr1	22619565	22619799	235	Intron (LOC_Os01g40094.1/LOC_Os01g40094, intron 3 of 3)	1785	LOC_Os01g40094	22617780	22624147	6368
OsMYB8_peak_1736	Chr1	22658224	22658627	404	Exon (LOC_Os01g40170.1/LOC_Os01g40170, exon 4 of 14)	1855	LOC_Os01g40170	22656369	22664571	8203
OsMYB8_peak_1737	Chr1	22681171	22681420	250	Distal Intergenic	5236	LOC_Os01g40190	22675935	22678621	2687
OsMYB8_peak_1738	Chr1	22688159	22688359	201	Promoter (<=1kb)	-115	LOC_Os01g40200	22683543	22688044	4502
OsMYB8_peak_1739	Chr1	22699015	22699233	219	Exon (LOC_Os01g40230.1/LOC_Os01g40230, exon 1 of 10)	594	LOC_Os01g40230	22698421	22705057	6637
OsMYB8_peak_1740	Chr1	22704480	22704691	212	Promoter (1-2kb)	-1193	LOC_Os01g40240	22705884	22707470	1587
OsMYB8_peak_1741	Chr1	22709007	22709231	225	Promoter (<=1kb)	-356	LOC_Os01g40250	22709587	22728525	18939
OsMYB8_peak_1742	Chr1	22712479	22712774	296	Intron (LOC_Os01g40250.1/LOC_Os01g40250, intron 3 of 28)	2892	LOC_Os01g40250	22709587	22728525	18939
OsMYB8_peak_1743	Chr1	22751995	22752205	211	Distal Intergenic	3266	LOC_Os01g40310	22754488	22755471	984
OsMYB8_peak_1744	Chr1	22759371	22759618	248	Distal Intergenic	3292	LOC_Os01g40320	22756079	22758879	2801
OsMYB8_peak_1745	Chr1	22762169	22762338	170	Distal Intergenic	-5473	LOC_Os01g40330	22767811	22772679	4869
OsMYB8_peak_1746	Chr1	22764740	22765762	1023	Promoter (2-3kb)	-2049	LOC_Os01g40330	22767811	22772679	4869
OsMYB8_peak_1747	Chr1	22779299	22779561	263	Intron (LOC_Os01g40340.1/LOC_Os01g40340, intron 9 of 16)	2353	LOC_Os01g40340	22776946	22782787	5842
OsMYB8_peak_1748	Chr1	22812992	22813257	266	Promoter (1-2kb)	-1816	LOC_Os01g40410	22815073	22817909	2837
OsMYB8_peak_1749	Chr1	22822696	22822903	208	5' UTR	279	LOC_Os01g40420	22820220	22823182	2963
OsMYB8_peak_1750	Chr1	22824400	22824795	396	Promoter (1-2kb)	-1218	LOC_Os01g40420	22820235	22823182	2948
OsMYB8_peak_1751	Chr1	22827225	22827627	403	Promoter (<=1kb)	-109	LOC_Os01g40430	22824809	22827116	2308
OsMYB8_peak_1752	Chr1	22832270	22832529	260	Distal Intergenic	-5154	LOC_Os01g40430	22824809	22827116	2308
OsMYB8_peak_1753	Chr1	22847169	22847502	334	Intron (LOC_Os01g40460.1/LOC_Os01g40460, intron 3 of 3)	2129	LOC_Os01g40460	22846826	22849631	2806
OsMYB8_peak_1754	Chr1	22849839	22850174	336	Promoter (<=1kb)	-208	LOC_Os01g40460	22846826	22849631	2806
OsMYB8_peak_1755	Chr1	22858477	22858741	265	Exon (LOC_Os01g40470.1/LOC_Os01g40470, exon 2 of 10)	1012	LOC_Os01g40470	22855458	22859753	4296
OsMYB8_peak_1756	Chr1	22876357	22876553	197	Distal Intergenic	-4208	LOC_Os01g40480	22868546	22872149	3604
OsMYB8_peak_1757	Chr1	22882364	22882629	266	5' UTR	4258	LOC_Os01g40499	22879904	22886887	6984
OsMYB8_peak_1758	Chr1	22913255	22913664	410	Distal Intergenic	2509	LOC_Os01g40580	22914582	22916173	1592
OsMYB8_peak_1759	Chr1	22927801	22928055	255	Promoter (1-2kb)	-1188	LOC_Os01g40600	22929243	22930118	876
OsMYB8_peak_1760	Chr1	22947595	22948007	413	Promoter (<=1kb)	-157	LOC_Os01g40620	22948164	22952187	4024
OsMYB8_peak_1761	Chr1	22954579	22954804	226	Distal Intergenic	2466	LOC_Os01g40630	22954908	22957270	2363
OsMYB8_peak_1762	Chr1	22959837	22960006	170	Promoter (<=1kb)	-612	LOC_Os01g40630	22954908	22959225	4318
OsMYB8_peak_1763	Chr1	22983616	22983879	264	Intron (LOC_Os01g40650.1/LOC_Os01g40650, intron 1 of 1)	224	LOC_Os01g40650	22983392	22985788	2397
OsMYB8_peak_1764	Chr1	22984516	22984865	350	Intron (LOC_Os01g40650.1/LOC_Os01g40650, intron 1 of 1)	1124	LOC_Os01g40650	22983392	22985788	2397
OsMYB8_peak_1765	Chr1	22986890	22987093	204	Exon (LOC_Os01g40660.1/LOC_Os01g40660, exon 1 of 3)	142	LOC_Os01g40660	22986748	22987781	1034
OsMYB8_peak_1766	Chr1	22995816	22996014	199	Promoter (1-2kb)	-1645	LOC_Os01g40680	22992552	22994171	1620
OsMYB8_peak_1767	Chr1	23004261	23004518	258	Intron (LOC_Os01g40710.1/LOC_Os01g40710, intron 1 of 1)	590	LOC_Os01g40710	23003671	23005010	1340
OsMYB8_peak_1768	Chr1	23035468	23035661	194	Promoter (<=1kb)	-204	LOC_Os01g40780	23035865	23037230	1366
OsMYB8_peak_1769	Chr1	23039333	23039514	182	Distal Intergenic	3468	LOC_Os01g40780	23035865	23037230	1366
OsMYB8_peak_1770	Chr1	23040395	23040598	204	Distal Intergenic	4530	LOC_Os01g40780	23035865	23037230	1366
OsMYB8_peak_1771	Chr1	23051514	23051774	261	Promoter (<=1kb)	-655	LOC_Os01g40800	23052429	23055512	3084
OsMYB8_peak_1772	Chr1	23063252	23063611	360	Promoter (<=1kb)	-914	LOC_Os01g40810	23056187	23062338	6152
OsMYB8_peak_1773	Chr1	23075175	23075590	416	Intron (LOC_Os01g40820.1/LOC_Os01g40820, intron 1 of 9)	1596	LOC_Os01g40820	23073579	23079781	6203
OsMYB8_peak_1774	Chr1	23103956	23104148	193	Exon (LOC_Os01g40860.1/LOC_Os01g40860, exon 2 of 8)	6700	LOC_Os01g40860	23097256	23106303	9048
OsMYB8_peak_1775	Chr1	23107044	23107277	234	Distal Intergenic	-6368	LOC_Os01g40870	23113645	23119715	6071
OsMYB8_peak_1776	Chr1	23139094	23139305	212	Exon (LOC_Os01g40910.1/LOC_Os01g40910, exon 4 of 11)	1610	LOC_Os01g40910	23137484	23142649	5166
OsMYB8_peak_1777	Chr1	23143408	23143728	321	Promoter (1-2kb)	-1460	LOC_Os01g40920	23145188	23147620	2433
OsMYB8_peak_1778	Chr1	23145184	23145503	320	Promoter (<=1kb)	0	LOC_Os01g40920	23145188	23147620	2433
OsMYB8_peak_1779	Chr1	23162444	23162644	201	Intron (LOC_Os01g40940.1/LOC_Os01g40940, intron 1 of 1)	850	LOC_Os01g40940	23162339	23163494	1156
OsMYB8_peak_1780	Chr1	23182230	23182425	196	Exon (LOC_Os01g40980.1/LOC_Os01g40980, exon 11 of 24)	4551	LOC_Os01g40980	23174817	23186976	12160
OsMYB8_peak_1781	Chr1	23197283	23197460	178	Intron (LOC_Os01g40990.3/LOC_Os01g40990, intron 11 of 37)	7921	LOC_Os01g40990	23189362	23213721	24360
OsMYB8_peak_1782	Chr1	23200993	23201218	226	Exon (LOC_Os01g40990.3/LOC_Os01g40990, exon 15 of 38)	11631	LOC_Os01g40990	23189362	23213721	24360
OsMYB8_peak_1783	Chr1	23216697	23216866	170	Promoter (1-2kb)	-1400	LOC_Os01g41000	23214622	23215297	676
OsMYB8_peak_1784	Chr1	23233176	23233737	562	Distal Intergenic	3935	LOC_Os01g41030	23234635	23237672	3038
OsMYB8_peak_1785	Chr1	23237730	23237900	171	Promoter (<=1kb)	-58	LOC_Os01g41030	23234635	23237672	3038
OsMYB8_peak_1786	Chr1	23252455	23252631	177	Promoter (1-2kb)	-1350	LOC_Os01g41060	23253981	23257156	3176
OsMYB8_peak_1787	Chr1	23252899	23253318	420	Promoter (<=1kb)	-663	LOC_Os01g41060	23253981	23257156	3176
OsMYB8_peak_1788	Chr1	23273329	23273550	222	Promoter (<=1kb)	0	LOC_Os01g41090	23268296	23273414	5119
OsMYB8_peak_1789	Chr1	23275185	23275416	232	Promoter (1-2kb)	-1771	LOC_Os01g41090	23268296	23273414	5119
OsMYB8_peak_1790	Chr1	23275720	23275909	190	Promoter (2-3kb)	-2306	LOC_Os01g41090	23268296	23273414	5119
OsMYB8_peak_1791	Chr1	23278388	23278569	182	Promoter (<=1kb)	-106	LOC_Os01g41100	23275351	23278282	2932
OsMYB8_peak_1792	Chr1	23279164	23279555	392	Promoter (<=1kb)	-477	LOC_Os01g41110	23280032	23280870	839
OsMYB8_peak_1793	Chr1	23282106	23282328	223	Distal Intergenic	2074	LOC_Os01g41110	23280032	23280870	839
OsMYB8_peak_1794	Chr1	23288533	23288754	222	Distal Intergenic	3295	LOC_Os01g41120	23285238	23287337	2100
OsMYB8_peak_1795	Chr1	23332322	23332539	218	Promoter (<=1kb)	-467	LOC_Os01g41220	23333006	23337594	4589
OsMYB8_peak_1796	Chr1	23340203	23340382	180	Promoter (<=1kb)	-920	LOC_Os01g41230	23338856	23339283	428
OsMYB8_peak_1797	Chr1	23350898	23351251	354	Promoter (<=1kb)	-595	LOC_Os01g41260	23351846	23353935	2090
OsMYB8_peak_1798	Chr1	23452193	23452542	350	Distal Intergenic	-3532	LOC_Os01g41430	23456074	23458037	1964
OsMYB8_peak_1799	Chr1	23453700	23453869	170	Promoter (2-3kb)	-2205	LOC_Os01g41430	23456074	23458037	1964
OsMYB8_peak_1800	Chr1	23462673	23462866	194	Promoter (<=1kb)	-45	LOC_Os01g41440	23461186	23462628	1443
OsMYB8_peak_1801	Chr1	23465117	23465570	454	Exon (LOC_Os01g41450.1/LOC_Os01g41450, exon 2 of 2)	1381	LOC_Os01g41450	23463736	23465185	1450
OsMYB8_peak_1802	Chr1	23492688	23492924	237	Promoter (2-3kb)	-2063	LOC_Os01g41500	23487723	23490625	2903
OsMYB8_peak_1803	Chr1	23519961	23520211	251	Distal Intergenic	3345	LOC_Os01g41560	23522430	23523556	1127
OsMYB8_peak_1804	Chr1	23526477	23526697	221	Promoter (2-3kb)	-2921	LOC_Os01g41560	23522430	23523556	1127
OsMYB8_peak_1805	Chr1	23533868	23534037	170	Promoter (1-2kb)	-1137	LOC_Os01g41565	23530089	23532731	2643
OsMYB8_peak_1806	Chr1	23550225	23550487	263	Promoter (1-2kb)	-1131	LOC_Os01g41590	23547244	23549094	1851
OsMYB8_peak_1807	Chr1	23558092	23558518	427	Promoter (<=1kb)	-438	LOC_Os01g41610	23554254	23557654	3401
OsMYB8_peak_1808	Chr1	23559748	23559929	182	Promoter (2-3kb)	-2094	LOC_Os01g41610	23554254	23557654	3401
OsMYB8_peak_1809	Chr1	23568311	23568480	170	Promoter (<=1kb)	-982	LOC_Os01g41620	23561705	23567329	5625
OsMYB8_peak_1810	Chr1	23597016	23597191	176	Exon (LOC_Os01g41690.1/LOC_Os01g41690, exon 2 of 3)	1966	LOC_Os01g41690	23595050	23601218	6169
OsMYB8_peak_1811	Chr1	23622067	23622415	349	Promoter (1-2kb)	-1874	LOC_Os01g41730	23624289	23627032	2744
OsMYB8_peak_1812	Chr1	23622768	23622986	219	Promoter (1-2kb)	-1303	LOC_Os01g41730	23624289	23627032	2744
OsMYB8_peak_1813	Chr1	23624548	23624769	222	5' UTR	259	LOC_Os01g41730	23624289	23627032	2744
OsMYB8_peak_1814	Chr1	23632763	23632952	190	Exon (LOC_Os01g41750.1/LOC_Os01g41750, exon 1 of 1)	2319	LOC_Os01g41740	23630444	23631237	794
OsMYB8_peak_1815	Chr1	23640616	23640872	257	Exon (LOC_Os01g41770.1/LOC_Os01g41770, exon 1 of 1)	2008	LOC_Os01g41770	23639654	23642880	3227
OsMYB8_peak_1816	Chr1	23668551	23668812	262	Distal Intergenic	-4107	LOC_Os01g41800	23663059	23664444	1386
OsMYB8_peak_1817	Chr1	23676136	23676345	210	Promoter (<=1kb)	-267	LOC_Os01g41810	23673292	23675869	2578
OsMYB8_peak_1818	Chr1	23706406	23706644	239	Promoter (2-3kb)	-2362	LOC_Os01g41850	23702080	23704044	1965
OsMYB8_peak_1819	Chr1	23708925	23709111	187	Distal Intergenic	4125	LOC_Os01g41860	23712305	23713236	932
OsMYB8_peak_1820	Chr1	23709341	23709521	181	Distal Intergenic	3715	LOC_Os01g41860	23712305	23713236	932
OsMYB8_peak_1821	Chr1	23717781	23717991	211	Distal Intergenic	-4545	LOC_Os01g41860	23712305	23713236	932
OsMYB8_peak_1822	Chr1	23721620	23721790	171	Distal Intergenic	-5971	LOC_Os01g41870	23727761	23733080	5320
OsMYB8_peak_1823	Chr1	23725608	23725789	182	Promoter (1-2kb)	-1972	LOC_Os01g41870	23727761	23733080	5320
OsMYB8_peak_1824	Chr1	23749223	23749447	225	Intron (LOC_Os01g41890.1/LOC_Os01g41890, intron 1 of 1)	2383	LOC_Os01g41890	23746840	23751713	4874
OsMYB8_peak_1825	Chr1	23753336	23753763	428	Distal Intergenic	6496	LOC_Os01g41890	23746840	23751713	4874
OsMYB8_peak_1826	Chr1	23755467	23755701	235	Distal Intergenic	-4646	LOC_Os01g41900	23760347	23762500	2154
OsMYB8_peak_1827	Chr1	23769654	23769824	171	Promoter (<=1kb)	-291	LOC_Os01g41910	23770115	23771515	1401
OsMYB8_peak_1828	Chr1	23771510	23771773	264	Exon (LOC_Os01g41910.1/LOC_Os01g41910, exon 3 of 3)	910	LOC_Os01g41920	23772315	23772683	369
OsMYB8_peak_1829	Chr1	23777263	23777476	214	Exon (LOC_Os01g41930.1/LOC_Os01g41930, exon 1 of 1)	1402	LOC_Os01g41930	23775861	23779747	3887
OsMYB8_peak_1830	Chr1	23778550	23778749	200	3' UTR	2689	LOC_Os01g41930	23775861	23779747	3887
OsMYB8_peak_1831	Chr1	23781701	23781899	199	Promoter (<=1kb)	-588	LOC_Os01g41950	23782487	23785775	3289
OsMYB8_peak_1832	Chr1	23818682	23818921	240	5' UTR	325	LOC_Os01g42010	23814822	23819246	4425
OsMYB8_peak_1833	Chr1	23820677	23820891	215	Promoter (1-2kb)	-1388	LOC_Os01g42010	23814822	23819289	4468
OsMYB8_peak_1834	Chr1	23837521	23837846	326	Promoter (1-2kb)	-1022	LOC_Os01g42030	23838868	23840959	2092
OsMYB8_peak_1835	Chr1	23841702	23842040	339	Promoter (1-2kb)	-1234	LOC_Os01g42040	23843274	23846881	3608
OsMYB8_peak_1836	Chr1	23853179	23853422	244	Exon (LOC_Os01g42070.1/LOC_Os01g42070, exon 2 of 7)	1062	LOC_Os01g42070	23850865	23854484	3620
OsMYB8_peak_1837	Chr1	23894356	23894658	303	Distal Intergenic	2801	LOC_Os01g42160	23896936	23897459	524
OsMYB8_peak_1838	Chr1	23914966	23915193	228	Downstream (<=300bp)	818	LOC_Os01g42200	23914148	23914895	748
OsMYB8_peak_1839	Chr1	23926986	23927162	177	Promoter (2-3kb)	-2529	LOC_Os01g42234	23929691	23933451	3761
OsMYB8_peak_1840	Chr1	23935627	23935945	319	Distal Intergenic	5936	LOC_Os01g42234	23929691	23933451	3761
OsMYB8_peak_1841	Chr1	23936328	23936499	172	Distal Intergenic	6637	LOC_Os01g42234	23929691	23933451	3761
OsMYB8_peak_1842	Chr1	23937547	23937717	171	Distal Intergenic	7856	LOC_Os01g42234	23929691	23933451	3761
OsMYB8_peak_1843	Chr1	23948202	23948384	183	Intron (LOC_Os01g42260.1/LOC_Os01g42260, intron 1 of 17)	1511	LOC_Os01g42260	23938369	23949895	11527
OsMYB8_peak_1844	Chr1	23952103	23952339	237	Promoter (2-3kb)	-2208	LOC_Os01g42260	23941672	23949895	8224
OsMYB8_peak_1845	Chr1	23969514	23969755	242	Promoter (<=1kb)	-2	LOC_Os01g42280	23969757	23972311	2555
OsMYB8_peak_1846	Chr1	23973303	23973591	289	Distal Intergenic	3546	LOC_Os01g42280	23969757	23972311	2555
OsMYB8_peak_1847	Chr1	23977646	23977880	235	Intron (LOC_Os01g42294.1/LOC_Os01g42294, intron 1 of 1)	4201	LOC_Os01g42294	23975949	23982081	6133
OsMYB8_peak_1848	Chr1	23988236	23988417	182	Distal Intergenic	-6155	LOC_Os01g42294	23975949	23982081	6133
OsMYB8_peak_1849	Chr1	23994778	23995114	337	Distal Intergenic	-6427	LOC_Os01g42310	24001541	24002970	1430
OsMYB8_peak_1850	Chr1	23996843	23997066	224	Distal Intergenic	-4475	LOC_Os01g42310	24001541	24002970	1430
OsMYB8_peak_1851	Chr1	23998767	23999295	529	Promoter (2-3kb)	-2246	LOC_Os01g42310	24001541	24002970	1430
OsMYB8_peak_1852	Chr1	24004686	24004935	250	Distal Intergenic	3145	LOC_Os01g42310	24001541	24002970	1430
OsMYB8_peak_1853	Chr1	24021391	24021635	245	Distal Intergenic	5718	LOC_Os01g42320	24015673	24019941	4269
OsMYB8_peak_1854	Chr1	24063826	24063995	170	Promoter (2-3kb)	-2268	LOC_Os01g42360	24061262	24061558	297
OsMYB8_peak_1855	Chr1	24084267	24084501	235	Promoter (2-3kb)	-2086	LOC_Os01g42380	24075065	24082181	7117
OsMYB8_peak_1856	Chr1	24085209	24085382	174	Distal Intergenic	-3028	LOC_Os01g42380	24075065	24082181	7117
OsMYB8_peak_1857	Chr1	24119951	24120194	244	Distal Intergenic	3796	LOC_Os01g42420	24123244	24123990	747
OsMYB8_peak_1858	Chr1	24121897	24122123	227	Distal Intergenic	1867	LOC_Os01g42420	24123244	24123990	747
OsMYB8_peak_1859	Chr1	24123107	24123326	220	Exon (LOC_Os01g42420.1/LOC_Os01g42420, exon 1 of 1)	664	LOC_Os01g42420	24123244	24123990	747
OsMYB8_peak_1860	Chr1	24128081	24128315	235	Intron (LOC_Os01g42430.1/LOC_Os01g42430, intron 2 of 3)	1532	LOC_Os01g42430	24126549	24129627	3079
OsMYB8_peak_1861	Chr1	24146958	24147184	227	Intron (LOC_Os01g42470.1/LOC_Os01g42470, intron 2 of 2)	1115	LOC_Os01g42470	24145843	24149003	3161
OsMYB8_peak_1862	Chr1	24158106	24158320	215	Exon (LOC_Os01g42490.1/LOC_Os01g42490, exon 12 of 15)	-4005	LOC_Os01g42480	24150983	24154101	3119
OsMYB8_peak_1863	Chr1	24162701	24163023	323	Promoter (<=1kb)	-129	LOC_Os01g42490	24155647	24162572	6926
OsMYB8_peak_1864	Chr1	24214037	24214298	262	Exon (LOC_Os01g42590.1/LOC_Os01g42590, exon 3 of 8)	409	LOC_Os01g42590	24209573	24214707	5135
OsMYB8_peak_1865	Chr1	24233180	24233436	257	Promoter (1-2kb)	-1193	LOC_Os01g42610	24234629	24238989	4361
OsMYB8_peak_1866	Chr1	24257123	24257509	387	Intron (LOC_Os01g42650.1/LOC_Os01g42650, intron 3 of 5)	1824	LOC_Os01g42650	24255299	24259958	4660
OsMYB8_peak_1867	Chr1	24272213	24272394	182	Exon (LOC_Os01g42670.1/LOC_Os01g42670, exon 3 of 3)	2422	LOC_Os01g42670	24269791	24272402	2612
OsMYB8_peak_1868	Chr1	24282123	24282299	177	Distal Intergenic	3005	LOC_Os01g42700	24282735	24285304	2570
OsMYB8_peak_1869	Chr1	24286010	24286201	192	Promoter (<=1kb)	-700	LOC_Os01g42700	24282735	24285310	2576
OsMYB8_peak_1870	Chr1	24299978	24300230	253	Promoter (<=1kb)	0	LOC_Os01g42720	24300144	24301232	1089
OsMYB8_peak_1871	Chr1	24300828	24301090	263	3' UTR	684	LOC_Os01g42720	24300144	24301233	1090
OsMYB8_peak_1872	Chr1	24302593	24302762	170	Distal Intergenic	2449	LOC_Os01g42720	24300144	24301233	1090
OsMYB8_peak_1873	Chr1	24315939	24316117	179	Intron (LOC_Os01g42730.1/LOC_Os01g42730, intron 4 of 4)	3338	LOC_Os01g42730	24312601	24317553	4953
OsMYB8_peak_1874	Chr1	24317559	24317804	246	Downstream (<=300bp)	4958	LOC_Os01g42730	24312601	24317553	4953
OsMYB8_peak_1875	Chr1	24338785	24338972	188	Promoter (2-3kb)	-2242	LOC_Os01g42770	24341214	24343585	2372
OsMYB8_peak_1876	Chr1	24345447	24346032	586	Promoter (<=1kb)	-274	LOC_Os01g42780	24343518	24345173	1656
OsMYB8_peak_1877	Chr1	24366261	24366659	399	Intron (LOC_Os01g42810.1/LOC_Os01g42810, intron 1 of 3)	2115	LOC_Os01g42810	24364146	24367721	3576
OsMYB8_peak_1878	Chr1	24387959	24388231	273	Promoter (1-2kb)	-1272	LOC_Os01g42850	24380636	24386687	6052
OsMYB8_peak_1879	Chr1	24394308	24394502	195	Distal Intergenic	1467	LOC_Os01g42860	24392841	24393423	583
OsMYB8_peak_1880	Chr1	24396885	24397080	196	Promoter (<=1kb)	-65	LOC_Os01g42870	24395057	24396820	1764
OsMYB8_peak_1881	Chr1	24407847	24408034	188	Distal Intergenic	2426	LOC_Os01g42900	24408469	24410460	1992
OsMYB8_peak_1882	Chr1	24427674	24428285	612	Promoter (<=1kb)	-355	LOC_Os01g42950	24428640	24434134	5495
OsMYB8_peak_1883	Chr1	24443901	24444162	262	Distal Intergenic	15261	LOC_Os01g42950	24428640	24436429	7790
OsMYB8_peak_1884	Chr1	24484385	24484629	245	Promoter (<=1kb)	0	LOC_Os01g42990	24484549	24487831	3283
OsMYB8_peak_1885	Chr1	24498231	24498417	187	Distal Intergenic	6306	LOC_Os01g43010	24491925	24497895	5971
OsMYB8_peak_1886	Chr1	24506793	24506967	175	Promoter (1-2kb)	-1937	LOC_Os01g43020	24498791	24504856	6066
OsMYB8_peak_1887	Chr1	24518038	24518598	561	Distal Intergenic	-13182	LOC_Os01g43020	24498791	24504856	6066
OsMYB8_peak_1888	Chr1	24521649	24521866	218	Distal Intergenic	-16793	LOC_Os01g43020	24498791	24504856	6066
OsMYB8_peak_1889	Chr1	24525525	24525695	171	Distal Intergenic	-20669	LOC_Os01g43020	24498791	24504856	6066
OsMYB8_peak_1890	Chr1	24526506	24527015	510	Distal Intergenic	19669	LOC_Os01g43030	24537291	24546684	9394
OsMYB8_peak_1891	Chr1	24528892	24529065	174	Distal Intergenic	17619	LOC_Os01g43030	24537291	24546684	9394
OsMYB8_peak_1892	Chr1	24529180	24529491	312	Distal Intergenic	17193	LOC_Os01g43030	24537291	24546684	9394
OsMYB8_peak_1893	Chr1	24555999	24556178	180	Promoter (<=1kb)	-420	LOC_Os01g43040	24551955	24555579	3625
OsMYB8_peak_1894	Chr1	24580686	24580887	202	Exon (LOC_Os01g43090.1/LOC_Os01g43090, exon 5 of 7)	1190	LOC_Os01g43090	24579621	24582077	2457
OsMYB8_peak_1895	Chr1	24589457	24589840	384	Downstream (<=300bp)	4803	LOC_Os01g43100	24584654	24589423	4770
OsMYB8_peak_1896	Chr1	24591406	24591613	208	Distal Intergenic	4607	LOC_Os01g43110	24592512	24596220	3709
OsMYB8_peak_1897	Chr1	24599208	24599413	206	Exon (LOC_Os01g43120.1/LOC_Os01g43120, exon 3 of 10)	1027	LOC_Os01g43120	24598181	24601892	3712
OsMYB8_peak_1898	Chr1	24632360	24632683	324	Downstream (<=300bp)	3090	LOC_Os01g43160	24629270	24632332	3063
OsMYB8_peak_1899	Chr1	24633268	24633719	452	Distal Intergenic	3998	LOC_Os01g43160	24629270	24632332	3063
OsMYB8_peak_1900	Chr1	24648524	24648710	187	Distal Intergenic	-4306	LOC_Os01g43180	24643224	24644218	995
OsMYB8_peak_1901	Chr1	24658518	24658713	196	Distal Intergenic	-13172	LOC_Os01g43200	24671885	24672226	342
OsMYB8_peak_1902	Chr1	24671612	24671940	329	Promoter (<=1kb)	0	LOC_Os01g43200	24671885	24672226	342
OsMYB8_peak_1903	Chr1	24683163	24683341	179	Exon (LOC_Os01g43210.1/LOC_Os01g43210, exon 6 of 9)	3573	LOC_Os01g43210	24679590	24686710	7121
OsMYB8_peak_1904	Chr1	24718893	24719124	232	Distal Intergenic	4634	LOC_Os01g43274	24714259	24714801	543
OsMYB8_peak_1905	Chr1	24742931	24743313	383	Promoter (<=1kb)	-896	LOC_Os01g43300	24744209	24745219	1011
OsMYB8_peak_1906	Chr1	24747240	24747566	327	Promoter (1-2kb)	-1062	LOC_Os01g43310	24745846	24746178	333
OsMYB8_peak_1907	Chr1	24750070	24750260	191	Distal Intergenic	-3892	LOC_Os01g43310	24745846	24746178	333
OsMYB8_peak_1908	Chr1	24755476	24755716	241	Intron (LOC_Os01g43320.1/LOC_Os01g43320, intron 4 of 5)	3143	LOC_Os01g43320	24753699	24758859	5161
OsMYB8_peak_1909	Chr1	24759819	24760031	213	Promoter (<=1kb)	-960	LOC_Os01g43320	24753699	24758859	5161
OsMYB8_peak_1910	Chr1	24768606	24768808	203	Promoter (<=1kb)	-349	LOC_Os01g43330	24762630	24768257	5628
OsMYB8_peak_1911	Chr1	24776976	24777196	221	Intron (LOC_Os01g43340.1/LOC_Os01g43340, intron 4 of 5)	2815	LOC_Os01g43340	24774161	24779364	5204
OsMYB8_peak_1912	Chr1	24791979	24792160	182	Promoter (<=1kb)	0	LOC_Os01g43360	24792133	24794372	2240
OsMYB8_peak_1913	Chr1	24797640	24798008	369	Distal Intergenic	5507	LOC_Os01g43360	24792133	24794372	2240
OsMYB8_peak_1914	Chr1	24804708	24804888	181	Distal Intergenic	-3626	LOC_Os01g43370	24808514	24813403	4890
OsMYB8_peak_1915	Chr1	24809150	24809329	180	Intron (LOC_Os01g43370.1/LOC_Os01g43370, intron 1 of 2)	631	LOC_Os01g43370	24808519	24813399	4881
OsMYB8_peak_1916	Chr1	24823751	24823967	217	Distal Intergenic	4172	LOC_Os01g43390	24823997	24828139	4143
OsMYB8_peak_1917	Chr1	24845012	24845258	247	Exon (LOC_Os01g43420.1/LOC_Os01g43420, exon 3 of 9)	1657	LOC_Os01g43420	24843730	24846915	3186
OsMYB8_peak_1918	Chr1	24846916	24847146	231	Promoter (<=1kb)	-1	LOC_Os01g43420	24843730	24846915	3186
OsMYB8_peak_1919	Chr1	24847516	24847742	227	Promoter (<=1kb)	-601	LOC_Os01g43420	24843730	24846915	3186
OsMYB8_peak_1920	Chr1	24851987	24852171	185	Promoter (<=1kb)	-689	LOC_Os01g43430	24850441	24851298	858
OsMYB8_peak_1921	Chr1	24852807	24853019	213	Promoter (1-2kb)	-1509	LOC_Os01g43430	24850441	24851298	858
OsMYB8_peak_1922	Chr1	24872636	24873039	404	Distal Intergenic	-8345	LOC_Os01g43460	24861584	24864291	2708
OsMYB8_peak_1923	Chr1	24883369	24883577	209	Distal Intergenic	-8598	LOC_Os01g43470	24892175	24892762	588
OsMYB8_peak_1924	Chr1	24891828	24892061	234	Promoter (<=1kb)	-114	LOC_Os01g43470	24892175	24892762	588
OsMYB8_peak_1925	Chr1	24905388	24905568	181	Intron (LOC_Os01g43500.1/LOC_Os01g43500, intron 2 of 4)	1069	LOC_Os01g43500	24904319	24907759	3441
OsMYB8_peak_1926	Chr1	24966187	24966422	236	Promoter (<=1kb)	-976	LOC_Os01g43590	24967398	24969047	1650
OsMYB8_peak_1927	Chr1	24966980	24967199	220	Promoter (<=1kb)	-199	LOC_Os01g43590	24967398	24969047	1650
OsMYB8_peak_1928	Chr1	24983165	24983691	527	Promoter (<=1kb)	-499	LOC_Os01g43610	24981173	24982666	1494
OsMYB8_peak_1929	Chr1	24984859	24985063	205	Promoter (2-3kb)	-2193	LOC_Os01g43610	24981173	24982666	1494
OsMYB8_peak_1930	Chr1	24987441	24987774	334	Distal Intergenic	-4775	LOC_Os01g43610	24981173	24982666	1494
OsMYB8_peak_1931	Chr1	24993285	24993492	208	Promoter (<=1kb)	-516	LOC_Os01g43620	24988275	24992769	4495
OsMYB8_peak_1932	Chr1	24998747	24999008	262	Exon (LOC_Os01g43630.1/LOC_Os01g43630, exon 5 of 13)	3943	LOC_Os01g43630	24994804	25002855	8052
OsMYB8_peak_1933	Chr1	25021257	25021481	225	Promoter (2-3kb)	-2206	LOC_Os01g43660	25023687	25024904	1218
OsMYB8_peak_1934	Chr1	25039110	25039358	249	Exon (LOC_Os01g43690.1/LOC_Os01g43690, exon 2 of 3)	802	LOC_Os01g43690	25038466	25040160	1695
OsMYB8_peak_1935	Chr1	25048192	25048363	172	Exon (LOC_Os01g43710.1/LOC_Os01g43710, exon 2 of 5)	1051	LOC_Os01g43710	25045176	25049414	4239
OsMYB8_peak_1936	Chr1	25051461	25051662	202	Promoter (2-3kb)	-2047	LOC_Os01g43710	25045176	25049414	4239
OsMYB8_peak_1937	Chr1	25064702	25064946	245	Promoter (1-2kb)	-1225	LOC_Os01g43750	25066171	25068299	2129
OsMYB8_peak_1938	Chr1	25066573	25066742	170	Exon (LOC_Os01g43750.1/LOC_Os01g43750, exon 1 of 4)	402	LOC_Os01g43750	25066171	25068299	2129
OsMYB8_peak_1939	Chr1	25099779	25100197	419	Promoter (<=1kb)	-804	LOC_Os01g43800	25101001	25106390	5390
OsMYB8_peak_1940	Chr1	25111463	25111802	340	Exon (LOC_Os01g43830.1/LOC_Os01g43830, exon 1 of 1)	246	LOC_Os01g43830	25111722	25112048	327
OsMYB8_peak_1941	Chr1	25138957	25139200	244	Promoter (1-2kb)	-1683	LOC_Os01g43880	25140883	25141119	237
OsMYB8_peak_1942	Chr1	25160956	25161199	244	Promoter (2-3kb)	-2577	LOC_Os01g43910	25152102	25158379	6278
OsMYB8_peak_1943	Chr1	25165345	25165557	213	Distal Intergenic	-3598	LOC_Os01g43920	25169155	25170439	1285
OsMYB8_peak_1944	Chr1	25196889	25197131	243	Intron (LOC_Os01g43970.1/LOC_Os01g43970, intron 8 of 8)	-3062	LOC_Os01g43960	25193484	25193827	344
OsMYB8_peak_1945	Chr1	25201005	25201249	245	Exon (LOC_Os01g43970.1/LOC_Os01g43970, exon 1 of 9)	841	LOC_Os01g43970	25196538	25202090	5553
OsMYB8_peak_1946	Chr1	25213653	25213908	256	Distal Intergenic	1600	LOC_Os01g44000	25215266	25215508	243
OsMYB8_peak_1947	Chr1	25223482	25223651	170	Intron (LOC_Os01g44030.1/LOC_Os01g44030, intron 2 of 3)	343	LOC_Os01g44030	25222401	25223994	1594
OsMYB8_peak_1948	Chr1	25224788	25225111	324	Promoter (<=1kb)	-794	LOC_Os01g44030	25222401	25223994	1594
OsMYB8_peak_1949	Chr1	25227730	25227899	170	5' UTR	1065	LOC_Os01g44040	25226665	25233778	7114
OsMYB8_peak_1950	Chr1	25230489	25230728	240	5' UTR	3824	LOC_Os01g44040	25226665	25233778	7114
OsMYB8_peak_1951	Chr1	25254229	25254474	246	Promoter (2-3kb)	-2527	LOC_Os01g44069	25257001	25263981	6981
OsMYB8_peak_1952	Chr1	25310200	25310437	238	Distal Intergenic	2355	LOC_Os01g44160	25312406	25312792	387
OsMYB8_peak_1953	Chr1	25314664	25314833	170	Promoter (1-2kb)	-1872	LOC_Os01g44160	25312406	25312792	387
OsMYB8_peak_1954	Chr1	25330173	25330351	179	Distal Intergenic	908	LOC_Os01g44190	25330939	25331259	321
OsMYB8_peak_1955	Chr1	25366771	25366947	177	Promoter (<=1kb)	-498	LOC_Os01g44240	25367445	25367900	456
OsMYB8_peak_1956	Chr1	25376628	25376887	260	Distal Intergenic	-5811	LOC_Os01g44260	25382698	25384678	1981
OsMYB8_peak_1957	Chr1	25391762	25391945	184	Distal Intergenic	-4981	LOC_Os01g44270	25385256	25386781	1526
OsMYB8_peak_1958	Chr1	25454368	25454565	198	Distal Intergenic	-3016	LOC_Os01g44370	25457581	25457862	282
OsMYB8_peak_1959	Chr1	25462607	25462850	244	3' UTR	604	LOC_Os01g44390	25462003	25463614	1612
OsMYB8_peak_1960	Chr1	25479366	25479639	274	Exon (LOC_Os01g44430.1/LOC_Os01g44430, exon 3 of 4)	3334	LOC_Os01g44430	25476744	25482973	6230
OsMYB8_peak_1961	Chr1	25479954	25480334	381	Exon (LOC_Os01g44430.1/LOC_Os01g44430, exon 3 of 4)	2639	LOC_Os01g44430	25476744	25482973	6230
OsMYB8_peak_1962	Chr1	25486816	25487061	246	Distal Intergenic	-3843	LOC_Os01g44430	25476744	25482973	6230
OsMYB8_peak_1963	Chr1	25508220	25508423	204	Distal Intergenic	-3811	LOC_Os01g44960	25501848	25504409	2562
OsMYB8_peak_1964	Chr1	25508653	25508866	214	Distal Intergenic	-4244	LOC_Os01g44960	25501848	25504409	2562
OsMYB8_peak_1965	Chr1	25510179	25510812	634	Promoter (2-3kb)	-2994	LOC_Os01g44970	25513806	25518242	4437
OsMYB8_peak_1966	Chr1	25527868	25528063	196	Exon (LOC_Os01g44990.1/LOC_Os01g44990, exon 9 of 20)	2617	LOC_Os01g44990	25524184	25530680	6497
OsMYB8_peak_1967	Chr1	25536540	25536822	283	Intron (LOC_Os01g45010.1/LOC_Os01g45010, intron 1 of 2)	1908	LOC_Os01g45010	25534632	25539975	5344
OsMYB8_peak_1968	Chr1	25540302	25540528	227	Distal Intergenic	5670	LOC_Os01g45010	25534632	25539975	5344
OsMYB8_peak_1969	Chr1	25552792	25553015	224	Promoter (2-3kb)	-2139	LOC_Os01g45030	25555154	25562669	7516
OsMYB8_peak_1970	Chr1	25554473	25554674	202	Promoter (<=1kb)	-480	LOC_Os01g45030	25555154	25562669	7516
OsMYB8_peak_1971	Chr1	25564590	25564857	268	Intron (LOC_Os01g45040.1/LOC_Os01g45040, intron 6 of 8)	2149	LOC_Os01g45040	25563247	25567006	3760
OsMYB8_peak_1972	Chr1	25575695	25575903	209	Promoter (2-3kb)	-2726	LOC_Os01g45050	25567517	25572969	5453
OsMYB8_peak_1973	Chr1	25639746	25639945	200	Intron (LOC_Os01g45190.1/LOC_Os01g45190, intron 7 of 7)	2788	LOC_Os01g45190	25636958	25640563	3606
OsMYB8_peak_1974	Chr1	25642051	25642314	264	Intron (LOC_Os01g45200.1/LOC_Os01g45200, intron 2 of 4)	4910	LOC_Os01g45200	25640719	25647224	6506
OsMYB8_peak_1975	Chr1	25643106	25643381	276	Intron (LOC_Os01g45200.1/LOC_Os01g45200, intron 2 of 4)	3843	LOC_Os01g45200	25640719	25647224	6506
OsMYB8_peak_1976	Chr1	25644420	25644610	191	Exon (LOC_Os01g45200.1/LOC_Os01g45200, exon 2 of 5)	2614	LOC_Os01g45200	25640719	25647224	6506
OsMYB8_peak_1977	Chr1	25646116	25646285	170	Intron (LOC_Os01g45200.1/LOC_Os01g45200, intron 1 of 4)	939	LOC_Os01g45200	25640719	25647224	6506
OsMYB8_peak_1978	Chr1	25650052	25650386	335	Promoter (2-3kb)	-2828	LOC_Os01g45200	25640719	25647224	6506
OsMYB8_peak_1979	Chr1	25652948	25653132	185	Promoter (<=1kb)	-806	LOC_Os01g45210	25653938	25660033	6096
OsMYB8_peak_1980	Chr1	25664023	25664264	242	Promoter (<=1kb)	-734	LOC_Os01g45220	25660350	25663289	2940
OsMYB8_peak_1981	Chr1	25670037	25670293	257	Distal Intergenic	-6748	LOC_Os01g45220	25660350	25663289	2940
OsMYB8_peak_1982	Chr1	25674103	25674437	335	Distal Intergenic	-7133	LOC_Os01g45250	25681570	25683076	1507
OsMYB8_peak_1983	Chr1	25683236	25683414	179	Downstream (<=300bp)	1666	LOC_Os01g45250	25681570	25683076	1507
OsMYB8_peak_1984	Chr1	25685718	25686056	339	Distal Intergenic	4148	LOC_Os01g45250	25681570	25683076	1507
OsMYB8_peak_1985	Chr1	25691073	25691251	179	Downstream (<=300bp)	734	LOC_Os01g45260	25690339	25690806	468
OsMYB8_peak_1986	Chr1	25691579	25691759	181	Promoter (<=1kb)	-958	LOC_Os01g45274	25692717	25705090	12374
OsMYB8_peak_1987	Chr1	25698395	25698900	506	Promoter (1-2kb)	-1470	LOC_Os01g45274	25700370	25705090	4721
OsMYB8_peak_1988	Chr1	25702074	25702294	221	Intron (LOC_Os01g45274.2/LOC_Os01g45274, intron 4 of 8)	1704	LOC_Os01g45274	25700370	25705090	4721
OsMYB8_peak_1989	Chr1	25740235	25740515	281	Promoter (1-2kb)	-1519	LOC_Os01g45340	25742034	25742462	429
OsMYB8_peak_1990	Chr1	25752041	25752236	196	Promoter (1-2kb)	-1575	LOC_Os01g45360	25748192	25750466	2275
OsMYB8_peak_1991	Chr1	25774449	25774668	220	Exon (LOC_Os01g45430.1/LOC_Os01g45430, exon 2 of 4)	496	LOC_Os01g45430	25773953	25776179	2227
OsMYB8_peak_1992	Chr1	25799348	25799582	235	Distal Intergenic	1661	LOC_Os01g45470	25800668	25801243	576
OsMYB8_peak_1993	Chr1	25820823	25821067	245	Distal Intergenic	5569	LOC_Os01g45510	25825725	25826636	912
OsMYB8_peak_1994	Chr1	25822303	25822604	302	Distal Intergenic	4032	LOC_Os01g45510	25825725	25826636	912
OsMYB8_peak_1995	Chr1	25850348	25850517	170	Distal Intergenic	-6831	LOC_Os01g45530	25841526	25843517	1992
OsMYB8_peak_1996	Chr1	25851250	25851431	182	Distal Intergenic	-7705	LOC_Os01g45540	25859136	25859648	513
OsMYB8_peak_1997	Chr1	25865628	25865912	285	Exon (LOC_Os01g45550.3/LOC_Os01g45550, exon 2 of 5)	1926	LOC_Os01g45550	25863702	25868361	4660
OsMYB8_peak_1998	Chr1	25866613	25867075	463	Exon (LOC_Os01g45550.3/LOC_Os01g45550, exon 4 of 5)	2911	LOC_Os01g45550	25863702	25868361	4660
[truncated: 25,766 more rows]
