# Supplementary material for: Natural variation in OsMYB8 confers diurnal floret opening time divergence between indica and japonica subspecies
Source: Nat Commun. 2024 Mar 13;15:2262. doi: 10.1038/s41467-024-46579-z (PMC10937712; doi:10.1038/s41467-024-46579-z)
Supplement: Supplementary file 7 — Supplementary Data 4 [file 41467_2024_46579_MOESM7_ESM.xlsx]

## Sheet: Sheet1
Supplementary Data 4. The FPKM of all DEGs in the lodicules of TFB and Osmyb8TF.
loc_id	log2FoldChange	P-value	Group	TFB_FPKM	Osmyb8TF_FPKM
LOC_Os01g01050	-1.29485	1.43127e-05	Up	1.72257	5.27733
LOC_Os01g01302	-1.80521	0.00625562	Up	0.817169	3.61806
LOC_Os01g01510	-1.3274	0.00621388	Up	0.302836	0.936049
LOC_Os01g01520	1.02675	5.31793e-08	Down	17.9156	11.0793
LOC_Os01g01560	2.61887	5.86633e-39	Down	2.46252	0.501934
LOC_Os01g01570	2.65411	5.17312e-46	Down	6.30036	1.27269
LOC_Os01g01580	3.02364	1.94476e-12	Down	2.42278	0.383031
LOC_Os01g01590	5.39093	1.18739e-09	Down	1.91971	0.0584862
LOC_Os01g01600	3.70356	1.24159e-51	Down	1.47685	0.142361
LOC_Os01g01689	-1.51318	1.18194e-06	Up	0.338008	1.1963
LOC_Os01g01710	1.30455	2.59175e-13	Down	6.44187	3.2962
LOC_Os01g02080	-2.15985	0.00258397	Up	0.0829004	0.460089
LOC_Os01g03080	1.02418	9.45873e-06	Down	16.0242	9.95405
LOC_Os01g03100	1.42912	1.07203e-18	Down	17.7701	8.33231
LOC_Os01g03110	1.26377	1.20138e-23	Down	53.9406	28.2281
LOC_Os01g03130	3.0707	1.61497e-31	Down	10.694	1.61367
LOC_Os01g03144	1.71853	1.38352e-14	Down	6.71834	2.59376
LOC_Os01g03170	-1.67539	2.11139e-09	Up	0.634561	2.54735
LOC_Os01g03530	-1.55311	0.00913009	Up	0.393184	1.4575
LOC_Os01g03570	-1.65032	5.37216e-21	Up	1.64419	6.4514
LOC_Os01g03710	5.18291	0.0135366	Down	0.22582	0
LOC_Os01g03720	-1.98343	6.74724e-17	Up	0.558741	2.79329
LOC_Os01g03750	1.54979	1.503e-16	Down	41.6737	17.8436
LOC_Os01g03950	1.52062	6.07636e-19	Down	24.9659	10.9496
LOC_Os01g04030	-1.93891	0.000100869	Up	0.769623	3.73197
LOC_Os01g04120	5.75582	1.55817e-06	Down	0.462453	0.0105063
LOC_Os01g04130	4.75461	0.000464733	Down	0.132999	0.00599103
LOC_Os01g04210	1.37442	0.00424813	Down	0.426707	0.202764
LOC_Os01g04300	1.10979	3.16504e-17	Down	29.6839	17.315
LOC_Os01g04330	2.23891	7.92691e-17	Down	4.84987	1.30067
LOC_Os01g04590	1.09853	5.06952e-05	Down	0.291977	0.17066
LOC_Os01g04670	3.36397	8.42953e-40	Down	3.95628	0.488378
LOC_Os01g04690	3.19439	1.16729e-41	Down	3.62737	0.499857
LOC_Os01g04710	1.30181	2.26876e-09	Down	11.2897	5.72455
LOC_Os01g05840	1.16983	2.96527e-05	Down	2.12577	1.18727
LOC_Os01g06050	-8.53629	9.12941e-12	Up	0	0.657592
LOC_Os01g06560	-1.63563	0.000149804	Up	0.60741	2.39046
LOC_Os01g07080	-1.10369	0.00575483	Up	0.203748	0.553781
LOC_Os01g07170	-1.48887	2.55452e-06	Up	0.970647	3.42431
LOC_Os01g07370	1.33538	9.28612e-20	Down	127.512	63.4925
LOC_Os01g07530	1.3887	1.0908e-05	Down	1.34631	0.636344
LOC_Os01g07560	2.12181	0.00548698	Down	0.386762	0.11201
LOC_Os01g07590	-2.4949	0.0092362	Up	0.0253599	0.177691
LOC_Os01g07870	-1.33523	0.000327368	Up	0.542231	1.706
LOC_Os01g08110	-1.82324	6.34012e-05	Up	0.167445	0.736753
LOC_Os01g08190	-1.33777	0.00604405	Up	1.20903	3.86299
LOC_Os01g08220	1.77175	0.00695746	Down	0.368199	0.134056
LOC_Os01g08460	3.25756	2.19373e-183	Down	328.644	43.2431
LOC_Os01g08470	1.42584	8.73968e-13	Down	25.8694	12.1382
LOC_Os01g08530	-10.2437	2.6673e-17	Up	0	29.2739
LOC_Os01g08780	1.94284	0.00341594	Down	0.956207	0.314449
LOC_Os01g08810	1.84435	2.9203e-28	Down	15.6049	5.43559
LOC_Os01g09100	1.3285	4.92239e-07	Down	27.3327	13.9503
LOC_Os01g09220	2.33966	0.000195191	Down	2.16116	0.540683
LOC_Os01g09590	-3.17662	0.00604277	Up	0.0232539	0.268882
LOC_Os01g09650	1.09772	0.0100666	Down	0.193577	0.11356
LOC_Os01g09660	-2.40427	0.00307427	Up	0.116757	0.76887
LOC_Os01g09770	1.42559	2.08863e-16	Down	9.03056	4.22144
LOC_Os01g09800	-1.02774	1.42168e-06	Up	13.8778	35.2042
LOC_Os01g10110	3.29125	8.46752e-09	Down	2.17076	0.277066
LOC_Os01g10400	-2.75873	5.18183e-55	Up	14.1174	120.631
LOC_Os01g10440	1.27082	8.75376e-13	Down	35.5036	18.5292
LOC_Os01g10680	1.74149	0.00347506	Down	0.561686	0.215578
LOC_Os01g10980	1.15768	6.36659e-09	Down	11.1571	6.35281
LOC_Os01g11080	2.28785	0.000494134	Down	0.161772	0.0415408
LOC_Os01g11130	-1.98676	0.0044107	Up	0.110788	0.551207
LOC_Os01g11590	-1.17559	0.000214469	Up	5.04877	14.284
LOC_Os01g11650	-1.67986	6.47205e-35	Up	32.1791	129.337
LOC_Os01g11880	1.17398	6.90699e-13	Down	3.77413	2.10695
LOC_Os01g11910	-1.24352	0.00875664	Up	0.102609	0.306083
LOC_Os01g12090	-1.51692	0.000232855	Up	1.09899	3.92768
LOC_Os01g12270	-1.77929	1.38698e-11	Up	2.30039	9.98366
LOC_Os01g12320	-1.27845	3.20289e-13	Up	7.86346	24.0343
LOC_Os01g12420	-1.59475	4.82499e-08	Up	2.24626	8.51737
LOC_Os01g12520	1.0882	4.71596e-17	Down	493.904	290.481
LOC_Os01g12540	-1.52221	0.00104024	Up	0.149782	0.539129
LOC_Os01g12660	1.26665	0.00206429	Down	1.04725	0.539955
LOC_Os01g13090	-1.08057	3.2988e-06	Up	1.67391	4.41948
LOC_Os01g13120	1.78186	3.14831e-15	Down	58.2484	21.1622
LOC_Os01g13610	-4.9162	0.0108704	Up	0	0.0473932
LOC_Os01g13620	-5.31237	0.00506518	Up	0	0.0263295
LOC_Os01g13660	-2.11219	1.49505e-36	Up	65.5835	356.161
LOC_Os01g13690	4.1611	2.58076e-08	Down	0.741654	0.0503162
LOC_Os01g13770	-1.09904	0.000120759	Up	1.06484	2.82185
LOC_Os01g13820	-4.77389	0.0131199	Up	0	0.149452
LOC_Os01g14140	1.19105	2.13415e-11	Down	6.69036	3.67929
LOC_Os01g14830	-1.32178	0.00104273	Up	0.176365	0.550412
LOC_Os01g14926	3.56269	0.00262774	Down	0.172126	0.0183781
LOC_Os01g14960	2.11349	7.33686e-08	Down	0.394795	0.11389
LOC_Os01g15320	-1.39493	4.21025e-06	Up	8.4244	27.4902
LOC_Os01g15399	-5.79191	0.000305958	Up	0	0.172667
LOC_Os01g15520	-1.02592	0.00543444	Up	3.81422	9.64369
LOC_Os01g15740	-11.2208	1.0149e-20	Up	0	3.97677
LOC_Os01g16450	2.01091	8.85562e-58	Down	36.6691	11.4707
LOC_Os01g16510	-1.0529	0.000116308	Up	0.146095	0.384372
LOC_Os01g16600	-1.00359	0.000380371	Up	1.8846	4.78676
LOC_Os01g16810	2.66286	5.83728e-13	Down	1.83271	0.365784
LOC_Os01g17050	1.82837	3.38062e-05	Down	1.09992	0.39119
LOC_Os01g17070	1.02183	5.99575e-12	Down	5.14826	3.17433
LOC_Os01g17160	1.91058	3.95176e-29	Down	3.95703	1.33141
LOC_Os01g17170	-1.17745	8.31272e-08	Up	2.27717	6.41528
LOC_Os01g17214	1.09099	0.00236183	Down	0.858541	0.504048
LOC_Os01g17240	-1.70567	6.55912e-05	Up	0.123793	0.507565
LOC_Os01g18220	2.51777	0.0108405	Down	0.0239426	0.00518098
LOC_Os01g18860	1.64726	1.54758e-41	Down	57.3172	22.9546
LOC_Os01g18880	-1.4912	0.00283279	Up	1.069	3.78242
LOC_Os01g19170	1.53191	2.13767e-21	Down	41.9359	18.2232
LOC_Os01g19220	1.11751	7.34008e-16	Down	25.5442	14.7583
LOC_Os01g19460	-1.70011	9.27781e-12	Up	5.0439	20.6108
LOC_Os01g19480	-1.49246	1.57521e-07	Up	6.57949	23.0627
LOC_Os01g19740	-2.11843	1.05693e-07	Up	0.939887	5.15993
LOC_Os01g20206	1.00099	0.000124297	Down	2.70181	1.6939
LOC_Os01g20980	1.15707	0.00542911	Down	0.671553	0.373636
LOC_Os01g21034	1.31781	8.39991e-05	Down	2.984	1.50109
LOC_Os01g21120	-1.00737	0.0106385	Up	0.535378	1.36099
LOC_Os01g21940	-1.11809	8.66474e-05	Up	0.549823	1.49373
LOC_Os01g22900	1.06609	1.40487e-10	Down	57.8382	34.5831
LOC_Os01g24210	-1.75514	0.005151	Up	0.136425	0.584555
LOC_Os01g24460	-5.15011	0.00551913	Up	0	0.256538
LOC_Os01g25470	-7.7063	3.38185e-09	Up	0	6.48303
LOC_Os01g25540	1.34243	4.21068e-29	Down	829.378	413.458
LOC_Os01g25560	1.13207	0.00134266	Down	7.35019	4.22876
LOC_Os01g25740	-1.05054	0.00119844	Up	1.18875	3.08321
LOC_Os01g26000	2.15996	4.18254e-28	Down	4.29491	1.20591
LOC_Os01g27260	-2.65356	3.61556e-14	Up	0.21633	1.71647
LOC_Os01g27730	-1.35478	1.12264e-07	Up	0.938155	3.01575
LOC_Os01g27750	-1.61272	8.34573e-07	Up	1.05604	4.07908
LOC_Os01g29610	-1.01663	0.00232003	Up	0.516227	1.31656
LOC_Os01g31370	1.72884	5.21994e-38	Down	47.8874	18.1706
LOC_Os01g31680	-1.13673	0.00025679	Up	0.249654	0.693504
LOC_Os01g31690	-1.33317	3.82601e-15	Up	67.937	213.546
LOC_Os01g31870	-1.5619	3.63948e-14	Up	4.24858	15.7057
LOC_Os01g32130	-1.78833	0.0110292	Up	0.641218	2.84035
LOC_Os01g32350	-1.00243	8.64729e-06	Up	2.67406	6.71545
LOC_Os01g32380	2.55391	4.65969e-24	Down	0.708668	0.152075
LOC_Os01g33030	-1.10111	0.00158409	Up	0.288656	0.77573
LOC_Os01g33110	1.08157	0.000982074	Down	7.3114	4.32653
LOC_Os01g33230	1.04197	0.000195768	Down	0.219958	0.133679
LOC_Os01g33670	1.16592	0.00415179	Down	15.5505	8.70698
LOC_Os01g33784	-1.0863	5.38106e-13	Up	20.9859	56.1279
LOC_Os01g34560	1.92355	0.000106532	Down	0.469385	0.153181
LOC_Os01g34790	1.50298	4.87923e-22	Down	5.47262	2.41334
LOC_Os01g34970	-1.40722	0.012347	Up	0.119147	0.396051
LOC_Os01g35160	1.52211	1.97406e-05	Down	1.2657	0.550272
LOC_Os01g36600	1.28006	3.30601e-07	Down	5.87213	3.03347
LOC_Os01g36610	1.17627	2.69489e-07	Down	7.09778	3.9643
LOC_Os01g36620	1.07221	1.36514e-09	Down	11.2764	6.72331
LOC_Os01g37040	1.7259	5.18671e-09	Down	1.70312	0.649157
LOC_Os01g37470	-1.52853	1.88376e-08	Up	3.69674	13.375
LOC_Os01g37920	3.15328	1.46595e-05	Down	59.0201	8.31739
LOC_Os01g37950	1.84263	0.000377888	Down	97.9707	33.801
LOC_Os01g38229	-3.89969	5.10736e-08	Up	0.0141334	0.264692
LOC_Os01g38660	-1.55233	0.000227094	Up	0.356782	1.34021
LOC_Os01g38970	-1.22753	2.34853e-06	Up	5.50461	16.0016
LOC_Os01g38980	1.13343	1.51834e-08	Down	11.7183	6.67468
LOC_Os01g39770	-2.29931	6.04676e-26	Up	0.572182	3.53359
LOC_Os01g39890	1.70911	2.68953e-32	Down	217.466	83.5451
LOC_Os01g39990	-4.28754	0.000117963	Up	0.0113379	0.27818
LOC_Os01g40000	-1.14257	0.0113725	Up	0.848283	2.32487
LOC_Os01g40070	1.58724	1.01909e-19	Down	14.6816	6.17513
LOC_Os01g40110	-2.13333	0.00201321	Up	0.34224	1.87501
LOC_Os01g40120	-1.30802	0.000177264	Up	0.833585	2.61183
LOC_Os01g40250	-2.1083	2.82956e-05	Up	0.440649	2.33385
LOC_Os01g40980	-1.20615	0.00197206	Up	0.613003	1.7635
LOC_Os01g41120	3.83543	5.5663e-108	Down	130.256	11.4022
LOC_Os01g41550	1.19753	0.00048633	Down	373.794	202.942
LOC_Os01g41640	-1.36835	7.56443e-06	Up	0.420113	1.35753
LOC_Os01g41710	-1.64821	2.32317e-33	Up	4.74733	18.6752
LOC_Os01g41810	-4.85249	0.0101679	Up	0	0.189285
LOC_Os01g41890	1.70247	2.23024e-06	Down	3.34096	1.29728
LOC_Os01g42120	-2.10103	0.0111387	Up	0.00797348	0.042974
LOC_Os01g42234	1.00696	0.00518244	Down	2.94922	1.8504
LOC_Os01g42294	1.46404	1.87128e-17	Down	61.2909	27.8223
LOC_Os01g42460	-1.22278	2.96219e-14	Up	24.7886	72.577
LOC_Os01g43020	-1.10619	1.33937e-12	Up	12.146	32.724
LOC_Os01g43050	-1.06067	1.41029e-06	Up	2.17768	5.66995
LOC_Os01g43140	1.38872	1.0093e-14	Down	2.99601	1.43655
LOC_Os01g43160	1.20468	8.66218e-19	Down	192.603	105.583
LOC_Os01g43750	3.66326	0.00103935	Down	0.203172	0.0199007
LOC_Os01g43844	3.93029	5.58672e-71	Down	24.7706	2.02785
LOC_Os01g43880	2.04418	0.00178345	Down	0.147446	0.0461398
LOC_Os01g44110	1.041	5.73098e-10	Down	29.1621	17.8132
LOC_Os01g44310	-1.32635	2.45422e-11	Up	11.5839	36.3926
LOC_Os01g44390	-3.66014	1.57376e-05	Up	0.0162312	0.262894
LOC_Os01g44430	2.7096	0.0111669	Down	0.484543	0.0924251
LOC_Os01g44960	3.3163	1.6414e-49	Down	4.03145	0.50679
LOC_Os01g45140	-2.88708	0.00417243	Up	0.0454066	0.412792
LOC_Os01g45250	1.28471	1.44979e-05	Down	1.35705	0.710458
LOC_Os01g45360	1.06422	1.40478e-12	Down	9.5775	5.78244
LOC_Os01g45450	2.29664	0.00515582	Down	0.182924	0.0455384
LOC_Os01g45470	-1.56644	4.77051e-12	Up	4.54588	16.9765
LOC_Os01g45550	1.85456	6.50673e-34	Down	64.583	22.4168
LOC_Os01g45640	-1.34035	0.000212902	Up	0.985354	3.14273
LOC_Os01g45659	1.01987	2.65643e-05	Down	50.4082	31.2718
LOC_Os01g45720	3.36145	0.000245546	Down	0.763164	0.0912748
LOC_Os01g45730	2.4424	3.41325e-54	Down	12.557	2.92434
LOC_Os01g45830	1.30143	2.3651e-15	Down	5.00394	2.55418
LOC_Os01g46060	-1.67311	0.000551065	Up	0.283375	1.14676
LOC_Os01g46080	-1.07929	8.12192e-06	Up	4.75032	12.6029
LOC_Os01g46340	1.44786	1.64149e-37	Down	1179.44	545.473
LOC_Os01g46350	1.65948	7.07923e-51	Down	657.796	262.853
LOC_Os01g46370	1.09654	8.24141e-08	Down	1.24545	0.729528
LOC_Os01g46860	6.06174	0.000235547	Down	0.948412	0
LOC_Os01g46950	2.41912	7.211e-06	Down	1.11536	0.265266
LOC_Os01g46970	1.12807	4.41241e-07	Down	4.39008	2.53638
LOC_Os01g47300	1.96212	0.0110722	Down	0.304913	0.0977114
LOC_Os01g47350	2.43671	0.0104472	Down	0.111502	0.0264424
LOC_Os01g47450	-1.29783	9.53122e-06	Up	0.217217	0.671059
LOC_Os01g47470	2.1298	9.94405e-08	Down	1.21783	0.347018
LOC_Os01g47570	1.2189	2.56292e-06	Down	6.00396	3.24564
LOC_Os01g47700	2.03137	0.000228001	Down	0.635012	0.197391
LOC_Os01g47730	1.10224	0.00692258	Down	1.12439	0.6635
LOC_Os01g47760	1.94479	5.78216e-06	Down	1.39683	0.453325
LOC_Os01g47820	2.55565	1.58074e-17	Down	1.14802	0.243197
LOC_Os01g48720	-1.19911	0.00614877	Up	0.218672	0.638952
LOC_Os01g48740	2.47201	4.18175e-22	Down	4.54665	1.03463
LOC_Os01g48750	2.04242	5.42871e-23	Down	13.0929	4.02078
LOC_Os01g48760	-1.47018	0.008195	Up	0.859845	3.06625
LOC_Os01g49160	-1.58375	1.2212e-05	Up	1.64994	6.18353
LOC_Os01g49260	1.52051	0.00368434	Down	0.33715	0.148874
LOC_Os01g49830	1.20142	0.00453334	Down	2.24884	1.26269
LOC_Os01g50040	1.22533	2.29102e-19	Down	23.2256	12.5052
LOC_Os01g50360	2.48088	3.47415e-06	Down	0.327275	0.074433
LOC_Os01g50370	1.50675	4.05771e-23	Down	8.62063	3.80306
LOC_Os01g50400	1.19931	7.21715e-20	Down	33.4983	18.3507
LOC_Os01g50720	-1.35099	0.00616331	Up	0.276512	0.892852
LOC_Os01g50750	1.19902	3.56994e-20	Down	13.51	7.3731
LOC_Os01g50900	1.48954	0.00230936	Down	0.892159	0.398735
LOC_Os01g50910	2.10819	4.32297e-43	Down	88.5964	25.9344
LOC_Os01g51050	-1.83837	5.82725e-18	Up	1.65577	7.49028
LOC_Os01g51154	-1.08184	5.64372e-05	Up	0.825629	2.18126
LOC_Os01g51290	1.10132	2.13036e-12	Down	323.598	188.53
LOC_Os01g51300	-1.08294	1.23526e-11	Up	7.25656	19.2549
LOC_Os01g51310	1.41855	0.0101108	Down	8.08748	3.79018
LOC_Os01g51390	-1.50126	0.000355621	Up	0.0418093	0.14766
LOC_Os01g51540	1.21166	1.4109e-17	Down	232.862	127.617
LOC_Os01g51550	1.57205	3.72335e-05	Down	0.556162	0.235369
LOC_Os01g51570	1.26666	2.03663e-30	Down	486.097	254.217
LOC_Os01g51710	-1.68158	0.0057123	Up	0.175296	0.712754
LOC_Os01g51980	3.96677	0.00218619	Down	0.026702	0.00229123
LOC_Os01g51990	5.63582	5.04199e-06	Down	0.161645	0.00428218
LOC_Os01g52010	2.05317	1.41291e-23	Down	15.507	4.67441
LOC_Os01g52030	1.43458	0.000198649	Down	2.00812	0.940024
LOC_Os01g52140	-1.18257	2.82589e-05	Up	0.473529	1.33886
LOC_Os01g52160	2.2043	5.024e-30	Down	24.575	6.76609
LOC_Os01g52230	2.47254	4.91696e-56	Down	14.2877	3.24353
LOC_Os01g52490	-1.0365	0.00130256	Up	2.70715	6.98433
LOC_Os01g52500	-1.25658	2.713e-11	Up	0.901642	2.70065
LOC_Os01g52550	1.03303	0.00747092	Down	0.298482	0.181261
LOC_Os01g52750	-2.0543	4.74715e-23	Up	1.22119	6.35981
LOC_Os01g52780	-1.33135	0.00924881	Up	0.0463165	0.143616
LOC_Os01g52790	-2.40162	0.00651112	Up	0.38057	2.46761
LOC_Os01g52830	-1.73951	0.000499142	Up	0.1087	0.454771
LOC_Os01g53040	-1.40502	0.00390021	Up	0.500746	1.66042
LOC_Os01g53240	2.55217	4.54292e-10	Down	4.59629	0.977524
LOC_Os01g53500	1.28421	0.00693742	Down	0.490681	0.255372
LOC_Os01g53840	1.87885	0.000119492	Down	0.319159	0.108984
LOC_Os01g53990	3.37906	0.00471182	Down	0.083652	0.00964777
LOC_Os01g54240	-1.02423	0.00128861	Up	0.921027	2.35207
LOC_Os01g54270	2.87843	4.01554e-140	Down	1778.92	304.691
LOC_Os01g54300	1.78151	9.82204e-11	Down	6.37641	2.27778
LOC_Os01g54570	-4.04581	1.9451e-05	Up	0.0169961	0.361862
LOC_Os01g54700	3.76673	6.99696e-13	Down	5.6195	0.517001
LOC_Os01g54890	1.48011	0.000208801	Down	4.6974	2.07003
LOC_Os01g55110	1.55558	8.52242e-16	Down	41.0887	17.756
LOC_Os01g55120	-1.08625	0.0135235	Up	0.243682	0.645459
LOC_Os01g55280	1.39554	8.51102e-17	Down	126.49	60.5561
LOC_Os01g55340	1.5137	1.91274e-16	Down	10.2305	4.51573
LOC_Os01g55370	1.27058	2.5579e-20	Down	27.0536	14.1678
LOC_Os01g55450	1.736	2.78753e-24	Down	7.5032	2.84535
LOC_Os01g55560	3.40573	0.00170333	Down	0.0993244	0.0115757
LOC_Os01g55610	1.83058	5.09703e-25	Down	4.91273	1.73194
LOC_Os01g55820	1.20995	4.93283e-06	Down	3.74407	2.02809
LOC_Os01g55830	-1.11736	2.96895e-11	Up	20.7676	56.306
LOC_Os01g55870	-1.39179	2.41986e-12	Up	5.58932	18.3365
LOC_Os01g55950	-5.93202	0.00013569	Up	0	0.544063
LOC_Os01g56310	1.10382	5.51625e-05	Down	9.07249	5.31015
LOC_Os01g56330	1.34036	1.72068e-20	Down	187.558	92.9474
LOC_Os01g56420	3.77497	7.38365e-07	Down	0.117059	0.0106427
LOC_Os01g56460	-1.38931	0.000949668	Up	0.187646	0.616609
LOC_Os01g56570	5.2432	0.0115274	Down	0.0208753	0
LOC_Os01g57030	2.17733	0.0058757	Down	7.29528	1.97259
LOC_Os01g57040	3.19354	0.0101178	Down	4.45181	0.591547
LOC_Os01g57150	1.51304	3.42631e-16	Down	4.61203	2.02634
LOC_Os01g57350	-2.03444	1.93382e-10	Up	0.278738	1.44831
LOC_Os01g57440	1.10082	0.0071738	Down	3.02458	1.77174
LOC_Os01g57450	1.14304	4.62974e-15	Down	16.589	9.43506
LOC_Os01g57580	1.2923	0.000367009	Down	0.399036	0.203329
LOC_Os01g57770	-1.67843	0.000742587	Up	0.439667	1.77009
LOC_Os01g57840	1.59012	1.77735e-23	Down	28.3223	11.9194
LOC_Os01g58290	-2.29916	1.06451e-48	Up	1.89107	11.725
LOC_Os01g58300	-4.26461	5.90404e-70	Up	0.215752	5.2441
LOC_Os01g58310	1.30287	2.26866e-17	Down	494.456	254.053
LOC_Os01g58335	2.38612	2.67706e-09	Down	4.52389	1.0864
LOC_Os01g58550	1.06449	1.09047e-16	Down	73.9191	44.4473
LOC_Os01g58690	-1.27289	0.000271104	Up	0.0917683	0.28187
LOC_Os01g58730	2.52007	0.00247173	Down	0.0764805	0.0165114
LOC_Os01g58850	3.15582	0.00167436	Down	0.556792	0.0778853
LOC_Os01g59320	-1.32426	0.00179117	Up	0.438701	1.38472
LOC_Os01g59350	-2.0708	0.00895356	Up	0.0481255	0.250311
LOC_Os01g59500	-1.17065	0.00363163	Up	1.14212	3.23745
LOC_Os01g59610	1.52713	2.20418e-10	Down	9.69301	4.2049
LOC_Os01g59740	-1.40532	0.00047244	Up	0.416443	1.3725
LOC_Os01g59840	-1.2648	0.00901005	Up	0.150932	0.45182
LOC_Os01g59870	1.51982	1.07179e-18	Down	18.3076	8.03413
LOC_Os01g59980	-1.31539	0.00118634	Up	0.864109	2.65786
LOC_Os01g60020	-1.86924	2.24593e-19	Up	1.54517	7.08587
LOC_Os01g60050	5.08581	0.0113108	Down	0.341922	0
LOC_Os01g60100	-7.23587	1.07234e-07	Up	0	0.201654
LOC_Os01g60260	-1.77799	0.00726987	Up	0.0672859	0.284326
LOC_Os01g60330	1.52471	8.19695e-14	Down	1.99383	0.867674
LOC_Os01g60640	-1.2304	0.000101237	Up	4.2309	12.5652
LOC_Os01g60680	-4.85151	0.0101934	Up	0	0.196082
LOC_Os01g60810	1.03017	1.68569e-12	Down	9.69697	5.9477
LOC_Os01g60820	3.45646	0.010436	Down	0.0782609	0.00900072
LOC_Os01g60940	1.15365	0.00905054	Down	0.315264	0.177292
LOC_Os01g61010	1.13734	3.97821e-13	Down	6.30668	3.59322
LOC_Os01g61080	-2.7225	0.00476127	Up	0.0258432	0.220569
LOC_Os01g61610	1.06699	1.29068e-19	Down	69.0144	41.561
LOC_Os01g61760	1.98889	7.00397e-21	Down	1.15741	0.365429
LOC_Os01g62310	4.98863	0.0112981	Down	0.0658216	0
LOC_Os01g62440	1.07483	1.09449e-09	Down	8.43404	5.00958
LOC_Os01g62480	3.01037	0.00878074	Down	0.460948	0.0731608
LOC_Os01g62670	1.7225	2.10238e-15	Down	5.40429	2.04803
LOC_Os01g62750	1.24927	2.26152e-06	Down	1.9707	1.04733
LOC_Os01g62980	3.809	6.75441e-12	Down	2.62471	0.235463
LOC_Os01g63190	-1.01105	1.05716e-06	Up	1.37455	3.48003
LOC_Os01g63240	1.05904	3.02418e-05	Down	1.9119	1.15308
LOC_Os01g63580	2.17881	0.000624137	Down	0.314385	0.0853951
LOC_Os01g63930	1.92523	1.40033e-45	Down	32.7901	10.8925
LOC_Os01g64380	1.82745	9.07209e-07	Down	0.768484	0.270928
LOC_Os01g64410	-2.30256	0.000141016	Up	0.119473	0.751368
LOC_Os01g64480	2.72926	0.000134024	Down	1.78182	0.339244
LOC_Os01g64490	1.15866	7.4404e-20	Down	251.398	141.116
LOC_Os01g64570	1.61508	5.73451e-36	Down	28.7839	11.8398
LOC_Os01g64640	1.87117	4.01043e-11	Down	1.1068	0.37979
LOC_Os01g64680	-1.12174	0.000225953	Up	0.860938	2.34244
LOC_Os01g64790	1.88182	5.36664e-07	Down	1.47801	0.512435
LOC_Os01g65000	1.32754	2.52631e-05	Down	4.38627	2.22592
LOC_Os01g65240	-9.37152	1.64553e-14	Up	0	2.76595
LOC_Os01g65380	1.35189	4.04822e-34	Down	122.323	60.3375
LOC_Os01g65460	1.78263	4.74615e-30	Down	6.12706	2.22877
LOC_Os01g65480	2.11461	2.62894e-08	Down	0.787086	0.226265
LOC_Os01g65690	-1.86697	0.0131948	Up	0.283996	1.26619
LOC_Os01g65790	1.78443	2.93353e-25	Down	121.974	44.5143
LOC_Os01g65992	1.66702	4.15035e-12	Down	0.800129	0.3181
LOC_Os01g66000	1.51052	2.94508e-05	Down	4.79899	2.12633
LOC_Os01g66100	3.24445	2.83883e-22	Down	2.86308	0.383562
LOC_Os01g66260	1.84318	2.6559e-09	Down	1.63977	0.565714
LOC_Os01g66270	5.81986	0.000523348	Down	0.142587	0
LOC_Os01g66510	-1.76678	2.31682e-49	Up	5.3611	22.8675
LOC_Os01g66520	-1.6717	1.06842e-28	Up	3.69932	14.794
LOC_Os01g66660	1.17397	0.000288667	Down	1.48439	0.823715
LOC_Os01g67210	-1.13206	0.00394212	Up	0.394833	1.07824
LOC_Os01g67360	-1.21062	0.00577222	Up	0.722099	2.08228
LOC_Os01g67390	3.2466	1.02746e-124	Down	45.5662	6.00865
LOC_Os01g67570	-1.37687	0.00664197	Up	0.0945401	0.304586
LOC_Os01g67720	-1.47335	7.01075e-11	Up	2.34256	8.19233
LOC_Os01g67950	1.13818	2.61204e-18	Down	121.7	69.92
LOC_Os01g68130	1.48183	1.57578e-07	Down	0.710295	0.320774
LOC_Os01g68269	-2.27569	0.00114812	Up	0.0547969	0.326394
LOC_Os01g68300	-2.86615	7.02997e-05	Up	0.038946	0.366155
LOC_Os01g68470	-2.35035	1.57369e-17	Up	0.0872504	0.563517
LOC_Os01g68524	-3.23207	0.00880228	Up	0.00421032	0.0495571
LOC_Os01g68570	1.76423	7.54509e-14	Down	12.3526	4.5725
LOC_Os01g68650	1.43167	2.76659e-08	Down	17.9818	8.43919
LOC_Os01g68890	1.06843	0.00347183	Down	0.656511	0.400177
LOC_Os01g68900	2.3353	6.02862e-31	Down	59.1337	14.7659
LOC_Os01g68930	-1.24875	2.89686e-06	Up	5.33121	15.9796
LOC_Os01g69120	-1.29965	0.000729921	Up	1.29351	3.95672
LOC_Os01g69270	1.75061	1.92505e-17	Down	7.31437	2.75193
LOC_Os01g70170	-1.18092	0.000986773	Up	0.164434	0.464413
LOC_Os01g70180	1.09492	1.37514e-07	Down	0.416335	0.242951
LOC_Os01g70310	1.315	6.39023e-08	Down	8.84004	4.49543
LOC_Os01g70330	-1.07363	0.0017728	Up	2.95871	7.78091
LOC_Os01g70550	-1.8699	4.41447e-10	Up	1.28386	5.84405
LOC_Os01g70710	-1.14036	4.4843e-10	Up	1.2019	3.32969
LOC_Os01g70920	-1.49756	0.000941927	Up	0.118873	0.42723
LOC_Os01g71090	2.38013	5.33941e-48	Down	325.329	77.9456
LOC_Os01g71200	3.9598	1.23604e-05	Down	0.347849	0.028289
LOC_Os01g71310	2.69097	2.07573e-10	Down	0.611079	0.117969
LOC_Os01g71474	3.18483	1.01213e-07	Down	2.61255	0.370898
LOC_Os01g71624	2.70166	8.16115e-06	Down	0.642144	0.120602
LOC_Os01g71840	-8.29713	5.62739e-11	Up	0	0.578138
LOC_Os01g71970	1.17311	4.78962e-09	Down	15.6403	8.77084
LOC_Os01g72100	1.09163	8.18846e-18	Down	27.0753	16.0097
LOC_Os01g72170	2.90449	3.70826e-22	Down	2.24309	0.382925
LOC_Os01g72220	-1.67611	1.07707e-15	Up	1.07118	4.28503
LOC_Os01g72420	1.14341	0.00333104	Down	1.40836	0.81223
LOC_Os01g72460	-1.36973	1.26482e-06	Up	0.711042	2.33161
LOC_Os01g72490	1.55472	4.13482e-19	Down	12.1138	5.23331
LOC_Os01g72510	5.5365	9.93901e-06	Down	2.03013	0.0541879
LOC_Os01g72520	1.63443	4.02235e-35	Down	201.476	81.8176
LOC_Os01g72530	2.18795	7.58529e-07	Down	0.977677	0.264243
LOC_Os01g72800	-3.31523	0.00774487	Up	0.0353388	0.447287
LOC_Os01g72810	2.59366	3.65932e-25	Down	1.24942	0.258569
LOC_Os01g72880	-2.86905	0.000701322	Up	0.0348033	0.317837
LOC_Os01g73000	-1.0277	2.15415e-12	Up	4.19474	10.7253
LOC_Os01g73150	-3.02135	0.000876071	Up	0.024332	0.246573
LOC_Os01g73200	-5.76313	0.000399058	Up	0	0.279824
LOC_Os01g73234	-1.37241	0.000419932	Up	0.320861	1.03886
LOC_Os01g73460	-1.29122	0.0117487	Up	0.242728	0.735543
LOC_Os01g73500	2.12003	0.000993526	Down	2.10669	0.607011
LOC_Os01g74040	1.85819	2.60092e-07	Down	2.6071	0.899252
LOC_Os01g74300	-1.4917	1.19321e-09	Up	3.21443	11.3358
LOC_Os01g74640	-1.17073	7.28996e-08	Up	12.532	35.7847
LOC_Os02g01060	-1.45966	7.81233e-08	Up	0.811462	2.80627
LOC_Os02g01150	-1.63359	2.06834e-09	Up	0.343504	1.3351
LOC_Os02g01180	-1.2326	0.000238295	Up	1.41606	4.17772
LOC_Os02g01250	-1.02764	0.000654921	Up	2.20172	5.6268
LOC_Os02g01300	1.02636	5.37431e-06	Down	12.7021	7.83085
LOC_Os02g01340	-1.08203	6.54793e-08	Up	1.81966	4.85642
LOC_Os02g01350	-1.42145	0.00708386	Up	0.461605	1.54027
LOC_Os02g01510	1.95641	1.2968e-48	Down	28.6952	9.33618
LOC_Os02g01590	1.05353	7.73462e-09	Down	10441.9	6309.55
LOC_Os02g02020	-1.15708	0.00917036	Up	0.30782	0.848918
LOC_Os02g02140	1.32612	3.86498e-09	Down	14.6705	7.34102
LOC_Os02g02400	-1.61881	1.32178e-27	Up	141.835	547.434
LOC_Os02g02730	1.12383	1.11782e-11	Down	90.636	52.2336
LOC_Os02g02770	1.00667	0.00774905	Down	2.37994	1.47019
LOC_Os02g02800	-5.30628	0.00381126	Up	0	0.0831237
LOC_Os02g03040	-1.2739	1.36759e-13	Up	2.00944	6.1285
LOC_Os02g03100	-1.14192	0.0127285	Up	1.32021	3.65247
LOC_Os02g03430	1.63435	1.31287e-13	Down	1.56508	0.632759
LOC_Os02g03540	-1.39437	0.00306704	Up	0.47126	1.53903
LOC_Os02g03580	-1.95529	1.35033e-08	Up	0.244424	1.19337
LOC_Os02g03590	-1.02112	1.47133e-06	Up	0.881422	2.23866
LOC_Os02g03790	2.26815	0.000297014	Down	0.372268	0.0979505
LOC_Os02g03880	-1.14634	0.0116172	Up	0.181873	0.506247
LOC_Os02g04270	-1.9981	7.62531e-08	Up	0.479241	2.38944
LOC_Os02g04460	-1.66565	0.000119945	Up	1.15545	4.61887
LOC_Os02g04540	1.59709	0.000334333	Down	91.2161	37.7278
LOC_Os02g04690	-1.06459	0.000113191	Up	2.21579	5.8016
LOC_Os02g05060	-1.44636	1.54695e-09	Up	0.538683	1.85276
LOC_Os02g05199	-1.65124	6.32969e-06	Up	1.76568	7.01484
LOC_Os02g05430	-1.15268	0.012597	Up	0.959	2.67665
LOC_Os02g05650	1.4564	0.000170037	Down	0.762355	0.34608
LOC_Os02g06290	-2.30331	0.0030647	Up	0.0585077	0.359683
LOC_Os02g06370	-1.66049	0.000246864	Up	0.820442	3.24412
LOC_Os02g06380	2.44852	0.0125847	Down	1.43427	0.340714
LOC_Os02g06390	-1.14747	0.000928021	Up	0.23959	0.664563
LOC_Os02g06480	-1.15683	0.000168297	Up	2.98889	8.41419
LOC_Os02g06490	-1.77627	0.00330421	Up	0.134728	0.573868
LOC_Os02g06690	2.09668	0.000751653	Down	4.83059	1.44229
LOC_Os02g06920	-1.36376	0.00247183	Up	0.0700985	0.225265
LOC_Os02g06960	2.71558	0.0132727	Down	0.315953	0.0587648
LOC_Os02g07110	1.65244	0.000271583	Down	4.01369	1.63584
LOC_Os02g07310	-1.81794	0.000417043	Up	0.498874	2.21506
LOC_Os02g07480	1.6165	1.52105e-11	Down	19.7661	8.09626
LOC_Os02g07654	-6.27988	2.42055e-05	Up	0	0.0733844
LOC_Os02g07670	-1.9981	2.77594e-06	Up	0.196638	0.986516
LOC_Os02g07810	-4.30413	0.013497	Up	0.00186555	0.050492
LOC_Os02g08090	-1.30265	0.00120532	Up	0.857679	2.69084
LOC_Os02g08100	1.56408	2.78394e-28	Down	240.136	102.029
LOC_Os02g08200	1.22424	1.23177e-05	Down	2.48638	1.32431
LOC_Os02g08230	1.1542	1.03498e-26	Down	170.897	96.5077
LOC_Os02g08270	1.88882	3.29476e-06	Down	1.10592	0.380505
LOC_Os02g08440	1.13051	1.37449e-06	Down	9.404	5.40188
LOC_Os02g09220	-4.76627	0.00737136	Up	0.0010617	0.0383901
LOC_Os02g09250	1.52651	1.86687e-05	Down	0.331746	0.143366
LOC_Os02g09380	-1.57855	0.00370077	Up	0.0752983	0.284959
LOC_Os02g09470	-1.27101	0.00243898	Up	0.194643	0.596593
LOC_Os02g09600	-1.35186	1.09397e-06	Up	1.67503	5.35841
LOC_Os02g09620	1.3493	0.00327811	Down	3.47462	1.69375
LOC_Os02g09660	-1.31636	0.00360703	Up	0.333146	1.06016
LOC_Os02g09830	-2.36164	0.00316398	Up	0.0109818	0.0722357
LOC_Os02g10520	3.08804	1.32242e-45	Down	28.8736	4.27283
LOC_Os02g10630	-2.4701	6.03618e-07	Up	0.0853421	0.595062
LOC_Os02g10790	-1.18636	0.00234756	Up	1.08057	3.04567
LOC_Os02g10920	1.4263	3.40068e-06	Down	1.64712	0.779061
LOC_Os02g11020	1.59112	0.000946803	Down	0.152642	0.0634831
LOC_Os02g11640	-1.98946	2.89758e-17	Up	4.10751	20.3317
LOC_Os02g11700	-1.35593	0.00048154	Up	1.35974	4.35153
LOC_Os02g11750	-1.30553	5.17993e-07	Up	0.743197	2.33475
LOC_Os02g12670	1.07843	0.00460911	Down	1.73496	1.02801
LOC_Os02g12730	1.07259	0.00160508	Down	1.05473	0.628598
LOC_Os02g13600	-2.03271	0.00505698	Up	0.123926	0.632149
LOC_Os02g13660	1.46148	7.23383e-20	Down	31.3402	14.1975
LOC_Os02g13800	2.28602	1.00845e-15	Down	1.12418	0.29131
LOC_Os02g13870	1.39306	5.1624e-06	Down	0.307674	0.145619
LOC_Os02g14150	-4.49381	1.18041e-11	Up	0.262674	7.33651
LOC_Os02g14180	3.96956	1.15127e-10	Down	0.201935	0.0161795
LOC_Os02g14190	5.1268	0.0118736	Down	0.0312555	0
LOC_Os02g14890	1.02027	0.000152571	Down	3.89194	2.4439
LOC_Os02g15120	1.51749	0.000520411	Down	6.17572	2.69272
LOC_Os02g15540	-1.39373	0.000110203	Up	0.339555	1.12458
LOC_Os02g15750	-1.59381	4.38784e-07	Up	0.301969	1.14136
LOC_Os02g15900	-1.29955	4.0678e-05	Up	0.815351	2.52495
LOC_Os02g15970	-2.30177	0.00209776	Up	0.29997	1.91646
LOC_Os02g16540	-1.67454	0.00187249	Up	0.199147	0.811445
LOC_Os02g16709	-2.70657	0.00205677	Up	0.0428398	0.3506
LOC_Os02g17090	-5.11904	0.00427323	Up	0	0.364022
LOC_Os02g17400	2.26946	0.0137782	Down	0.0565477	0.0149072
LOC_Os02g17630	6.29247	0.000121269	Down	0.149325	0
LOC_Os02g18410	2.87072	8.41593e-82	Down	18.5622	3.17657
LOC_Os02g18650	2.77127	0.00054996	Down	0.222135	0.0413979
LOC_Os02g18660	-1.09874	1.93835e-07	Up	6.84539	18.2829
LOC_Os02g19820	1.42456	4.66328e-23	Down	3136.38	1469.48
LOC_Os02g19924	-1.19374	0.00152628	Up	0.208851	0.590755
LOC_Os02g19990	6.04997	7.79195e-43	Down	14.7091	0.279692
LOC_Os02g20360	-1.72578	3.99688e-14	Up	3.10585	12.8951
LOC_Os02g20850	1.25876	5.11753e-05	Down	2.55224	1.34174
LOC_Os02g20860	-1.45213	2.39659e-05	Up	1.48098	5.06784
LOC_Os02g21040	1.38892	6.69382e-14	Down	31.2807	15.0675
LOC_Os02g21700	2.66157	1.55608e-39	Down	25.4399	5.12648
LOC_Os02g22100	-2.6681	0.00156728	Up	0.0721649	0.566242
LOC_Os02g22160	1.43584	4.21473e-29	Down	12.5888	5.87687
LOC_Os02g22260	-1.1496	0.00515761	Up	0.307712	0.862763
LOC_Os02g25700	2.60482	1.42079e-27	Down	5.3128	1.09121
LOC_Os02g26404	-1.39651	0.00646377	Up	0.212231	0.695794
LOC_Os02g26700	-1.22266	1.81876e-05	Up	4.16731	12.287
LOC_Os02g26790	-7.61028	1.47183e-12	Up	0.00983067	2.38789
LOC_Os02g26794	-3.07114	1.23089e-08	Up	0.0391682	0.420095
LOC_Os02g26960	-1.32129	0.00230601	Up	0.713136	2.24166
LOC_Os02g27760	-1.05901	2.50569e-09	Up	1.3704	3.58475
LOC_Os02g29210	-1.20506	5.04455e-18	Up	42.0201	121.752
LOC_Os02g29464	-1.52667	0.00771436	Up	0.207915	0.744071
LOC_Os02g29530	1.58281	2.16419e-36	Down	607.131	254.952
LOC_Os02g30100	1.79134	0.000154605	Down	0.840504	0.30787
LOC_Os02g30270	2.5869	0.00228947	Down	1.78633	0.360874
LOC_Os02g30280	1.10348	6.43349e-11	Down	1.49705	0.875045
LOC_Os02g30380	-1.5553	3.90619e-11	Up	1.96132	7.16225
LOC_Os02g30470	1.08169	3.12851e-07	Down	18.2555	10.9995
LOC_Os02g30624	-1.32702	0.00138061	Up	2.00653	6.4094
LOC_Os02g30810	-5.66209	0.000475309	Up	0	0.150181
LOC_Os02g30910	2.1772	6.26727e-50	Down	26.1733	7.3242
LOC_Os02g31070	-1.23855	4.58245e-05	Up	0.415685	1.24197
LOC_Os02g31140	1.50273	0.00375974	Down	0.581842	0.263019
LOC_Os02g31940	1.75132	7.63501e-05	Down	1.82302	0.674727
LOC_Os02g32009	-4.68428	0.00368068	Up	0.0106637	0.368861
LOC_Os02g32540	-5.07099	0.00539824	Up	0	0.221987
LOC_Os02g32814	1.29442	8.65538e-17	Down	1118.3	578.661
LOC_Os02g32990	1.54737	3.55935e-13	Down	12.5838	5.48469
LOC_Os02g33110	1.04292	1.3208e-11	Down	112.506	68.7332
LOC_Os02g33170	1.82863	1.50479e-05	Down	0.339632	0.120767
LOC_Os02g33240	2.90158	0.00165197	Down	0.334649	0.0576903
LOC_Os02g33320	-1.01424	0.00217492	Up	0.485168	1.21106
LOC_Os02g33460	1.17706	0.000989741	Down	8.26405	4.58921
LOC_Os02g33470	-5.05296	0.00576637	Up	0	0.203392
LOC_Os02g34570	-1.29057	0.00204918	Up	0.916323	2.82832
LOC_Os02g34760	3.40245	0.00179843	Down	0.105603	0.0123571
LOC_Os02g34970	-2.47938	6.41451e-16	Up	1.19901	8.46066
LOC_Os02g35060	-1.18894	0.00782779	Up	0.118706	0.340142
LOC_Os02g35470	-1.16471	4.92114e-08	Up	3.60021	10.1714
LOC_Os02g35500	-1.02227	1.86966e-07	Up	4.17504	10.6716
LOC_Os02g35870	1.06123	0.00233178	Down	0.388214	0.232354
LOC_Os02g36490	-1.53035	0.00347267	Up	0.461813	1.64486
LOC_Os02g36710	-1.0866	7.96146e-10	Up	9.83533	26.249
LOC_Os02g36990	1.17745	7.02222e-05	Down	10.265	5.72759
LOC_Os02g37010	-2.04363	0.0115126	Up	0.0528621	0.270291
LOC_Os02g37290	3.32692	8.09551e-17	Down	5.31327	0.670557
LOC_Os02g37300	4.03604	0.000151339	Down	0.858349	0.0634925
LOC_Os02g37430	-1.16985	0.00289792	Up	2.2536	6.32256
LOC_Os02g37830	-1.34229	8.53046e-09	Up	1.33155	4.20549
LOC_Os02g37890	1.1061	8.36081e-06	Down	23.452	13.8493
LOC_Os02g38060	-1.20825	0.00148089	Up	0.384492	1.12222
LOC_Os02g38180	-1.31219	7.18274e-05	Up	0.886021	2.77288
LOC_Os02g38240	-1.73935	0.000431534	Up	0.581387	2.46052
LOC_Os02g38320	1.81167	7.48643e-07	Down	2.46515	0.893536
LOC_Os02g38820	-1.52865	0.00868391	Up	0.0728104	0.267517
LOC_Os02g39000	1.32748	7.38823e-10	Down	1.93895	0.970266
LOC_Os02g39330	1.1931	3.0548e-11	Down	3.00081	1.66075
LOC_Os02g39530	-1.16516	3.47416e-08	Up	5.61646	15.9454
LOC_Os02g39570	1.35864	6.61486e-07	Down	6.10848	3.01523
LOC_Os02g39600	-1.10916	0.0106954	Up	0.277163	0.754448
LOC_Os02g39930	-1.13935	8.41815e-06	Up	0.38258	1.0645
LOC_Os02g40010	1.22025	2.78672e-10	Down	4.02288	2.16905
LOC_Os02g40110	1.61111	3.17067e-11	Down	2.79542	1.15105
LOC_Os02g40690	1.70204	6.06977e-15	Down	3.38838	1.30461
LOC_Os02g40700	1.55949	1.04692e-15	Down	5.55263	2.3735
LOC_Os02g41470	-1.60752	4.47629e-06	Up	0.601837	2.29646
LOC_Os02g41480	5.10274	0.00840375	Down	0.034217	0
LOC_Os02g41540	1.08418	4.32699e-06	Down	20.9406	12.3827
LOC_Os02g41840	1.3324	1.25023e-08	Down	0.540912	0.271816
LOC_Os02g42200	-1.02947	8.67711e-05	Up	1.40673	3.57116
LOC_Os02g42310	2.23792	1.31312e-20	Down	10.0538	2.70207
LOC_Os02g42370	1.37213	2.84692e-11	Down	4.57267	2.22073
LOC_Os02g42374	-1.18654	0.000106947	Up	0.600224	1.72889
LOC_Os02g42430	2.29053	5.882e-22	Down	11.3346	2.91332
LOC_Os02g42440	1.07726	3.36877e-11	Down	42.7575	25.6218
LOC_Os02g42470	-4.34647	0.0123419	Up	0.00414977	0.113081
LOC_Os02g42585	1.49458	2.8633e-08	Down	2.92407	1.31067
LOC_Os02g42620	-7.68017	1.36463e-09	Up	0.0413285	11.5026
LOC_Os02g42810	-1.49331	0.000917514	Up	0.144605	0.504181
LOC_Os02g42950	2.3167	0.000493492	Down	0.66406	0.164781
LOC_Os02g42970	4.58365	2.84951e-32	Down	1.91733	0.10196
LOC_Os02g43040	1.69767	2.45722e-31	Down	131.263	51.2815
LOC_Os02g43170	2.21383	3.54887e-25	Down	46.3662	12.6902
LOC_Os02g43250	1.73335	1.50737e-11	Down	3.20003	1.20392
LOC_Os02g43300	1.44503	3.6915e-24	Down	11.0981	5.09125
LOC_Os02g43540	1.59289	7.19471e-09	Down	1.88004	0.789309
LOC_Os02g43700	1.06569	1.304e-19	Down	704.28	424.771
LOC_Os02g43770	1.58233	2.26052e-32	Down	50.8046	21.3308
LOC_Os02g44108	-1.44109	1.02245e-07	Up	0.881875	3.0309
LOC_Os02g44590	1.54234	3.6096e-07	Down	30.5431	12.8253
LOC_Os02g44654	2.11814	5.63339e-22	Down	5.94175	1.72405
LOC_Os02g44730	-1.14979	3.00462e-05	Up	6.48953	18.2058
LOC_Os02g44770	2.68871	0.00760733	Down	1.27561	0.24446
LOC_Os02g44980	1.01043	4.71359e-12	Down	20.6138	12.8317
LOC_Os02g44990	2.45314	1.00747e-17	Down	1.02116	0.235093
LOC_Os02g45000	1.48991	1.26592e-28	Down	87.6461	39.2808
LOC_Os02g45170	-1.57419	0.000478642	Up	0.322066	1.19554
LOC_Os02g45200	1.08926	6.5183e-10	Down	22.7658	13.5733
LOC_Os02g45520	1.70822	7.88792e-05	Down	0.364048	0.141191
LOC_Os02g45530	1.21642	1.91611e-09	Down	5.50476	2.98963
LOC_Os02g45590	2.94385	1.4432e-08	Down	0.215111	0.0356089
LOC_Os02g45780	1.58745	1.32277e-29	Down	302.502	125.67
LOC_Os02g45810	1.11551	1.94402e-09	Down	5.95134	3.43405
LOC_Os02g46030	1.13805	3.43087e-10	Down	9.69681	5.55149
LOC_Os02g46100	1.85623	1.14583e-10	Down	12.8383	4.50148
LOC_Os02g46190	3.34205	8.86846e-06	Down	0.346059	0.0439801
LOC_Os02g46420	1.12453	1.55908e-13	Down	206.452	120.119
LOC_Os02g46473	-5.33869	0.00181244	Up	0	0.130859
LOC_Os02g46610	1.21824	1.61177e-20	Down	74.0296	40.2494
LOC_Os02g47020	-1.21835	2.12315e-09	Up	4.8435	14.0533
LOC_Os02g47190	2.11406	1.00085e-17	Down	10.5954	3.07825
LOC_Os02g47230	1.30572	1.5924e-08	Down	1.31806	0.669337
LOC_Os02g47590	-1.02424	0.000173047	Up	1.83863	4.70024
LOC_Os02g47744	1.09621	0.00258183	Down	2.11619	1.24334
LOC_Os02g47770	1.40985	2.91603e-06	Down	0.623066	0.294534
LOC_Os02g47850	-1.03091	1.58811e-07	Up	1.30308	3.32285
LOC_Os02g47960	1.56071	0.00385605	Down	0.315486	0.130576
LOC_Os02g48100	-2.33002	0.00408382	Up	0.0492754	0.308612
LOC_Os02g48130	-1.71638	0.00191333	Up	0.115453	0.475525
LOC_Os02g48320	1.75067	0.00119864	Down	0.270812	0.100232
LOC_Os02g48330	1.27158	5.19883e-07	Down	1.20866	0.630703
LOC_Os02g48480	-1.13441	0.000165321	Up	0.726144	2.0123
LOC_Os02g48560	1.262	1.63493e-22	Down	307.134	160.628
LOC_Os02g48600	1.17563	3.99581e-06	Down	3.16423	1.75782
LOC_Os02g48620	-1.11117	8.75126e-10	Up	5.69014	15.3756
LOC_Os02g48710	3.26716	2.91276e-05	Down	0.28202	0.0377177
LOC_Os02g49140	1.06717	6.14645e-05	Down	1.3254	0.785868
LOC_Os02g49150	-1.22967	0.0019697	Up	0.10393	0.304363
LOC_Os02g49160	-2.06967	0.00048875	Up	0.196625	1.02323
LOC_Os02g49326	-1.86284	0.0034953	Up	0.0680538	0.309368
LOC_Os02g49360	-2.22771	0.00509237	Up	0.0361133	0.213503
LOC_Os02g49420	1.33377	0.00303879	Down	0.429349	0.212525
LOC_Os02g49620	-1.22477	0.000765259	Up	0.197452	0.573698
LOC_Os02g49680	-1.09263	0.000140227	Up	0.909442	2.42051
LOC_Os02g49720	-1.7229	4.8505e-30	Up	2.34163	9.72448
LOC_Os02g49870	-1.1734	0.000111822	Up	0.829286	2.32719
LOC_Os02g49880	-1.59606	0.000644204	Up	0.184142	0.690079
LOC_Os02g49950	1.14547	1.865e-08	Down	1.89936	1.0759
LOC_Os02g49960	2.36399	3.01151e-13	Down	1.11073	0.269958
LOC_Os02g49986	1.34311	3.58475e-13	Down	9.15928	4.55373
LOC_Os02g50110	2.57666	7.69423e-06	Down	1.52404	0.334592
LOC_Os02g50200	1.28715	2.18546e-14	Down	45.7462	23.6662
LOC_Os02g50220	1.09294	0.00125267	Down	0.947333	0.566509
LOC_Os02g50280	-2.50261	0.0113911	Up	0.0122318	0.0847199
LOC_Os02g50330	-1.09905	0.0137249	Up	0.202056	0.536035
LOC_Os02g50490	1.66932	9.43896e-52	Down	76.259	30.1495
LOC_Os02g50560	2.15757	1.42901e-36	Down	99.1075	27.7455
LOC_Os02g50570	2.66921	1.64581e-75	Down	21.0474	4.14819
LOC_Os02g50600	1.80848	2.78774e-58	Down	80.959	29.073
LOC_Os02g50700	1.16352	3.11522e-05	Down	3.83239	2.18047
LOC_Os02g50710	1.73976	1.30596e-06	Down	3.72917	1.40902
LOC_Os02g50805	-1.83757	1.0467e-15	Up	0.95118	4.28731
LOC_Os02g50960	1.12072	3.94286e-13	Down	27.1626	15.6941
LOC_Os02g51010	4.98139	0.0127418	Down	0.295545	0
LOC_Os02g51020	-3.39523	0.00813008	Up	0.0232923	0.313036
LOC_Os02g51060	1.35698	9.48391e-06	Down	2.45641	1.21295
LOC_Os02g51110	1.01645	2.50373e-15	Down	2208.67	1377.52
LOC_Os02g51130	1.23069	7.76787e-09	Down	3.72562	1.99801
LOC_Os02g51340	2.54389	0.000917894	Down	0.221629	0.046527
LOC_Os02g51370	1.07311	1.17949e-11	Down	106.956	64.1268
LOC_Os02g51660	1.4085	5.9477e-05	Down	0.591667	0.281528
LOC_Os02g51710	1.44913	0.00053757	Down	4.04586	1.86767
LOC_Os02g51750	1.19334	4.06699e-24	Down	455.887	251.611
LOC_Os02g51790	-1.13206	0.00175896	Up	0.879717	2.42811
LOC_Os02g51890	1.0207	8.92726e-15	Down	14.6411	9.11193
LOC_Os02g51970	3.03058	2.01417e-12	Down	0.610992	0.0935702
LOC_Os02g52010	2.26958	1.31896e-48	Down	180.086	47.0849
LOC_Os02g52040	3.64162	3.46553e-19	Down	1.34928	0.137284
LOC_Os02g52150	1.8185	2.03478e-46	Down	144.283	51.3913
LOC_Os02g52170	4.96905	0.00698798	Down	0.119833	0.0048155
LOC_Os02g52190	1.57648	2.10579e-11	Down	11.5566	4.91056
LOC_Os02g52210	2.13436	2.12696e-44	Down	7.50128	2.13475
LOC_Os02g52340	2.00758	3.29247e-32	Down	12.3809	3.90149
LOC_Os02g52540	1.8557	2.28404e-09	Down	2.43166	0.846403
LOC_Os02g52670	2.0211	1.02631e-05	Down	1.35914	0.42977
LOC_Os02g52700	2.27978	3.60209e-05	Down	0.929333	0.23721
LOC_Os02g52900	-1.42219	0.00799087	Up	0.150849	0.506161
LOC_Os02g52930	3.67658	0.00350353	Down	0.603816	0.0627544
LOC_Os02g53160	1.4905	1.91808e-10	Down	10.7128	4.84334
LOC_Os02g53240	-8.10558	2.12968e-10	Up	0	0.473701
LOC_Os02g53380	1.68422	1.71403e-27	Down	39.5219	15.4139
LOC_Os02g53510	1.32126	0.000178618	Down	5.50208	2.75081
LOC_Os02g54000	-1.73983	0.000323625	Up	0.957476	4.04742
LOC_Os02g54100	2.7051	6.07306e-05	Down	0.179809	0.0349799
LOC_Os02g54130	1.02612	1.30738e-11	Down	16.1229	10.0339
LOC_Os02g54240	-1.44363	2.36814e-06	Up	3.3165	11.3768
LOC_Os02g54530	5.64553	7.17474e-18	Down	6.79121	0.168394
LOC_Os02g54540	1.0157	0.00420525	Down	5.31826	3.36438
LOC_Os02g54780	1.01423	9.64936e-11	Down	15.4462	9.59949
LOC_Os02g54890	1.09027	8.25981e-13	Down	8.80695	5.20775
LOC_Os02g55090	-2.51597	0.00824915	Up	0.103174	0.71851
LOC_Os02g55130	1.33257	1.84093e-11	Down	6.91567	3.43252
LOC_Os02g55250	-1.26986	1.47302e-08	Up	4.00129	12.1804
LOC_Os02g55600	1.1629	5.15913e-11	Down	57.9022	32.6587
LOC_Os02g55610	1.09265	1.29526e-12	Down	826.905	489.016
LOC_Os02g55870	2.57484	2.00227e-94	Down	212.847	44.8835
LOC_Os02g55910	1.25086	9.46431e-09	Down	6.13074	3.22474
LOC_Os02g55920	1.09984	6.48063e-05	Down	3.80752	2.2568
LOC_Os02g56510	1.85869	2.90191e-18	Down	5.15407	1.78471
LOC_Os02g56520	1.50989	0.000389164	Down	1.91681	0.853114
LOC_Os02g56600	-1.62564	0.00225552	Up	0.0955325	0.36318
LOC_Os02g56610	2.17968	5.22415e-15	Down	1.83851	0.505482
LOC_Os02g56860	1.21972	2.28277e-22	Down	223.141	120.362
LOC_Os02g56900	1.1557	9.8666e-17	Down	20.7419	11.772
LOC_Os02g56960	-1.05883	3.61371e-07	Up	19.6749	51.8087
LOC_Os02g57120	-2.03153	3.04608e-09	Up	0.733449	3.70229
LOC_Os02g57280	-1.38088	1.03241e-12	Up	8.31948	27.3824
LOC_Os02g57290	-1.194	9.25032e-09	Up	6.02676	17.4007
LOC_Os02g57440	1.12557	3.45933e-05	Down	0.907	0.523366
LOC_Os02g57530	2.13213	0.0073566	Down	0.142589	0.0413649
LOC_Os02g57590	-1.10478	0.00168676	Up	0.166154	0.447424
LOC_Os02g57790	1.15517	2.66849e-07	Down	8.41193	4.78577
LOC_Os02g57830	-1.09151	5.56819e-05	Up	2.40254	6.48912
LOC_Os02g58160	-1.58201	1.77393e-09	Up	1.49835	5.65775
LOC_Os02g58170	-1.41044	5.04158e-12	Up	12.1902	40.5213
LOC_Os03g01020	-1.15794	0.000319334	Up	0.136051	0.380222
LOC_Os03g01170	-3.995	3.64345e-41	Up	0.98721	19.6622
LOC_Os03g01550	1.70308	4.1409e-12	Down	15.2793	5.83413
LOC_Os03g01580	1.0213	5.6899e-06	Down	1.27278	0.781553
LOC_Os03g01600	1.95549	6.85489e-10	Down	0.23277	0.0752537
LOC_Os03g01740	1.39959	1.38258e-22	Down	18.725	8.98263
LOC_Os03g01870	-4.27444	0.0118468	Up	0.00193676	0.0523374
LOC_Os03g01970	-1.0114	5.16519e-05	Up	4.10639	10.3966
LOC_Os03g02070	-1.81481	5.60414e-06	Up	0.468811	2.09723
LOC_Os03g02200	1.25289	1.87914e-06	Down	1.18204	0.626105
LOC_Os03g02330	1.90653	6.9918e-44	Down	70.2362	23.5935
LOC_Os03g02380	1.33443	4.92227e-26	Down	24.4419	12.1831
LOC_Os03g02400	1.09936	5.86551e-06	Down	7.98775	4.73528
LOC_Os03g02470	-10.9076	7.57666e-20	Up	0	12.6602
LOC_Os03g02480	-1.86584	0.00782315	Up	0.581454	2.62454
LOC_Os03g02530	1.43939	2.39499e-31	Down	522.846	242.241
LOC_Os03g02550	1.34732	3.87732e-14	Down	3.36702	1.66814
LOC_Os03g02560	1.32063	1.22607e-11	Down	5.57156	2.79268
LOC_Os03g02590	-1.07433	0.000962389	Up	0.941871	2.48412
LOC_Os03g02610	1.45274	1.30003e-09	Down	1.28655	0.593409
LOC_Os03g02685	2.32249	9.17979e-20	Down	6.91667	1.74129
LOC_Os03g02920	1.25716	4.94645e-21	Down	1013.22	536.703
LOC_Os03g03140	-1.06695	0.00464821	Up	0.646371	1.70836
LOC_Os03g03200	1.22169	2.79487e-07	Down	1.69173	0.919289
LOC_Os03g03260	-1.71792	0.000961543	Up	1.40677	5.91849
LOC_Os03g03280	1.01763	1.39143e-07	Down	24.5471	15.2663
LOC_Os03g03290	1.00079	1.06552e-13	Down	88.9448	55.8652
LOC_Os03g03370	1.68315	3.62311e-32	Down	111.618	43.7235
LOC_Os03g03410	1.7391	1.26149e-41	Down	35.5296	13.432
LOC_Os03g03440	-1.42874	0.00826957	Up	0.0574272	0.194421
LOC_Os03g03450	-1.5588	0.00070922	Up	0.331362	1.2295
LOC_Os03g03550	1.46879	0.00666403	Down	0.505855	0.232091
LOC_Os03g03720	-1.0617	5.40602e-07	Up	43.8461	113.633
LOC_Os03g03910	-1.51323	0.000246196	Up	0.278309	0.985139
LOC_Os03g04000	1.13565	2.62001e-16	Down	48.0494	27.5703
LOC_Os03g04040	3.99676	0.00111799	Down	0.092609	0.00751929
LOC_Os03g04080	3.17323	0.00197981	Down	0.268845	0.0394809
LOC_Os03g04110	1.58243	8.61033e-11	Down	16.9147	6.98846
LOC_Os03g04169	-1.15836	3.01719e-05	Up	0.595877	1.66621
LOC_Os03g04300	-1.2268	0.00573056	Up	1.33624	3.89415
LOC_Os03g04310	1.61025	5.25556e-13	Down	6.1481	2.53244
LOC_Os03g04610	1.46587	5.33319e-07	Down	1.32273	0.604612
LOC_Os03g04890	4.989	0.00205839	Down	0.171992	0.00625774
LOC_Os03g04900	2.14767	0.0125943	Down	0.172621	0.0479195
LOC_Os03g04980	1.14662	2.40182e-05	Down	4.07211	2.3239
LOC_Os03g05225	-1.0839	0.00768042	Up	0.28145	0.742355
LOC_Os03g05290	1.06077	3.02022e-16	Down	177.111	106.568
LOC_Os03g05320	-1.03195	0.000121303	Up	6.43923	16.5672
LOC_Os03g05334	4.56387	0.00901587	Down	0.0334822	0.00161415
LOC_Os03g05420	-1.38736	3.35717e-05	Up	2.45255	8.02501
LOC_Os03g05470	-2.83724	3.61886e-15	Up	1.52601	13.7932
LOC_Os03g05530	6.2726	3.30375e-14	Down	0.532276	0.00899618
LOC_Os03g05560	-3.78512	1.55531e-18	Up	1.11772	19.6685
LOC_Os03g05620	1.43009	1.2603e-28	Down	44.7073	20.832
LOC_Os03g05640	1.74658	0.00446263	Down	0.422755	0.159295
LOC_Os03g05920	-1.64948	0.00505905	Up	1.74239	7.00728
LOC_Os03g06290	1.81979	0.00429552	Down	0.671655	0.238385
LOC_Os03g07480	-1.09579	1.71074e-07	Up	35.4781	95.0098
LOC_Os03g07580	-1.46905	2.34277e-08	Up	0.192909	0.661545
LOC_Os03g07739	-1.43608	0.00235338	Up	1.61174	5.47113
LOC_Os03g07870	1.88218	9.10835e-35	Down	55.1008	18.9154
LOC_Os03g08150	3.74227	1.49675e-06	Down	3.9958	0.364225
LOC_Os03g08310	1.59186	1.1635e-21	Down	25.9679	10.8988
LOC_Os03g08320	1.84841	8.50218e-34	Down	176.761	62.0561
LOC_Os03g08330	1.06497	1.53016e-11	Down	186.34	112.373
LOC_Os03g08390	2.39521	1.62907e-16	Down	3.27911	0.773072
LOC_Os03g08460	-2.58592	0.00142566	Up	0.190121	1.4683
LOC_Os03g08480	-1.61102	2.61216e-07	Up	0.347932	1.33251
LOC_Os03g08520	1.65649	0.00184479	Down	1.91889	0.752758
LOC_Os03g08610	1.99705	1.85895e-09	Down	1.65094	0.516578
LOC_Os03g08810	-1.08819	0.000916837	Up	0.233852	0.627104
LOC_Os03g08940	3.8956	2.71034e-07	Down	79.2287	6.59346
LOC_Os03g09910	1.32059	0.000730313	Down	3.81136	1.93054
LOC_Os03g10010	4.67808	6.22515e-32	Down	0.531212	0.0260131
LOC_Os03g10200	1.23859	0.00010111	Down	5.51447	2.93676
LOC_Os03g10210	-2.73943	5.65203e-16	Up	0.228026	1.929
LOC_Os03g10260	1.22083	6.20652e-06	Down	2.44851	1.32433
LOC_Os03g10300	2.27475	1.44163e-05	Down	1.5437	0.407549
LOC_Os03g10478	2.39741	5.95394e-11	Down	1.22034	0.288738
LOC_Os03g10810	1.42894	4.5481e-05	Down	0.629311	0.298763
LOC_Os03g10820	1.79994	8.85594e-19	Down	5.42975	1.95785
LOC_Os03g10880	-2.58153	0.00557727	Up	0.437114	3.15343
LOC_Os03g11120	-1.66378	0.000365072	Up	0.0542637	0.213948
LOC_Os03g11550	1.44879	7.17736e-27	Down	96.587	44.7363
LOC_Os03g12030	1.58232	8.49022e-19	Down	368.084	154.079
LOC_Os03g12110	1.25351	4.78698e-10	Down	0.968923	0.510443
LOC_Os03g12120	-1.06508	0.000270122	Up	3.13404	8.21783
LOC_Os03g12210	1.33628	0.004606	Down	0.521353	0.263375
LOC_Os03g12220	2.64334	0.00342927	Down	0.347668	0.0704147
LOC_Os03g12230	1.55658	0.00057615	Down	1.54956	0.648966
LOC_Os03g12290	-1.75482	4.70607e-12	Up	0.227945	0.969556
LOC_Os03g12414	5.65597	8.01776e-98	Down	11.9406	0.29813
LOC_Os03g12450	-1.14019	0.00863257	Up	0.290949	0.793277
LOC_Os03g12510	2.01824	9.0122e-06	Down	3.56396	1.11979
LOC_Os03g12620	2.04981	8.41887e-13	Down	6.17607	1.86969
LOC_Os03g12810	-1.21067	1.91985e-06	Up	1.90426	5.55112
LOC_Os03g12860	1.49414	2.1546e-06	Down	3.99734	1.79116
LOC_Os03g13210	-5.06715	2.53615e-11	Up	0.00936887	0.398603
LOC_Os03g13274	-1.26813	5.59931e-09	Up	4.22945	12.6843
LOC_Os03g13600	1.27219	0.0031618	Down	0.795174	0.418847
LOC_Os03g13730	-1.28779	4.43106e-06	Up	0.350427	1.06553
LOC_Os03g13800	-1.10372	1.64127e-08	Up	5.80709	15.7181
LOC_Os03g13840	1.39504	3.07747e-19	Down	31.7068	15.102
LOC_Os03g14010	3.00872	8.65276e-27	Down	12.4804	1.9351
LOC_Os03g14030	1.19308	9.29221e-14	Down	335.5	185.412
LOC_Os03g14050	1.52917	3.39018e-28	Down	672.043	293.616
LOC_Os03g14120	-1.24884	0.00822725	Up	0.174687	0.515107
LOC_Os03g14170	1.61197	2.47342e-07	Down	6.10117	2.46322
LOC_Os03g14880	1.01692	6.75999e-08	Down	2.70533	1.68806
LOC_Os03g15270	1.60642	6.09528e-15	Down	7.01978	2.91133
LOC_Os03g15530	2.00465	3.82557e-10	Down	1.0611	0.335906
LOC_Os03g15540	-1.23078	0.000109107	Up	0.920395	2.7085
LOC_Os03g15790	1.87217	2.646e-18	Down	43.7181	14.9482
LOC_Os03g16080	-1.15863	0.000724722	Up	0.568144	1.59801
LOC_Os03g16170	1.02868	1.69381e-14	Down	151.227	93.5888
LOC_Os03g16334	1.55255	2.3904e-27	Down	24.4331	10.4543
LOC_Os03g16410	2.15985	0.000274517	Down	1.96139	0.561996
LOC_Os03g16500	1.08215	1.81487e-07	Down	1.11808	0.663341
LOC_Os03g16610	2.84709	1.29855e-81	Down	47.4839	8.32978
LOC_Os03g16760	2.56616	1.05976e-54	Down	27.7551	5.87675
LOC_Os03g16780	1.03796	2.07093e-06	Down	18.0132	11.0789
LOC_Os03g16824	1.00823	1.53181e-11	Down	5.27781	3.29828
LOC_Os03g16850	1.01334	1.22415e-06	Down	6.24159	3.91217
LOC_Os03g16860	1.0582	3.16446e-13	Down	282.288	169.898
LOC_Os03g16960	-6.24018	2.86063e-05	Up	0	1.22482
LOC_Os03g17260	-5.03178	0.007569	Up	0	0.116364
LOC_Os03g17370	6.54014	1.85532e-05	Down	0.288307	0
LOC_Os03g17780	-1.07161	0.000768745	Up	0.699722	1.85656
LOC_Os03g17790	1.59295	3.74706e-16	Down	17.5638	7.36976
LOC_Os03g17800	1.20978	1.49297e-05	Down	3.57685	1.9596
LOC_Os03g17810	1.3603	1.24366e-10	Down	3.03284	1.47973
LOC_Os03g17850	1.16443	1.43017e-11	Down	11.9825	6.70037
LOC_Os03g18140	1.26297	6.77657e-15	Down	19.3589	10.1159
LOC_Os03g18210	-1.21373	0.000114133	Up	1.02308	3.00165
LOC_Os03g18270	-1.00072	0.00192879	Up	0.581206	1.44433
LOC_Os03g18410	-2.10963	0.000121489	Up	0.280367	1.51109
LOC_Os03g18600	-1.18207	0.00078464	Up	0.192851	0.556
LOC_Os03g18720	-1.06051	0.000237258	Up	1.0352	2.71094
LOC_Os03g18810	-1.02807	9.4132e-10	Up	8.17003	20.8359
LOC_Os03g18830	-1.14137	0.00334762	Up	0.261001	0.719045
LOC_Os03g18840	-1.61839	0.00325051	Up	0.267659	1.0219
LOC_Os03g18910	1.06283	5.13752e-14	Down	33.8861	20.3651
LOC_Os03g19070	3.10827	9.70524e-47	Down	19.5158	2.87295
LOC_Os03g19220	-1.38414	4.80558e-09	Up	12.4108	41.0098
LOC_Os03g19260	4.49321	1.10408e-05	Down	5.91675	0.340103
LOC_Os03g19380	-1.51993	2.51565e-08	Up	2.25541	8.12631
LOC_Os03g19420	2.93728	7.52485e-35	Down	2.30848	0.38232
LOC_Os03g19427	2.97589	0.000907595	Down	0.426796	0.0668336
LOC_Os03g19510	-1.5455	0.000132599	Up	0.120348	0.439587
LOC_Os03g19780	1.19159	4.02005e-13	Down	10.3989	5.77715
LOC_Os03g19800	-4.92809	0.00778691	Up	0	0.331272
LOC_Os03g19820	1.24885	3.76268e-15	Down	33.195	17.7057
LOC_Os03g19870	-1.01526	8.76344e-07	Up	1.77135	4.50057
LOC_Os03g19930	-1.49528	0.0018351	Up	0.090247	0.319653
LOC_Os03g20450	2.03853	4.51347e-05	Down	1.79654	0.550269
LOC_Os03g20480	2.07125	0.00818082	Down	0.158683	0.0495463
LOC_Os03g20500	1.12424	2.31151e-15	Down	18.966	10.9201
LOC_Os03g20640	-2.37007	0.00144226	Up	0.0573527	0.378899
LOC_Os03g20700	-1.64845	7.65969e-10	Up	3.38493	13.1499
LOC_Os03g20720	1.30749	5.34615e-21	Down	336.08	169.984
LOC_Os03g20760	1.65419	0.00108976	Down	0.487805	0.194315
LOC_Os03g20840	5.57768	0.00161163	Down	0.331904	0
LOC_Os03g20870	-1.71456	1.49988e-06	Up	1.16225	4.84818
LOC_Os03g20890	-3.88764	2.30881e-08	Up	0.0247449	0.46678
LOC_Os03g20910	5.78144	0.000960567	Down	0.0300179	0
LOC_Os03g20990	-6.51797	1.00056e-05	Up	0	0.517653
LOC_Os03g21030	1.57366	4.2578e-16	Down	4.11108	1.75345
LOC_Os03g21140	2.25641	8.49845e-10	Down	1.14356	0.301048
LOC_Os03g21210	1.2011	2.88188e-11	Down	9.31877	5.06543
LOC_Os03g21380	1.14158	2.23613e-15	Down	60.1845	34.444
LOC_Os03g21450	3.1907	2.46667e-09	Down	1.17096	0.154439
LOC_Os03g21460	1.00191	9.27566e-05	Down	3.2719	2.04659
LOC_Os03g21480	3.3671	5.79426e-61	Down	87.8685	10.6933
LOC_Os03g21890	1.47357	2.13143e-37	Down	192.291	87.1632
LOC_Os03g21914	-1.25092	0.000379343	Up	0.383594	1.16171
LOC_Os03g22320	-1.1145	0.00617648	Up	0.410728	1.12746
LOC_Os03g22380	-1.18733	6.22311e-08	Up	1.99433	5.69704
LOC_Os03g22470	1.59185	3.46469e-29	Down	34.6806	14.5686
LOC_Os03g22490	1.12162	4.67847e-25	Down	1486.2	858.776
LOC_Os03g22500	2.52893	8.1913e-50	Down	19.5752	4.30125
LOC_Os03g22510	1.38639	4.63572e-08	Down	4.03309	1.96569
LOC_Os03g22690	-1.55793	1.77838e-07	Up	0.607321	2.23818
LOC_Os03g22740	-1.17416	3.89774e-05	Up	1.15642	3.24174
LOC_Os03g22820	1.78376	0.00971706	Down	0.322597	0.118635
LOC_Os03g24020	-1.54886	2.45622e-05	Up	0.575952	2.10762
LOC_Os03g24160	1.1472	0.000403915	Down	0.46687	0.265909
LOC_Os03g24560	-1.48495	0.00832984	Up	0.455847	1.63895
LOC_Os03g24730	1.02247	2.5866e-07	Down	1.37228	0.850303
LOC_Os03g25270	-1.04387	5.26948e-08	Up	2.34687	6.08689
LOC_Os03g25430	1.03793	0.000115321	Down	14.7826	9.14138
LOC_Os03g25440	1.59172	7.58647e-25	Down	78.7322	33.0467
LOC_Os03g25490	-2.15029	3.56865e-08	Up	0.639479	3.61172
LOC_Os03g25620	-1.07628	3.84578e-05	Up	3.07041	8.10913
LOC_Os03g25790	1.85472	1.66513e-38	Down	170.686	59.5525
LOC_Os03g25820	1.61043	0.00167383	Down	0.107963	0.0445967
LOC_Os03g25840	1.4208	3.61489e-05	Down	12.3622	5.76492
LOC_Os03g25984	5.17065	0.00644051	Down	0.0734771	0
LOC_Os03g26000	-1.0086	0.00411865	Up	0.775147	1.95797
LOC_Os03g26530	1.06291	0.001339	Down	2.0254	1.21152
LOC_Os03g26650	2.2478	2.96951e-06	Down	4.03944	1.0792
LOC_Os03g26910	2.15365	5.41043e-72	Down	420.047	118.92
LOC_Os03g27120	-1.17914	0.00511831	Up	0.475738	1.34406
LOC_Os03g27190	-2.1132	0.00024326	Up	0.874095	4.76044
LOC_Os03g27210	1.52508	1.37782e-06	Down	0.910793	0.401149
LOC_Os03g27930	-1.15192	0.0121272	Up	0.444201	1.23265
LOC_Os03g27980	3.80135	1.25832e-09	Down	0.382087	0.034
LOC_Os03g28170	1.44004	0.00157712	Down	1.45404	0.691855
LOC_Os03g29260	-1.02493	2.07019e-05	Up	4.82442	12.2765
LOC_Os03g29410	1.16514	9.18835e-06	Down	15.4722	8.71046
LOC_Os03g29740	-1.88303	0.000196168	Up	0.152943	0.712561
LOC_Os03g29850	2.12087	1.57904e-19	Down	2.22626	0.639417
LOC_Os03g30300	-1.10322	0.00191922	Up	4.79201	12.8156
LOC_Os03g30420	5.50875	0.000223416	Down	0.0998608	0.00252963
LOC_Os03g31150	-3.33857	0.000355051	Up	0.0789894	1.01648
LOC_Os03g31630	6.56006	2.82674e-05	Down	0.0600086	0
LOC_Os03g32420	2.58623	0.00162779	Down	0.174216	0.03773
LOC_Os03g34040	-1.04684	7.87415e-06	Up	1.32273	3.43616
LOC_Os03g36560	2.54417	1.49489e-13	Down	1.15835	0.248112
LOC_Os03g37140	2.64234	0.00131519	Down	0.215398	0.0442039
LOC_Os03g37270	-1.43925	0.00153516	Up	1.58861	5.31597
LOC_Os03g37730	4.44945	0.0116419	Down	0.00859082	0.00044
LOC_Os03g38800	-4.85464	0.00172721	Up	0.000557471	0.0223932
LOC_Os03g38950	-1.61432	0.000882488	Up	0.438161	1.68811
LOC_Os03g39230	-4.6893	0.00434017	Up	0.00459457	0.155648
LOC_Os03g39610	-1.14714	3.68908e-11	Up	6.10415	16.8742
LOC_Os03g39710	-1.28692	0.00127072	Up	0.330815	1.01019
LOC_Os03g39760	1.85124	1.38622e-12	Down	17.0695	5.91309
LOC_Os03g39830	-1.67183	0.00376313	Up	0.17131	0.693483
LOC_Os03g39910	-2.65067	0.00109171	Up	0.0294603	0.229566
LOC_Os03g40010	-1.03141	9.90167e-10	Up	3.54453	9.05451
LOC_Os03g40070	1.17141	8.02187e-08	Down	6.61132	3.64813
LOC_Os03g40270	1.25182	2.94996e-29	Down	593.508	313.37
LOC_Os03g40770	5.4427	0.00311205	Down	0.0588266	0
LOC_Os03g40930	1.13039	1.16436e-06	Down	1.31492	0.755863
LOC_Os03g41130	1.90689	6.23451e-06	Down	4.86039	1.64136
LOC_Os03g41350	1.00664	4.49077e-15	Down	164.927	102.848
LOC_Os03g41460	1.44624	1.7943e-21	Down	28.5802	13.2534
LOC_Os03g41920	1.05853	0.00980439	Down	2.66105	1.58833
LOC_Os03g42010	-1.02245	0.00389261	Up	0.588807	1.50035
LOC_Os03g42110	-1.25274	0.00370664	Up	0.157981	0.470962
LOC_Os03g42190	1.37037	0.000236979	Down	0.995817	0.484414
LOC_Os03g42464	-1.67524	7.982e-12	Up	1.66366	6.59931
LOC_Os03g42600	-1.23579	0.00182797	Up	1.11913	3.29019
LOC_Os03g42760	-3.562	0.00480512	Up	0.0049786	0.0736117
LOC_Os03g42799	-1.26791	1.3752e-06	Up	1.23569	3.71148
LOC_Os03g43420	-2.60241	0.00543307	Up	0.0337494	0.25183
LOC_Os03g43590	-1.0118	3.13321e-10	Up	26.8793	67.8999
LOC_Os03g43890	-1.01296	0.000164831	Up	1.28397	3.22565
LOC_Os03g44230	-1.00112	5.9688e-10	Up	22.4685	56.1908
LOC_Os03g44260	2.65311	0.0034616	Down	1.08373	0.209943
LOC_Os03g44380	2.52368	2.58045e-16	Down	2.50134	0.549781
LOC_Os03g44540	-1.24105	0.000806711	Up	4.07236	12.2116
LOC_Os03g44642	3.16277	0.000273485	Down	0.160956	0.0229438
LOC_Os03g44840	1.09721	7.83772e-07	Down	2.57896	1.51648
LOC_Os03g44890	4.74357	0.000484442	Down	0.130484	0.00627415
LOC_Os03g45180	-1.22306	4.01654e-07	Up	3.15015	9.25363
LOC_Os03g45194	-1.28588	1.31547e-14	Up	127.758	393.374
LOC_Os03g45320	-1.29335	1.22944e-05	Up	0.705295	2.17377
LOC_Os03g45340	2.99029	0.0102793	Down	0.00865751	0.00139651
LOC_Os03g45370	1.28701	3.83854e-12	Down	110.446	56.6028
LOC_Os03g46060	1.31471	2.96827e-23	Down	164.475	82.7184
LOC_Os03g46150	1.03524	3.80755e-05	Down	2.54983	1.55536
LOC_Os03g46250	-4.71645	0.00871711	Up	0.0081914	0.302155
LOC_Os03g46300	1.47182	3.45429e-08	Down	31.9779	14.5115
LOC_Os03g46325	1.72429	0.000112859	Down	4.46131	1.6925
LOC_Os03g46424	1.7334	5.7862e-07	Down	1.39612	0.533761
LOC_Os03g46440	1.21786	0.000534566	Down	5.1992	2.75653
LOC_Os03g47169	-5.43156	0.00132815	Up	0	0.174203
LOC_Os03g47530	1.41806	1.05435e-12	Down	3.48044	1.63399
LOC_Os03g47650	-1.34873	1.31395e-07	Up	1.05842	3.3691
LOC_Os03g48220	-1.43072	0.00113143	Up	1.01836	3.44908
LOC_Os03g48235	3.49676	3.42288e-10	Down	0.974165	0.111018
LOC_Os03g48320	1.117	3.78359e-06	Down	1.26089	0.731075
LOC_Os03g48610	-1.45493	1.97951e-13	Up	3.34736	11.4012
LOC_Os03g48810	-1.47834	3.94873e-16	Up	12.6969	44.3519
LOC_Os03g49440	2.72076	2.59272e-33	Down	46.6234	8.84952
LOC_Os03g49560	-2.37529	0.000255383	Up	0.0566317	0.372379
LOC_Os03g49710	-1.72286	0.00188144	Up	0.160085	0.671681
LOC_Os03g49830	1.60918	8.55487e-24	Down	121.078	49.9698
LOC_Os03g50250	4.79916	0.0036382	Down	0.5333	0.0216373
LOC_Os03g50280	1.59669	2.45613e-14	Down	21.6505	9.11129
LOC_Os03g50380	-1.55983	0.000376238	Up	0.908273	3.30505
LOC_Os03g50670	-3.01765	9.73213e-05	Up	0.0170271	0.168705
LOC_Os03g50810	1.23285	2.67244e-12	Down	40.2648	21.4695
LOC_Os03g51230	-2.62119	0.000839166	Up	0.328243	2.64462
LOC_Os03g51510	-1.45799	3.15058e-05	Up	0.162202	0.558423
LOC_Os03g51610	1.64618	3.8129e-24	Down	18.7665	7.58744
LOC_Os03g51900	-1.19121	0.00661374	Up	0.616707	1.7583
LOC_Os03g51930	-1.08517	0.0123434	Up	2.01644	5.35472
LOC_Os03g52080	1.25379	0.0116751	Down	0.187971	0.0971261
LOC_Os03g52430	-1.03753	0.000475817	Up	0.608809	1.57217
LOC_Os03g52460	-1.51693	1.32124e-05	Up	2.03243	7.29673
LOC_Os03g52700	-1.15275	4.36539e-07	Up	1.47646	4.08819
LOC_Os03g52840	-1.07004	1.49366e-10	Up	4.45643	11.6623
LOC_Os03g52910	-1.69558	7.5286e-07	Up	0.405633	1.64054
LOC_Os03g52940	1.58585	2.15564e-16	Down	7.42624	3.09956
LOC_Os03g53000	-1.85728	0.00756893	Up	0.0351057	0.158879
LOC_Os03g53070	1.15708	8.79489e-11	Down	42.9233	24.0777
LOC_Os03g53080	1.16257	6.65002e-07	Down	6.1042	3.44845
LOC_Os03g53360	1.28431	3.07556e-10	Down	14.5933	7.46342
LOC_Os03g53530	-1.13655	0.000659207	Up	0.327268	0.903933
LOC_Os03g53660	1.13142	1.88317e-11	Down	124.722	71.2673
LOC_Os03g53800	-1.19581	1.29532e-21	Up	242.344	696.601
LOC_Os03g53890	1.28719	3.85949e-16	Down	46.9297	24.2883
LOC_Os03g53900	1.44004	1.33274e-35	Down	62.2269	28.8916
LOC_Os03g53970	3.6003	9.89429e-17	Down	2.19525	0.229677
LOC_Os03g54130	-2.65507	1.43207e-07	Up	0.198623	1.54219
LOC_Os03g54770	-1.47669	0.000173077	Up	0.324807	1.13554
LOC_Os03g55070	1.24656	2.02333e-24	Down	86.6238	45.7933
LOC_Os03g55120	1.09286	2.60625e-06	Down	7.51177	4.47446
LOC_Os03g55210	5.02467	0.00157614	Down	0.287797	0.0101463
LOC_Os03g55220	1.61642	2.95669e-13	Down	0.993178	0.409415
LOC_Os03g55260	1.42213	2.95598e-07	Down	3.52585	1.6484
LOC_Os03g55290	1.24805	1.02747e-20	Down	14.6547	7.73087
LOC_Os03g55410	-4.93603	0.00864497	Up	0	0.168301
LOC_Os03g55420	1.32294	9.48094e-28	Down	24.2961	12.2194
LOC_Os03g55720	-1.57581	1.07276e-07	Up	0.576756	2.16957
LOC_Os03g55760	2.14851	0.000364791	Down	0.340323	0.0989604
LOC_Os03g55870	-1.26121	2.65081e-08	Up	0.641225	1.93931
LOC_Os03g55890	1.95721	2.73284e-29	Down	36.4372	11.8458
LOC_Os03g55950	1.17613	7.04779e-20	Down	202.652	113.046
LOC_Os03g55970	-2.91089	4.75645e-07	Up	0.122181	1.13824
LOC_Os03g56010	2.40142	5.67899e-21	Down	4.56004	1.09311
LOC_Os03g56090	1.00082	2.23352e-07	Down	5.71868	3.62488
LOC_Os03g56430	-1.83725	0.00119021	Up	0.0899256	0.403081
LOC_Os03g56660	-1.12375	0.00053555	Up	0.500286	1.36908
LOC_Os03g56670	-1.22833	1.13584e-08	Up	0.747418	2.17398
LOC_Os03g56830	-2.24307	0.00166773	Up	0.0247186	0.145815
LOC_Os03g57180	3.67097	0.000444895	Down	0.290616	0.0274436
LOC_Os03g57310	1.22011	1.83854e-10	Down	4.33259	2.35269
LOC_Os03g57450	1.2305	1.9558e-17	Down	8.11495	4.32888
LOC_Os03g57690	-1.08707	9.40494e-08	Up	29.1095	77.0121
LOC_Os03g57720	-1.37674	0.000114343	Up	0.418518	1.34927
LOC_Os03g57880	1.54705	7.90171e-27	Down	30.9819	13.3829
LOC_Os03g58100	-2.7419	3.54634e-05	Up	0.130946	1.09405
LOC_Os03g58300	4.66227	0.00718694	Down	0.0374687	0.00166746
LOC_Os03g58350	1.53768	3.79312e-30	Down	324.196	140.906
LOC_Os03g58380	5.88121	0.000378432	Down	0.235656	0
LOC_Os03g58640	-1.50378	0.000105943	Up	0.281998	0.998404
LOC_Os03g58750	1.31309	6.23584e-15	Down	19.7446	10.0045
LOC_Os03g58870	3.64636	1.5815e-06	Down	0.292081	0.02904
LOC_Os03g58890	1.0329	5.39404e-05	Down	2.42489	1.504
LOC_Os03g58900	2.76691	1.37538e-23	Down	3.32284	0.604096
LOC_Os03g59190	-1.04524	3.90285e-06	Up	2.64452	6.80697
LOC_Os03g59330	2.69539	3.30174e-40	Down	11.488	2.23442
LOC_Os03g59350	3.76885	0.000416836	Down	0.151584	0.0135704
LOC_Os03g59570	-2.72758	1.867e-05	Up	0.0545649	0.452203
LOC_Os03g60100	-2.01344	0.00119751	Up	0.358462	1.84859
LOC_Os03g60220	1.45853	4.16699e-06	Down	0.602037	0.277216
LOC_Os03g60350	1.01203	2.62979e-16	Down	29.7761	18.4731
LOC_Os03g60509	-1.49428	2.4605e-05	Up	1.39797	4.91065
LOC_Os03g60810	-1.64705	7.49139e-06	Up	0.242985	0.969137
LOC_Os03g60850	-1.66503	2.01734e-07	Up	0.425309	1.67936
LOC_Os03g60950	-1.38965	0.000108923	Up	1.69825	5.65343
LOC_Os03g61019	-1.34421	0.0044488	Up	0.191134	0.614985
LOC_Os03g61060	-1.64096	7.11217e-11	Up	4.03097	15.7229
LOC_Os03g61220	-1.34651	0.00047902	Up	0.167815	0.535364
LOC_Os03g61260	-1.74723	0.000251225	Up	0.253059	1.0755
LOC_Os03g61560	-1.3168	0.00896278	Up	0.148756	0.469279
LOC_Os03g61790	-1.42838	1.44357e-06	Up	0.42664	1.43852
LOC_Os03g61900	-1.40044	3.12718e-06	Up	0.945397	3.07028
LOC_Os03g61960	-1.07111	4.76826e-11	Up	0.577507	1.52599
LOC_Os03g61980	-1.14108	0.00301166	Up	2.32306	6.44816
LOC_Os03g62070	1.07394	0.000154772	Down	1.76365	1.05857
LOC_Os03g62640	-1.39413	4.10447e-12	Up	1.9695	6.48387
LOC_Os03g62670	5.51852	0.00303187	Down	0.490505	0
LOC_Os03g62860	2.24869	7.15424e-59	Down	95.5011	25.2635
LOC_Os03g63074	1.81415	1.51518e-37	Down	25.8878	9.31621
LOC_Os03g63270	1.71881	3.17782e-46	Down	44.8076	17.1143
LOC_Os03g63280	1.02844	3.86761e-21	Down	134.396	82.8997
LOC_Os03g63370	1.21575	2.69067e-18	Down	122.493	66.197
LOC_Os03g63550	-1.29523	0.0022673	Up	0.523168	1.60005
LOC_Os03g63644	6.40747	2.18816e-08	Down	0.26569	0.00382638
LOC_Os03g63650	6.87469	8.62146e-22	Down	5.21709	0.058144
LOC_Os03g63730	-1.02088	0.0036744	Up	0.384323	0.979467
LOC_Os03g63950	-1.76961	0.00167137	Up	0.0277029	0.116639
LOC_Os03g64170	1.36582	1.13828e-06	Down	4.69427	2.29305
LOC_Os03g64340	1.17184	3.033e-07	Down	2.37943	1.32978
LOC_Os04g01310	-1.77768	0.00758947	Up	0.0938664	0.393708
LOC_Os04g01690	-3.01376	0.0064403	Up	0.0297363	0.307355
LOC_Os04g01960	-1.17903	1.6299e-10	Up	16.9468	47.9406
LOC_Os04g01970	-1.24359	0.000392529	Up	0.459	1.37013
LOC_Os04g02150	-1.98161	5.48727e-07	Up	0.727916	3.62203
LOC_Os04g02620	1.59566	0.00018883	Down	3.28696	1.36498
LOC_Os04g03890	1.98454	0.000958749	Down	0.647476	0.207539
LOC_Os04g03980	2.22871	2.01569e-12	Down	1.13596	0.30335
LOC_Os04g04050	2.5658	0.00298361	Down	1.50671	0.310622
LOC_Os04g05700	-5.05664	0.00508146	Up	0	0.0487595
LOC_Os04g06900	-3.95226	1.7834e-08	Up	0.0332256	0.643566
LOC_Os04g08060	1.08714	5.32669e-07	Down	3.60931	2.14282
LOC_Os04g08550	1.04899	0.00150468	Down	1.33495	0.817282
LOC_Os04g10460	1.70362	1.19458e-19	Down	2.01341	0.773279
LOC_Os04g10650	3.24834	3.70741e-47	Down	1.79127	0.23599
LOC_Os04g12010	1.16086	0.0054471	Down	0.544153	0.304677
LOC_Os04g16680	-1.50699	6.64263e-11	Up	1.42286	5.08814
LOC_Os04g17050	-1.29867	0.00140347	Up	1.18218	3.61662
LOC_Os04g18810	7.46292	7.48837e-09	Down	0.786182	0.00552168
LOC_Os04g19540	-3.26208	0.00183305	Up	0.0105672	0.124876
LOC_Os04g20164	-1.63507	2.40109e-10	Up	3.16317	12.2806
LOC_Os04g21350	-3.35017	0.00643279	Up	0.00496008	0.0629703
LOC_Os04g23580	1.23453	3.05948e-13	Down	3.85922	2.07424
LOC_Os04g23620	5.07425	0.0114774	Down	0.0275427	0
LOC_Os04g24110	-2.13917	1.81863e-12	Up	1.12162	6.16892
LOC_Os04g24220	-3.3563	0.00963004	Up	0.016389	0.2115
LOC_Os04g24290	-2.01378	0.00648658	Up	0.033167	0.167534
LOC_Os04g25060	2.34265	1.6463e-05	Down	41.9992	10.2253
LOC_Os04g25650	1.35083	3.29534e-21	Down	116.859	58.0667
LOC_Os04g26550	1.75652	0.00045524	Down	3.17966	1.16306
LOC_Os04g26920	-1.62089	7.80413e-08	Up	0.50744	1.98728
LOC_Os04g27750	-3.40511	0.00345871	Up	0.0261488	0.357533
LOC_Os04g27950	-1.53294	0.00102071	Up	0.175559	0.639164
LOC_Os04g28820	2.66335	1.47016e-31	Down	4.0459	0.793067
LOC_Os04g28850	-1.96991	0.000842615	Up	0.164564	0.812489
LOC_Os04g28990	-1.34699	0.000149597	Up	1.09431	3.46933
LOC_Os04g29090	1.07025	1.01534e-13	Down	15.84	9.48881
LOC_Os04g30410	1.2415	1.2057e-06	Down	3.78472	2.01357
LOC_Os04g31000	-1.33719	0.00337631	Up	0.0374658	0.117294
LOC_Os04g31030	-1.72594	0.00075634	Up	0.0586739	0.24249
LOC_Os04g31690	-1.26525	0.00158975	Up	0.225636	0.687159
LOC_Os04g31820	-1.14599	0.0058387	Up	0.820429	2.2652
LOC_Os04g32320	2.43899	1.09123e-07	Down	1.49195	0.355389
LOC_Os04g32350	-1.00174	0.00589092	Up	0.314003	0.782217
LOC_Os04g32620	2.13134	4.45138e-32	Down	192.78	55.9564
LOC_Os04g32850	-1.83419	3.47315e-24	Up	1.83881	8.21283
LOC_Os04g32920	-1.88686	4.73067e-08	Up	0.491533	2.29146
LOC_Os04g33350	1.39294	1.32752e-11	Down	18.1422	8.71429
LOC_Os04g33370	1.22685	3.49336e-10	Down	15.3486	8.17883
LOC_Os04g33460	1.38521	7.21716e-07	Down	2.46294	1.18148
LOC_Os04g33640	1.64132	9.6075e-22	Down	50.7215	20.4715
LOC_Os04g33820	1.31969	0.00197829	Down	0.269659	0.135532
LOC_Os04g33830	-1.12656	1.07971e-13	Up	4.02375	11.0528
LOC_Os04g34490	3.40819	0.00992235	Down	0.260028	0.0303237
LOC_Os04g35060	-1.15792	9.1735e-06	Up	0.757167	2.10136
LOC_Os04g35140	-1.73365	0.000247403	Up	0.326423	1.36237
LOC_Os04g35250	2.1903	1.74349e-08	Down	9.30678	2.59863
LOC_Os04g35270	4.81644	0.000426723	Down	0.0771243	0.00353945
LOC_Os04g35500	2.28856	4.83165e-07	Down	0.579594	0.150682
LOC_Os04g35520	-2.01661	9.76059e-09	Up	2.22829	11.4066
LOC_Os04g35670	4.97701	0.0122538	Down	0.427686	0
LOC_Os04g36058	1.06297	9.56249e-18	Down	16.6141	9.98578
LOC_Os04g36580	1.80288	5.14615e-05	Down	5.98083	2.14092
LOC_Os04g36830	2.80792	1.13314e-59	Down	48.5853	8.73975
LOC_Os04g36880	1.25872	1.63074e-07	Down	8.65858	4.52703
LOC_Os04g36890	-1.26001	0.000196356	Up	2.88254	8.65565
LOC_Os04g37550	2.43572	2.77131e-58	Down	394.129	91.7048
LOC_Os04g37650	1.54585	7.53899e-05	Down	0.247136	0.107183
LOC_Os04g37770	1.46613	1.60234e-15	Down	68.7501	31.5952
LOC_Os04g37980	6.41801	2.99882e-05	Down	0.593866	0
LOC_Os04g37990	-2.74068	5.17446e-06	Up	0.176191	1.4734
LOC_Os04g38420	1.24291	0.000257305	Down	0.360705	0.191344
LOC_Os04g38610	1.16822	2.01797e-11	Down	16.1153	9.08972
LOC_Os04g38620	-1.91409	0.00287936	Up	0.13195	0.625592
LOC_Os04g38650	2.44422	1.54961e-05	Down	0.305295	0.070194
LOC_Os04g38750	-1.2839	0.00777341	Up	0.349506	1.06613
LOC_Os04g38860	2.93014	3.40129e-09	Down	0.817087	0.139461
LOC_Os04g38885	1.91914	0.0102344	Down	0.506315	0.164244
LOC_Os04g38980	1.26666	0.00530216	Down	2.06604	1.06668
LOC_Os04g39030	-1.37377	4.72411e-06	Up	3.09192	10.0865
LOC_Os04g39050	2.24158	0.00207379	Down	1.60203	0.430645
LOC_Os04g39270	-1.03008	0.00283078	Up	1.04799	2.68975
LOC_Os04g39410	-4.89919	0.00319991	Up	0.0226603	0.897735
LOC_Os04g39864	-1.84083	6.95244e-07	Up	0.259494	1.16914
LOC_Os04g39880	1.66925	4.28902e-11	Down	9.75441	3.85809
LOC_Os04g39900	-1.19738	9.90031e-14	Up	7.35186	21.133
LOC_Os04g40700	1.23453	1.06862e-15	Down	30.2207	16.1916
LOC_Os04g40720	-1.76392	0.011621	Up	0.0314396	0.130056
LOC_Os04g40740	-1.79902	2.98204e-06	Up	1.00997	4.43646
LOC_Os04g41160	1.39015	1.25977e-31	Down	25.8925	12.4608
LOC_Os04g41280	1.62813	0.0126617	Down	0.143904	0.058769
LOC_Os04g41490	-1.37124	0.000266098	Up	0.111503	0.358759
LOC_Os04g41540	1.76871	1.22782e-14	Down	0.687264	0.253035
LOC_Os04g41550	-1.15794	0.0131256	Up	0.069153	0.193777
LOC_Os04g41680	1.57703	1.17684e-05	Down	8.06247	3.32256
LOC_Os04g41740	5.37019	2.81671e-05	Down	0.348978	0.0112877
LOC_Os04g41759	3.77221	2.63694e-08	Down	0.7137	0.0684262
LOC_Os04g41810	1.17587	2.17611e-12	Down	6.25861	3.49719
LOC_Os04g41860	-1.28679	0.00212562	Up	0.338002	1.03723
LOC_Os04g41960	1.48356	1.08256e-25	Down	73.4629	33.1971
LOC_Os04g41970	1.53993	4.7214e-21	Down	20.7618	8.96809
LOC_Os04g42100	1.63394	1.55983e-06	Down	1.16141	0.473815
LOC_Os04g42380	-1.38166	0.00136335	Up	0.089168	0.293763
LOC_Os04g42620	1.71605	1.2155e-18	Down	14.9273	5.69902
LOC_Os04g43050	-1.22224	1.17802e-05	Up	0.42795	1.2417
LOC_Os04g43060	-4.53013	0.00525722	Up	0.00187389	0.0579073
LOC_Os04g43440	1.83351	0.0132757	Down	0.314719	0.110029
LOC_Os04g43580	5.57922	0.00287532	Down	0.58728	0
LOC_Os04g43710	2.86695	6.88948e-08	Down	3.99344	0.708278
LOC_Os04g44190	-2.14004	0.00527869	Up	0.152993	0.852075
LOC_Os04g44340	-2.29253	0.00463111	Up	0.0489293	0.296448
LOC_Os04g44354	-1.05335	0.000262278	Up	0.161508	0.420772
LOC_Os04g44500	1.82873	1.06588e-23	Down	48.6293	17.3381
LOC_Os04g44530	1.51086	4.32796e-26	Down	52.574	23.1819
LOC_Os04g44540	-1.33147	4.68888e-05	Up	0.225254	0.70777
LOC_Os04g44590	-1.11941	0.00135231	Up	0.380858	1.04307
LOC_Os04g44670	2.24158	0.000183925	Down	3.11258	0.835586
LOC_Os04g44950	-1.56089	2.74562e-29	Up	20.0584	74.7084
LOC_Os04g45810	1.57202	9.61624e-12	Down	2.919	1.23379
LOC_Os04g46000	-1.82178	0.0042762	Up	0.133883	0.57488
LOC_Os04g46110	4.11304	1.579e-21	Down	2.9733	0.216373
LOC_Os04g46120	6.74099	1.3779e-05	Down	1.06661	0
LOC_Os04g46400	1.42457	2.7215e-10	Down	7.19934	3.38342
LOC_Os04g46440	1.53832	2.71064e-05	Down	1.55721	0.668832
LOC_Os04g46810	2.92716	9.14157e-10	Down	0.316091	0.0517892
LOC_Os04g47130	-2.63489	4.08815e-05	Up	0.0958363	0.73828
LOC_Os04g47310	-1.36117	2.17436e-09	Up	2.20745	7.19278
LOC_Os04g47360	-1.11325	3.89071e-09	Up	12.2203	33.1293
LOC_Os04g47420	3.60182	0.00177838	Down	0.194237	0.0197381
LOC_Os04g47480	1.28437	0.00545774	Down	0.650651	0.333126
LOC_Os04g47700	1.21843	2.61995e-15	Down	19.5501	10.5734
LOC_Os04g47906	-1.34273	0.00083064	Up	0.479375	1.51448
LOC_Os04g48130	2.18753	6.74553e-19	Down	12.3189	3.39932
LOC_Os04g48160	1.99245	1.77089e-42	Down	8.45596	2.68291
LOC_Os04g48200	-2.06761	4.66414e-29	Up	2.22261	11.6482
LOC_Os04g48210	-1.48181	3.5101e-05	Up	1.42186	5.00212
LOC_Os04g48375	-1.12672	2.92127e-10	Up	0.753598	2.07115
LOC_Os04g48410	-1.17066	9.17789e-05	Up	0.638522	1.79982
LOC_Os04g48480	1.01488	1.38291e-06	Down	2.14878	1.33388
LOC_Os04g48530	2.3139	0.00648277	Down	0.320519	0.0806015
LOC_Os04g48710	-1.66627	0.00825276	Up	1.0498	4.20388
LOC_Os04g48870	-1.59026	9.9402e-17	Up	3.70845	14.0911
LOC_Os04g48930	-4.26877	6.09742e-07	Up	0.0486056	1.20755
LOC_Os04g49060	1.41568	1.49121e-22	Down	12.6459	5.96708
LOC_Os04g49110	1.45346	3.35412e-30	Down	45.5086	20.9818
LOC_Os04g49170	1.07812	0.00189963	Down	2.92007	1.74926
LOC_Os04g49260	1.58202	6.51711e-15	Down	8.08366	3.43081
LOC_Os04g49450	1.1885	0.00681637	Down	0.490733	0.269252
LOC_Os04g49550	1.11882	1.66836e-07	Down	7.44442	4.30456
LOC_Os04g49570	1.68389	2.71764e-22	Down	12.37	4.82101
LOC_Os04g49690	2.333	6.5893e-24	Down	33.5728	8.39443
LOC_Os04g49700	3.26641	2.49905e-18	Down	4.22918	0.547408
LOC_Os04g49748	-3.75499	1.56339e-05	Up	0.0273075	0.470512
LOC_Os04g49980	2.01317	9.44954e-06	Down	0.71031	0.218253
LOC_Os04g50208	-1.40767	0.0118937	Up	0.43828	1.47052
LOC_Os04g51070	5.37195	0.00833363	Down	0.0252321	0
LOC_Os04g51080	-1.27986	3.35513e-07	Up	1.8872	5.73193
LOC_Os04g51150	1.07171	0.00218371	Down	4.54971	2.70253
LOC_Os04g51160	4.35258	0.00401373	Down	0.107505	0.0069269
LOC_Os04g51240	-1.42178	0.000215982	Up	3.0015	10.2145
LOC_Os04g51400	1.00834	9.43195e-13	Down	11.5569	7.2311
LOC_Os04g51404	1.01111	4.82323e-05	Down	14.9532	9.37712
LOC_Os04g51460	2.55834	2.61803e-85	Down	28.017	6.00555
LOC_Os04g51660	1.85766	7.4798e-11	Down	2.0006	0.702432
LOC_Os04g51680	2.25988	1.63016e-32	Down	4.56044	1.20305
LOC_Os04g51792	-1.98563	1.25997e-06	Up	0.410836	2.05186
LOC_Os04g52090	1.13531	1.36467e-21	Down	110.466	63.4303
LOC_Os04g52164	1.6178	8.8798e-34	Down	342.103	139.658
LOC_Os04g52180	-1.16146	1.45352e-05	Up	1.14543	3.19823
LOC_Os04g52310	-1.78188	2.61362e-11	Up	5.50973	24.1236
LOC_Os04g52320	1.67364	3.50045e-21	Down	16.8513	6.63407
LOC_Os04g52580	1.3976	7.4994e-05	Down	1.01351	0.48652
LOC_Os04g52600	-1.6794	4.3491e-05	Up	1.60925	6.41194
LOC_Os04g52630	1.25797	0.0129038	Down	1.52316	0.793073
LOC_Os04g52720	-1.32634	0.00962254	Up	0.395803	1.26277
LOC_Os04g52770	-1.42487	0.00215877	Up	0.141026	0.471034
LOC_Os04g52880	1.27055	0.00823621	Down	3.77436	1.97164
LOC_Os04g53030	-5.27781	0.0042908	Up	0	0.497696
LOC_Os04g53040	-1.31736	0.00868248	Up	0.269286	0.844377
LOC_Os04g53200	-1.23904	5.90824e-05	Up	1.139	3.40415
LOC_Os04g53740	-1.0522	0.000147052	Up	1.81661	4.74042
LOC_Os04g53770	-1.1614	0.000121431	Up	2.05625	5.7906
LOC_Os04g53780	-1.5242	1.12147e-07	Up	2.12821	7.66829
LOC_Os04g53810	-3.03239	1.2798e-66	Up	0.920467	9.48968
LOC_Os04g53930	2.29899	1.34637e-19	Down	5.2562	1.35461
LOC_Os04g53994	1.56766	7.58654e-29	Down	35.2263	14.9533
LOC_Os04g53998	1.09018	2.20367e-05	Down	1.61033	0.949501
LOC_Os04g54010	-1.88139	6.6067e-05	Up	0.10619	0.492682
LOC_Os04g54340	-1.69503	0.00192122	Up	0.179956	0.732155
LOC_Os04g54430	-1.10124	2.50703e-07	Up	1.61867	4.34814
LOC_Os04g54590	-1.40901	0.0041265	Up	0.122441	0.407377
LOC_Os04g54630	-1.20778	0.000331483	Up	1.06255	3.04383
LOC_Os04g54670	-4.92316	0.00794643	Up	0	0.554001
LOC_Os04g55050	-2.10435	0.00155606	Up	0.0979491	0.526529
LOC_Os04g55060	-1.15926	0.000248463	Up	1.92117	5.3914
LOC_Os04g55210	-1.10097	0.00420256	Up	0.990373	2.61108
LOC_Os04g55270	-1.23879	0.000853112	Up	0.653219	1.93095
LOC_Os04g55670	1.04683	2.70673e-11	Down	263.407	159.479
LOC_Os04g55720	-1.06099	0.00724329	Up	0.895068	2.34727
LOC_Os04g55730	-1.39036	0.0045878	Up	0.522881	1.71341
LOC_Os04g55740	6.23472	8.35647e-05	Down	0.0785781	0
LOC_Os04g55860	-1.10448	0.00854524	Up	0.50572	1.38033
LOC_Os04g56150	-1.05675	0.000499094	Up	4.18744	11.066
LOC_Os04g56180	1.31051	1.96299e-20	Down	113.766	57.8042
LOC_Os04g56470	-1.61407	0.00617103	Up	0.102719	0.39736
LOC_Os04g56680	2.83746	8.1274e-08	Down	0.5924	0.105837
LOC_Os04g56690	1.04876	0.00254201	Down	1.62969	1.00793
LOC_Os04g56760	-1.2522	3.41033e-05	Up	0.282242	0.845519
LOC_Os04g57360	-1.36432	0.000880088	Up	0.0568289	0.183021
LOC_Os04g57440	1.10365	5.97947e-12	Down	151.904	88.6194
LOC_Os04g57550	1.38303	1.91097e-33	Down	187.649	90.344
LOC_Os04g57760	1.93566	6.09125e-61	Down	873.671	286.56
LOC_Os04g57780	1.72569	0.00339209	Down	1.5533	0.60821
LOC_Os04g57800	1.43528	5.98325e-13	Down	2.05009	0.961937
LOC_Os04g57850	-1.43344	4.63836e-08	Up	3.19804	10.8173
LOC_Os04g58060	-1.12323	0.0135156	Up	1.47513	4.01693
LOC_Os04g58630	-1.22386	0.00512034	Up	1.27674	3.73235
LOC_Os04g58710	1.33177	9.3907e-19	Down	181.96	90.652
LOC_Os04g58830	-1.21969	1.13384e-06	Up	1.74978	5.15686
LOC_Os04g58850	1.42386	1.92566e-22	Down	17.0482	7.99252
LOC_Os04g58890	1.12293	2.34564e-17	Down	44.6956	25.8579
LOC_Os04g59120	1.19569	1.04054e-12	Down	45.8473	25.3314
LOC_Os04g59190	-1.05407	0.0087814	Up	0.477596	1.2631
LOC_Os04g59330	1.38003	1.7308e-28	Down	138.927	67.0524
LOC_Os04g59440	-1.07733	0.000379687	Up	1.16051	3.05854
LOC_Os05g01110	-1.99167	9.79674e-05	Up	0.321296	1.58898
LOC_Os05g01230	1.93106	1.34565e-26	Down	16.827	5.54087
LOC_Os05g01530	-1.61069	0.00238906	Up	0.0470193	0.179502
LOC_Os05g01950	-1.31745	0.00307783	Up	0.172921	0.549582
LOC_Os05g01970	-1.55856	0.000143122	Up	0.351121	1.28259
LOC_Os05g02010	-1.12772	6.61195e-05	Up	6.30937	17.2944
LOC_Os05g02070	-1.40877	1.24176e-12	Up	31.1152	103.079
LOC_Os05g02410	-1.54404	4.08598e-06	Up	0.210649	0.77507
LOC_Os05g03040	1.01822	3.11961e-16	Down	491.056	304.192
LOC_Os05g03070	1.55914	6.12738e-21	Down	4.68252	1.99755
LOC_Os05g03100	-4.98165	6.58446e-05	Up	0.0174406	0.693821
LOC_Os05g03160	4.22399	0.0108073	Down	0.400246	0.0265113
LOC_Os05g03190	1.001	4.4817e-13	Down	27.788	17.3799
LOC_Os05g03210	5.23191	0.00776165	Down	0.159058	0
LOC_Os05g03400	-7.50437	1.26521e-08	Up	0	2.95016
LOC_Os05g03440	-1.63676	1.87249e-05	Up	0.77765	3.0406
LOC_Os05g03450	-1.36891	9.53703e-08	Up	0.713583	2.3053
LOC_Os05g03460	-1.09073	0.00275672	Up	0.30309	0.810953
LOC_Os05g03490	-1.21394	0.00197656	Up	0.161586	0.475602
LOC_Os05g03540	-1.17864	0.000373415	Up	0.232946	0.665765
LOC_Os05g03610	-1.16855	0.00100916	Up	0.28841	0.819539
LOC_Os05g03640	-2.30343	0.000159726	Up	0.0926	0.574521
LOC_Os05g03740	1.09173	0.000560412	Down	4.64795	2.72526
LOC_Os05g03810	-8.14034	2.16137e-10	Up	0	0.267592
LOC_Os05g03900	-1.08911	0.000828682	Up	2.17007	5.76956
LOC_Os05g04150	1.0983	2.65686e-20	Down	31.8462	18.7224
LOC_Os05g04470	1.41258	9.285e-15	Down	33.8661	16.1389
LOC_Os05g04510	1.25389	1.51074e-17	Down	437.068	229.372
LOC_Os05g04530	-1.27742	0.00161805	Up	0.136816	0.417328
LOC_Os05g04584	-1.79126	1.37084e-30	Up	3.8963	16.9428
LOC_Os05g04700	1.14372	2.76339e-14	Down	38.7426	22.0677
LOC_Os05g04720	-7.31244	5.28202e-08	Up	0	0.470552
LOC_Os05g05220	-1.00757	0.00349759	Up	2.78422	6.96056
LOC_Os05g05290	3.08929	0.00296933	Down	0.32666	0.0493024
LOC_Os05g05330	1.47283	2.63718e-06	Down	6.5908	2.99513
LOC_Os05g05810	-1.06663	0.00096523	Up	3.3194	8.76292
LOC_Os05g06660	-1.6781	0.00353079	Up	0.135118	0.545053
LOC_Os05g06710	1.36964	9.0948e-30	Down	71.4404	34.8679
LOC_Os05g07820	-1.426	0.00843581	Up	0.50238	1.68131
LOC_Os05g07940	1.99451	8.27328e-61	Down	36.9468	11.6682
LOC_Os05g08360	-1.23062	0.00087178	Up	0.7909	2.35164
LOC_Os05g08510	-1.40566	5.11746e-07	Up	1.3337	4.41241
LOC_Os05g08560	1.00459	1.09868e-19	Down	80.1616	50.2743
LOC_Os05g08570	1.30416	1.56425e-17	Down	6.81966	3.49051
LOC_Os05g08620	-6.97205	4.19192e-07	Up	0	0.435326
LOC_Os05g08770	1.62474	6.70027e-14	Down	20.1975	8.24017
LOC_Os05g08820	-1.20374	0.00205356	Up	1.03072	2.99379
LOC_Os05g08830	2.93175	0.00442159	Down	0.133404	0.0221506
LOC_Os05g09440	2.51598	4.48206e-27	Down	7.79306	1.71386
LOC_Os05g10630	-1.32487	3.71262e-05	Up	0.13155	0.411648
LOC_Os05g10670	1.02648	7.59182e-19	Down	112.983	69.818
LOC_Os05g10840	1.45737	2.28248e-25	Down	10.5847	4.86832
LOC_Os05g10930	1.48386	2.22697e-29	Down	95.4001	42.8589
LOC_Os05g11160	-1.07113	0.00031112	Up	0.322192	0.84529
LOC_Os05g11414	-1.31276	0.000568119	Up	0.13268	0.408291
LOC_Os05g11650	1.13603	6.21787e-09	Down	4.85292	2.78244
LOC_Os05g12580	3.14449	3.57805e-13	Down	2.23167	0.321999
LOC_Os05g13520	1.1448	1.2368e-09	Down	15.9208	9.00628
LOC_Os05g13850	-2.57814	3.59102e-05	Up	0.410306	3.04746
LOC_Os05g14300	-1.01098	2.52712e-06	Up	1.40001	3.54164
LOC_Os05g15040	-6.36278	2.08888e-05	Up	0	0.143409
LOC_Os05g15630	1.00919	3.59322e-06	Down	1.64454	1.0256
LOC_Os05g16300	1.01947	1.81535e-12	Down	13.2134	8.2519
LOC_Os05g19000	1.77364	5.49277e-14	Down	5.60227	2.06258
LOC_Os05g19110	-1.26186	0.000522733	Up	0.224876	0.674385
LOC_Os05g19150	1.45702	3.23186e-06	Down	2.34927	1.08279
LOC_Os05g23250	1.18619	5.11147e-17	Down	271.996	151.375
LOC_Os05g23350	-1.23601	1.50584e-12	Up	16.4352	48.4419
LOC_Os05g23393	1.30845	1.00697e-18	Down	57.1855	29.1942
LOC_Os05g24570	1.60833	3.72592e-06	Down	1.94088	0.799637
LOC_Os05g24580	1.20823	1.65712e-09	Down	1.53423	0.841006
LOC_Os05g24610	-6.54399	6.32999e-06	Up	0	0.0801411
LOC_Os05g25030	1.86943	0.00705429	Down	1.82264	0.635538
LOC_Os05g25040	1.45007	0.00103224	Down	0.382437	0.175921
LOC_Os05g25080	-9.84362	2.18671e-16	Up	0.00481755	5.91014
LOC_Os05g25090	-5.5	0.00105572	Up	0	0.413865
LOC_Os05g25610	-7.47544	1.55056e-08	Up	0	0.469929
LOC_Os05g27580	1.5494	1.45799e-06	Down	5.12587	2.20763
LOC_Os05g27790	1.98012	3.87685e-16	Down	6.68302	2.15723
LOC_Os05g28740	-2.59793	3.43515e-05	Up	0.424444	3.25325
LOC_Os05g28950	-1.66469	0.013377	Up	0.0743633	0.291027
LOC_Os05g30580	5.57575	0.00142519	Down	0.3314	0
LOC_Os05g30880	-1.06065	2.10688e-07	Up	0.425495	1.11263
LOC_Os05g31140	-1.03981	2.4295e-08	Up	2.36008	6.12765
LOC_Os05g31380	4.99206	0.00236798	Down	0.339698	0.0133115
LOC_Os05g31610	2.01176	0.000840205	Down	0.194341	0.0602711
LOC_Os05g31620	1.26927	2.54909e-16	Down	253.65	133.73
LOC_Os05g31670	2.52207	9.32001e-06	Down	5.06828	1.10115
LOC_Os05g31910	4.79792	0.00379537	Down	0.0953374	0.00417699
LOC_Os05g31970	2.26364	2.39281e-07	Down	1.34329	0.353122
LOC_Os05g32544	1.11493	7.82873e-13	Down	10.7468	6.25982
LOC_Os05g32610	-3.81582	0.00927866	Up	0.0102144	0.174975
LOC_Os05g32680	-1.75374	8.90887e-05	Up	0.0698262	0.299222
LOC_Os05g32770	-1.05213	0.00932978	Up	0.230805	0.611727
LOC_Os05g33080	1.7422	0.00127836	Down	0.0731411	0.0266757
LOC_Os05g33150	3.16847	4.06362e-99	Down	12245.9	1703
LOC_Os05g33280	-1.62838	0.000256222	Up	0.206533	0.795855
LOC_Os05g33290	-1.25647	0.00424675	Up	0.259669	0.780251
LOC_Os05g33410	5.06731	0.00248985	Down	0.136725	0.00472327
LOC_Os05g33730	1.31001	2.30263e-13	Down	5.73837	2.90836
LOC_Os05g33820	1.14179	1.08708e-10	Down	21.4971	12.1781
LOC_Os05g34010	-1.20848	1.20829e-09	Up	9.75026	28.2936
LOC_Os05g34480	-1.32926	1.08912e-09	Up	1.22387	3.85936
LOC_Os05g34530	-4.933	0.00774763	Up	0	0.266234
LOC_Os05g34720	-1.39397	8.48594e-06	Up	0.732654	2.41113
LOC_Os05g34880	-1.15203	0.00321607	Up	0.581658	1.61224
LOC_Os05g35230	1.05407	0.000517192	Down	6.26763	3.82401
LOC_Os05g35260	1.02654	1.22687e-11	Down	169.925	105.899
LOC_Os05g35290	1.05622	0.00288028	Down	0.294191	0.177034
LOC_Os05g35380	1.03226	1.19176e-06	Down	9.89669	6.1
LOC_Os05g35460	1.1683	2.90062e-17	Down	39.2809	21.942
LOC_Os05g35480	1.15818	7.38701e-16	Down	297.59	166.927
LOC_Os05g35500	1.0025	5.69016e-12	Down	197.466	125.074
LOC_Os05g35830	3.27294	0.0119217	Down	0.088927	0.0109458
LOC_Os05g36090	1.81038	1.26267e-23	Down	10.2854	3.70244
LOC_Os05g36100	4.10515	2.33951e-44	Down	1.45494	0.106367
LOC_Os05g36230	-5.16964	0.00509246	Up	0	0.533675
LOC_Os05g36240	-7.903	1.40753e-09	Up	0	2.26821
LOC_Os05g36260	1.49436	1.68217e-06	Down	0.9889	0.448553
LOC_Os05g36280	1.55998	5.6836e-07	Down	0.958649	0.404388
LOC_Os05g37250	1.21912	3.01683e-10	Down	2.36504	1.26925
LOC_Os05g37390	1.00563	6.99807e-10	Down	22.2668	13.9521
LOC_Os05g37460	1.08981	5.10759e-10	Down	13.1941	7.86809
LOC_Os05g37600	1.11581	4.55311e-06	Down	2.48621	1.44495
LOC_Os05g37660	1.77175	8.8472e-11	Down	3.72009	1.38204
LOC_Os05g37700	1.58577	3.42051e-28	Down	45.8027	19.0912
LOC_Os05g37780	-2.1398	0.000521908	Up	0.27582	1.53992
LOC_Os05g38280	-7.92528	1.36639e-13	Up	0.00629477	1.91211
LOC_Os05g38290	1.26621	1.48367e-16	Down	39.3209	20.6548
LOC_Os05g38350	1.84772	0.00568838	Down	0.393556	0.138525
LOC_Os05g38500	1.54907	1.11261e-06	Down	12.9203	5.49067
LOC_Os05g39250	1.63612	0.000114468	Down	0.794871	0.329853
LOC_Os05g39380	1.45189	3.95171e-22	Down	81.4398	37.4421
LOC_Os05g39610	1.06852	1.28381e-14	Down	12.4854	7.47723
LOC_Os05g39690	1.10049	6.34279e-05	Down	12.9611	7.5814
LOC_Os05g39800	1.68048	5.08689e-14	Down	1.1053	0.429408
LOC_Os05g39930	2.08033	1.30785e-68	Down	199.764	59.5068
LOC_Os05g40010	1.63543	5.5465e-06	Down	423.829	169.378
LOC_Os05g40200	1.03741	0.00397312	Down	2.66846	1.62815
LOC_Os05g40790	2.82444	0.00887396	Down	0.0937783	0.0165839
LOC_Os05g40920	-1.38983	0.000225759	Up	0.481636	1.58844
LOC_Os05g41000	-1.26178	0.000464528	Up	1.10511	3.27815
LOC_Os05g41250	5.70176	3.8953e-06	Down	1.48894	0.0354755
LOC_Os05g41270	2.16987	0.00171	Down	0.979994	0.280373
LOC_Os05g41310	-1.39365	0.00991459	Up	0.130836	0.425118
LOC_Os05g41490	1.33636	0.00724961	Down	1.18421	0.594054
LOC_Os05g41590	1.67444	5.51498e-11	Down	12.7393	4.9907
LOC_Os05g41670	1.87028	8.03135e-36	Down	4.34061	1.49126
LOC_Os05g41790	-1.02294	0.00449818	Up	0.429211	1.09262
LOC_Os05g41830	1.52205	3.72157e-06	Down	3.13695	1.36395
LOC_Os05g41920	4.97332	0.0133208	Down	0.172288	0
LOC_Os05g41990	1.42564	1.91408e-27	Down	41.5551	19.5183
LOC_Os05g42150	2.10964	0.00155334	Down	0.179299	0.0500822
LOC_Os05g42160	-1.57575	0.000173061	Up	0.519659	1.94106
LOC_Os05g42210	-1.07681	0.000143868	Up	1.73158	4.53759
LOC_Os05g42360	2.74485	0.00999393	Down	54.3538	9.88163
LOC_Os05g42990	2.70416	0.0122312	Down	0.837385	0.156209
LOC_Os05g43374	-1.12976	0.00123448	Up	1.93711	5.27646
LOC_Os05g43460	1.12888	4.7779e-14	Down	60.0019	34.4986
LOC_Os05g43530	1.13568	4.79085e-20	Down	84.8085	48.4732
LOC_Os05g43970	-1.1574	0.000138788	Up	0.401677	1.13575
LOC_Os05g44160	-1.29303	1.20105e-05	Up	0.681084	2.09141
LOC_Os05g44320	-1.15759	0.00828454	Up	0.452263	1.24472
LOC_Os05g44400	1.34009	8.9788e-16	Down	15.8806	7.98662
LOC_Os05g44420	5.35376	0.00336238	Down	0.0466426	0
LOC_Os05g44810	-1.41269	2.37578e-20	Up	3.69312	12.4019
LOC_Os05g44950	-6.52554	7.23924e-06	Up	0	0.278374
LOC_Os05g44960	-9.76016	1.03404e-15	Up	0	21.04
LOC_Os05g45210	1.07177	2.65427e-24	Down	405.985	242.863
LOC_Os05g45270	-1.11076	0.006071	Up	0.323484	0.85762
LOC_Os05g45500	2.31467	2.80851e-05	Down	0.101585	0.0262378
LOC_Os05g45510	2.47741	1.67375e-05	Down	0.23902	0.0536649
LOC_Os05g45690	-1.98823	0.00242666	Up	0.0930931	0.469911
LOC_Os05g45710	1.06208	2.83509e-07	Down	3.22823	1.95828
LOC_Os05g45760	-1.57436	0.0116211	Up	0.173454	0.644531
LOC_Os05g45850	-1.36441	0.000823078	Up	0.429038	1.36601
LOC_Os05g46020	-1.38816	1.03902e-05	Up	1.11013	3.69763
LOC_Os05g46270	-1.1941	0.00262872	Up	0.220912	0.639124
LOC_Os05g46280	-1.15951	1.1847e-05	Up	0.337086	0.950394
LOC_Os05g46470	-1.0573	9.63313e-05	Up	3.89086	10.2915
LOC_Os05g46750	1.28284	6.36581e-28	Down	72.0375	37.2502
LOC_Os05g46760	1.41538	2.30964e-16	Down	2.79279	1.32455
LOC_Os05g46770	-1.69047	0.000724762	Up	0.120045	0.482988
LOC_Os05g46780	-1.15584	8.64745e-06	Up	4.39614	12.2908
LOC_Os05g48040	1.36564	2.86525e-07	Down	3.43323	1.67792
LOC_Os05g48060	-1.01723	2.4476e-05	Up	1.19025	3.04346
LOC_Os05g48150	1.07827	0.000103754	Down	0.645887	0.382089
LOC_Os05g48210	-1.119	3.94814e-08	Up	0.804524	2.21298
LOC_Os05g48230	-1.69722	6.65132e-06	Up	0.188172	0.768511
LOC_Os05g48330	1.30903	4.08613e-18	Down	80.2879	40.7849
LOC_Os05g48410	-1.29444	0.00888167	Up	0.464012	1.41594
LOC_Os05g48510	-1.29998	2.83604e-07	Up	1.38573	4.29063
LOC_Os05g48840	2.0818	1.07305e-46	Down	67.4043	20.1679
LOC_Os05g48850	2.53736	0.00011401	Down	0.210709	0.0457246
LOC_Os05g49080	5.89157	8.81101e-07	Down	0.279212	0.0062531
LOC_Os05g49240	1.69741	2.7869e-07	Down	0.555144	0.215822
LOC_Os05g49250	1.00359	7.93983e-05	Down	5.69866	3.57078
LOC_Os05g49260	2.06792	0.000721373	Down	0.42723	0.124595
LOC_Os05g49290	1.16705	1.05449e-11	Down	198.755	111.042
LOC_Os05g49430	-1.62905	7.2687e-13	Up	2.62485	10.2107
LOC_Os05g49510	-2.35263	0.0119472	Up	0.527727	3.41624
LOC_Os05g49610	-1.68033	0.000645567	Up	0.0409202	0.16238
LOC_Os05g49760	1.21529	3.0753e-13	Down	31.6449	17.2335
LOC_Os05g49770	1.46234	1.25499e-22	Down	9.30884	4.25594
LOC_Os05g49970	-1.17879	2.20114e-05	Up	2.7082	7.64322
LOC_Os05g50160	1.38501	0.000113376	Down	0.299199	0.145182
LOC_Os05g50260	-1.36621	0.00602409	Up	0.123049	0.400838
LOC_Os05g50390	1.08653	1.31477e-08	Down	1.8369	1.0901
LOC_Os05g50470	1.25052	0.00553798	Down	0.877357	0.465658
LOC_Os05g50500	3.83773	6.16069e-07	Down	1.41121	0.122012
LOC_Os05g50890	2.04606	7.56491e-33	Down	15.1181	4.59702
LOC_Os05g50960	3.24202	1.43337e-05	Down	0.180275	0.0233631
LOC_Os05g51160	1.96947	7.05948e-07	Down	1.02133	0.328904
LOC_Os05g51220	2.08475	0.000307873	Down	1.65093	0.484107
LOC_Os05g51390	2.17318	0.00939254	Down	0.0973909	0.0275693
LOC_Os05g51620	1.68688	0.000282501	Down	4.3987	1.70876
LOC_Os05g51670	1.32979	7.5637e-20	Down	25.8226	12.9849
LOC_Os05g51680	1.28473	2.5944e-10	Down	5.09902	2.65911
LOC_Os05g51790	-1.01676	0.00228938	Up	0.749615	1.87205
LOC_Os06g01210	-1.42583	3.3752e-22	Up	11.71	39.3591
LOC_Os06g01250	1.21867	0.00145748	Down	4.96772	2.64007
LOC_Os06g01490	1.07201	1.63149e-05	Down	9.48325	5.62901
LOC_Os06g01620	-1.13632	7.24946e-06	Up	3.1325	8.67882
LOC_Os06g01640	-1.26809	0.000279585	Up	2.05508	6.256
LOC_Os06g01760	1.01224	0.00337257	Down	96.0534	59.606
LOC_Os06g01840	-1.42928	0.000275671	Up	5.15888	17.5982
LOC_Os06g01850	-1.31424	0.00198914	Up	0.325481	1.01605
LOC_Os06g01990	-2.04201	6.87403e-10	Up	1.24093	6.50927
LOC_Os06g02210	1.00164	2.24399e-07	Down	6.91209	4.36856
LOC_Os06g02490	-2.38337	0.000301743	Up	0.984034	6.43518
LOC_Os06g02560	-1.30897	0.00788101	Up	0.464484	1.46544
LOC_Os06g02600	-1.44044	0.000134877	Up	1.54427	5.27852
LOC_Os06g02780	1.55215	1.50778e-05	Down	0.954006	0.410504
LOC_Os06g02830	5.08048	0.00853033	Down	0.0432243	0
LOC_Os06g03210	4.83164	0.00460435	Down	0.0539937	0.00228132
LOC_Os06g03520	1.12891	0.000173743	Down	4.18692	2.42463
LOC_Os06g03540	1.20067	0.00102487	Down	1.54009	0.834937
LOC_Os06g03670	2.8956	1.96996e-07	Down	1.28048	0.212387
LOC_Os06g03700	-1.7794	1.18642e-17	Up	5.69859	24.3402
LOC_Os06g03780	-1.20728	0.00271519	Up	0.18079	0.523537
LOC_Os06g03800	1.81256	3.05511e-05	Down	0.594585	0.213789
LOC_Os06g03930	-1.32025	2.05647e-19	Up	91.8375	286.075
LOC_Os06g04070	1.50041	1.52717e-26	Down	819.7	364.002
LOC_Os06g04220	1.20849	1.90503e-06	Down	0.850085	0.461
LOC_Os06g04240	1.33774	3.45152e-06	Down	2.55625	1.27042
LOC_Os06g04270	-1.22691	6.35701e-11	Up	13.0226	37.9735
LOC_Os06g04330	-5.84101	4.12219e-05	Up	0.00458917	0.357489
LOC_Os06g04380	-2.89744	0.00207484	Up	0.0134399	0.124842
LOC_Os06g04480	1.82701	1.07045e-14	Down	11.1482	3.90248
LOC_Os06g04530	-1.28058	0.000136052	Up	0.245089	0.753196
LOC_Os06g04600	-1.08351	5.03875e-05	Up	2.28338	6.04906
LOC_Os06g04910	-1.09282	3.07487e-05	Up	5.08012	13.5526
LOC_Os06g05020	1.04243	0.00456267	Down	0.357787	0.221042
LOC_Os06g05090	-2.26589	0.000315684	Up	0.126032	0.761745
LOC_Os06g05250	-1.12469	0.00048562	Up	0.891456	2.45007
LOC_Os06g05284	-1.09847	6.86375e-06	Up	3.29825	8.86756
LOC_Os06g05390	-1.1005	0.00589538	Up	0.15126	0.41243
LOC_Os06g05660	-1.264	1.20675e-08	Up	1.95898	5.89592
LOC_Os06g05830	-2.09854	0.00508187	Up	0.471219	2.56419
LOC_Os06g05930	-1.78802	2.37787e-05	Up	0.598459	2.58061
LOC_Os06g06260	3.71152	5.37578e-14	Down	3.83099	0.369566
LOC_Os06g06750	1.01981	0.0056171	Down	1.60701	1.00108
LOC_Os06g07560	1.47403	1.69159e-19	Down	36.0537	16.3673
LOC_Os06g08080	1.0224	0.000226735	Down	3.1365	1.90263
LOC_Os06g08470	-3.33434	3.23026e-06	Up	0.0491607	0.625319
LOC_Os06g08720	-1.13038	1.10143e-13	Up	11.5154	31.613
LOC_Os06g09280	-1.06327	0.0062786	Up	0.159637	0.42127
LOC_Os06g09610	-1.87857	1.77888e-06	Up	0.224284	1.01618
LOC_Os06g09900	-1.22246	2.74848e-15	Up	36.9463	109.264
LOC_Os06g10040	1.78971	0.000827678	Down	0.807157	0.295641
LOC_Os06g10050	5.48054	0.00244206	Down	0.0410303	0
LOC_Os06g10070	2.72338	0.000162226	Down	0.315942	0.0616178
LOC_Os06g10220	2.60979	0.000159877	Down	0.308772	0.0641228
LOC_Os06g10510	2.6857	2.09638e-44	Down	21.4803	4.18229
LOC_Os06g10560	1.07444	4.92834e-14	Down	21.0658	12.5933
LOC_Os06g10600	2.65909	8.56967e-07	Down	0.703361	0.136456
LOC_Os06g10610	1.51515	1.94549e-06	Down	2.79297	1.23888
LOC_Os06g10670	1.82166	3.86339e-36	Down	105.185	37.4937
LOC_Os06g10920	-3.69946	0.0129391	Up	0.0261645	0.425558
LOC_Os06g11020	1.33757	1.61262e-06	Down	2.93871	1.45152
LOC_Os06g11030	5.31837	1.25207e-14	Down	1.38143	0.0423443
LOC_Os06g11060	3.48961	5.47349e-05	Down	0.117055	0.0128052
LOC_Os06g11210	-2.10654	0.000772834	Up	0.112977	0.61577
LOC_Os06g11240	-2.31775	0.000648079	Up	0.203852	1.23397
LOC_Os06g11290	1.24649	1.12926e-06	Down	2.9462	1.54322
LOC_Os06g11760	-1.61791	0.00722506	Up	0.127714	0.495308
LOC_Os06g11980	-1.02758	5.08644e-11	Up	8.44513	21.6959
LOC_Os06g12250	1.19725	0.000373718	Down	0.615125	0.335021
LOC_Os06g12610	4.71136	6.42282e-84	Down	9.77433	0.466451
LOC_Os06g12800	2.42269	0.00661647	Down	0.123124	0.0297133
LOC_Os06g12810	1.10497	0.000945305	Down	1.63728	0.964584
LOC_Os06g12960	1.45727	4.93435e-07	Down	0.567733	0.260269
LOC_Os06g13020	-1.13415	0.0102045	Up	0.137689	0.37634
LOC_Os06g13140	-1.1016	3.66778e-05	Up	4.99226	13.5503
LOC_Os06g13570	-2.29932	0.00379911	Up	0.172131	1.03542
LOC_Os06g13720	1.24615	1.16359e-14	Down	4.29379	2.27125
LOC_Os06g13760	2.13718	7.4919e-21	Down	8.92917	2.58296
LOC_Os06g14030	1.41758	1.73775e-28	Down	3924.13	1842.41
LOC_Os06g14324	-1.40129	0.00014071	Up	1.17783	3.93497
LOC_Os06g14370	1.6267	5.04269e-30	Down	52.0234	21.3119
LOC_Os06g14670	3.56199	3.22637e-09	Down	0.480407	0.050516
LOC_Os06g15400	-1.08774	2.21288e-07	Up	3.60684	9.65382
LOC_Os06g15430	-7.33466	4.07791e-08	Up	0	0.785806
LOC_Os06g15990	-1.53511	1.34819e-22	Up	8.44456	30.6275
LOC_Os06g16290	-1.95535	0.00352601	Up	0.320418	1.53363
LOC_Os06g16410	1.286	4.85607e-09	Down	20.2185	10.2943
LOC_Os06g17970	-1.39106	0.00769364	Up	0.118755	0.388933
LOC_Os06g18860	-6.25033	3.08627e-05	Up	0	0.528488
LOC_Os06g19260	-1.02458	0.00306627	Up	1.60185	4.07155
LOC_Os06g20410	1.43489	8.00449e-08	Down	2.09183	0.977099
LOC_Os06g21240	-2.17295	1.75802e-54	Up	4.15969	23.6364
LOC_Os06g21498	-4.78372	0.0124001	Up	0	0.260846
LOC_Os06g21516	-5.09448	0.0067342	Up	0	0.206246
LOC_Os06g21590	-1.40506	2.72615e-13	Up	4.66898	15.4308
LOC_Os06g21910	2.18836	0.000156281	Down	0.202288	0.0559208
LOC_Os06g22440	-2.83297	0.000141308	Up	0.0472672	0.421476
LOC_Os06g22870	-1.44263	1.08108e-18	Up	9.42404	32.2934
LOC_Os06g22970	-5.09619	0.00584164	Up	0	0.0363665
LOC_Os06g23140	-2.01115	2.76757e-08	Up	0.360782	1.81631
LOC_Os06g23190	-1.30076	0.000822813	Up	0.989359	3.06917
LOC_Os06g23350	2.08798	1.80291e-05	Down	3.87357	1.1461
LOC_Os06g23360	-5.58333	0.00154954	Up	0	0.200432
LOC_Os06g23370	-1.71873	0.0101805	Up	0.287371	1.18183
LOC_Os06g23650	-1.57716	4.11546e-05	Up	2.38192	8.9559
LOC_Os06g24594	-1.31906	3.22262e-08	Up	2.19152	6.82109
LOC_Os06g26270	1.30079	0.00900982	Down	0.601447	0.307793
LOC_Os06g27970	-1.08557	0.000661801	Up	0.528563	1.41134
LOC_Os06g28124	1.40167	1.99495e-24	Down	32.3946	15.4365
LOC_Os06g28630	-2.22427	0.00940842	Up	0.0797645	0.473608
LOC_Os06g29110	-1.12431	0.000189974	Up	0.548337	1.50579
LOC_Os06g29180	-1.22766	1.46499e-15	Up	4.70454	13.8377
LOC_Os06g30370	2.82564	5.26074e-26	Down	10.6105	1.89088
LOC_Os06g32720	1.24638	0.0049366	Down	2.93216	1.54685
LOC_Os06g32730	1.23303	3.88002e-05	Down	2.07645	1.11099
LOC_Os06g34010	4.3836	0.0133321	Down	0.0697053	0.0040737
LOC_Os06g34020	1.33282	5.36713e-27	Down	52.0453	26.0885
LOC_Os06g34120	1.23552	6.13461e-19	Down	167.366	89.4022
LOC_Os06g35960	1.10075	0.00074381	Down	1.26923	0.745425
LOC_Os06g35970	1.4821	0.000407995	Down	0.416557	0.185238
LOC_Os06g36080	-1.10842	0.00752427	Up	0.378869	1.01094
LOC_Os06g36320	-2.61117	0.0133693	Up	0.0257976	0.190026
LOC_Os06g36330	1.51824	0.00289351	Down	0.349203	0.153034
LOC_Os06g36560	-1.30518	0.00580574	Up	0.126031	0.385784
LOC_Os06g36940	-1.05744	0.00556509	Up	0.457542	1.20414
LOC_Os06g37080	1.74205	2.04317e-34	Down	423.678	159.469
LOC_Os06g37140	1.35495	0.000316047	Down	1.20674	0.603617
LOC_Os06g37490	-1.02847	0.00142821	Up	1.39525	3.62494
LOC_Os06g37510	1.49927	0.00170638	Down	0.945131	0.419268
LOC_Os06g38056	3.85927	0.0109289	Down	0.361575	0.031818
LOC_Os06g38650	4.9364	0.00258374	Down	0.366657	0.0139297
LOC_Os06g39330	-1.00876	2.29175e-05	Up	1.34653	3.40028
LOC_Os06g39344	-1.00342	7.45287e-10	Up	1.86621	4.67719
LOC_Os06g39370	1.03404	0.00139512	Down	1.69218	1.04364
LOC_Os06g39520	1.29746	7.80107e-26	Down	19.7325	10.0638
LOC_Os06g39750	1.16101	2.48697e-19	Down	80.7471	45.3671
LOC_Os06g39875	2.79234	1.60461e-14	Down	4.43784	0.816219
LOC_Os06g39960	1.64067	3.20266e-08	Down	8.0687	3.28131
LOC_Os06g40040	-1.0264	1.04773e-05	Up	1.47094	3.76745
LOC_Os06g40370	-1.6328	1.52741e-33	Up	9.13204	35.5147
LOC_Os06g40440	-2.84683	0.000107743	Up	0.165293	1.50953
LOC_Os06g40500	1.10987	3.89415e-18	Down	78.1832	45.7117
LOC_Os06g40560	-1.24867	0.000408648	Up	0.24928	0.740267
LOC_Os06g40570	4.3305	0.000228653	Down	0.364526	0.022655
LOC_Os06g40890	1.40775	0.0109034	Down	1.42963	0.695209
LOC_Os06g41020	1.52619	4.54108e-06	Down	6.18469	2.68248
LOC_Os06g41450	-3.82282	0.00060721	Up	0.00763591	0.132245
LOC_Os06g41930	-2.59382	8.66132e-26	Up	1.8009	13.7779
LOC_Os06g42120	1.04596	3.60619e-08	Down	9.40612	5.7189
LOC_Os06g42690	1.4941	0.00706088	Down	3.02753	1.37565
LOC_Os06g42810	-1.42281	6.37477e-06	Up	1.39222	4.63921
LOC_Os06g42850	1.15133	1.53944e-12	Down	16.3787	9.26102
LOC_Os06g43130	-1.4782	5.95288e-05	Up	0.336204	1.16204
LOC_Os06g43660	1.14051	1.93301e-12	Down	15.9402	9.02071
LOC_Os06g43690	-1.58831	0.00663503	Up	0.0773326	0.288763
LOC_Os06g43760	-1.0993	0.000160139	Up	0.981342	2.59016
LOC_Os06g43860	-1.0341	6.06942e-08	Up	13.4939	34.9774
LOC_Os06g43930	-2.03158	1.89477e-07	Up	0.351774	1.78179
LOC_Os06g44040	1.51019	1.32798e-14	Down	24.1117	10.652
LOC_Os06g44250	1.7051	2.2326e-28	Down	28.3178	10.9903
LOC_Os06g44320	1.95753	8.19517e-08	Down	0.696467	0.230094
LOC_Os06g44410	1.43283	2.51834e-11	Down	8.44039	3.92392
LOC_Os06g44900	1.49324	0.000201597	Down	0.354282	0.160822
LOC_Os06g45060	2.18388	8.96831e-16	Down	0.963094	0.266512
LOC_Os06g45330	-1.82116	0.000784131	Up	0.206369	0.913235
LOC_Os06g45340	-1.23575	0.0130768	Up	0.124561	0.368703
LOC_Os06g45390	-1.05472	1.69422e-05	Up	7.31139	19.0171
LOC_Os06g45510	-1.0068	0.00219087	Up	6.31833	15.9936
LOC_Os06g45940	2.79064	0.00095784	Down	0.243297	0.0427585
LOC_Os06g45950	1.34444	1.72657e-20	Down	6.19768	3.08639
LOC_Os06g46120	-1.64924	0.00136724	Up	0.237016	0.932351
LOC_Os06g46372	-1.06204	5.43913e-08	Up	0.291875	0.768593
LOC_Os06g46420	-1.08069	0.00697633	Up	0.26469	0.71838
LOC_Os06g46730	-2.15285	0.00915115	Up	0.0396443	0.219973
LOC_Os06g46799	1.51844	3.25236e-07	Down	4.07316	1.77229
LOC_Os06g47130	1.23663	0.000827856	Down	5.55146	2.92983
LOC_Os06g47250	1.31334	0.00349132	Down	0.164785	0.0831861
LOC_Os06g47590	1.1606	5.49633e-13	Down	31.6995	17.9577
LOC_Os06g47600	3.17889	4.54616e-30	Down	3.8176	0.532166
LOC_Os06g47620	2.7895	2.44114e-10	Down	1.34377	0.240684
LOC_Os06g47640	-2.29803	0.00132745	Up	0.0493434	0.303693
LOC_Os06g47840	-1.04434	0.00421452	Up	1.70493	4.40555
LOC_Os06g48000	3.00553	0.00224252	Down	0.698859	0.111865
LOC_Os06g48020	1.67038	2.42093e-09	Down	1.2211	0.477907
LOC_Os06g48030	1.48448	2.36301e-26	Down	656.814	295.842
LOC_Os06g48160	4.73191	8.6004e-238	Down	781.398	36.861
LOC_Os06g48200	1.13644	2.89195e-10	Down	103.521	59.4641
LOC_Os06g48230	-1.09629	6.25512e-07	Up	0.578413	1.55932
LOC_Os06g48500	-1.94742	2.37092e-15	Up	3.17334	15.4638
LOC_Os06g48700	-1.69772	0.00083953	Up	0.158677	0.644043
LOC_Os06g48790	-3.26431	0.000131585	Up	0.255844	3.10713
LOC_Os06g48960	-5.12934	0.00408536	Up	0	0.0801612
LOC_Os06g49040	-1.32456	8.05854e-14	Up	3.74151	11.7718
LOC_Os06g49130	-1.29474	0.00150479	Up	1.80812	5.52573
LOC_Os06g49150	1.47843	1.13186e-17	Down	24.7377	11.1186
LOC_Os06g49220	-1.8176	1.47207e-15	Up	2.6049	11.5272
LOC_Os06g49250	-2.66234	0.00378979	Up	0.0255619	0.206343
LOC_Os06g49350	-5.73656	9.27876e-12	Up	0.020718	1.36872
LOC_Os06g49750	2.15346	0.0105252	Down	0.864071	0.248203
LOC_Os06g49760	1.04057	1.17924e-11	Down	194.2	119.663
LOC_Os06g49770	2.29831	1.94314e-17	Down	7.78637	1.96129
LOC_Os06g49970	1.45491	2.17241e-16	Down	73.5141	33.7195
LOC_Os06g50040	-1.70929	0.000166123	Up	0.201073	0.826492
LOC_Os06g50330	1.02995	1.07155e-08	Down	7.08189	4.35626
LOC_Os06g50360	-1.39758	0.000227194	Up	0.461926	1.52965
LOC_Os06g50390	1.29925	8.22804e-06	Down	4.15743	2.12275
LOC_Os06g50410	2.30793	3.98198e-08	Down	0.299639	0.0768137
LOC_Os06g50450	-3.337	0.00315007	Up	0.218789	2.72662
LOC_Os06g50950	1.4031	2.51238e-05	Down	0.577081	0.281084
LOC_Os06g51060	1.04157	0.000193689	Down	1.69029	1.02566
LOC_Os07g01030	-1.0372	9.08498e-05	Up	3.50467	9.00137
LOC_Os07g01070	3.62598	3.81864e-16	Down	0.433695	0.0437065
LOC_Os07g01660	-1.76101	3.00838e-10	Up	0.897383	3.82514
LOC_Os07g01904	-3.95781	1.04967e-61	Up	3.22627	63.2705
LOC_Os07g02460	1.2557	0.00056132	Down	1.11498	0.588642
LOC_Os07g02570	-2.97515	0.00173922	Up	0.0677927	0.670764
LOC_Os07g02624	-8.29699	6.02927e-11	Up	0	0.608086
LOC_Os07g02810	3.63722	3.79802e-19	Down	0.624587	0.0635009
LOC_Os07g02960	-1.90621	0.00132789	Up	0.121247	0.574489
LOC_Os07g03020	-4.54003	0.00579854	Up	0.00757598	0.22931
LOC_Os07g03050	-1.96429	2.69542e-08	Up	0.0940317	0.459538
LOC_Os07g03120	1.23229	0.0137591	Down	0.246403	0.133406
LOC_Os07g03140	1.64989	0.000545744	Down	0.577937	0.23331
LOC_Os07g04180	-2.11493	1.4961e-30	Up	3.65708	20.0036
LOC_Os07g05480	-1.9648	1.91073e-12	Up	1.72432	8.33372
LOC_Os07g05620	2.99414	2.44385e-39	Down	21.3002	3.3507
LOC_Os07g05740	1.92658	8.26452e-26	Down	95.3497	31.4855
LOC_Os07g05840	-6.46452	1.05081e-05	Up	0	0.940148
LOC_Os07g05850	-5.79838	0.000302046	Up	0	0.461405
LOC_Os07g05940	3.21258	5.51924e-77	Down	11.429	1.55647
LOC_Os07g06080	-1.28327	0.000848512	Up	0.962845	2.98304
LOC_Os07g06090	-1.61259	0.00288619	Up	0.0925773	0.353325
LOC_Os07g06390	-3.68076	0.00789476	Up	0.0257484	0.418305
LOC_Os07g06600	-1.31712	3.73424e-08	Up	0.522129	1.63192
LOC_Os07g06644	1.49866	3.75729e-11	Down	2.3177	1.02761
LOC_Os07g06660	-1.50662	2.4148e-05	Up	0.75318	2.69164
LOC_Os07g06680	1.02981	1.08865e-12	Down	523.711	322.3
LOC_Os07g06820	-1.04986	0.00255911	Up	0.538656	1.40126
LOC_Os07g06830	-1.59198	1.47863e-05	Up	0.347658	1.32797
LOC_Os07g07050	-1.28636	7.14176e-05	Up	2.11497	6.54239
LOC_Os07g07340	-1.16654	0.00773141	Up	0.333255	0.926852
LOC_Os07g07470	-1.07486	6.44852e-05	Up	2.32564	6.18849
LOC_Os07g07540	-1.31502	0.000118221	Up	0.069129	0.212392
LOC_Os07g07610	-1.14408	0.00330109	Up	0.392535	1.09054
LOC_Os07g07900	-1.82981	3.74332e-06	Up	0.605148	2.71999
LOC_Os07g07930	1.49052	1.66291e-15	Down	64.5213	29.0691
LOC_Os07g07950	-1.66178	2.6731e-19	Up	4.24969	16.8792
LOC_Os07g07990	1.23432	3.70195e-16	Down	201.929	107.681
LOC_Os07g08000	-1.77575	0.000584083	Up	1.58406	6.83921
LOC_Os07g08170	-1.87997	0.00184143	Up	0.11638	0.534564
LOC_Os07g08300	-1.13223	0.000103538	Up	0.923224	2.57276
LOC_Os07g08660	-1.00827	3.87468e-06	Up	8.959	22.5132
LOC_Os07g08810	-1.07514	0.000512058	Up	0.969216	2.54414
LOC_Os07g09625	-1.02034	4.43306e-06	Up	12.2648	31.3318
LOC_Os07g09670	1.2803	5.13373e-14	Down	16.8802	8.76498
LOC_Os07g09675	1.28984	0.00011367	Down	0.639097	0.335209
LOC_Os07g10300	-1.11118	0.0134851	Up	1.69169	4.53731
LOC_Os07g10780	-1.13216	0.000281805	Up	1.00619	2.77568
LOC_Os07g10850	-11.167	1.21939e-20	Up	0	6.82726
LOC_Os07g12140	-1.03364	0.00135889	Up	1.35042	3.46268
LOC_Os07g12680	-2.69741	7.58956e-07	Up	0.111961	0.901768
LOC_Os07g12800	-2.80166	2.17443e-07	Up	0.728313	6.36272
LOC_Os07g12890	-1.5262	1.30551e-08	Up	0.757604	2.70924
LOC_Os07g13590	-1.17581	0.000444832	Up	0.446747	1.26267
LOC_Os07g13800	2.08021	9.03606e-06	Down	0.732467	0.215524
LOC_Os07g13810	1.05625	1.93313e-15	Down	27.6432	16.6938
LOC_Os07g14530	-1.45073	0.00075853	Up	0.302289	1.03192
LOC_Os07g15460	-4.4284	0.00728331	Up	0.00270571	0.0771385
LOC_Os07g15880	-1.06888	0.00161579	Up	4.36346	11.5227
LOC_Os07g19444	-1.90997	0.000252287	Up	0.390069	1.82673
LOC_Os07g19460	-5.50516	0.00173107	Up	0	0.0565168
LOC_Os07g19494	-1.41222	0.00163826	Up	0.0800868	0.267914
LOC_Os07g22680	1.30303	1.33852e-10	Down	2.56497	1.30899
LOC_Os07g23110	-1.44852	0.000222898	Up	0.305174	1.04375
LOC_Os07g23990	-1.31339	0.000188608	Up	0.220951	0.690203
LOC_Os07g25430	-1.66861	9.89149e-10	Up	3.24513	12.8173
LOC_Os07g25440	-1.15169	2.64733e-05	Up	0.683099	1.90098
LOC_Os07g25760	-5.35786	0.00189051	Up	0	0.512638
LOC_Os07g26740	-2.34428	0.00688571	Up	0.0340422	0.217913
LOC_Os07g27180	-3.18066	0.000278917	Up	0.00942841	0.106207
LOC_Os07g27300	2.31073	3.00923e-19	Down	1.77344	0.446778
LOC_Os07g27790	-1.50724	3.72513e-19	Up	1.43047	5.09146
LOC_Os07g28040	-3.82793	0.000315069	Up	0.00326683	0.0581229
LOC_Os07g28160	2.17867	1.90205e-12	Down	2.81586	0.778453
LOC_Os07g28480	-1.87232	8.01098e-18	Up	6.0797	28.0816
LOC_Os07g28610	-1.2849	0.000902549	Up	0.258592	0.785513
LOC_Os07g28840	-1.16758	0.00148949	Up	0.401433	1.13129
LOC_Os07g28850	-1.05709	2.05209e-06	Up	6.00745	15.6303
LOC_Os07g28880	1.61511	0.0039405	Down	0.424353	0.172744
LOC_Os07g28890	1.43567	4.78262e-08	Down	12.6319	5.9019
LOC_Os07g30200	-1.2112	0.000268196	Up	0.873993	2.52561
LOC_Os07g30950	-1.65987	0.011833	Up	0.0587335	0.235217
LOC_Os07g31270	-1.35178	0.00833796	Up	0.0400071	0.130081
LOC_Os07g31290	1.32662	0.000114539	Down	3.66722	1.7984
LOC_Os07g31960	2.69827	5.24778e-40	Down	43.2792	8.33659
LOC_Os07g32340	-1.28741	1.53125e-07	Up	0.331039	1.00376
LOC_Os07g32710	-1.9102	8.25352e-13	Up	2.24386	10.4295
LOC_Os07g33100	-1.05504	0.000324399	Up	0.3144	0.816215
LOC_Os07g33270	1.57547	7.27056e-17	Down	37.9039	16.1088
LOC_Os07g34020	-1.15811	1.20569e-10	Up	1.5162	4.26446
LOC_Os07g34280	-4.28302	0.0113533	Up	0.00232818	0.0622248
LOC_Os07g34390	1.08732	6.40986e-05	Down	6.97868	4.14871
LOC_Os07g35140	1.1477	7.42442e-07	Down	7.15718	4.01177
LOC_Os07g35290	1.50231	4.03894e-09	Down	15.522	6.85844
LOC_Os07g35310	-2.01768	0.00933623	Up	0.434482	2.18859
LOC_Os07g35330	-5.97744	0.000129836	Up	0	0.187567
LOC_Os07g35410	-1.03619	1.77996e-06	Up	0.619189	1.58836
LOC_Os07g35790	-1.1061	0.00114206	Up	2.5621	6.97042
LOC_Os07g36410	1.4568	1.40519e-28	Down	97.7927	44.988
LOC_Os07g36490	-1.65187	0.000489076	Up	0.0641483	0.251385
LOC_Os07g36544	-5.44547	0.00131276	Up	0	0.362359
LOC_Os07g36610	5.62261	0.000151574	Down	0.0772707	0.00180891
LOC_Os07g36780	2.62605	4.42383e-08	Down	1.73146	0.34783
LOC_Os07g36870	1.41961	0.00022052	Down	1.03941	0.493311
LOC_Os07g36880	2.28345	0.00700014	Down	0.193271	0.0486205
LOC_Os07g37030	-1.09426	1.02546e-07	Up	7.84322	20.8796
LOC_Os07g37110	-2.30669	0.00286723	Up	0.114286	0.720538
LOC_Os07g37210	3.24099	0.0135938	Down	0.151543	0.0214283
LOC_Os07g37240	-1.0217	6.5294e-13	Up	13.341	34.0918
LOC_Os07g37320	1.56278	3.59468e-05	Down	0.730821	0.304726
LOC_Os07g37570	-2.4094	2.61311e-06	Up	0.355985	2.38761
LOC_Os07g37840	1.15546	6.45672e-10	Down	11.596	6.58013
LOC_Os07g38030	-1.03081	0.000194888	Up	3.52325	9.02455
LOC_Os07g38090	1.06226	1.58223e-15	Down	124.407	75.043
LOC_Os07g38170	1.41468	7.78537e-11	Down	0.940225	0.444679
LOC_Os07g38290	-1.01785	0.000251562	Up	6.53195	16.562
LOC_Os07g38300	-1.80915	0.00353823	Up	0.0360088	0.156624
LOC_Os07g38470	-3.04034	0.00558646	Up	0.0334789	0.35079
LOC_Os07g38570	2.88301	0.000798973	Down	0.188229	0.0316605
LOC_Os07g38600	-1.05606	0.0125236	Up	0.282093	0.744445
LOC_Os07g38630	2.08945	0.0018073	Down	27.4632	7.97319
LOC_Os07g38810	-1.07036	5.26885e-12	Up	8.69084	22.7725
LOC_Os07g39010	-1.29474	0.000237812	Up	0.556414	1.71729
LOC_Os07g39210	1.90247	9.39444e-22	Down	9.09101	3.07405
LOC_Os07g39250	2.5561	0.0019735	Down	1.16916	0.24655
LOC_Os07g39270	1.46902	6.27872e-21	Down	14.1944	6.4215
LOC_Os07g39320	-5.31515	0.000350565	Up	0.0179626	0.95498
LOC_Os07g39390	-9.30356	2.92754e-14	Up	0	0.997796
LOC_Os07g39520	1.5783	1.60449e-13	Down	1.55997	0.657763
LOC_Os07g40000	-1.18761	4.13951e-05	Up	2.52442	7.31996
LOC_Os07g40030	-1.06807	3.268e-08	Up	1.76418	4.66542
LOC_Os07g40040	1.83321	2.28867e-05	Down	0.281834	0.0990324
LOC_Os07g40130	1.14644	2.53571e-05	Down	12.8394	7.27675
LOC_Os07g40220	3.46635	1.36547e-11	Down	0.456205	0.0525351
LOC_Os07g40290	1.26036	3.52827e-15	Down	216.163	113.758
LOC_Os07g40320	1.17446	5.03443e-09	Down	2.75526	1.51818
LOC_Os07g40470	3.84309	0.000653372	Down	0.203178	0.0170191
LOC_Os07g40630	1.45781	3.99713e-06	Down	1.66003	0.763147
LOC_Os07g40790	-1.63241	0.000270752	Up	0.256582	0.99797
LOC_Os07g41060	2.17612	1.58086e-66	Down	103.605	28.8207
LOC_Os07g41080	1.46111	5.02384e-06	Down	11.4044	5.30539
LOC_Os07g41120	-2.91828	0.00870198	Up	0.0109408	0.105016
LOC_Os07g41160	1.71136	2.92581e-12	Down	1.36029	0.5285
LOC_Os07g41310	-2.03114	3.46902e-05	Up	0.177198	0.905647
LOC_Os07g41570	-2.85041	0.00707759	Up	0.0508888	0.448321
LOC_Os07g41790	-1.35251	6.8591e-06	Up	1.77838	5.80033
LOC_Os07g41810	-1.15621	0.00406469	Up	0.611341	1.72937
LOC_Os07g42220	2.01138	0.00954153	Down	0.817989	0.249849
LOC_Os07g42520	-1.39984	1.94883e-05	Up	0.336329	1.10716
LOC_Os07g42590	-1.47935	3.29528e-08	Up	1.75461	6.13023
LOC_Os07g42740	1.39047	0.000268496	Down	1.59469	0.768737
LOC_Os07g42880	2.16382	0.00364775	Down	0.0811269	0.0230128
LOC_Os07g42940	1.06482	1.32135e-14	Down	49.815	30.1445
LOC_Os07g42960	-1.49933	3.78443e-15	Up	16.2824	57.3978
LOC_Os07g43290	1.34877	6.11706e-14	Down	36.3571	18.2178
LOC_Os07g43310	-1.01028	0.0118515	Up	0.740517	1.85107
LOC_Os07g43350	1.08776	1.25825e-10	Down	9.07899	5.36519
LOC_Os07g44090	-1.58276	0.0021288	Up	2.07524	7.79528
LOC_Os07g44130	-4.13093	2.91324e-12	Up	0.045794	0.99088
LOC_Os07g44190	-1.12157	0.00573013	Up	0.938604	2.52326
LOC_Os07g44290	1.67169	7.683e-07	Down	0.789834	0.311951
LOC_Os07g44430	1.49358	0.000193814	Down	0.97606	0.440429
LOC_Os07g44740	-1.10233	2.22792e-07	Up	3.30953	8.97792
LOC_Os07g44800	2.09345	6.18872e-12	Down	5.41458	1.6026
LOC_Os07g45100	1.27396	1.54295e-09	Down	1.45521	0.759749
LOC_Os07g45330	-1.32303	0.00436617	Up	2.29233	7.2891
LOC_Os07g45410	4.19175	0.000178982	Down	0.250371	0.016665
LOC_Os07g46100	-4.84314	0.0114819	Up	0	0.0834452
LOC_Os07g46350	1.23396	1.17118e-19	Down	27.4778	14.6864
LOC_Os07g46440	-1.13384	0.00099856	Up	0.416588	1.14488
LOC_Os07g46600	-2.10565	0.000211198	Up	0.0482111	0.259588
LOC_Os07g46660	-1.03179	1.31238e-07	Up	1.18281	3.0197
LOC_Os07g46910	-4.77278	0.0130038	Up	0	0.0462464
LOC_Os07g47290	-1.27519	9.09434e-17	Up	4.19878	12.735
LOC_Os07g47430	-1.85129	2.00965e-12	Up	7.36106	33.1461
LOC_Os07g47460	-1.01734	5.82839e-05	Up	3.71679	9.53027
LOC_Os07g47640	-2.00361	1.01963e-15	Up	0.191154	0.965066
LOC_Os07g47790	1.58329	6.93939e-10	Down	19.6614	8.31763
LOC_Os07g47850	-1.07587	7.30163e-06	Up	1.86562	4.96937
LOC_Os07g47960	4.49927	0.00121294	Down	0.21917	0.0122793
LOC_Os07g48270	-1.56117	6.03102e-06	Up	0.932015	3.44726
LOC_Os07g48310	2.20366	7.43725e-21	Down	4.51152	1.2253
LOC_Os07g48430	1.18868	5.76087e-10	Down	9.9793	5.48668
LOC_Os07g48960	-1.44551	7.04949e-05	Up	0.115869	0.391253
LOC_Os07g49000	1.73795	7.48268e-08	Down	2.99417	1.12451
LOC_Os07g49210	1.02651	1.79142e-10	Down	45.5957	28.0453
LOC_Os07g49310	-4.96338	0.00118961	Up	0.0218675	0.92269
LOC_Os07g49360	1.37407	0.000209553	Down	4.84682	2.31889
LOC_Os08g01430	1.22692	3.68737e-06	Down	0.911753	0.486316
LOC_Os08g01890	1.25227	9.18045e-19	Down	89.7237	47.4346
LOC_Os08g02030	-1.18819	0.00983289	Up	0.388892	1.09497
LOC_Os08g02180	-1.25937	8.87941e-11	Up	5.82662	17.609
LOC_Os08g02220	4.79172	4.12719e-20	Down	7.64137	0.348943
LOC_Os08g02600	1.97745	2.03235e-18	Down	5.91584	1.86932
LOC_Os08g02850	1.15528	9.91432e-23	Down	418.851	236.879
LOC_Os08g02996	-2.7737	3.03132e-06	Up	0.228759	2.00478
LOC_Os08g03310	-1.44406	0.0109393	Up	0.113729	0.39606
LOC_Os08g03350	1.20125	1.05123e-15	Down	29.8275	16.2395
LOC_Os08g03400	1.26627	0.00354634	Down	2.16279	1.12697
LOC_Os08g03825	-1.62313	0.00668038	Up	0.234931	0.905704
LOC_Os08g03880	1.16602	3.95644e-05	Down	0.277728	0.155356
LOC_Os08g04120	-2.6466	0.010233	Up	0.0824075	0.663594
LOC_Os08g04450	-2.16083	0.00826484	Up	0.025872	0.143003
LOC_Os08g05530	-1.18461	0.00303078	Up	1.22053	3.47812
LOC_Os08g05880	-1.2773	6.96742e-05	Up	0.364816	1.12065
LOC_Os08g06280	-1.35202	8.71772e-14	Up	6.75442	21.7879
LOC_Os08g06370	1.88323	0.00111455	Down	0.745452	0.256085
LOC_Os08g06380	1.36246	3.83875e-13	Down	128.9	62.7839
LOC_Os08g06530	-2.19436	0.000127662	Up	0.0205459	0.117236
LOC_Os08g06630	-1.19504	1.83806e-05	Up	5.37222	15.407
LOC_Os08g07380	-2.14063	8.21967e-06	Up	0.838198	4.65724
LOC_Os08g07390	-1.40658	0.000904701	Up	0.207944	0.683408
LOC_Os08g07480	-1.69833	0.00618995	Up	0.258181	1.05672
LOC_Os08g07490	-3.23303	7.87191e-08	Up	0.235721	2.83062
LOC_Os08g07550	-5.92964	0.000178603	Up	0	0.354307
LOC_Os08g07970	-1.1355	0.000518211	Up	0.341935	0.943722
LOC_Os08g08960	-1.06853	5.31293e-13	Up	130.461	345.072
LOC_Os08g08970	-2.86702	5.69877e-40	Up	4.0511	37.0984
LOC_Os08g08980	-2.53386	0.000487064	Up	0.0484798	0.357314
LOC_Os08g09250	-1.17521	5.40365e-25	Up	65.1499	185.178
LOC_Os08g09750	3.86649	0.00370623	Down	0.263586	0.0223209
LOC_Os08g10010	2.50379	3.14989e-08	Down	0.243368	0.0537692
LOC_Os08g10020	-1.10958	7.34567e-12	Up	23.3309	63.4846
LOC_Os08g10310	-5.49636	0.000174288	Up	0.00597642	0.364787
LOC_Os08g10500	1.6163	1.32338e-05	Down	1.55981	0.641537
LOC_Os08g10550	-1.27	7.52684e-05	Up	0.958389	2.91015
LOC_Os08g13920	1.91779	5.54426e-61	Down	474.937	158.522
LOC_Os08g14000	-2.16567	2.04646e-06	Up	0.0361979	0.204802
LOC_Os08g14600	-2.29772	0.0134138	Up	0.0418502	0.253167
LOC_Os08g14760	-1.69852	7.10848e-06	Up	0.347744	1.40477
LOC_Os08g15060	-1.10876	3.17111e-08	Up	3.42244	9.31029
LOC_Os08g15149	-3.62783	0.00543349	Up	0.016365	0.242895
LOC_Os08g17160	3.35775	1.30852e-07	Down	0.73077	0.0907042
LOC_Os08g17784	1.405	0.00377433	Down	0.418134	0.199337
LOC_Os08g17870	-1.29876	3.73552e-06	Up	0.217012	0.668153
LOC_Os08g18910	-2.12421	0.0133761	Up	0.0272503	0.153623
LOC_Os08g19850	-1.21884	4.53722e-08	Up	3.90408	11.3411
LOC_Os08g20420	1.2344	1.5707e-08	Down	1.74929	0.937672
LOC_Os08g20544	-1.79958	1.54272e-28	Up	1.63841	7.14369
LOC_Os08g21840	-1.52439	3.94909e-05	Up	0.407311	1.4681
LOC_Os08g23410	1.30515	0.000667637	Down	4.29236	2.18657
LOC_Os08g25090	-1.25452	7.68257e-05	Up	1.51843	4.59433
LOC_Os08g25240	3.60752	1.13801e-06	Down	0.966142	0.0993082
LOC_Os08g25310	1.59115	3.64296e-29	Down	11.8069	4.92317
LOC_Os08g25820	1.7121	2.68553e-07	Down	0.250572	0.0964241
LOC_Os08g27070	-1.10873	2.59347e-10	Up	2.71461	7.39683
[truncated: 631 more rows]
