# Supplementary material for: Natural variation in OsMYB8 confers diurnal floret opening time divergence between indica and japonica subspecies
Source: Nat Commun. 2024 Mar 13;15:2262. doi: 10.1038/s41467-024-46579-z (PMC10937712; doi:10.1038/s41467-024-46579-z)
Supplement: Supplementary file 8 — Supplementary Data 5 [file 41467_2024_46579_MOESM8_ESM.xlsx]

## Sheet: Sheet1
Supplementary Data 5. The FPKM of all DEGs in the lodicules of ZH11 and Osmyb8ZH.
loc_id	log2FoldChange	P-value	Group	ZH11_FPKM	Osmyb8ZH_FPKM
LOC_Os01g01115	3.22496	0.00126053	Down	0.218593	0.0194962
LOC_Os01g01170	4.09545	0.000360401	Down	3.13227	0.155624
LOC_Os01g01190	3.59915	9.36743e-19	Down	1.37684	0.0919102
LOC_Os01g01280	2.42353	0.000155262	Down	0.621296	0.093343
LOC_Os01g01340	2.37458	1.61857e-09	Down	1.28139	0.198119
LOC_Os01g01350	2.54082	2.93487e-05	Down	2.67541	0.367443
LOC_Os01g01510	1.93571	2.75316e-08	Down	3.04633	0.652685
LOC_Os01g01560	1.08432	0.00016912	Down	3.50163	1.33928
LOC_Os01g01600	1.74503	0.00446169	Down	0.201694	0.0486062
LOC_Os01g01620	-1.09245	3.10633e-08	Up	28.0036	48.269
LOC_Os01g01670	2.99956	1.40319e-07	Down	2.16713	0.222836
LOC_Os01g01689	1.01258	0.00416476	Down	2.65198	1.10192
LOC_Os01g01890	4.16733	3.50554e-06	Down	0.540621	0.0242131
LOC_Os01g02000	3.23231	1.9518e-07	Down	0.671891	0.0597466
LOC_Os01g02040	1.76692	8.06612e-10	Down	5.9491	1.39474
LOC_Os01g02060	6.43255	2.07809e-08	Down	2.53248	0.0234278
LOC_Os01g02080	2.2509	0.00324861	Down	0.618723	0.104972
LOC_Os01g02170	1.68223	0.00563485	Down	0.225791	0.0554036
LOC_Os01g02300	1.98611	0.000556036	Down	0.165893	0.034268
LOC_Os01g02430	3.35039	1.34064e-12	Down	1.20728	0.0944258
LOC_Os01g02440	5.80006	5.65053e-05	Down	0.944207	0.0130775
LOC_Os01g02450	6.21423	7.35235e-05	Down	1.1811	0
LOC_Os01g02860	3.14624	1.22125e-05	Down	1.78911	0.170684
LOC_Os01g03180	2.76326	4.60746e-14	Down	3.59895	0.422557
LOC_Os01g03190	3.27563	0.00113555	Down	2.99425	0.246019
LOC_Os01g03360	1.4372	2.97443e-08	Down	7.41849	2.2184
LOC_Os01g03490	3.29869	6.85143e-35	Down	92.7407	7.63366
LOC_Os01g03549	2.13932	0.00113332	Down	1.69461	0.318357
LOC_Os01g03570	1.11436	3.8202e-05	Down	3.26392	1.20639
LOC_Os01g03660	2.30492	0.00370926	Down	0.787043	0.135294
LOC_Os01g03914	-1.03817	1.46555e-08	Up	105.571	174.28
LOC_Os01g04020	1.18677	6.89094e-10	Down	21.4533	7.58522
LOC_Os01g04120	3.39067	0.000243822	Down	0.553389	0.0430964
LOC_Os01g04130	4.8464	0.00477658	Down	0.122533	0.00301271
LOC_Os01g04170	5.53923	0.00181254	Down	0.0676777	0
LOC_Os01g04230	2.83	0.000299943	Down	0.391064	0.0443249
LOC_Os01g04300	-1.03329	1.42441e-05	Up	3.3191	5.43716
LOC_Os01g04380	-1.69755	0.000249019	Up	0.531202	1.38956
LOC_Os01g04600	2.112	0.00257715	Down	3.85098	0.730527
LOC_Os01g04800	5.15196	0.00880861	Down	0.269369	0
LOC_Os01g04860	1.60794	0.00156813	Down	3.06812	0.823962
LOC_Os01g04870	1.41883	0.0077683	Down	2.50278	0.770462
LOC_Os01g04900	1.59825	3.74038e-06	Down	1.57627	0.41617
LOC_Os01g05010	1.48112	0.000404838	Down	3.86299	1.09283
LOC_Os01g05060	2.40122	4.04228e-11	Down	3.49725	0.536796
LOC_Os01g05080	3.48881	8.43505e-09	Down	3.96425	0.290312
LOC_Os01g05460	1.55065	0.00439025	Down	1.23237	0.350513
LOC_Os01g05470	1.51358	2.61149e-08	Down	36.6917	10.6526
LOC_Os01g05480	2.34437	0.000207606	Down	6.46604	1.01052
LOC_Os01g05620	2.94453	0.00224405	Down	1.48722	0.157268
LOC_Os01g05840	1.51563	0.0029377	Down	1.01771	0.290632
LOC_Os01g05860	5.59471	0.000149268	Down	0.40081	0.00614149
LOC_Os01g06130	5.23199	0.00505904	Down	0.126074	0
LOC_Os01g06140	4.7274	0.00509855	Down	0.230321	0.00649075
LOC_Os01g06310	3.35001	2.506e-05	Down	0.399866	0.0318456
LOC_Os01g06320	3.51867	0.000320164	Down	0.240495	0.0170711
LOC_Os01g06510	2.32177	0.000300505	Down	0.419246	0.0671632
LOC_Os01g07140	1.84029	4.49659e-11	Down	7.77205	1.79733
LOC_Os01g07170	1.50235	1.1676e-06	Down	6.90854	2.00743
LOC_Os01g07260	3.42372	5.85279e-10	Down	5.59721	0.412957
LOC_Os01g07340	2.79448	0.00113227	Down	0.857592	0.0991317
LOC_Os01g07530	-1.69601	0.00063874	Up	0.26229	0.665889
LOC_Os01g07560	2.93922	0.000330054	Down	0.815732	0.0857334
LOC_Os01g07570	2.3332	2.9188e-07	Down	4.88569	0.771014
LOC_Os01g07590	1.48238	0.000945366	Down	1.13929	0.323981
LOC_Os01g07750	-1.16774	4.23663e-05	Up	10.3051	18.331
LOC_Os01g07870	2.91826	7.78116e-19	Down	5.26545	0.571635
LOC_Os01g07970	-1.88175	4.60532e-06	Up	5.40523	15.4959
LOC_Os01g08000	2.67781	0.000194217	Down	0.564081	0.0723916
LOC_Os01g08020	4.0455	2.46627e-22	Down	6.17691	0.299959
LOC_Os01g08120	4.71144	0.00528484	Down	0.113389	0.00341378
LOC_Os01g08150	4.94195	8.02602e-09	Down	5.40935	0.137004
LOC_Os01g08190	3.24787	5.27514e-14	Down	13.7569	1.21115
LOC_Os01g08330	5.10199	0.000174446	Down	0.487122	0.0114369
LOC_Os01g08440	-2.15234	3.52277e-14	Up	285.906	1014.15
LOC_Os01g08460	1.71598	2.26282e-13	Down	50.4173	12.3034
LOC_Os01g08770	1.74874	2.44941e-05	Down	5.80005	1.41077
LOC_Os01g08820	5.81278	0.00153638	Down	0.100889	0
LOC_Os01g08860	-1.92382	5.40608e-12	Up	116.742	359.3
LOC_Os01g08870	1.21071	0.00729724	Down	0.768492	0.273922
LOC_Os01g08930	1.67115	3.16457e-07	Down	1.68201	0.428386
LOC_Os01g09100	-1.9168	4.58016e-06	Up	28.3258	83.5058
LOC_Os01g09370	1.13347	0.000188275	Down	12.3085	4.47825
LOC_Os01g09384	3.06037	2.32178e-06	Down	0.236923	0.0234743
LOC_Os01g09430	1.01051	0.00709045	Down	0.733956	0.293348
LOC_Os01g09450	2.46873	1.06277e-06	Down	0.426037	0.0615443
LOC_Os01g09470	4.16901	0.00528426	Down	0.537642	0.0247297
LOC_Os01g09550	2.04372	7.17045e-06	Down	0.522396	0.106106
LOC_Os01g09580	4.50229	8.21434e-06	Down	1.69174	0.0589448
LOC_Os01g09620	1.2208	0.000402795	Down	23.5465	8.14131
LOC_Os01g09750	1.87647	0.0024686	Down	4.5656	1.03191
LOC_Os01g09800	1.76116	6.54566e-06	Down	58.9052	14.52
LOC_Os01g09830	-2.22235	2.9969e-06	Up	1.36314	5.10932
LOC_Os01g10070	1.66585	0.0116137	Down	0.937434	0.241868
LOC_Os01g10080	1.65102	4.3208e-06	Down	1.00555	0.254576
LOC_Os01g10110	4.06751	1.53563e-14	Down	9.84123	0.468452
LOC_Os01g10140	1.26389	0.000414161	Down	5.4096	1.84305
LOC_Os01g10180	-1.49688	3.97195e-07	Up	25.5516	57.6814
LOC_Os01g10280	1.30594	5.15788e-05	Down	18.3878	6.03895
LOC_Os01g10370	4.37125	0.00884607	Down	0.173962	0.00631155
LOC_Os01g10400	1.08488	0.00098129	Down	4.43554	1.6945
LOC_Os01g10450	1.897	3.10844e-05	Down	15.4997	3.35565
LOC_Os01g10470	-2.13172	3.97454e-05	Up	1.81973	6.87897
LOC_Os01g10490	3.4754	4.55659e-10	Down	13.6841	0.985054
LOC_Os01g10504	2.61372	3.3001e-25	Down	45.8461	6.0166
LOC_Os01g10680	1.47589	0.00512279	Down	1.70656	0.483986
LOC_Os01g10800	-1.48626	6.85831e-07	Up	0.625412	1.39175
LOC_Os01g10810	-1.91116	1.38196e-06	Up	1.36414	4.12618
LOC_Os01g10850	5.40785	1.72597e-09	Down	5.61751	0.100714
LOC_Os01g11130	2.35437	1.86066e-10	Down	3.59179	0.57843
LOC_Os01g11150	-1.37255	0.00149986	Up	0.587729	1.19183
LOC_Os01g11430	1.79137	1.0658e-06	Down	5.28826	1.20719
LOC_Os01g11550	2.55437	3.39825e-09	Down	7.10383	0.968584
LOC_Os01g11570	1.07854	0.00922356	Down	1.03996	0.400166
LOC_Os01g11620	-1.08248	8.1818e-07	Up	45.2795	78.5599
LOC_Os01g11650	-1.24387	5.3173e-07	Up	31.7824	59.8824
LOC_Os01g11860	2.40803	0.000846509	Down	0.63533	0.096674
LOC_Os01g12070	3.52008	0.00136012	Down	3.50857	0.256684
LOC_Os01g12200	1.20472	0.000896543	Down	1.16308	0.405535
LOC_Os01g12290	6.15353	0.000111426	Down	0.153599	0
LOC_Os01g12330	5.09391	0.0117009	Down	0.228302	0
LOC_Os01g12390	-1.15068	1.7122e-06	Up	1.39282	2.4507
LOC_Os01g12520	-1.27424	8.28797e-05	Up	124.069	237.206
LOC_Os01g12540	1.44923	2.97853e-05	Down	1.99625	0.588474
LOC_Os01g12560	6.7579	4.10499e-06	Down	0.263726	0
LOC_Os01g12680	-1.11243	5.63127e-06	Up	279.921	480.562
LOC_Os01g12690	2.57739	4.20093e-09	Down	2.41011	0.317552
LOC_Os01g12910	-1.0752	0.00023379	Up	27.298	45.8223
LOC_Os01g12920	-1.33333	1.39746e-05	Up	21.7018	43.4429
LOC_Os01g13150	1.73502	1.90621e-10	Down	6.56879	1.61721
LOC_Os01g13260	3.71114	3.88627e-08	Down	0.5623	0.034872
LOC_Os01g13570	4.6594	0.000748831	Down	0.108662	0.00330709
LOC_Os01g13740	1.00404	0.00786983	Down	12.9746	5.1132
LOC_Os01g13770	1.24966	1.07507e-05	Down	4.42902	1.54123
LOC_Os01g13870	-1.39592	3.2642e-06	Up	3.07237	6.52391
LOC_Os01g13930	-1.28095	3.13329e-05	Up	5.40893	10.2985
LOC_Os01g13940	1.54309	0.000437483	Down	0.894682	0.250473
LOC_Os01g14070	-1.05081	0.000433338	Up	11.4012	18.7492
LOC_Os01g14110	-1.65671	2.29118e-07	Up	37.7092	94.1845
LOC_Os01g14510	-1.52101	2.71964e-08	Up	9.09864	20.7509
LOC_Os01g14514	3.56171	3.52559e-06	Down	3.95545	0.261881
LOC_Os01g14550	1.6455	0.00962404	Down	5.63466	1.52715
LOC_Os01g14830	1.09343	0.00524682	Down	0.876086	0.333498
LOC_Os01g14850	3.34988	0.00249622	Down	21.2798	1.69472
LOC_Os01g15270	-1.11368	0.00475198	Up	192.637	320.842
LOC_Os01g15380	-2.08232	0.00971096	Up	0.0872734	0.305086
LOC_Os01g15390	-1.11477	5.38275e-05	Up	1.76066	3.08185
LOC_Os01g15448	1.48767	0.0065787	Down	2.36556	0.655641
LOC_Os01g15480	2.51862	0.000276984	Down	0.652918	0.0938387
LOC_Os01g15610	3.33896	7.67496e-08	Down	0.698199	0.0542031
LOC_Os01g15740	-1.19553	0.000167996	Up	3.60766	6.47792
LOC_Os01g15790	1.29027	0.000135688	Down	1.12084	0.369813
LOC_Os01g15830	1.0374	0.00297148	Down	2.67749	1.05122
LOC_Os01g16110	1.50336	3.22306e-06	Down	47.6375	13.8295
LOC_Os01g16140	-2.8791	5.9839e-18	Up	7.96474	46.0498
LOC_Os01g16200	5.49488	0.00712313	Down	0.937095	0
LOC_Os01g16290	2.99619	1.49553e-15	Down	4.44211	0.451505
LOC_Os01g16310	3.14329	2.34995e-05	Down	1.1466	0.10396
LOC_Os01g16470	-1.30263	0.00825476	Up	1.27655	2.66495
LOC_Os01g16520	1.38496	0.00105839	Down	1.38576	0.434754
LOC_Os01g16650	4.15873	9.13601e-09	Down	11.1011	0.484083
LOC_Os01g16670	-1.01932	3.24462e-05	Up	15.0557	24.4608
LOC_Os01g16850	3.78208	2.85108e-08	Down	0.553723	0.0330609
LOC_Os01g16860	1.79687	5.83265e-06	Down	1.48961	0.342086
LOC_Os01g16910	1.50537	0.00135802	Down	4.50682	1.29019
LOC_Os01g17150	2.06471	0.00094229	Down	0.309002	0.0584334
LOC_Os01g17170	2.3342	5.72881e-12	Down	5.39421	0.861379
LOC_Os01g17214	3.70712	2.41563e-21	Down	3.76841	0.230453
LOC_Os01g17240	1.51777	0.0015549	Down	0.466169	0.130205
LOC_Os01g17320	3.13523	6.56282e-12	Down	2.04852	0.190375
LOC_Os01g18080	1.67497	3.55248e-06	Down	64.8726	16.6721
LOC_Os01g18240	1.75115	0.000206484	Down	1.68332	0.411474
LOC_Os01g18320	2.2266	2.11501e-05	Down	1.75171	0.301474
LOC_Os01g18620	-1.51525	0.000267678	Up	0.697456	1.59641
LOC_Os01g18880	1.72898	1.8212e-06	Down	13.3789	3.26873
LOC_Os01g19140	3.80998	0.00302789	Down	2.4774	0.14407
LOC_Os01g19220	-1.70857	5.53365e-10	Up	4.80013	12.4263
LOC_Os01g19290	5.05688	0.00910384	Down	0.128086	0
LOC_Os01g19320	-2.85921	1.73585e-10	Up	0.357371	2.13171
LOC_Os01g19380	3.92814	0.0114706	Down	0.875539	0.0454654
LOC_Os01g19490	2.47168	9.13296e-12	Down	7.3248	1.06908
LOC_Os01g19548	1.59426	0.00379098	Down	3.53643	0.948963
LOC_Os01g19610	-1.32899	0.000403995	Up	1.37048	2.77222
LOC_Os01g19740	1.40948	0.0041165	Down	3.91293	1.17802
LOC_Os01g19820	-1.88465	1.07753e-12	Up	69.8397	203.769
LOC_Os01g19970	2.97862	4.65495e-06	Down	0.720306	0.0715406
LOC_Os01g19990	6.34251	0.000140464	Down	0.234919	0
LOC_Os01g20110	2.90785	2.54674e-14	Down	5.24669	0.56722
LOC_Os01g20120	1.44367	0.000420224	Down	5.37447	1.60243
LOC_Os01g20730	-1.23951	0.00495879	Up	4.98283	9.42882
LOC_Os01g20780	2.99287	0.00505836	Down	1.43766	0.143258
LOC_Os01g20930	-1.27062	0.00830995	Up	0.353901	0.656074
LOC_Os01g20980	-3.63809	3.77176e-05	Up	0.0276494	0.274044
LOC_Os01g21120	-2.12467	2.97588e-13	Up	1.15921	3.99151
LOC_Os01g21250	-1.1208	0.000116493	Up	62.8697	107.343
LOC_Os01g21590	-2.53159	9.86355e-14	Up	47.2293	214.801
LOC_Os01g21820	1.20892	0.000770555	Down	4.44801	1.58077
LOC_Os01g21960	-1.27118	2.20178e-09	Up	112.418	215.8
LOC_Os01g21990	2.7757	0.00741904	Down	0.326028	0.0398073
LOC_Os01g22230	4.3583	4.00378e-07	Down	2.31287	0.0904542
LOC_Os01g22370	1.81299	0.00298735	Down	1.01884	0.237307
LOC_Os01g22380	4.21856	2.14766e-11	Down	2.79298	0.122846
LOC_Os01g22480	1.31409	0.00526333	Down	1.52005	0.487908
LOC_Os01g22660	3.02434	2.20703e-07	Down	3.58222	0.357948
LOC_Os01g22670	6.12824	0.000135417	Down	0.0997789	0
LOC_Os01g23610	1.12161	8.45636e-05	Down	3.02947	1.13024
LOC_Os01g23730	-5.38702	0.00735898	Up	0	0.122025
LOC_Os01g24764	1.44488	0.00346765	Down	1.42731	0.402296
LOC_Os01g24940	2.61794	3.37722e-07	Down	0.257323	0.0338517
LOC_Os01g24980	2.6281	0.00343378	Down	2.36995	0.307717
LOC_Os01g25189	-1.89637	1.88414e-06	Up	2.0034	5.88698
LOC_Os01g25270	2.4211	0.00382882	Down	0.581053	0.0891964
LOC_Os01g25386	1.12044	0.00253336	Down	21.8728	8.01701
LOC_Os01g25540	-1.40319	4.28828e-05	Up	292.307	604.569
LOC_Os01g25600	3.35358	1.85253e-06	Down	1.22027	0.0972892
LOC_Os01g26370	1.6015	0.00332827	Down	0.539399	0.150625
LOC_Os01g27160	1.65157	0.000583947	Down	0.907383	0.236398
LOC_Os01g27190	-1.1809	0.00423607	Up	0.377119	0.732919
LOC_Os01g27210	2.1577	0.000410561	Down	0.415404	0.0718565
LOC_Os01g27730	1.42581	1.42725e-07	Down	6.44652	1.96871
LOC_Os01g27990	-1.0776	9.03547e-06	Up	13.6333	23.1456
LOC_Os01g28030	2.1865	2.02219e-09	Down	2.99514	0.51159
LOC_Os01g28540	3.42537	1.22217e-07	Down	1.37996	0.102611
LOC_Os01g28690	1.71501	9.82835e-07	Down	4.22475	1.07818
LOC_Os01g28730	3.15197	0.00199363	Down	1.30124	0.114743
LOC_Os01g28840	3.71632	0.000389661	Down	0.284237	0.0165
LOC_Os01g29104	3.63447	4.49378e-11	Down	0.385831	0.0246952
LOC_Os01g29150	2.4959	0.0109133	Down	0.128159	0.0187053
LOC_Os01g29840	-6.06041	0.000753406	Up	0	0.636739
LOC_Os01g31690	1.51081	2.29856e-05	Down	186.187	52.4766
LOC_Os01g31800	1.71227	0.00676575	Down	1.12934	0.265997
LOC_Os01g32130	1.31923	0.00201544	Down	8.20162	2.65708
LOC_Os01g32730	1.5634	0.000306737	Down	0.364159	0.100928
LOC_Os01g32770	-1.52508	2.16494e-12	Up	47.9676	110.114
LOC_Os01g32830	2.95577	0.000258394	Down	1.09706	0.111107
LOC_Os01g32849	2.32412	1.29199e-05	Down	1.25416	0.211391
LOC_Os01g32890	2.15603	0.00136252	Down	0.601682	0.110568
LOC_Os01g33030	1.19888	0.000966102	Down	1.42422	0.510043
LOC_Os01g33040	5.61353	4.76751e-10	Down	2.0632	0.0340145
LOC_Os01g33050	1.0582	0.000570817	Down	1.19622	0.464262
LOC_Os01g33670	2.19767	0.0044527	Down	32.2707	5.72589
LOC_Os01g33710	2.6103	0.00394626	Down	1.5595	0.200022
LOC_Os01g33770	-1.50958	2.17682e-05	Up	6.93296	16.0887
LOC_Os01g33784	-1.16202	1.43357e-09	Up	131.449	236.783
LOC_Os01g34060	-1.98629	3.99268e-13	Up	2.81323	8.77119
LOC_Os01g34560	1.51269	0.00063197	Down	1.44221	0.417439
LOC_Os01g34610	2.59485	1.23752e-14	Down	4.16286	0.549239
LOC_Os01g34770	-1.02077	8.88751e-07	Up	95.2175	154.715
LOC_Os01g34870	2.15904	0.000337182	Down	1.34484	0.237906
LOC_Os01g35170	1.80202	0.000294594	Down	7.74919	1.7937
LOC_Os01g36130	-1.67152	0.0103285	Up	0.252085	0.638332
LOC_Os01g36240	2.85089	1.71325e-06	Down	1.49286	0.167448
LOC_Os01g36390	4.7232	1.28787e-10	Down	0.881187	0.0267152
LOC_Os01g36540	3.06082	0.00476285	Down	0.0797076	0.0076578
LOC_Os01g36620	-1.01031	0.000867352	Up	7.75856	12.5429
LOC_Os01g37470	1.89948	4.72847e-10	Down	24.8925	5.40729
LOC_Os01g37590	-1.55976	2.30888e-07	Up	61.0887	144.345
LOC_Os01g37750	4.06125	0.00933436	Down	0.683936	0.0353282
LOC_Os01g37870	1.30482	0.00165259	Down	0.667911	0.218995
LOC_Os01g38970	1.34054	1.67208e-06	Down	33.4142	10.7368
LOC_Os01g39600	2.47291	1.99667e-08	Down	2.1236	0.305403
LOC_Os01g39670	1.97114	0.000837011	Down	1.95758	0.405037
LOC_Os01g39960	2.21858	9.90521e-06	Down	0.731049	0.127848
LOC_Os01g39970	-1.287	0.00220075	Up	32.1125	66.7201
LOC_Os01g40000	1.59149	0.000161418	Down	4.22622	1.14438
LOC_Os01g40110	1.40304	0.00109519	Down	5.39886	1.67468
LOC_Os01g40170	5.24005	0.00084481	Down	0.0523483	0.00106963
LOC_Os01g40250	1.7029	3.13997e-08	Down	9.457	2.39815
LOC_Os01g40860	-1.78431	5.22078e-09	Up	3.40644	9.27249
LOC_Os01g40980	1.80748	0.00048439	Down	1.95053	0.465754
LOC_Os01g41290	3.06015	2.9488e-05	Down	4.56927	0.449116
LOC_Os01g41510	5.2447	0.00476719	Down	0.164976	0
LOC_Os01g41530	2.29338	0.00593536	Down	0.427901	0.0719839
LOC_Os01g41550	-1.34323	0.000578282	Up	182.888	372.909
LOC_Os01g41640	1.47355	7.14293e-08	Down	6.33406	1.86009
LOC_Os01g41900	1.27231	0.00136984	Down	0.592876	0.197136
LOC_Os01g42070	3.36878	7.94954e-06	Down	0.100754	0.00784439
LOC_Os01g42150	7.34961	1.95477e-07	Down	0.312059	0
LOC_Os01g42210	4.46325	0.010342	Down	0.353373	0.011556
LOC_Os01g42350	2.79265	5.49013e-05	Down	0.642778	0.0751378
LOC_Os01g42370	5.5149	0.000287369	Down	0.184311	0.00322167
LOC_Os01g42400	-2.00649	0.00361239	Up	0.880944	2.75782
LOC_Os01g42480	-1.03039	8.09297e-06	Up	44.1748	71.9426
LOC_Os01g42690	3.12753	2.07925e-12	Down	3.07019	0.279617
LOC_Os01g42870	-1.48592	2.39079e-05	Up	22.3069	48.7513
LOC_Os01g42960	1.75111	1.02462e-08	Down	24.8093	5.98807
LOC_Os01g43040	1.67084	0.000489049	Down	2.63949	0.666879
LOC_Os01g43060	2.45309	0.00098349	Down	1.80115	0.254154
LOC_Os01g43070	2.24115	2.94002e-05	Down	0.907824	0.157895
LOC_Os01g43120	3.53591	2.03665e-18	Down	30.0045	2.04736
LOC_Os01g43140	-1.58747	1.58295e-07	Up	0.805704	1.9053
LOC_Os01g43250	1.13303	0.000744534	Down	8.19191	2.98479
LOC_Os01g43380	1.07694	4.88072e-05	Down	28.6221	11.1259
LOC_Os01g43480	1.84472	3.17429e-05	Down	10.9154	2.55244
LOC_Os01g43490	2.77596	0.00798492	Down	0.794066	0.0927433
LOC_Os01g43760	6.62378	1.46924e-06	Down	0.867583	0.00651101
LOC_Os01g43844	1.96482	6.81394e-10	Down	10.4665	2.1712
LOC_Os01g44069	-1.47386	2.48427e-08	Up	15.0758	33.7121
LOC_Os01g44140	-1.35847	0.00246023	Up	0.586608	1.18711
LOC_Os01g44394	1.98594	2.63626e-05	Down	4.71396	0.980511
LOC_Os01g44970	4.39773	4.35738e-07	Down	3.35892	0.12657
LOC_Os01g45090	-1.24129	1.79392e-06	Up	113.084	212.059
LOC_Os01g45470	1.36575	1.05427e-05	Down	60.8983	18.9443
LOC_Os01g45530	1.52452	0.00152842	Down	1.33109	0.371248
LOC_Os01g45640	1.46601	0.00549233	Down	2.91163	0.833015
LOC_Os01g45730	3.38196	1.17925e-14	Down	2.0776	0.163585
LOC_Os01g45750	1.22093	2.67674e-07	Down	18.5897	6.45792
LOC_Os01g46060	1.04694	0.00266305	Down	3.19156	1.26502
LOC_Os01g46169	3.46349	0.00634518	Down	0.375964	0.0290938
LOC_Os01g46210	6.24638	0.000231948	Down	0.20952	0
LOC_Os01g46250	-1.30597	0.00244186	Up	2.38052	4.73149
LOC_Os01g46290	1.57676	0.00211899	Down	0.618091	0.163623
LOC_Os01g46380	2.15538	1.55183e-16	Down	12.9152	2.34228
LOC_Os01g46400	2.08362	2.55333e-10	Down	17.5332	3.30358
LOC_Os01g46570	1.44145	1.25098e-05	Down	4.09778	1.24249
LOC_Os01g46760	-1.54995	8.78008e-07	Up	15.8811	36.5759
LOC_Os01g46800	2.26285	0.000628038	Down	0.650081	0.105472
LOC_Os01g46840	1.2433	3.03539e-07	Down	7.1853	2.47257
LOC_Os01g46860	5.38359	0.00393543	Down	0.868835	0
LOC_Os01g46870	3.9005	0.00456741	Down	0.27198	0.0135415
LOC_Os01g47130	3.54303	0.000163514	Down	0.499722	0.0341196
LOC_Os01g47256	2.11986	7.1849e-06	Down	2.48297	0.460077
LOC_Os01g47270	-1.32624	0.00300637	Up	0.583827	1.13298
LOC_Os01g47280	-1.37249	5.97188e-05	Up	6.18338	12.6483
LOC_Os01g47350	3.2368	0.000318932	Down	0.335363	0.0278773
LOC_Os01g47360	5.23527	0.00576162	Down	0.0599306	0
LOC_Os01g47400	-1.12001	7.16244e-06	Up	154.62	268.778
LOC_Os01g47420	1.85504	0.00115735	Down	0.943387	0.204562
LOC_Os01g47470	2.24372	0.00011985	Down	1.00119	0.174852
LOC_Os01g47600	1.8556	0.0057196	Down	2.78286	0.631078
LOC_Os01g47630	-1.28038	0.00899877	Up	0.314183	0.592652
LOC_Os01g47710	-1.47646	0.000123437	Up	1.10474	2.44809
LOC_Os01g47760	2.0541	0.00245187	Down	1.35565	0.25992
LOC_Os01g47800	1.18702	0.000240926	Down	5.23854	1.89015
LOC_Os01g47810	2.31461	3.53429e-05	Down	1.12783	0.18482
LOC_Os01g47820	3.49273	1.27462e-15	Down	1.07868	0.0783022
LOC_Os01g47950	-1.91447	0.00605053	Up	0.192432	0.574572
LOC_Os01g48130	1.18042	0.000153893	Down	0.55236	0.195956
LOC_Os01g48290	-1.67838	0.00566344	Up	0.787418	1.96589
LOC_Os01g48380	3.75083	3.51484e-11	Down	0.284888	0.0173768
LOC_Os01g48446	-1.02118	0.00128005	Up	1.97368	3.20945
LOC_Os01g48700	2.76354	1.67981e-06	Down	0.255198	0.0300903
LOC_Os01g48720	1.56995	1.00472e-06	Down	1.91247	0.514679
LOC_Os01g48740	-1.25727	0.00482177	Up	0.741581	1.39242
LOC_Os01g48850	-1.25736	3.63228e-07	Up	14.748	28.0591
LOC_Os01g48900	1.23963	0.00133901	Down	1.17249	0.413465
LOC_Os01g49110	2.86466	0.00102644	Down	0.142071	0.0152818
LOC_Os01g49200	7.81502	1.32554e-09	Down	4.41218	0.0145945
LOC_Os01g49260	2.82535	0.00114705	Down	0.277016	0.0323626
LOC_Os01g49410	-1.60008	2.15961e-08	Up	2.33099	5.63404
LOC_Os01g49440	-1.09052	0.00244969	Up	0.789489	1.34425
LOC_Os01g49740	1.75759	0.00421116	Down	0.467619	0.113336
LOC_Os01g49750	-6.83048	5.89244e-06	Up	0	0.0727469
LOC_Os01g49830	1.94118	1.05802e-05	Down	4.81869	0.98054
LOC_Os01g49890	1.2474	0.000311311	Down	19.6597	6.58419
LOC_Os01g49920	1.67491	0.000902186	Down	1.02952	0.260077
LOC_Os01g50110	-1.12855	2.72546e-05	Up	3.30541	5.79031
LOC_Os01g50370	-1.54393	8.1647e-06	Up	1.85785	4.24297
LOC_Os01g50420	-1.60358	2.14582e-08	Up	0.807736	1.9305
LOC_Os01g50440	5.81902	0.000723161	Down	0.828175	0
LOC_Os01g50470	2.44751	0.00586799	Down	0.158872	0.0246451
LOC_Os01g50622	6.6989	1.01678e-05	Down	1.65028	0
LOC_Os01g50750	-1.23847	4.33274e-08	Up	3.65179	6.84755
LOC_Os01g50760	-1.23215	7.93915e-07	Up	78.5382	149.727
LOC_Os01g50830	1.98152	0.00731289	Down	0.164834	0.0336704
LOC_Os01g50910	-1.11823	8.55564e-05	Up	15.7265	27.5055
LOC_Os01g50930	2.44912	2.35237e-08	Down	0.901278	0.130944
LOC_Os01g50980	5.38758	0.000353281	Down	0.0999906	0.00174549
LOC_Os01g51050	-1.86772	2.24827e-07	Up	0.843514	2.48843
LOC_Os01g51060	-1.25835	6.45249e-06	Up	40.7963	77.2885
LOC_Os01g51250	1.17901	0.000847719	Down	4.36998	1.54394
LOC_Os01g51260	3.77143	1.66224e-14	Down	5.05487	0.297801
LOC_Os01g51270	-1.64479	0.000103806	Up	0.0971911	0.248958
LOC_Os01g51390	1.49928	1.00746e-08	Down	0.63909	0.184419
LOC_Os01g51400	3.77456	0.00045703	Down	0.701271	0.0405652
LOC_Os01g51770	2.46408	0.00371326	Down	0.312317	0.0462543
LOC_Os01g51790	5.05135	7.15406e-05	Down	0.0688432	0.00165792
LOC_Os01g51840	1.7202	4.48979e-06	Down	5.04686	1.25562
LOC_Os01g52140	1.04364	0.00254545	Down	1.41972	0.574289
LOC_Os01g52170	1.40328	0.00389758	Down	0.355555	0.1075
LOC_Os01g52230	1.21815	1.48076e-07	Down	17.517	6.10983
LOC_Os01g52240	2.55141	0.000905468	Down	0.241552	0.0331083
LOC_Os01g52250	2.5981	1.41428e-16	Down	2.76908	0.375275
LOC_Os01g52340	5.43746	0.00283611	Down	0.168292	0
LOC_Os01g52390	1.04946	2.15583e-05	Down	5.44484	2.12134
LOC_Os01g52450	3.00184	5.17291e-07	Down	4.48495	0.465561
LOC_Os01g52610	3.18606	0.00656438	Down	0.36124	0.0339732
LOC_Os01g52690	3.10234	1.25968e-23	Down	103.295	9.68889
LOC_Os01g52750	-1.34905	0.00184047	Up	0.853143	1.73335
LOC_Os01g52770	3.00864	8.42904e-24	Down	38.1906	3.82202
LOC_Os01g52780	2.57933	3.65774e-17	Down	2.36741	0.313478
LOC_Os01g52830	-1.54125	0.00725146	Up	0.117433	0.274525
LOC_Os01g52980	-1.06094	0.000170733	Up	2.98899	4.97023
LOC_Os01g53100	-2.70602	0.00310331	Up	0.0417332	0.218244
LOC_Os01g53130	1.36934	0.00469912	Down	0.344892	0.110355
LOC_Os01g53160	-2.06605	1.20712e-10	Up	1.02697	3.45178
LOC_Os01g53240	1.02273	0.00426965	Down	8.5376	3.31983
LOC_Os01g53640	-1.06377	0.000514489	Up	62.9062	102.296
LOC_Os01g53650	-2.98882	0.00835328	Up	0.0157267	0.103724
LOC_Os01g53790	-1.83828	0.000443621	Up	0.980774	2.77036
LOC_Os01g53800	-1.32758	4.62739e-08	Up	32.6841	66.4994
LOC_Os01g53840	1.18187	0.00302236	Down	0.715771	0.253587
LOC_Os01g53890	2.62703	3.70801e-06	Down	0.987612	0.130263
LOC_Os01g53990	2.06987	0.0027523	Down	0.26642	0.0493135
LOC_Os01g54240	1.09457	9.16476e-05	Down	7.62875	2.91943
LOC_Os01g54270	2.26983	5.58232e-14	Down	384.251	63.3833
LOC_Os01g54540	2.562	1.65554e-10	Down	2.38739	0.331925
LOC_Os01g54810	2.21158	0.000815524	Down	0.327988	0.0585005
LOC_Os01g54860	-1.09536	2.54716e-05	Up	3.20338	5.47793
LOC_Os01g54870	1.03196	8.96211e-06	Down	4.0319	1.6015
LOC_Os01g55000	2.01339	0.0106942	Down	0.371821	0.0746222
LOC_Os01g55120	1.60064	6.78801e-07	Down	2.00982	0.539236
LOC_Os01g55190	2.22045	1.00249e-10	Down	32.1478	5.62178
LOC_Os01g55220	3.32048	0.000107268	Down	7.30288	0.57614
LOC_Os01g55280	-1.35754	4.43182e-09	Up	159.57	325.976
LOC_Os01g55340	-1.689	6.70155e-06	Up	7.41565	18.9239
LOC_Os01g55500	2.14463	3.2244e-06	Down	1.43393	0.255287
LOC_Os01g55510	-1.81654	0.0020686	Up	0.270538	0.738847
LOC_Os01g55520	-1.07258	1.36784e-05	Up	17.1843	29.1513
LOC_Os01g55560	2.37391	1.36961e-08	Down	1.37832	0.208825
LOC_Os01g55600	3.04969	5.1695e-05	Down	3.55971	0.355696
LOC_Os01g55690	3.27942	8.33639e-05	Down	0.557307	0.0471705
LOC_Os01g55700	1.36326	0.00197918	Down	0.953233	0.307101
LOC_Os01g55720	2.9641	7.13982e-08	Down	1.44171	0.144398
LOC_Os01g55740	2.12456	8.09115e-07	Down	18.5944	3.39553
LOC_Os01g55940	-1.02466	0.0010888	Up	97.8163	157.934
LOC_Os01g55960	4.86162	0.00314905	Down	0.14215	0.00363412
LOC_Os01g56010	1.67545	0.00640431	Down	0.904244	0.233815
LOC_Os01g56020	2.57622	0.0060803	Down	0.821205	0.112585
LOC_Os01g56180	-1.10379	1.08371e-06	Up	56.1255	95.9413
LOC_Os01g56320	2.89346	2.12986e-13	Down	16.2039	1.78284
LOC_Os01g56350	2.15862	6.96073e-11	Down	5.96135	1.0951
LOC_Os01g56450	-2.64929	0.000565223	Up	0.581521	2.76654
LOC_Os01g56460	1.51776	4.22286e-05	Down	1.17384	0.331726
LOC_Os01g56480	-1.25554	8.2755e-06	Up	0.719629	1.37886
LOC_Os01g56730	3.59358	0.00742248	Down	0.0981445	0.00667959
LOC_Os01g56840	4.52304	1.28115e-11	Down	4.7236	0.168
LOC_Os01g56880	1.26989	2.10699e-07	Down	17.6277	5.9439
LOC_Os01g56940	3.4923	0.00184708	Down	1.80982	0.124716
LOC_Os01g56980	1.34308	0.000340783	Down	2.22467	0.72583
LOC_Os01g57004	6.82829	2.63086e-06	Down	0.919039	0
LOC_Os01g57370	1.91954	0.000608652	Down	1.83026	0.381436
LOC_Os01g57410	2.43506	4.3263e-05	Down	3.79613	0.555876
LOC_Os01g57440	-1.16139	0.0021386	Up	2.60675	4.68377
LOC_Os01g57580	1.92407	0.00234028	Down	0.214076	0.0460691
LOC_Os01g57650	1.88678	0.00347993	Down	0.597988	0.133149
LOC_Os01g57730	-1.23842	0.000886665	Up	1.12925	2.12463
LOC_Os01g58080	1.467	2.6619e-05	Down	5.72702	1.67892
LOC_Os01g58100	-6.20462	1.56414e-05	Up	0.0246316	1.64563
LOC_Os01g58300	-1.56924	3.80198e-07	Up	1.11205	2.60457
LOC_Os01g58310	-1.10191	0.00227509	Up	126.928	210.445
LOC_Os01g58470	3.6023	1.10267e-08	Down	3.16745	0.209571
LOC_Os01g58630	3.69653	1.46726e-05	Down	0.340592	0.0209096
LOC_Os01g58680	1.66297	1.34412e-07	Down	2.0643	0.520656
LOC_Os01g58690	1.35993	0.00248795	Down	0.191138	0.0611889
LOC_Os01g58740	-1.14143	6.08099e-09	Up	85.75	151.023
LOC_Os01g58870	-1.04326	1.34499e-05	Up	27.2098	45.0763
LOC_Os01g58890	-1.07678	2.37977e-05	Up	18.5296	31.0574
LOC_Os01g59080	1.12756	0.00341689	Down	2.65965	0.96402
LOC_Os01g59120	4.66519	7.37984e-12	Down	7.98046	0.244323
LOC_Os01g59350	3.00782	6.52442e-16	Down	2.55445	0.256032
LOC_Os01g59500	1.39495	2.5654e-05	Down	6.99275	2.14505
LOC_Os01g59510	3.72526	2.17628e-10	Down	4.34014	0.261857
LOC_Os01g59740	1.16607	0.00121225	Down	4.26875	1.53723
LOC_Os01g59760	2.12019	0.002714	Down	4.30073	0.819719
LOC_Os01g59860	2.59721	8.7519e-12	Down	0.975065	0.131347
LOC_Os01g59870	-1.27526	3.13142e-05	Up	15.9612	30.5517
LOC_Os01g59920	3.8933	5.93682e-09	Down	0.836357	0.0455801
LOC_Os01g59980	2.02887	1.12129e-08	Down	9.63404	1.94786
LOC_Os01g60000	2.02326	0.00600062	Down	0.287465	0.0579505
LOC_Os01g60010	5.05423	0.00165683	Down	0.15837	0.00368002
LOC_Os01g60260	1.45872	4.8066e-05	Down	1.34056	0.388684
LOC_Os01g60670	2.85842	5.09385e-11	Down	12.2239	1.34972
LOC_Os01g60700	3.02814	8.21765e-14	Down	1.69089	0.172559
LOC_Os01g60740	2.9935	1.11504e-05	Down	101.135	10.1579
LOC_Os01g60770	-1.01639	5.14677e-05	Up	420.548	675.083
LOC_Os01g60780	3.58455	0.0011758	Down	0.162806	0.0112731
LOC_Os01g60940	-1.02832	0.00305077	Up	1.48596	2.42616
LOC_Os01g61110	1.72894	0.000185719	Down	2.5054	0.60187
LOC_Os01g61230	-1.59805	0.000141739	Up	1.87995	4.50722
LOC_Os01g61320	2.11292	7.13832e-05	Down	0.394537	0.0726781
LOC_Os01g61940	5.65477	2.58375e-07	Down	2.29357	0.0353443
LOC_Os01g61990	3.11672	0.000116298	Down	0.968946	0.0914789
LOC_Os01g62040	1.31999	1.36506e-05	Down	22.3632	7.25623
LOC_Os01g62110	-1.6932	3.76486e-07	Up	4.83006	12.2727
LOC_Os01g62260	3.21117	0.000450775	Down	2.85526	0.261969
LOC_Os01g62350	1.26654	0.0023153	Down	5.37195	1.79236
LOC_Os01g62790	1.61231	0.00176532	Down	9.18864	2.32306
LOC_Os01g62900	1.08274	7.08169e-05	Down	1.21818	0.464037
LOC_Os01g62910	1.25638	0.00572116	Down	0.512997	0.176909
LOC_Os01g63010	-1.86552	2.76691e-07	Up	4.53805	12.8647
LOC_Os01g63050	-1.16457	8.50287e-06	Up	154.827	273.205
LOC_Os01g63150	-1.00216	0.00328229	Up	8.95632	14.0964
LOC_Os01g63220	2.75398	1.71035e-10	Down	0.310172	0.0374335
LOC_Os01g63290	1.52369	3.0732e-08	Down	22.7196	6.4007
LOC_Os01g63310	5.98569	3.70614e-08	Down	3.62228	0.0455755
LOC_Os01g63410	1.01503	0.00497836	Down	7.10278	2.87462
LOC_Os01g63444	1.15256	0.00788761	Down	0.639165	0.236462
LOC_Os01g63580	1.91289	3.63959e-08	Down	3.42689	0.725339
LOC_Os01g63690	-1.3214	7.87133e-07	Up	2.64105	5.20983
LOC_Os01g63710	1.66863	1.39873e-05	Down	1.07171	0.275864
LOC_Os01g63780	1.19552	0.00759351	Down	4.09021	1.48015
LOC_Os01g63790	1.46426	0.000300581	Down	7.0019	2.06328
LOC_Os01g63854	-1.17283	3.32179e-07	Up	58.5709	105.26
LOC_Os01g63910	1.45484	0.00193804	Down	0.432271	0.130587
LOC_Os01g63950	2.2997	2.50566e-05	Down	1.41371	0.238487
LOC_Os01g64110	-1.31401	2.13409e-09	Up	94.4134	187.018
LOC_Os01g64120	-1.38763	1.34313e-05	Up	15.8053	33.4118
LOC_Os01g64130	-1.85771	2.10296e-07	Up	7.77274	22.4226
LOC_Os01g64170	-1.21264	8.6057e-09	Up	316.083	583.966
LOC_Os01g64290	-1.20264	0.00272125	Up	3.05914	5.51757
LOC_Os01g64360	-2.26959	1.16477e-09	Up	1.0062	3.76197
LOC_Os01g64560	1.44849	2.54065e-06	Down	11.3779	3.44635
LOC_Os01g64660	2.20201	0.00471239	Down	1.83416	0.318453
LOC_Os01g64670	2.81505	2.35605e-05	Down	0.236295	0.0276263
LOC_Os01g64720	2.17226	1.63231e-07	Down	5.48285	0.984143
LOC_Os01g64790	2.81818	2.4957e-07	Down	1.13302	0.126421
LOC_Os01g64820	3.32134	1.61904e-07	Down	0.942761	0.0736859
LOC_Os01g64900	4.14732	1.07947e-11	Down	2.14588	0.0982261
LOC_Os01g64910	5.76236	9.61492e-05	Down	0.399077	0.00539223
LOC_Os01g65000	-1.17501	0.000546804	Up	3.27591	5.84448
LOC_Os01g65100	-1.35367	1.76193e-07	Up	32.0647	65.2389
LOC_Os01g65350	1.96826	1.61048e-06	Down	1.43816	0.305319
LOC_Os01g65370	-1.47226	9.101e-12	Up	87.8858	195.37
LOC_Os01g65400	2.29113	1.67503e-05	Down	1.15809	0.196873
LOC_Os01g65440	2.36132	5.32358e-08	Down	1.20738	0.193551
LOC_Os01g65480	1.61377	0.000581836	Down	1.04993	0.284287
LOC_Os01g65510	-1.05039	0.000971124	Up	22.853	37.1254
LOC_Os01g65560	2.2022	0.000245423	Down	0.549884	0.099326
LOC_Os01g65630	1.73485	0.0102933	Down	0.12942	0.031924
LOC_Os01g65670	-1.22669	1.91874e-07	Up	14.0086	26.2108
LOC_Os01g65710	-1.69485	2.98725e-05	Up	0.407957	1.01929
LOC_Os01g65830	-1.74005	1.65514e-08	Up	47.3342	124.347
LOC_Os01g65904	2.6122	0.000128897	Down	0.141052	0.0183344
LOC_Os01g65950	-1.64416	2.14742e-05	Up	3.72484	9.12164
LOC_Os01g65992	-1.01585	0.00208392	Up	0.405801	0.646309
LOC_Os01g66150	-1.09085	0.00200577	Up	3.12521	5.2165
LOC_Os01g66230	1.56206	0.00610939	Down	0.28437	0.0766556
LOC_Os01g66290	4.7735	1.03948e-38	Down	1.2883	0.0379181
LOC_Os01g66500	1.46424	1.94935e-05	Down	1.98388	0.603751
LOC_Os01g66590	1.2334	0.00435163	Down	15.2878	5.13769
LOC_Os01g66610	-1.67545	3.42543e-09	Up	32.7597	83.5103
LOC_Os01g66620	-2.51213	0.00455545	Up	0.0328325	0.143014
LOC_Os01g66660	-1.86543	0.00184888	Up	0.20424	0.589998
LOC_Os01g66830	3.04484	0.000281626	Down	0.671186	0.0674106
LOC_Os01g66940	2.74529	1.03271e-10	Down	6.34767	0.753456
LOC_Os01g66980	4.09787	0.00106611	Down	0.172902	0.00785451
LOC_Os01g67040	-1.01616	0.000320752	Up	1.79099	2.89869
LOC_Os01g67100	4.1484	3.04286e-14	Down	1.31068	0.0594229
LOC_Os01g67110	5.39804	0.000383933	Down	2.12095	0.0389966
LOC_Os01g67160	1.39218	0.000230696	Down	1.19341	0.372092
LOC_Os01g67310	3.68365	0.00563658	Down	0.891023	0.0569067
LOC_Os01g67390	2.39372	2.17954e-13	Down	17.9291	2.75788
LOC_Os01g67490	-1.1222	0.000405425	Up	1.14093	2.02509
LOC_Os01g67510	2.64885	9.05156e-12	Down	17.5366	2.29893
LOC_Os01g67550	2.1166	3.05407e-05	Down	0.39484	0.0758297
LOC_Os01g67560	-1.02601	0.000134941	Up	3.2286	5.16561
LOC_Os01g67570	2.8837	4.24305e-17	Down	2.36272	0.260236
LOC_Os01g67580	2.05953	3.71185e-08	Down	6.13608	1.1961
LOC_Os01g67630	2.2023	2.06386e-11	Down	8.00123	1.39254
LOC_Os01g67740	4.55371	2.42322e-11	Down	1.82919	0.0637696
LOC_Os01g67810	-1.10649	0.00547222	Up	0.258736	0.450897
LOC_Os01g68104	1.86453	0.000159149	Down	1.18343	0.265404
LOC_Os01g68130	-1.8083	0.00464186	Up	0.0691168	0.199093
LOC_Os01g68230	1.45547	0.0120837	Down	0.666605	0.204619
LOC_Os01g68269	1.80369	5.23578e-05	Down	0.840953	0.191412
LOC_Os01g68290	4.03116	7.11439e-13	Down	14.775	0.703612
LOC_Os01g68370	5.4294	0.00386283	Down	0.0951582	0
LOC_Os01g68390	1.88551	0.0108151	Down	0.391413	0.0865638
LOC_Os01g68598	5.25844	4.18202e-05	Down	1.96405	0.0415526
LOC_Os01g68650	-2.02924	2.36252e-09	Up	8.45453	27.2392
LOC_Os01g68700	-1.00194	7.8043e-05	Up	61.1655	97.8466
LOC_Os01g68790	2.47758	8.68577e-08	Down	20.7807	2.92412
LOC_Os01g68900	-1.10498	0.00304278	Up	13.453	23.5253
LOC_Os01g69970	1.12575	0.000530625	Down	0.572309	0.216587
LOC_Os01g70100	1.03726	0.00962963	Down	9.13211	3.55254
LOC_Os01g70110	-1.0048	0.0060109	Up	11.8795	18.5735
LOC_Os01g70120	-1.07974	0.0093259	Up	4.69504	8.09505
LOC_Os01g70170	1.32133	2.04751e-07	Down	2.57506	0.835702
LOC_Os01g70220	1.08428	0.00202139	Down	2.7248	1.03929
LOC_Os01g70310	-1.06776	3.02545e-05	Up	5.41039	9.06144
LOC_Os01g70560	3.75638	0.000675136	Down	0.165385	0.0101167
LOC_Os01g70580	2.50734	0.00031451	Down	0.908637	0.135011
LOC_Os01g70590	2.766	0.00109614	Down	0.991818	0.115815
LOC_Os01g70770	1.17627	0.00139665	Down	6.57495	2.30967
LOC_Os01g70920	1.59848	2.3267e-05	Down	0.903638	0.236662
LOC_Os01g71090	-1.09618	0.000624703	Up	529.361	912.856
LOC_Os01g71130	5.11082	0.00997187	Down	0.09669	0
LOC_Os01g71180	6.29959	4.54953e-05	Down	0.0826919	0
LOC_Os01g71280	-1.09456	4.50591e-06	Up	1.13466	1.941
LOC_Os01g71330	4.02393	0.00236095	Down	1.49369	0.0703063
LOC_Os01g71474	5.88374	4.89953e-05	Down	1.40155	0.0179201
LOC_Os01g71840	-3.97341	0.00315193	Up	0.00793738	0.104874
LOC_Os01g71970	-1.51736	1.67865e-06	Up	3.18728	7.2407
LOC_Os01g72009	1.07539	0.000600357	Down	32.5787	12.398
LOC_Os01g72049	2.05357	1.06506e-09	Down	2.40556	0.475611
LOC_Os01g72170	2.56678	0.00697911	Down	0.191233	0.0258802
LOC_Os01g72240	2.2151	1.3796e-15	Down	27.7909	4.88682
LOC_Os01g72250	1.38679	0.000343716	Down	5.86201	1.80259
LOC_Os01g72470	3.63439	8.68893e-09	Down	2.85251	0.185658
LOC_Os01g72700	4.71275	2.12064e-15	Down	4.70118	0.145474
LOC_Os01g72710	2.92275	0.000165962	Down	4.70698	0.516376
LOC_Os01g72780	1.647	4.35318e-06	Down	2.32139	0.596245
LOC_Os01g72800	2.61027	1.13877e-05	Down	1.74229	0.227716
LOC_Os01g72810	2.57243	3.1242e-13	Down	1.24694	0.164843
LOC_Os01g72880	1.71643	0.000118267	Down	1.90314	0.488677
LOC_Os01g72980	1.13459	0.0028739	Down	8.10265	3.07342
LOC_Os01g73110	1.3565	0.00666786	Down	4.55542	1.4011
LOC_Os01g73160	1.54701	4.14695e-05	Down	12.9889	3.63897
LOC_Os01g73450	1.3059	4.44435e-05	Down	4.37448	1.41712
LOC_Os01g73500	-1.03667	0.000159593	Up	14.9846	24.7531
LOC_Os01g73550	1.38639	0.000805672	Down	0.660214	0.207512
LOC_Os01g73580	4.55346	1.56645e-05	Down	1.03589	0.0360837
LOC_Os01g73830	5.64492	0.00148473	Down	0.397775	0
LOC_Os01g73840	1.34913	0.0109283	Down	0.470294	0.149569
LOC_Os01g73940	1.30536	8.24587e-06	Down	17.4191	5.66439
LOC_Os01g73950	1.55761	7.20255e-05	Down	1.00471	0.273538
LOC_Os01g74030	1.51802	2.48115e-07	Down	1.5958	0.458518
LOC_Os01g74120	4.4401	0.0018513	Down	1.2347	0.0442916
LOC_Os01g74146	4.26026	0.000702834	Down	2.38947	0.102566
LOC_Os01g74152	2.01702	8.17098e-06	Down	1.23306	0.246933
LOC_Os01g74170	3.5435	5.45717e-07	Down	0.164376	0.0112244
LOC_Os01g74300	2.41979	6.24545e-17	Down	75.5509	11.3096
LOC_Os01g74330	1.56998	0.00941718	Down	2.81906	0.751158
LOC_Os01g74340	4.21508	0.00483628	Down	0.542191	0.023932
LOC_Os01g74370	5.45763	0.00269212	Down	0.184098	0
LOC_Os01g74450	-1.10148	8.62026e-05	Up	9.54473	16.1402
LOC_Os01g74540	1.47061	0.000506646	Down	1.34824	0.38899
LOC_Os01g74570	-1.89688	9.96022e-08	Up	0.773812	2.31233
LOC_Os01g74580	-1.35647	2.62623e-07	Up	13.3823	27.6258
LOC_Os01g74600	4.56385	5.72275e-05	Down	1.3888	0.0476338
LOC_Os02g01140	-1.83078	0.0120537	Up	0.715358	1.9514
LOC_Os02g01180	1.01092	0.000173825	Down	11.3872	4.6325
LOC_Os02g01350	1.80474	1.15649e-06	Down	6.32497	1.49531
LOC_Os02g01440	1.55925	1.38237e-05	Down	13.5922	3.72988
LOC_Os02g01590	-1.50006	1.9675e-06	Up	3786.25	8493.98
LOC_Os02g01970	1.23989	0.00268676	Down	2.52567	0.873988
LOC_Os02g02140	2.20162	4.97048e-06	Down	5.59996	0.968803
LOC_Os02g02250	2.19251	0.000419473	Down	0.71158	0.128529
LOC_Os02g02340	-1.48739	9.50422e-05	Up	1.99222	4.38007
LOC_Os02g02390	2.57731	3.66952e-10	Down	13.6453	1.89127
LOC_Os02g02410	-1.3648	8.41684e-12	Up	124.424	259.865
LOC_Os02g02500	1.34	0.000369702	Down	5.92894	1.92866
LOC_Os02g02640	4.76576	4.41406e-05	Down	0.567157	0.0176164
LOC_Os02g02730	-1.31389	0.000611552	Up	23.4381	46.0216
LOC_Os02g02770	2.08844	0.000148853	Down	2.14582	0.404842
LOC_Os02g02830	1.36153	4.02687e-05	Down	5.28316	1.67339
LOC_Os02g02850	1.61001	1.13891e-05	Down	0.49686	0.133432
LOC_Os02g02970	2.53655	2.50399e-08	Down	4.94809	0.682226
LOC_Os02g03000	2.39744	1.60072e-12	Down	3.30672	0.508787
LOC_Os02g03050	1.21186	0.00748427	Down	1.11805	0.396874
LOC_Os02g03100	1.58254	0.000111897	Down	14.1894	3.85192
LOC_Os02g03200	-1.55318	3.97988e-05	Up	4.43285	10.4733
LOC_Os02g03310	4.31988	5.19299e-05	Down	0.351177	0.0141165
LOC_Os02g03420	-1.08521	0.0013512	Up	0.501046	0.861812
LOC_Os02g03580	1.2961	2.05822e-05	Down	1.77675	0.586979
LOC_Os02g03600	1.18094	0.00427915	Down	5.28893	1.87753
LOC_Os02g03670	5.28377	0.00459969	Down	0.0350176	0
LOC_Os02g03700	1.27745	0.000242972	Down	2.94333	1.00828
LOC_Os02g03730	2.32182	3.16092e-07	Down	10.188	1.6066
LOC_Os02g03740	2.04924	0.00134874	Down	4.86931	0.925427
LOC_Os02g03800	8.2842	3.87051e-10	Down	1.87466	0
LOC_Os02g03820	1.46514	0.00342682	Down	0.307351	0.0916178
LOC_Os02g03870	-1.7608	3.95448e-09	Up	3.94093	10.4797
LOC_Os02g03930	1.71003	0.000350525	Down	1.01784	0.255461
LOC_Os02g03960	1.02499	3.24164e-05	Down	30.3661	11.9055
LOC_Os02g04110	1.76983	0.00270068	Down	1.0507	0.252787
LOC_Os02g04160	1.55636	0.000199558	Down	0.878202	0.241825
LOC_Os02g04190	7.07811	7.3094e-08	Down	2.7588	0.0151777
LOC_Os02g04270	1.6532	1.01746e-07	Down	5.60818	1.45016
LOC_Os02g04460	1.91066	0.00127723	Down	6.23509	1.33285
LOC_Os02g04540	-1.10002	0.00403891	Up	32.1307	54.8696
LOC_Os02g04570	3.94553	0.00176567	Down	0.589354	0.0324058
LOC_Os02g04660	1.52249	6.4265e-06	Down	9.15605	2.64758
LOC_Os02g04680	2.01288	1.60426e-13	Down	5.20077	1.05144
LOC_Os02g04800	1.46585	3.48325e-05	Down	3.93994	1.13445
LOC_Os02g04810	2.13176	3.19419e-10	Down	24.6717	4.66974
LOC_Os02g04970	1.37224	5.60688e-05	Down	10.7516	3.43135
LOC_Os02g05470	3.67703	6.77322e-13	Down	11.6756	0.751214
LOC_Os02g05530	3.42453	0.00124382	Down	0.815546	0.0604739
LOC_Os02g05610	1.23154	0.00371781	Down	3.01599	1.06052
LOC_Os02g05620	2.14113	2.7647e-06	Down	2.42016	0.447335
LOC_Os02g05650	1.37816	0.00048925	Down	1.12777	0.351096
LOC_Os02g05880	1.38658	2.57474e-06	Down	21.1458	6.6228
LOC_Os02g05890	3.86571	0.000311069	Down	0.276457	0.0146981
LOC_Os02g05920	1.40808	0.000569758	Down	2.86965	0.900248
LOC_Os02g05930	1.39818	9.35267e-05	Down	2.64327	0.822041
LOC_Os02g05950	2.59974	0.00187073	Down	0.431254	0.0599425
LOC_Os02g06090	1.19865	0.007151	Down	1.07374	0.377127
LOC_Os02g06150	-2.40543	0.000261659	Up	0.0717725	0.308781
LOC_Os02g06300	3.30588	8.61358e-07	Down	4.19784	0.359867
LOC_Os02g06330	-1.15727	0.00236248	Up	4.36419	7.47928
LOC_Os02g06340	4.31539	8.18628e-09	Down	1.36596	0.0544402
LOC_Os02g06370	1.76645	6.75159e-05	Down	11.9142	2.90463
LOC_Os02g06400	1.13689	0.000170997	Down	5.59291	2.02857
LOC_Os02g06500	1.04746	0.000487536	Down	2.67604	1.06703
LOC_Os02g06560	-2.17624	4.25099e-06	Up	0.384348	1.40559
LOC_Os02g06890	-1.36777	3.6769e-07	Up	5.05479	10.2601
LOC_Os02g06950	4.11872	0.00841023	Down	1.11782	0.0522245
LOC_Os02g06960	1.54691	0.000177894	Down	3.48019	0.956381
LOC_Os02g07030	-1.38671	5.40943e-10	Up	12.8792	26.9237
LOC_Os02g07050	4.59716	0.00654964	Down	0.126503	0.00413083
LOC_Os02g07110	1.92497	0.00689235	Down	2.90215	0.576915
LOC_Os02g07190	2.47594	7.84873e-12	Down	2.66644	0.394637
LOC_Os02g07360	2.65697	0.00484224	Down	0.633276	0.0814459
LOC_Os02g07430	5.84073	5.9618e-12	Down	1.20069	0.0165235
LOC_Os02g07495	6.29256	8.03114e-05	Down	0.496403	0
LOC_Os02g07690	-1.19059	0.00250046	Up	2.54402	4.52186
LOC_Os02g07740	1.69853	0.00380502	Down	0.646644	0.164219
LOC_Os02g08018	-1.17383	3.37297e-05	Up	151.2	278.699
LOC_Os02g08110	-2.27021	2.27934e-08	Up	1.30426	4.88645
LOC_Os02g08150	-1.64416	2.03426e-11	Up	2.1704	5.46891
LOC_Os02g08200	-1.33739	0.0120822	Up	0.491084	0.998855
LOC_Os02g08230	-1.51661	8.80601e-08	Up	143.417	323.496
LOC_Os02g08364	2.21552	6.70037e-09	Down	28.6732	5.15833
LOC_Os02g08440	-1.04279	0.000372583	Up	3.91529	6.45201
LOC_Os02g08530	1.04852	0.00476386	Down	8.55056	3.38114
LOC_Os02g09250	2.88677	2.88744e-13	Down	0.765717	0.0828052
LOC_Os02g09359	-1.276	2.48482e-09	Up	89.6523	172.68
LOC_Os02g09470	1.18764	0.00383264	Down	2.19705	0.765563
LOC_Os02g09510	2.26522	0.00011627	Down	3.8842	0.624187
LOC_Os02g09610	-1.3915	0.00892531	Up	0.391863	0.806789
LOC_Os02g09930	2.45286	7.46035e-13	Down	2.5309	0.376859
LOC_Os02g09940	3.3734	0.00119821	Down	0.265875	0.0196585
LOC_Os02g10020	4.53834	0.00175067	Down	1.13704	0.0386402
LOC_Os02g10420	2.31906	0.00158183	Down	0.293413	0.0448849
LOC_Os02g10490	3.85234	0.000789463	Down	0.67115	0.0372024
LOC_Os02g10540	1.03488	0.00258492	Down	23.5704	9.09759
LOC_Os02g10630	1.25268	0.00747816	Down	0.741245	0.260303
LOC_Os02g10660	-1.13629	0.000305441	Up	1.41469	2.43705
LOC_Os02g10710	-1.84963	0.00325787	Up	1.8574	5.2579
LOC_Os02g10730	-2.13592	1.00525e-09	Up	3.08357	10.75
LOC_Os02g10810	1.64046	9.8245e-05	Down	12.7729	3.22589
LOC_Os02g10830	-3.45967	0.0030441	Up	0.0336576	0.305196
LOC_Os02g10860	-1.4353	6.17409e-05	Up	6.59217	13.8774
LOC_Os02g10920	2.31333	1.37636e-16	Down	7.02387	1.12676
LOC_Os02g10990	-1.58436	8.11974e-07	Up	3.96715	9.7303
LOC_Os02g11070	3.38456	6.29284e-05	Down	0.64556	0.048639
LOC_Os02g11640	-1.1398	0.000154474	Up	22.6478	40.0026
LOC_Os02g11790	-2.19536	0.00974379	Up	0.380815	1.39694
LOC_Os02g12280	6.36424	0.000140616	Down	0.670006	0
LOC_Os02g12939	1.89179	0.00021079	Down	1.55248	0.348012
LOC_Os02g13060	-1.03276	2.97787e-05	Up	9.264	15.1274
LOC_Os02g13310	2.60989	0.0025715	Down	0.178315	0.0243062
LOC_Os02g13330	-1.84928	1.18666e-05	Up	0.310655	0.866376
LOC_Os02g13520	3.65308	0.00425542	Down	1.25042	0.0797734
LOC_Os02g13810	1.25719	0.00146264	Down	4.12483	1.41051
LOC_Os02g13850	1.34908	6.41655e-06	Down	6.28747	2.06259
LOC_Os02g13870	1.35317	2.06796e-07	Down	3.86734	1.21899
LOC_Os02g13900	2.18947	0.00429777	Down	0.548344	0.0916545
LOC_Os02g14160	-1.79006	1.174e-08	Up	17.7575	48.4676
LOC_Os02g14170	-1.39694	2.99103e-06	Up	8.5321	17.6694
LOC_Os02g14190	4.4664	9.40702e-22	Down	1.34393	0.0491946
LOC_Os02g14840	3.45172	8.71893e-06	Down	1.31239	0.0988144
LOC_Os02g14910	-1.18915	0.00994863	Up	1.90499	3.37308
LOC_Os02g14929	1.56398	5.77875e-05	Down	2.47305	0.701628
LOC_Os02g15000	-2.12241	3.56147e-05	Up	0.55472	1.96165
LOC_Os02g15020	-5.90233	0.000211042	Up	0.0137471	0.676835
LOC_Os02g15110	-2.15686	0.00543143	Up	0.326846	1.13209
LOC_Os02g15120	-3.34585	4.60467e-11	Up	2.23142	18.0276
LOC_Os02g15230	-1.05038	2.53993e-05	Up	56.9153	93.6602
LOC_Os02g15700	-3.45708	4.21541e-06	Up	0.455795	3.72914
LOC_Os02g15730	5.97771	0.000320591	Down	1.81755	0
LOC_Os02g15750	2.25602	8.28344e-11	Down	1.54951	0.259699
LOC_Os02g15810	3.96166	1.49701e-20	Down	1.30973	0.0686562
LOC_Os02g15820	2.25882	0.00113672	Down	4.20388	0.710428
LOC_Os02g15900	1.30749	0.000154096	Down	3.84503	1.25268
LOC_Os02g16540	-1.49292	0.00489517	Up	0.24636	0.538113
LOC_Os02g16670	2.83415	9.96859e-06	Down	0.474065	0.0542492
LOC_Os02g16709	2.21231	0.00269955	Down	0.71321	0.124415
LOC_Os02g16730	3.64232	1.20202e-07	Down	0.901394	0.0559088
LOC_Os02g16860	-1.38415	0.00419613	Up	2.6812	5.66063
LOC_Os02g17240	-1.65309	0.00130119	Up	1.50751	4.09551
LOC_Os02g17330	3.86502	0.000128409	Down	1.98047	0.113266
LOC_Os02g17360	1.92764	1.57692e-05	Down	0.434234	0.0919219
LOC_Os02g17460	1.77597	0.000671442	Down	1.57934	0.373868
LOC_Os02g17970	-1.0294	7.80439e-07	Up	204.897	337.113
LOC_Os02g18064	-1.38251	0.000318374	Up	0.514176	1.0651
LOC_Os02g18410	-1.04187	0.000443781	Up	7.23432	11.6941
LOC_Os02g18430	5.47144	0.00327739	Down	0.542122	0
LOC_Os02g18450	1.35815	5.88223e-06	Down	8.34437	2.61342
LOC_Os02g18480	1.10503	0.00326363	Down	1.289	0.487365
LOC_Os02g18630	-1.3533	6.07362e-06	Up	4.3388	8.77316
LOC_Os02g18650	-3.09253	1.25782e-14	Up	0.62636	4.17438
LOC_Os02g18690	3.75036	2.25255e-26	Down	20.582	1.225
LOC_Os02g18840	1.18347	4.20783e-05	Down	32.5941	11.6172
LOC_Os02g18880	2.0957	0.000391539	Down	3.88436	0.754926
LOC_Os02g18940	1.44094	0.00128112	Down	1.11351	0.334238
LOC_Os02g19440	1.14044	0.0119493	Down	5.15651	1.89215
LOC_Os02g19470	5.3494	5.3502e-05	Down	0.267414	0.0054732
LOC_Os02g19850	3.3084	0.00382735	Down	0.467042	0.0402199
LOC_Os02g19990	1.33299	0.000429806	Down	9.64524	3.06368
LOC_Os02g20040	2.15143	0.00720242	Down	0.586386	0.102713
LOC_Os02g20360	-1.29753	1.84879e-05	Up	5.48638	10.7259
LOC_Os02g20860	1.10218	0.00887565	Down	5.82693	2.19884
LOC_Os02g20870	2.45748	0.000175288	Down	0.519719	0.0753757
LOC_Os02g21009	4.57013	1.0202e-05	Down	0.79416	0.0276483
LOC_Os02g21580	5.43298	0.00362078	Down	0.436261	0
LOC_Os02g21640	3.022	1.35825e-05	Down	1.22501	0.118739
LOC_Os02g21750	2.36074	1.65624e-08	Down	2.42083	0.382285
LOC_Os02g22020	-1.35908	0.00744881	Up	1.59278	3.32452
LOC_Os02g22160	-1.17183	4.56857e-05	Up	7.66385	13.4587
LOC_Os02g22260	1.74772	1.98364e-06	Down	2.17056	0.520999
LOC_Os02g22440	-1.79225	1.24832e-08	Up	1.6401	4.48463
LOC_Os02g22750	-1.89905	0.0066769	Up	0.100364	0.309978
LOC_Os02g22760	-2.72262	0.00134776	Up	0.0818146	0.439094
LOC_Os02g22820	-1.35324	4.74049e-06	Up	359.883	736.689
LOC_Os02g24020	1.05107	0.000331226	Down	7.76373	3.01707
LOC_Os02g24430	-1.28625	0.00223635	Up	3.08379	6.31524
LOC_Os02g24642	4.78523	0.00382881	Down	0.395211	0.0114501
LOC_Os02g25230	1.8956	2.59556e-07	Down	1.06822	0.228712
LOC_Os02g25870	1.37836	0.000243805	Down	2.95911	0.933185
LOC_Os02g26160	6.2016	9.20944e-06	Down	1.46915	0.0146824
LOC_Os02g26300	2.20236	1.75326e-06	Down	3.62178	0.638603
LOC_Os02g26320	-1.16135	0.000362861	Up	7.05795	12.7619
LOC_Os02g26700	3.54589	2.63021e-07	Down	224.022	15.5614
LOC_Os02g26960	1.80278	9.07329e-06	Down	5.34074	1.25255
LOC_Os02g27070	2.82445	0.00261484	Down	0.302611	0.0340137
LOC_Os02g27310	5.80986	0.000553161	Down	0.0963564	0
LOC_Os02g27810	2.72825	7.26838e-07	Down	2.00352	0.233732
LOC_Os02g28140	-5.59662	0.003084	Up	0	0.0487583
LOC_Os02g29380	1.51318	2.05657e-07	Down	4.59057	1.32742
LOC_Os02g29464	2.14911	2.57812e-11	Down	4.77279	0.878863
LOC_Os02g29500	-1.19467	6.93329e-05	Up	0.892206	1.67718
LOC_Os02g29510	-1.10295	0.000347182	Up	6.89897	12.1153
LOC_Os02g29980	5.21849	0.00868008	Down	0.0664867	0
LOC_Os02g30050	1.04561	0.0114053	Down	71.1289	27.0394
LOC_Os02g30300	3.11301	0.00159094	Down	0.319258	0.0303229
LOC_Os02g30380	-1.16328	0.0013145	Up	4.62102	8.08712
LOC_Os02g30410	1.4144	2.70874e-05	Down	1.03769	0.313861
LOC_Os02g30420	2.12601	0.00182247	Down	1.59034	0.283973
LOC_Os02g30480	-2.03061	0.00868332	Up	0.131193	0.436456
LOC_Os02g30490	-2.56933	3.79506e-09	Up	1.02132	4.92897
LOC_Os02g30500	-2.05252	0.00355494	Up	0.103179	0.351186
LOC_Os02g30540	-2.76423	2.0714e-08	Up	0.0534146	0.295505
LOC_Os02g30610	-1.2931	0.000198836	Up	3.68338	7.14345
LOC_Os02g30630	1.14583	0.000227782	Down	9.82257	3.60199
LOC_Os02g30650	2.74787	7.17512e-11	Down	20.748	2.51504
LOC_Os02g30780	-2.08947	0.000893976	Up	1.93578	6.51092
LOC_Os02g30790	1.76639	0.00558516	Down	0.324062	0.0800542
LOC_Os02g30800	3.24294	3.33947e-10	Down	3.27863	0.280658
LOC_Os02g31040	-1.28461	1.85449e-05	Up	2.44501	4.78205
LOC_Os02g31160	-1.01347	0.0109472	Up	1.29999	2.0796
LOC_Os02g31926	-1.02011	0.00428757	Up	1.77178	2.92188
LOC_Os02g32020	-1.01555	0.00662861	Up	1.33259	2.09902
LOC_Os02g32250	1.15927	0.000187894	Down	23.7157	8.63633
LOC_Os02g32540	3.20135	0.000621567	Down	0.889943	0.0764243
LOC_Os02g32580	-1.50626	0.00810635	Up	0.225918	0.492708
LOC_Os02g32750	-1.03761	4.04525e-06	Up	22.7062	37.4044
LOC_Os02g32814	-1.18802	0.00031376	Up	442.467	782.84
LOC_Os02g32990	-2.01669	1.40436e-07	Up	5.26847	16.5913
LOC_Os02g33060	-5.25647	0.00118849	Up	0.00380457	0.131525
LOC_Os02g33110	-1.42556	2.62901e-08	Up	54.2977	115.074
LOC_Os02g33320	1.49503	5.01117e-07	Down	2.75005	0.795644
LOC_Os02g33400	1.11717	0.000219404	Down	10.1584	3.80469
LOC_Os02g33420	4.20118	1.65458e-27	Down	5.49873	0.239953
LOC_Os02g33560	3.03002	1.42797e-13	Down	9.72376	0.955749
LOC_Os02g33610	3.38807	2.314e-17	Down	3.90953	0.300281
LOC_Os02g34190	-2.1067	1.01782e-08	Up	0.32908	1.1317
LOC_Os02g34300	5.50537	0.00243484	Down	0.167525	0
LOC_Os02g34430	2.22487	0.00146457	Down	0.547594	0.0944702
LOC_Os02g34570	1.02809	0.00133702	Down	6.8339	2.68277
LOC_Os02g34700	2.48401	0.0116009	Down	0.148496	0.0211643
LOC_Os02g34830	1.59231	0.00213984	Down	0.70903	0.19198
LOC_Os02g34860	1.73731	3.34582e-11	Down	16.1737	3.87219
LOC_Os02g35230	5.89683	0.000474123	Down	0.25275	0
LOC_Os02g35470	1.35015	2.76192e-08	Down	17.6536	5.66029
LOC_Os02g35830	-1.00698	6.96397e-05	Up	1.43486	2.32643
LOC_Os02g35900	1.99139	0.00197971	Down	0.481332	0.0982782
LOC_Os02g36210	4.32617	0.000191824	Down	0.788659	0.0332421
LOC_Os02g36330	-1.90634	0.00181744	Up	0.0698295	0.211811
LOC_Os02g36490	1.878	5.15286e-10	Down	7.13782	1.56332
LOC_Os02g36500	2.80207	0.00567851	Down	2.86362	0.335602
LOC_Os02g36510	-6.38256	0.000183104	Up	0	0.262148
LOC_Os02g36550	4.70709	0.00981233	Down	0.703828	0.018455
LOC_Os02g36600	4.36568	7.18061e-07	Down	6.57921	0.251947
LOC_Os02g36690	3.44797	0.00559188	Down	0.113543	0.00848153
LOC_Os02g36700	2.55152	1.7587e-15	Down	1.22943	0.168862
LOC_Os02g36940	1.2026	0.00738023	Down	1.75276	0.615123
LOC_Os02g37010	4.35586	1.1103e-07	Down	0.907902	0.0351698
LOC_Os02g37090	2.6719	1.49759e-06	Down	0.254484	0.0320112
LOC_Os02g37254	2.76128	6.68595e-05	Down	0.462461	0.0567365
LOC_Os02g37430	1.1424	0.00191308	Down	11.3499	4.18764
LOC_Os02g37834	4.18857	2.26578e-07	Down	0.36493	0.0159573
LOC_Os02g37870	1.3715	5.75535e-05	Down	22.5211	6.96944
LOC_Os02g37920	2.61743	2.63216e-10	Down	0.505481	0.0668543
LOC_Os02g38080	1.05129	3.30411e-05	Down	5.78153	2.26573
LOC_Os02g38120	1.57146	0.00921948	Down	0.520571	0.144583
LOC_Os02g38130	3.20065	0.0117709	Down	0.0717504	0.00641332
LOC_Os02g38170	-1.52569	0.00327751	Up	1.54488	3.49575
LOC_Os02g38190	1.18737	0.00164624	Down	21.3591	7.48108
LOC_Os02g38240	1.95733	2.13722e-05	Down	8.63604	1.7584
LOC_Os02g38680	2.04311	1.84617e-05	Down	2.0184	0.416766
LOC_Os02g38820	2.02928	7.10176e-05	Down	0.611241	0.120244
LOC_Os02g39000	-1.34425	5.5651e-05	Up	1.4236	2.86348
LOC_Os02g39080	1.79232	0.000641973	Down	0.765843	0.176287
LOC_Os02g39340	1.06991	0.0108324	Down	8.1503	3.22396
LOC_Os02g39390	3.21712	1.01409e-08	Down	9.16325	0.802514
LOC_Os02g39490	-1.24784	4.82023e-05	Up	2.35764	4.46002
LOC_Os02g39570	2.16728	1.69272e-12	Down	18.3002	3.29135
LOC_Os02g39630	1.40095	2.86294e-05	Down	14.386	4.35864
LOC_Os02g39700	1.06697	0.000279415	Down	12.67	4.99443
LOC_Os02g39730	1.92229	0.000596723	Down	0.547693	0.112804
LOC_Os02g39740	2.17949	0.000198091	Down	0.764526	0.13473
LOC_Os02g39820	1.4424	7.1036e-05	Down	19.4162	5.84204
LOC_Os02g39850	-1.2455	1.90286e-05	Up	49.1632	91.6452
LOC_Os02g40440	4.79462	7.96614e-07	Down	0.956845	0.0263776
LOC_Os02g40450	4.22961	5.51973e-05	Down	0.0827355	0.00347588
LOC_Os02g40454	3.69014	1.32876e-05	Down	0.234246	0.0154209
LOC_Os02g40460	2.53095	3.27117e-08	Down	1.02352	0.143517
LOC_Os02g40510	3.03601	7.16445e-08	Down	4.61226	0.454493
LOC_Os02g40514	1.52224	7.14785e-07	Down	3.04385	0.844537
LOC_Os02g40680	3.1491	0.000380045	Down	0.342243	0.0307715
LOC_Os02g41470	1.56892	1.54677e-06	Down	5.28474	1.46707
LOC_Os02g41840	-2.22818	3.02695e-20	Up	0.234948	0.883761
LOC_Os02g41860	-1.13056	3.6115e-07	Up	3947.1	6863.57
LOC_Os02g41904	1.27093	0.00943187	Down	2.72984	0.863917
LOC_Os02g42300	1.6648	0.00961958	Down	3.05577	0.793336
LOC_Os02g42310	-1.21177	7.26758e-06	Up	51.2751	94.3381
LOC_Os02g42374	-1.06093	0.00464954	Up	1.11625	1.82359
LOC_Os02g42380	-1.14845	0.0014438	Up	1.4866	2.60634
LOC_Os02g42406	1.99846	2.75533e-05	Down	1.29737	0.268066
LOC_Os02g42470	2.53818	0.00243541	Down	0.587533	0.0813745
LOC_Os02g42550	1.37796	0.000457033	Down	6.65543	2.09821
LOC_Os02g42560	3.42822	0.000349505	Down	0.462259	0.0351721
LOC_Os02g42810	1.49033	4.45567e-06	Down	2.23906	0.642133
LOC_Os02g42870	3.10922	8.33104e-06	Down	0.767782	0.0680541
LOC_Os02g42970	1.98316	3.95841e-10	Down	2.98749	0.610608
LOC_Os02g42990	-1.45108	0.00052321	Up	0.456478	0.976006
LOC_Os02g43040	-1.04604	0.000363674	Up	20.0669	32.7366
LOC_Os02g43150	-1.09786	0.000113654	Up	88.0106	150.475
LOC_Os02g43460	2.13718	8.6264e-06	Down	11.3976	2.09571
LOC_Os02g43600	1.81335	9.86288e-05	Down	5.42681	1.25743
LOC_Os02g43700	-1.18172	4.67446e-05	Up	243.656	438.503
LOC_Os02g43740	1.52277	1.13074e-05	Down	12.4483	3.46998
LOC_Os02g43790	-1.35464	0.0109747	Up	0.822044	1.65735
LOC_Os02g43810	1.66828	0.00937649	Down	0.562477	0.144734
LOC_Os02g44108	-1.12038	0.000377428	Up	0.768727	1.33726
LOC_Os02g44155	4.30245	0.00258225	Down	0.0868129	0.00338525
LOC_Os02g44280	-1.35063	4.70253e-06	Up	4.7424	9.60388
LOC_Os02g44380	1.70991	5.37671e-05	Down	10.7671	2.74213
LOC_Os02g44480	4.63529	0.000761695	Down	0.39023	0.0130222
LOC_Os02g44654	-1.07999	0.000198113	Up	9.82289	16.4622
LOC_Os02g44770	1.96802	0.000206528	Down	5.99427	1.23365
LOC_Os02g44810	1.36577	0.000321634	Down	6.78055	2.12899
LOC_Os02g44870	-1.4464	8.55808e-14	Up	683.223	1492.66
LOC_Os02g44890	3.46787	6.02589e-06	Down	3.42464	0.238427
LOC_Os02g44900	2.24975	3.47458e-05	Down	2.00055	0.344661
LOC_Os02g45040	3.66445	0.00539116	Down	0.282053	0.0173975
LOC_Os02g45054	2.06348	1.6702e-09	Down	1.24052	0.237271
LOC_Os02g45090	1.18854	0.00204931	Down	0.905447	0.321902
LOC_Os02g45530	-2.07047	6.74842e-14	Up	4.19017	13.9364
LOC_Os02g45590	2.23715	0.000291782	Down	0.284053	0.0467537
LOC_Os02g45600	2.43224	2.46101e-06	Down	2.39087	0.360321
LOC_Os02g45690	1.29314	0.00045784	Down	1.14997	0.382375
LOC_Os02g45920	1.1763	0.000820257	Down	1.30879	0.471923
LOC_Os02g45940	1.88628	0.00414792	Down	4.06078	0.852847
LOC_Os02g46030	1.13676	0.00706433	Down	2.47664	0.908878
LOC_Os02g46260	-1.04496	0.00024605	Up	14.8924	25.2038
LOC_Os02g46290	5.75398	0.0012331	Down	0.494262	0
LOC_Os02g46340	3.14596	0.000858003	Down	0.325484	0.0286141
LOC_Os02g46440	2.70724	0.0092461	Down	0.193003	0.0227897
LOC_Os02g46473	2.55774	6.76741e-05	Down	0.96659	0.130521
LOC_Os02g46690	-1.25711	0.00044043	Up	0.906043	1.72853
LOC_Os02g46750	2.9792	6.26932e-07	Down	0.38886	0.0394827
LOC_Os02g46830	-1.28387	0.00435576	Up	3.6266	6.75325
LOC_Os02g46850	1.05581	5.36864e-05	Down	9.75787	3.81442
LOC_Os02g46860	2.80992	1.16187e-06	Down	1.96687	0.223331
LOC_Os02g46940	2.51799	0.00559207	Down	0.575728	0.0839706
LOC_Os02g46956	2.25067	2.51904e-10	Down	3.42004	0.570213
LOC_Os02g46990	2.57195	1.06382e-09	Down	5.08017	0.694867
LOC_Os02g47010	-1.02379	4.17893e-05	Up	8.32439	13.4786
LOC_Os02g47130	2.32795	2.31209e-06	Down	0.465069	0.0730416
LOC_Os02g47150	1.29975	0.000238676	Down	37.1012	12.4253
LOC_Os02g47180	4.20214	1.3267e-14	Down	5.23809	0.225028
LOC_Os02g47605	1.14708	0.00766586	Down	3.30287	1.2667
LOC_Os02g47620	-1.07792	0.000462805	Up	0.950401	1.61504
LOC_Os02g47760	2.49756	2.22799e-09	Down	0.578794	0.084593
LOC_Os02g47770	2.82947	6.16265e-08	Down	0.741417	0.0840784
LOC_Os02g47810	5.02226	0.0036874	Down	0.271196	0.00603165
LOC_Os02g47830	1.11677	0.00256727	Down	7.15574	2.68668
LOC_Os02g47920	2.41233	0.000278654	Down	0.695592	0.105967
LOC_Os02g48100	2.92215	3.30275e-08	Down	1.23598	0.134747
LOC_Os02g48170	1.80079	2.90241e-06	Down	8.83527	2.06778
LOC_Os02g48210	5.08629	9.55592e-09	Down	2.06048	0.0499142
LOC_Os02g48220	5.39133	0.000450447	Down	0.39764	0.00707143
LOC_Os02g48390	1.8277	1.57935e-09	Down	5.08981	1.15534
LOC_Os02g48470	-1.14838	0.000141001	Up	24.3247	42.5848
LOC_Os02g48590	-1.06083	0.00338949	Up	2.1774	3.55401
LOC_Os02g48600	1.41997	0.00104745	Down	1.36758	0.412606
LOC_Os02g48710	-2.40521	0.011854	Up	0.0524488	0.220451
LOC_Os02g48770	3.57646	0.000798517	Down	0.303112	0.0197237
LOC_Os02g48830	1.131	0.000324503	Down	3.40095	1.27674
LOC_Os02g49150	1.3254	5.37883e-05	Down	0.837317	0.266394
LOC_Os02g49160	3.96939	0.00018996	Down	0.617116	0.0315318
LOC_Os02g49270	1.31634	7.14153e-05	Down	4.21401	1.40643
LOC_Os02g49326	2.80053	1.31642e-07	Down	0.844684	0.0970705
LOC_Os02g49360	1.71682	3.05395e-05	Down	1.30948	0.314988
LOC_Os02g49420	1.48792	8.60935e-05	Down	1.42321	0.41547
LOC_Os02g49520	1.07789	0.000520421	Down	2.57883	0.98252
LOC_Os02g49550	-1.22468	0.000527619	Up	6.2252	11.4755
LOC_Os02g49600	2.07837	1.0934e-06	Down	2.99615	0.586238
LOC_Os02g49620	1.34077	5.49424e-05	Down	1.33259	0.428551
LOC_Os02g49720	1.3572	5.43554e-05	Down	12.0383	3.70342
LOC_Os02g49740	6.548	1.64452e-05	Down	0.514388	0
LOC_Os02g49770	3.60383	9.81688e-26	Down	42.7012	2.82233
LOC_Os02g49820	2.66101	4.26493e-05	Down	0.548086	0.069206
LOC_Os02g49830	1.67442	0.00792725	Down	0.292375	0.0735167
LOC_Os02g49840	-1.87361	1.37672e-07	Up	1.21054	3.70764
LOC_Os02g49870	1.89058	8.29416e-06	Down	2.47851	0.528188
LOC_Os02g49880	2.22917	1.72318e-05	Down	1.15297	0.19784
LOC_Os02g49920	2.87608	1.14073e-06	Down	0.210458	0.0228809
LOC_Os02g50040	3.89102	1.88833e-08	Down	0.678948	0.0355953
LOC_Os02g50050	3.50747	0.0030186	Down	0.938551	0.0613705
LOC_Os02g50060	1.89059	0.0096238	Down	3.98365	0.822516
LOC_Os02g50200	-1.0199	0.00370926	Up	8.69932	14.0482
LOC_Os02g50280	2.88871	2.01054e-05	Down	0.209317	0.022623
LOC_Os02g50320	-1.24992	3.40077e-11	Up	161.496	309.733
LOC_Os02g50330	1.1823	0.000286064	Down	1.97808	0.718759
LOC_Os02g50372	2.86763	0.00375901	Down	2.18246	0.245671
LOC_Os02g50630	6.47501	2.88775e-05	Down	1.20679	0
LOC_Os02g50690	4.1192	5.79873e-05	Down	0.528862	0.0255825
LOC_Os02g50810	-1.02048	0.000142446	Up	119.689	191.921
LOC_Os02g50900	2.55623	8.09891e-06	Down	0.958473	0.128475
LOC_Os02g50940	-1.14038	0.00804166	Up	1.73602	3.01763
LOC_Os02g51020	3.07394	3.43037e-05	Down	1.57591	0.149436
LOC_Os02g51040	3.41205	9.87025e-05	Down	36.7389	2.80511
LOC_Os02g51280	3.21656	3.69888e-06	Down	7.08056	0.621764
LOC_Os02g51404	-1.42926	0.00323385	Up	0.494777	1.06978
LOC_Os02g51450	3.3057	6.57185e-08	Down	0.229854	0.018936
LOC_Os02g51460	1.42112	0.000100987	Down	1.38624	0.418326
LOC_Os02g51480	1.44009	0.00285854	Down	3.1925	0.927813
LOC_Os02g51570	3.9926	0.00207939	Down	1.03824	0.0493124
LOC_Os02g51640	2.43329	1.58888e-05	Down	5.5044	0.836966
LOC_Os02g51680	1.7311	6.52466e-12	Down	21.8294	5.26307
LOC_Os02g51770	1.13687	0.00080513	Down	8.72701	3.23908
LOC_Os02g51790	1.72149	5.30011e-05	Down	3.45946	0.839663
LOC_Os02g51810	2.32029	9.60326e-07	Down	0.942093	0.15526
LOC_Os02g51880	1.55254	2.43487e-06	Down	1.23543	0.341493
LOC_Os02g51910	5.76053	0.000711125	Down	0.0517297	0
LOC_Os02g51950	1.0306	0.0107162	Down	0.380983	0.149358
LOC_Os02g51970	-1.14283	0.000493626	Up	1.13742	1.97278
LOC_Os02g52040	2.82608	8.05666e-09	Down	2.29376	0.254994
LOC_Os02g52150	-2.82167	8.58013e-22	Up	57.4382	323.231
LOC_Os02g52210	-1.36767	8.81197e-06	Up	14.0903	28.9615
LOC_Os02g52360	1.72199	0.00388269	Down	0.91094	0.222749
LOC_Os02g52460	1.88835	0.00182186	Down	1.22135	0.264013
LOC_Os02g52490	-1.1551	9.56838e-05	Up	3.49326	6.11956
LOC_Os02g52560	-1.13286	3.8206e-09	Up	61.479	108.74
LOC_Os02g52620	3.38847	0.00662983	Down	1.32574	0.0941993
LOC_Os02g52770	-1.19758	0.00129579	Up	79.4421	140.021
LOC_Os02g52780	-1.11233	5.38787e-07	Up	19.2883	33.3485
LOC_Os02g52900	1.43351	0.000876734	Down	1.07693	0.327163
LOC_Os02g53120	2.94798	1.0803e-05	Down	4.61442	0.494805
LOC_Os02g53169	1.62282	0.00167747	Down	2.26814	0.571632
LOC_Os02g53280	3.01674	0.000823103	Down	0.332928	0.0328432
LOC_Os02g53384	1.53738	0.00890671	Down	0.333595	0.0926859
LOC_Os02g53520	1.20048	1.90754e-06	Down	8.2758	2.96634
LOC_Os02g53600	5.74448	0.00108334	Down	0.580356	0
LOC_Os02g53690	3.83582	3.66833e-09	Down	8.84801	0.488464
LOC_Os02g53720	1.32682	7.10452e-09	Down	5.23829	1.70375
LOC_Os02g53820	-1.64496	0.00380544	Up	0.206524	0.550701
LOC_Os02g54000	1.21674	0.00168499	Down	10.7445	3.74992
LOC_Os02g54060	5.53641	6.31795e-07	Down	2.01608	0.0354821
LOC_Os02g54110	1.47509	4.66169e-06	Down	5.34605	1.57799
LOC_Os02g54140	-1.86867	7.36492e-07	Up	1.71843	5.01743
LOC_Os02g54200	1.19316	0.00632916	Down	2.73432	0.953304
LOC_Os02g54280	6.17554	1.42324e-05	Down	0.118238	0.0012156
LOC_Os02g54490	3.58258	1.40305e-06	Down	2.59031	0.179371
LOC_Os02g54560	3.27071	1.88126e-06	Down	0.312947	0.0244731
LOC_Os02g54710	2.13842	0.00109416	Down	3.56252	0.672535
LOC_Os02g54770	1.33909	3.04788e-05	Down	24.4913	7.69259
LOC_Os02g54820	-1.12128	9.87239e-05	Up	82.6668	145.109
LOC_Os02g55020	1.60094	0.0038688	Down	0.378349	0.103868
LOC_Os02g55050	3.06877	0.00379476	Down	0.561843	0.0553642
LOC_Os02g55120	1.62222	0.000112373	Down	1.23777	0.324775
LOC_Os02g55380	-1.58947	2.72089e-11	Up	20.6974	49.6187
LOC_Os02g55410	4.14749	1.22485e-09	Down	1.56976	0.0687954
LOC_Os02g55590	1.39859	8.58414e-07	Down	3.57954	1.08434
LOC_Os02g55610	-1.55795	5.53035e-06	Up	257.834	595.576
LOC_Os02g56100	2.9124	0.000963953	Down	0.821546	0.090925
LOC_Os02g56490	3.82922	0.000232128	Down	0.523904	0.028577
LOC_Os02g56540	5.0778	1.11529e-07	Down	9.21923	0.218252
LOC_Os02g56860	-1.60252	1.90233e-09	Up	70.8121	172.048
LOC_Os02g56900	-2.10237	4.00661e-10	Up	14.5149	49.014
LOC_Os02g56920	4.72045	9.09066e-05	Down	10.1409	0.323397
LOC_Os02g56940	1.83682	0.000158553	Down	1.95995	0.452273
LOC_Os02g56950	1.43209	0.0100071	Down	0.277501	0.0844389
LOC_Os02g57010	5.64499	2.0074e-08	Down	2.00237	0.0327527
LOC_Os02g57020	4.70565	0.00259785	Down	0.236354	0.00733095
LOC_Os02g57030	2.4026	0.00542295	Down	0.861244	0.131086
LOC_Os02g57070	2.36529	0.000562464	Down	2.41346	0.369107
LOC_Os02g57080	1.47148	3.2099e-06	Down	5.08018	1.51097
LOC_Os02g57090	3.71627	7.16863e-07	Down	5.69524	0.351423
LOC_Os02g57110	2.29912	3.40934e-16	Down	10.6685	1.73496
LOC_Os02g57280	1.51532	5.38494e-06	Down	25.1913	7.04294
LOC_Os02g57290	1.30644	2.91502e-05	Down	16.95	5.53157
LOC_Os02g57460	2.31938	9.62604e-05	Down	0.371122	0.0625059
LOC_Os02g57480	-1.44348	4.17571e-06	Up	52.3144	112.507
LOC_Os02g57530	1.3932	0.00612685	Down	0.522553	0.156603
LOC_Os02g57590	1.9797	2.81955e-09	Down	1.8552	0.370585
LOC_Os02g57870	1.29963	0.00383727	Down	0.427742	0.139483
LOC_Os02g57980	2.91911	1.32567e-13	Down	33.2831	3.63783
LOC_Os02g58060	-5.11417	0.00222967	Up	0.0273464	0.778371
LOC_Os02g58120	2.92487	3.60776e-09	Down	1.22459	0.127852
LOC_Os02g58139	1.42265	0.00436559	Down	2.33559	0.700735
LOC_Os02g58150	1.6966	2.58082e-09	Down	6.35257	1.57489
LOC_Os02g58214	1.0661	0.00371349	Down	1.50786	0.587268
LOC_Os02g58220	4.52995	1.48214e-06	Down	0.120316	0.00417422
LOC_Os02g58270	-1.08001	0.00251155	Up	0.124188	0.212902
LOC_Os02g58300	2.215	0.000207338	Down	0.145884	0.0257219
LOC_Os02g58390	3.08293	1.94061e-11	Down	2.87275	0.267908
LOC_Os02g58470	4.26729	0.000237346	Down	0.262221	0.011241
LOC_Os02g58510	1.75996	0.000199694	Down	1.45979	0.350793
LOC_Os02g58620	1.67108	0.00155931	Down	5.12515	1.32258
LOC_Os02g58720	3.15191	6.08412e-06	Down	5.61531	0.489188
LOC_Os02g58740	3.4308	3.97691e-10	Down	1.15606	0.0842943
LOC_Os02g58790	2.49001	0.00039156	Down	0.308295	0.0429327
LOC_Os03g01200	2.32255	4.75084e-10	Down	3.289	0.536572
LOC_Os03g01260	-1.8418	6.72532e-09	Up	2182.16	6119.29
LOC_Os03g01270	2.12111	0.00072981	Down	7.46946	1.39066
LOC_Os03g01290	1.79974	0.000768075	Down	0.996683	0.229372
LOC_Os03g01330	1.09607	0.00639275	Down	1.96735	0.737052
LOC_Os03g01350	5.05406	7.1395e-05	Down	1.0585	0.0257105
LOC_Os03g01530	1.05031	2.80572e-05	Down	9.40817	3.66066
LOC_Os03g01550	1.19511	0.000657546	Down	11.2265	4.02175
LOC_Os03g01580	1.16022	0.000359164	Down	1.38762	0.514869
LOC_Os03g01600	3.04302	3.78409e-07	Down	0.15771	0.0154208
LOC_Os03g01880	2.50924	7.98594e-05	Down	0.308739	0.0427017
LOC_Os03g01940	2.20417	2.35976e-08	Down	6.06146	1.07608
LOC_Os03g01980	3.07348	3.88265e-08	Down	2.31509	0.220271
LOC_Os03g01990	-1.3319	2.55261e-09	Up	3.4301	6.87569
LOC_Os03g02020	1.93665	0.000917517	Down	1.55582	0.336073
LOC_Os03g02030	1.89547	4.57882e-08	Down	7.69302	1.6547
LOC_Os03g02110	1.29666	0.00015122	Down	0.837901	0.277302
LOC_Os03g02190	-1.12774	1.2754e-05	Up	6.5989	11.3733
LOC_Os03g02200	1.61413	1.16702e-06	Down	1.47387	0.387813
LOC_Os03g02300	-2.55558	1.4258e-08	Up	2.48084	11.2755
LOC_Os03g02330	-1.2542	3.05833e-05	Up	20.4079	38.5671
LOC_Os03g02420	1.11051	0.0032814	Down	6.9273	2.60975
LOC_Os03g02430	3.39557	4.82281e-06	Down	0.123194	0.00915627
LOC_Os03g02470	-13.1747	5.34506e-28	Up	0.00967003	75.4938
LOC_Os03g02480	2.14057	1.84584e-06	Down	9.03283	1.69677
LOC_Os03g02514	-1.29402	8.75827e-07	Up	27.9532	54.5541
LOC_Os03g02640	1.45434	0.00236989	Down	5.7623	1.68292
LOC_Os03g02710	3.17331	2.33327e-10	Down	4.2432	0.386032
LOC_Os03g02820	2.90747	5.32562e-07	Down	6.06706	0.647544
LOC_Os03g02860	3.47402	1.21267e-09	Down	6.34478	0.453916
LOC_Os03g02980	1.96022	0.000123193	Down	8.05576	1.70178
LOC_Os03g03000	4.27232	1.49289e-06	Down	0.216134	0.00894944
LOC_Os03g03010	5.16788	0.00120345	Down	0.851431	0.0174072
LOC_Os03g03020	2.44941	4.3205e-06	Down	1.11915	0.1705
LOC_Os03g03320	-1.20596	0.000479935	Up	2.9474	5.55653
LOC_Os03g03470	2.87335	8.10321e-05	Down	1.15401	0.127993
LOC_Os03g03550	2.96081	0.000511886	Down	0.565521	0.0576207
LOC_Os03g03560	1.53739	8.41045e-07	Down	21.8092	6.18204
LOC_Os03g03570	2.07451	2.57955e-06	Down	7.06107	1.36024
LOC_Os03g03650	2.68083	0.00011827	Down	1.9519	0.251009
LOC_Os03g03720	1.2706	4.35292e-05	Down	105.212	35.6127
LOC_Os03g03900	2.16273	1.4056e-08	Down	1.01201	0.183615
LOC_Os03g03930	1.85686	0.000112203	Down	1.02952	0.236388
LOC_Os03g04020	-1.08415	2.39596e-05	Up	3.85847	6.47879
LOC_Os03g04220	3.58251	0.00129474	Down	1.98214	0.136127
LOC_Os03g04240	2.60566	0.000607237	Down	1.99756	0.266098
LOC_Os03g04260	1.16803	0.00177292	Down	22.4132	8.11346
LOC_Os03g04300	1.20448	0.000827526	Down	7.07856	2.48042
LOC_Os03g04470	1.17928	0.000713147	Down	4.03865	1.4351
LOC_Os03g04490	2.75138	5.34101e-09	Down	0.344607	0.0413821
LOC_Os03g04530	5.0094	0.00318027	Down	0.0729249	0.00166368
LOC_Os03g04570	1.59659	0.000754669	Down	0.692887	0.181144
LOC_Os03g04580	5.26779	0.000811677	Down	0.449912	0.00884301
LOC_Os03g04660	3.21011	1.01472e-25	Down	23.0587	1.98789
LOC_Os03g04680	-1.53164	0.000156481	Up	1.23283	2.90186
LOC_Os03g04690	2.85365	3.37096e-08	Down	15.4625	1.71014
LOC_Os03g04770	-1.03682	0.00118107	Up	26.3834	43.5949
LOC_Os03g04890	3.69162	0.00418775	Down	0.298207	0.0187392
LOC_Os03g04970	1.94943	7.74045e-12	Down	21.9021	4.56356
LOC_Os03g05040	1.26005	4.63366e-05	Down	1.23303	0.418038
LOC_Os03g05180	-1.18007	1.31435e-05	Up	4.83826	8.93807
LOC_Os03g05240	5.25331	0.00514946	Down	0.119705	0
LOC_Os03g05290	-1.58393	1.42398e-10	Up	109.403	263.368
LOC_Os03g05300	1.51277	4.28307e-05	Down	2.96176	0.828992
LOC_Os03g05334	3.72285	3.9519e-16	Down	1.13635	0.0700499
LOC_Os03g05420	1.51481	4.22825e-06	Down	23.6519	6.85363
LOC_Os03g05470	1.67303	0.00198889	Down	4.56253	1.15839
LOC_Os03g05520	3.39598	3.48225e-13	Down	1.0705	0.082433
LOC_Os03g05530	4.84319	6.56512e-12	Down	0.709366	0.02002
LOC_Os03g05540	1.63986	0.000928476	Down	3.37911	0.908668
LOC_Os03g05720	1.75409	7.24916e-09	Down	28.4811	6.91402
LOC_Os03g05750	2.85501	1.20971e-06	Down	1.5065	0.171706
LOC_Os03g05780	-1.23426	1.55826e-05	Up	7.22531	13.5716
LOC_Os03g05806	2.66451	6.03438e-08	Down	2.57398	0.326696
LOC_Os03g05870	2.16817	0.00213696	Down	1.01893	0.170982
LOC_Os03g05900	2.20595	0.00420637	Down	0.262739	0.0448465
LOC_Os03g05910	1.53965	0.00260127	Down	5.36999	1.4413
LOC_Os03g05920	1.87215	8.5733e-07	Down	20.4453	4.4849
LOC_Os03g06200	2.64956	1.80289e-11	Down	4.72856	0.596957
LOC_Os03g06630	-2.52678	2.52507e-28	Up	2.93352	13.5778
LOC_Os03g06654	2.44674	0.00339608	Down	2.66135	0.377106
LOC_Os03g06670	4.71713	6.21266e-07	Down	0.653441	0.0195582
LOC_Os03g06850	3.33219	2.73518e-11	Down	3.24714	0.257236
LOC_Os03g06920	3.04536	1.59987e-10	Down	2.04322	0.20312
LOC_Os03g06980	2.44268	2.42346e-06	Down	9.75418	1.46556
LOC_Os03g07100	4.45003	1.3419e-12	Down	2.36574	0.0852272
LOC_Os03g07120	2.64962	0.000814133	Down	0.45113	0.0572336
LOC_Os03g07170	-1.9251	5.34205e-13	Up	2.5339	7.65857
LOC_Os03g07180	-2.15966	3.31124e-09	Up	0.359483	1.29424
LOC_Os03g07200	1.26755	0.0040705	Down	7.58784	2.59731
LOC_Os03g07370	1.19554	0.00359841	Down	1.38644	0.497001
LOC_Os03g07450	-1.26271	1.18493e-09	Up	3.78965	7.37835
LOC_Os03g07810	2.1547	0.00157484	Down	0.71312	0.130462
LOC_Os03g07840	1.12207	5.23018e-05	Down	3.20104	1.18928
LOC_Os03g07890	-1.62117	2.22021e-10	Up	1.50091	3.67272
LOC_Os03g07910	2.0895	1.61005e-07	Down	2.63952	0.500453
LOC_Os03g07920	2.78045	0.000205529	Down	0.602186	0.0707728
LOC_Os03g08090	1.99052	0.00757261	Down	0.717629	0.139278
LOC_Os03g08110	-1.41813	7.62448e-07	Up	13.9255	29.391
LOC_Os03g08140	2.38047	5.37358e-08	Down	1.24875	0.199461
LOC_Os03g08250	-1.83143	2.57672e-09	Up	1.18618	3.38493
LOC_Os03g08310	1.2069	1.3094e-06	Down	11.014	3.77834
LOC_Os03g08320	1.05581	3.83879e-06	Down	71.7962	27.3293
LOC_Os03g08390	1.64498	0.000117004	Down	3.22295	0.850319
LOC_Os03g08480	1.805	3.31848e-10	Down	2.93605	0.678518
LOC_Os03g08530	2.49177	0.012007	Down	0.209986	0.0296111
LOC_Os03g08610	1.58941	1.38665e-06	Down	2.82361	0.757099
LOC_Os03g08620	4.28375	1.96075e-10	Down	1.02897	0.0427538
LOC_Os03g08790	5.61451	5.87258e-14	Down	4.28292	0.0698917
LOC_Os03g09060	2.51984	0.00130491	Down	0.09446	0.0134083
LOC_Os03g09170	-1.24536	1.56684e-08	Up	26.9987	50.9313
LOC_Os03g10010	5.46887	0.000358679	Down	0.0635957	0.00102941
LOC_Os03g10140	-1.22742	3.52977e-08	Up	20.6303	38.5338
LOC_Os03g10210	2.5987	3.59259e-08	Down	0.923316	0.123669
LOC_Os03g10240	-1.10575	2.31809e-06	Up	39.3091	67.3826
LOC_Os03g10290	-7.64474	3.53579e-09	Up	0.00706188	1.27047
LOC_Os03g10300	-1.43829	0.000985097	Up	1.06217	2.27422
LOC_Os03g10370	-1.02175	2.94804e-06	Up	14.38	23.3547
LOC_Os03g10460	2.86799	6.53369e-07	Down	2.76312	0.322099
LOC_Os03g10469	1.89738	0.000351259	Down	1.23129	0.271542
LOC_Os03g10520	3.4708	5.37029e-07	Down	3.94296	0.292074
LOC_Os03g10600	2.03573	1.22597e-06	Down	20.812	4.28027
LOC_Os03g10810	2.18935	3.46687e-07	Down	1.31739	0.225103
LOC_Os03g10880	2.13104	0.00454562	Down	4.35841	0.784216
LOC_Os03g11020	6.13334	0.000124181	Down	0.525931	0
LOC_Os03g11110	2.92766	4.99777e-11	Down	13.5368	1.44506
LOC_Os03g11120	1.37747	0.000288215	Down	0.558851	0.17889
LOC_Os03g11140	2.16047	0.000224194	Down	3.50281	0.65981
LOC_Os03g11170	3.83845	0.00342326	Down	0.662997	0.0351557
LOC_Os03g11300	2.11544	0.000569317	Down	3.22199	0.618139
LOC_Os03g11310	2.73191	3.91782e-05	Down	0.539935	0.0671222
LOC_Os03g11350	5.26064	0.00495749	Down	0.507019	0
LOC_Os03g11370	1.60244	1.58302e-06	Down	11.4286	2.97037
LOC_Os03g11380	2.8337	6.57588e-06	Down	1.32758	0.152354
LOC_Os03g11400	5.92146	5.11445e-05	Down	0.199857	0.00252002
LOC_Os03g11510	2.41724	7.25252e-06	Down	2.40138	0.358457
LOC_Os03g11540	3.1483	4.63243e-05	Down	0.274279	0.0250509
LOC_Os03g11560	1.00731	0.00416255	Down	6.21502	2.52554
LOC_Os03g11600	3.35548	1.21826e-32	Down	6.61443	0.515822
LOC_Os03g11614	1.76276	4.01678e-14	Down	27.2748	6.55183
LOC_Os03g11680	7.34569	1.87693e-07	Down	0.447682	0
LOC_Os03g11690	4.8429	0.000661771	Down	0.525674	0.0134409
LOC_Os03g11734	1.7334	5.96453e-12	Down	4.8032	1.16903
LOC_Os03g12000	2.40646	2.4984e-08	Down	6.53621	1.03511
LOC_Os03g12020	1.71739	0.00053371	Down	0.297332	0.0729673
LOC_Os03g12110	-1.41681	2.37014e-06	Up	0.33042	0.696315
LOC_Os03g12140	3.58546	6.72191e-11	Down	6.73241	0.456226
LOC_Os03g12210	-1.09025	0.00157528	Up	0.910476	1.55208
LOC_Os03g12230	-1.18981	0.00223239	Up	2.63674	4.8921
LOC_Os03g12236	1.62204	0.0051069	Down	8.92477	2.47578
LOC_Os03g12250	-1.10236	3.9043e-06	Up	35.8866	61.7525
LOC_Os03g12270	4.15809	0.00104925	Down	0.45194	0.0205132
LOC_Os03g12290	2.35567	0.0013146	Down	0.166437	0.0266076
LOC_Os03g12414	1.91278	0.00347464	Down	0.706579	0.148442
LOC_Os03g12450	1.70227	6.97737e-09	Down	3.8157	0.968067
LOC_Os03g12470	2.36195	1.31932e-05	Down	2.21383	0.343632
LOC_Os03g12660	-1.39017	0.00187434	Up	2.77813	5.8367
LOC_Os03g12810	1.54462	3.17249e-06	Down	6.50118	1.80235
LOC_Os03g12950	5.15174	0.000949103	Down	0.204844	0.00441141
LOC_Os03g13040	1.49023	0.00019934	Down	0.489727	0.142782
LOC_Os03g13130	1.51637	9.66804e-09	Down	6.36944	1.82582
LOC_Os03g13210	3.36929	1.23493e-07	Down	0.396455	0.0312791
LOC_Os03g13230	-1.2904	0.000935428	Up	0.438417	0.861308
LOC_Os03g13300	-1.68886	3.44522e-10	Up	11.876	30.5073
LOC_Os03g13450	-1.75471	3.51869e-11	Up	3.51917	9.46293
LOC_Os03g13600	1.6876	0.000776104	Down	0.782143	0.195527
LOC_Os03g13830	2.05548	0.008036	Down	0.561973	0.113508
LOC_Os03g13850	1.52052	0.0014458	Down	2.96808	0.838556
LOC_Os03g13870	-1.00974	1.23308e-07	Up	72.0501	117.365
LOC_Os03g14010	1.70299	1.27608e-07	Down	34.0962	8.47335
LOC_Os03g14210	4.51458	1.33912e-14	Down	0.792577	0.0283482
LOC_Os03g14334	2.04067	0.000373988	Down	0.73142	0.149788
LOC_Os03g14370	-1.21902	1.41535e-05	Up	48.3244	88.9104
LOC_Os03g14400	-1.66521	4.19686e-10	Up	122.246	308.825
LOC_Os03g14420	-1.62758	8.35108e-10	Up	1.81384	4.44602
LOC_Os03g14520	1.14387	0.000349434	Down	15.7607	5.70105
LOC_Os03g14570	-1.08159	0.00397996	Up	4.13588	6.84496
LOC_Os03g14580	2.20651	6.01194e-10	Down	12.7772	2.26754
LOC_Os03g14669	3.70416	8.28398e-05	Down	3.5119	0.221428
LOC_Os03g14720	-1.06499	8.02131e-05	Up	3.057	5.09354
LOC_Os03g14790	5.62799	0.000127988	Down	0.27371	0.00429855
LOC_Os03g15020	2.99527	5.35441e-36	Down	24.8896	2.51457
LOC_Os03g15050	3.38939	9.32692e-10	Down	14.6774	1.11574
LOC_Os03g15190	3.40098	1.44156e-07	Down	4.43967	0.340948
LOC_Os03g15230	2.26745	0.0010413	Down	0.653394	0.111302
LOC_Os03g15250	2.45083	0.00266541	Down	0.266721	0.040585
LOC_Os03g15320	3.95969	0.000255401	Down	0.271517	0.0135325
LOC_Os03g15810	5.69038	0.00118271	Down	0.458172	0
LOC_Os03g15870	2.29922	2.12146e-07	Down	2.78535	0.452169
LOC_Os03g16020	-1.60102	1.67256e-12	Up	19.1487	47.1054
LOC_Os03g16030	-1.41386	2.00788e-08	Up	2.31949	5.05382
LOC_Os03g16070	1.05699	4.7356e-06	Down	76.4425	30.0801
LOC_Os03g16080	1.04502	0.00732385	Down	3.30201	1.30849
LOC_Os03g16150	-1.15531	1.00657e-05	Up	21.4722	37.9575
LOC_Os03g16170	-1.45034	1.02172e-08	Up	50.2548	109.309
LOC_Os03g16430	2.34577	0.000384412	Down	2.3329	0.377503
LOC_Os03g16440	1.41226	1.74027e-07	Down	11.3796	3.51017
LOC_Os03g16470	1.85801	0.00249878	Down	0.777524	0.164626
LOC_Os03g16610	1.06533	5.185e-05	Down	13.0104	4.95781
LOC_Os03g16709	1.63887	0.00140461	Down	0.424693	0.111562
LOC_Os03g16718	2.43843	1.81525e-05	Down	2.80143	0.429006
LOC_Os03g16860	-1.18252	1.51035e-07	Up	170.468	314.139
LOC_Os03g16870	1.15479	0.00363372	Down	3.88981	1.41781
LOC_Os03g16910	-1.05365	1.04167e-05	Up	94.888	157.327
LOC_Os03g17020	-1.33252	2.24385e-08	Up	27.4188	54.9021
LOC_Os03g17100	3.48507	2.59809e-10	Down	5.88088	0.408011
LOC_Os03g17120	1.61845	0.000211478	Down	9.77089	2.58159
LOC_Os03g17140	1.83442	0.00310778	Down	2.53802	0.570657
LOC_Os03g17164	4.12732	5.72093e-06	Down	0.444662	0.0199767
LOC_Os03g17174	3.25359	0.00560593	Down	0.367137	0.0315699
LOC_Os03g17470	1.80192	3.41543e-09	Down	25.3547	5.86162
LOC_Os03g17500	1.21603	0.00270048	Down	3.36455	1.15743
LOC_Os03g17510	2.58458	0.00741368	Down	0.266742	0.0365849
LOC_Os03g17610	1.1369	0.00173719	Down	0.801409	0.297656
LOC_Os03g17810	-1.05216	0.00610702	Up	0.75238	1.24112
LOC_Os03g17850	-1.13063	0.000667975	Up	2.5595	4.47814
LOC_Os03g17910	1.3497	0.00914482	Down	1.25161	0.391782
LOC_Os03g17950	1.45547	9.61843e-06	Down	7.99667	2.38324
LOC_Os03g17960	6.04233	2.15188e-06	Down	0.796719	0.00999182
LOC_Os03g18030	-1.10108	8.92004e-06	Up	6.1825	10.6159
LOC_Os03g18070	-1.02591	1.91521e-06	Up	41.8705	69.3228
LOC_Os03g18130	1.16229	0.00017028	Down	4.116	1.51012
LOC_Os03g18190	2.7894	0.00108721	Down	0.0990077	0.0117059
LOC_Os03g18220	-1.19824	1.04196e-06	Up	140.833	259.84
LOC_Os03g18230	5.76394	0.000620604	Down	0.334285	0
LOC_Os03g18270	1.78685	1.70284e-07	Down	3.04232	0.729341
LOC_Os03g18380	1.16322	5.72754e-05	Down	2.39066	0.874335
LOC_Os03g18400	3.48526	1.37346e-07	Down	0.320509	0.0226527
LOC_Os03g18520	1.81481	0.0116953	Down	0.467561	0.109136
LOC_Os03g18680	-1.22849	6.10727e-11	Up	18.9498	35.8225
LOC_Os03g18770	-1.2449	1.90707e-07	Up	101.406	189.514
LOC_Os03g18779	-10.342	1.53727e-22	Up	0.0271508	29.3212
LOC_Os03g18790	1.43512	0.0101825	Down	1.76161	0.522336
LOC_Os03g18840	2.41693	9.42035e-10	Down	3.73006	0.573804
LOC_Os03g18870	1.37723	0.000326999	Down	6.4909	2.00214
LOC_Os03g18980	3.92125	2.68133e-06	Down	0.281355	0.0153046
LOC_Os03g19010	-1.03423	0.00280954	Up	32.9627	52.553
LOC_Os03g19070	1.97438	6.00028e-07	Down	12.5094	2.44313
LOC_Os03g19080	1.67803	0.000112724	Down	8.3382	2.13457
LOC_Os03g19260	7.60059	5.44833e-08	Down	1.7623	0
LOC_Os03g19270	-1.32948	1.06343e-05	Up	12.3968	24.7859
LOC_Os03g19280	1.03485	0.00124404	Down	10.7755	4.3231
LOC_Os03g19350	3.05946	0.000809811	Down	0.906988	0.0859326
LOC_Os03g19380	1.65261	0.00121457	Down	9.52788	2.37754
LOC_Os03g19470	3.16395	0.000150045	Down	0.20283	0.0182387
LOC_Os03g19510	1.27131	0.00153822	Down	1.17595	0.389821
LOC_Os03g19540	3.64792	5.8824e-10	Down	1.81984	0.116864
LOC_Os03g19550	3.76229	1.26208e-10	Down	0.804352	0.0475206
LOC_Os03g19570	2.56103	1.83458e-07	Down	1.66975	0.235086
LOC_Os03g19650	2.08434	5.68323e-06	Down	9.1158	1.76309
LOC_Os03g19670	7.79331	1.64944e-08	Down	0.18824	0
LOC_Os03g19820	-1.13535	0.0016968	Up	3.83339	6.52808
LOC_Os03g19920	3.42535	2.8892e-06	Down	1.95352	0.152096
LOC_Os03g19930	1.55846	7.80029e-07	Down	1.57597	0.438794
LOC_Os03g19980	3.56102	0.00275108	Down	0.393595	0.0288225
LOC_Os03g20090	-2.23175	5.99544e-12	Up	3.35674	12.8087
LOC_Os03g20100	1.03834	0.00274948	Down	3.17405	1.27095
LOC_Os03g20120	-1.52236	1.69484e-08	Up	16.2192	37.4288
LOC_Os03g20300	1.9101	1.21142e-09	Down	6.74848	1.44837
LOC_Os03g20410	-1.44263	9.13789e-06	Up	2.09627	4.64177
LOC_Os03g20450	2.42719	1.25763e-08	Down	5.90799	0.906364
LOC_Os03g20460	1.91221	0.000216614	Down	1.63506	0.356881
LOC_Os03g20700	2.76834	4.5945e-15	Down	17.4925	2.09188
LOC_Os03g20730	-2.17418	0.000226664	Up	0.295886	1.11792
LOC_Os03g20740	5.79676	0.000117795	Down	1.42287	0.0179212
LOC_Os03g20840	3.37779	0.000389811	Down	1.42628	0.113549
LOC_Os03g20870	-2.65491	1.28672e-07	Up	0.508552	2.57525
LOC_Os03g20949	-1.60144	3.64534e-07	Up	1.29584	3.14594
LOC_Os03g20970	-2.46312	0.00251033	Up	0.0242737	0.107785
LOC_Os03g21000	-1.41418	5.37302e-09	Up	24.3398	51.2802
LOC_Os03g21030	-1.25153	0.000113957	Up	1.90389	3.56534
LOC_Os03g21040	3.26349	2.87689e-18	Down	373.275	32.0193
LOC_Os03g21090	1.42261	0.00250271	Down	0.291046	0.0883434
LOC_Os03g21140	1.19675	0.00037764	Down	2.41768	0.865513
LOC_Os03g21160	3.78007	2.63889e-09	Down	1.2492	0.0759953
LOC_Os03g21230	-1.04742	0.000278767	Up	3.62672	5.87413
LOC_Os03g21240	1.11688	0.000127456	Down	31.2215	11.7243
LOC_Os03g21400	2.33945	1.25905e-05	Down	1.31658	0.208061
LOC_Os03g21460	1.5294	7.34033e-06	Down	4.49363	1.26038
LOC_Os03g21480	1.23202	0.00175804	Down	17.2789	5.79902
LOC_Os03g21510	1.19433	0.0112691	Down	1.3189	0.477187
LOC_Os03g21530	1.50004	2.78961e-07	Down	4.50054	1.31749
LOC_Os03g21540	-1.07027	0.000227409	Up	99.3967	167.847
LOC_Os03g21560	1.1587	0.00222262	Down	1.37312	0.491987
LOC_Os03g21780	2.94583	0.00550633	Down	0.153825	0.0158072
LOC_Os03g21830	1.07521	0.00254242	Down	13.2054	5.08254
LOC_Os03g21914	1.4749	0.0016129	Down	1.12324	0.33151
LOC_Os03g22040	2.31825	4.71474e-06	Down	1.91156	0.316464
LOC_Os03g22050	1.65044	0.00360344	Down	0.871296	0.226818
LOC_Os03g22320	1.13285	0.000578161	Down	3.27575	1.21796
LOC_Os03g22350	1.94111	2.06606e-07	Down	2.64716	0.559542
LOC_Os03g22470	-1.27427	5.95774e-07	Up	51.0176	98.5712
LOC_Os03g22570	1.20663	1.43617e-06	Down	9.2862	3.31894
LOC_Os03g22600	-1.30304	1.37468e-06	Up	2.1747	4.27225
LOC_Os03g22690	1.50333	1.85533e-08	Down	9.3449	2.71358
LOC_Os03g22720	-1.28256	0.000147286	Up	300.847	567.736
LOC_Os03g22730	2.30096	5.34922e-20	Down	62.5788	10.3517
LOC_Os03g22740	2.05745	1.88676e-14	Down	10.9382	2.15264
LOC_Os03g22790	-1.5407	2.34871e-05	Up	27.1351	62.403
LOC_Os03g22880	2.0368	4.08844e-14	Down	20.5645	4.07008
LOC_Os03g22960	3.19276	2.29052e-05	Down	0.626685	0.0512193
LOC_Os03g23030	1.11436	0.0060612	Down	1.61104	0.617242
LOC_Os03g23050	3.09262	0.0017714	Down	0.207506	0.0191886
LOC_Os03g24020	1.44208	0.000354527	Down	2.20106	0.651072
LOC_Os03g24040	1.74363	7.0367e-06	Down	1.68699	0.397264
LOC_Os03g24160	-1.15725	0.00179243	Up	0.43034	0.793067
LOC_Os03g24560	1.53714	0.0054601	Down	3.81213	1.00074
LOC_Os03g24590	2.04809	0.0103056	Down	0.912338	0.174498
LOC_Os03g24730	-1.84402	6.83973e-09	Up	0.330631	0.942712
LOC_Os03g24844	2.52223	5.61051e-08	Down	2.64434	0.370585
LOC_Os03g24890	1.44342	5.15842e-06	Down	1.17583	0.34731
LOC_Os03g24940	1.31129	5.19831e-05	Down	5.75082	1.88787
LOC_Os03g25050	1.32854	0.000659193	Down	2.2705	0.709843
LOC_Os03g25150	1.12629	0.0116263	Down	0.459563	0.16822
LOC_Os03g25450	2.5013	3.05206e-10	Down	19.7817	2.80545
LOC_Os03g25510	3.64936	0.00521312	Down	0.17943	0.011763
LOC_Os03g25690	-1.73504	2.06494e-06	Up	0.754858	2.01266
LOC_Os03g25869	2.59128	4.09132e-07	Down	1.96546	0.258246
LOC_Os03g25960	2.09408	2.57467e-08	Down	3.67243	0.696075
LOC_Os03g26000	1.27055	3.27901e-05	Down	4.36448	1.48001
LOC_Os03g26820	-1.15656	0.00127497	Up	270.865	473.762
LOC_Os03g26910	1.45595	6.28417e-07	Down	58.9364	17.1539
LOC_Os03g26960	1.17874	6.79701e-05	Down	13.2903	4.86896
LOC_Os03g27080	1.41012	4.12448e-05	Down	0.749018	0.233429
LOC_Os03g27110	-1.11366	0.0100367	Up	10.2731	18.8867
LOC_Os03g27210	1.76143	3.56376e-05	Down	1.17484	0.269352
LOC_Os03g27280	1.29127	6.10717e-07	Down	8.84995	2.90616
LOC_Os03g27770	2.44611	7.24256e-12	Down	5.03921	0.744771
LOC_Os03g27990	-1.14582	8.64271e-05	Up	24.1791	44.1173
LOC_Os03g28090	-1.86807	0.000184904	Up	1.97642	6.10008
LOC_Os03g28330	3.62581	7.5819e-33	Down	91.2523	6.06477
LOC_Os03g29250	2.29475	7.38239e-05	Down	1.42892	0.226406
LOC_Os03g29260	1.15327	1.47643e-05	Down	21.6573	7.87188
LOC_Os03g29410	-1.49254	5.56131e-05	Up	6.33834	14.1951
LOC_Os03g29540	-1.28738	0.00165305	Up	21.7467	42.3982
LOC_Os03g29740	2.06371	0.0072092	Down	0.856484	0.165639
LOC_Os03g29760	2.239	1.09874e-11	Down	9.94852	1.6985
LOC_Os03g29770	1.87753	1.95794e-07	Down	1.16148	0.251187
LOC_Os03g29810	1.49593	0.000571311	Down	13.3346	3.78781
LOC_Os03g29850	3.79565	3.22861e-08	Down	0.905567	0.0513054
LOC_Os03g29950	2.21761	0.00915086	Down	1.70053	0.286263
LOC_Os03g30240	-1.42145	0.000614779	Up	0.588617	1.22445
LOC_Os03g30250	-1.72073	5.24113e-12	Up	16.695	43.8303
LOC_Os03g30300	1.59536	8.41697e-09	Down	93.1957	25.3368
LOC_Os03g30840	-1.10285	0.0077955	Up	4.19449	7.01434
LOC_Os03g30890	1.80371	0.0051172	Down	0.329928	0.0785745
LOC_Os03g30950	-1.21543	6.256e-06	Up	115.695	213.882
LOC_Os03g31044	2.42183	8.22179e-07	Down	3.15373	0.478154
LOC_Os03g31150	3.61229	1.09308e-05	Down	1.93725	0.129523
LOC_Os03g31240	-1.55703	0.0018895	Up	0.889508	2.08546
LOC_Os03g31690	1.11449	0.00287362	Down	3.5576	1.30592
LOC_Os03g32170	-2.00928	0.000544973	Up	0.666065	2.07684
LOC_Os03g32302	-1.21949	0.00948272	Up	0.283695	0.535415
LOC_Os03g32314	-1.07147	8.65493e-07	Up	145.377	242.589
LOC_Os03g32490	-1.80283	1.09853e-10	Up	9.69028	26.9165
LOC_Os03g33650	-1.38773	4.37939e-08	Up	6.45944	13.6864
LOC_Os03g34040	1.98887	1.08004e-09	Down	3.78482	0.760771
LOC_Os03g35840	-3.23139	0.0012738	Up	0.0698524	0.547065
LOC_Os03g36080	-1.37124	2.61046e-06	Up	9.45647	19.2821
LOC_Os03g36439	-1.24021	7.23733e-07	Up	7.62183	14.5743
LOC_Os03g36460	-1.66316	0.000167715	Up	0.356816	0.889835
LOC_Os03g36480	-1.44189	7.72273e-07	Up	1.8701	4.1159
LOC_Os03g36490	-1.95971	1.64787e-14	Up	6.87685	21.621
LOC_Os03g36530	6.05195	0.000705847	Down	0.336809	0
LOC_Os03g36540	2.8409	4.28475e-08	Down	2.66645	0.293966
LOC_Os03g36630	5.26252	0.00113971	Down	0.0725669	0.00139779
LOC_Os03g36910	2.83257	0.00029952	Down	0.916782	0.102083
LOC_Os03g36920	2.39475	0.00367983	Down	0.667548	0.105703
LOC_Os03g37100	2.11737	0.00136009	Down	0.682713	0.12463
LOC_Os03g37140	8.58654	2.62796e-11	Down	0.671334	0
LOC_Os03g37270	2.23374	1.23245e-05	Down	5.54524	0.944639
LOC_Os03g37570	3.60997	2.73764e-05	Down	0.700255	0.0458546
LOC_Os03g37878	-1.4677	1.79587e-06	Up	1.68981	3.70862
LOC_Os03g38010	3.98279	1.26534e-05	Down	0.900199	0.0469404
LOC_Os03g38250	6.01755	2.03005e-05	Down	0.35937	0.00408531
LOC_Os03g39020	2.36383	7.21927e-09	Down	2.05972	0.328437
LOC_Os03g39230	2.57179	0.0035337	Down	0.422502	0.0589839
LOC_Os03g39610	1.40239	0.000590097	Down	10.4338	3.11178
LOC_Os03g39760	-1.29234	4.89752e-08	Up	34.8171	68.7527
LOC_Os03g39830	2.31008	0.000845497	Down	0.966332	0.164117
LOC_Os03g39910	3.24854	2.58606e-15	Down	2.55488	0.219986
LOC_Os03g39920	2.78841	2.04523e-06	Down	1.11183	0.130774
LOC_Os03g39940	2.93922	5.17537e-05	Down	1.4551	0.161371
LOC_Os03g40020	1.03536	0.000106381	Down	2.95191	1.17249
LOC_Os03g40040	-2.72785	0.00675986	Up	0.025522	0.138119
LOC_Os03g40090	-1.435	0.00152957	Up	1.26724	2.64832
LOC_Os03g40540	-1.47078	1.07858e-08	Up	11.8538	26.3264
LOC_Os03g40550	3.2199	8.56612e-08	Down	1.8078	0.149975
LOC_Os03g40600	-2.97103	0.00541698	Up	0.0120597	0.0710175
LOC_Os03g41280	6.33832	4.38738e-05	Down	0.642539	0
LOC_Os03g41330	6.20736	0.000109692	Down	1.47145	0
LOC_Os03g41510	1.55974	6.51454e-05	Down	2.26171	0.625683
LOC_Os03g42010	1.55976	7.975e-05	Down	1.85491	0.513015
LOC_Os03g42040	2.93327	0.00425991	Down	0.634959	0.0685593
LOC_Os03g42070	3.35592	6.39824e-08	Down	0.71962	0.0577341
LOC_Os03g42110	1.76058	3.66553e-06	Down	1.07628	0.257426
LOC_Os03g42240	3.33073	0.000224614	Down	1.46376	0.115915
LOC_Os03g42350	1.49163	0.00110991	Down	0.956159	0.284431
LOC_Os03g42760	1.96497	0.000469818	Down	0.285703	0.0588323
LOC_Os03g42770	2.42402	1.16733e-05	Down	0.69307	0.104715
LOC_Os03g43420	2.6093	1.85823e-06	Down	1.66776	0.226133
LOC_Os03g43430	1.83115	0.00104	Down	1.15786	0.266378
LOC_Os03g43580	5.30367	0.000288567	Down	0.32567	0.00684718
LOC_Os03g43720	-1.01983	4.22957e-06	Up	5.27006	8.63573
LOC_Os03g43810	2.94802	1.47072e-07	Down	0.6147	0.0636699
LOC_Os03g43860	1.48703	5.57194e-06	Down	14.6128	4.24745
LOC_Os03g43930	1.19976	0.000209158	Down	20.5527	7.21417
LOC_Os03g44260	-2.91507	8.30957e-12	Up	1.10555	6.61881
LOC_Os03g44270	-2.6507	0.00884992	Up	0.129877	0.669209
LOC_Os03g44420	3.18024	2.5364e-14	Down	17.4639	1.56507
LOC_Os03g44430	3.05236	0.00026667	Down	1.28423	0.121355
LOC_Os03g44530	2.18484	0.000903961	Down	0.69045	0.12536
LOC_Os03g44650	-1.57658	0.000568236	Up	0.397846	0.969715
LOC_Os03g44670	1.30892	4.22839e-05	Down	7.20296	2.37402
LOC_Os03g44750	-1.91769	0.000249014	Up	0.685021	2.10208
LOC_Os03g44890	3.95212	5.82432e-10	Down	1.83431	0.09331
LOC_Os03g45230	-1.95986	0.00392207	Up	0.0974784	0.288143
LOC_Os03g45250	-2.56802	4.01154e-22	Up	8.99714	42.3153
LOC_Os03g45320	1.09934	0.000556369	Down	5.26402	1.99824
LOC_Os03g45340	6.36514	3.30765e-05	Down	0.0152052	0
LOC_Os03g45390	-1.52059	7.26458e-10	Up	6.32394	14.5802
LOC_Os03g45400	2.70116	2.10203e-08	Down	1.24041	0.155284
LOC_Os03g45779	2.55924	0.00523899	Down	0.659733	0.092356
LOC_Os03g45870	-1.5329	3.48377e-05	Up	2.62151	5.87875
LOC_Os03g45920	-1.34373	4.54225e-10	Up	18.2561	37.0837
LOC_Os03g46090	2.14598	6.33404e-06	Down	1.09146	0.204071
LOC_Os03g46440	1.35772	5.42214e-05	Down	14.5876	4.57486
LOC_Os03g46570	-1.61168	8.88429e-07	Up	5.29545	12.796
LOC_Os03g46640	2.92461	5.6319e-05	Down	3.23559	0.344812
LOC_Os03g46660	-1.31299	1.04692e-06	Up	288.22	570.042
LOC_Os03g46910	1.90643	0.00230729	Down	1.68864	0.36463
LOC_Os03g46920	3.86748	9.6098e-07	Down	2.85026	0.165456
LOC_Os03g47120	1.71191	2.99723e-06	Down	3.55547	0.895612
LOC_Os03g47190	-1.44001	3.61429e-05	Up	0.786488	1.71032
LOC_Os03g47530	-2.06847	8.31286e-06	Up	0.257247	0.853439
LOC_Os03g47590	-1.35812	0.000541202	Up	10.2525	20.6337
LOC_Os03g47610	-2.21858	2.69973e-12	Up	1.25592	4.6717
LOC_Os03g47860	-5.15177	0.0116359	Up	0	0.362164
LOC_Os03g47940	3.34172	1.47097e-15	Down	195.803	15.6882
LOC_Os03g47980	1.68452	8.09861e-05	Down	1.39929	0.348468
LOC_Os03g48040	4.91367	0.000177297	Down	0.286548	0.00773653
LOC_Os03g48104	1.32446	3.51812e-07	Down	1.70131	0.557314
LOC_Os03g48150	-1.19915	0.00161688	Up	2.98208	5.33244
LOC_Os03g48220	4.27729	2.27749e-10	Down	4.96759	0.209576
LOC_Os03g48235	2.71858	0.00921979	Down	0.268275	0.0346643
LOC_Os03g48300	-1.15697	3.5599e-08	Up	159.662	291.597
LOC_Os03g48490	4.59422	3.54619e-05	Down	0.422399	0.0143237
LOC_Os03g48560	-1.07436	0.000319717	Up	3.62066	6.04601
LOC_Os03g48590	-1.60171	6.12255e-05	Up	1.08809	2.68446
LOC_Os03g48610	-1.41528	3.38689e-07	Up	3.81199	8.0898
LOC_Os03g48810	-1.63235	1.98569e-09	Up	16.9827	42.7793
LOC_Os03g49210	1.44802	1.22387e-08	Down	23.6657	7.13832
LOC_Os03g49220	2.00937	0.00187579	Down	0.35541	0.0708807
LOC_Os03g49350	2.3077	6.06436e-15	Down	8.30893	1.35256
LOC_Os03g49430	-2.22533	2.99269e-15	Up	1.91876	7.22976
LOC_Os03g49440	1.11019	0.0054987	Down	15.1914	5.84668
LOC_Os03g49480	-1.20013	0.00123769	Up	22.3567	41.2702
LOC_Os03g49524	-1.34618	4.93842e-07	Up	26.7101	55.5279
LOC_Os03g49560	-5.07983	0.000165216	Up	0.00637398	0.172794
LOC_Os03g49610	1.83384	4.98997e-07	Down	24.1549	5.59334
LOC_Os03g49710	2.87844	8.01461e-11	Down	2.15132	0.231317
LOC_Os03g49720	3.10336	3.50636e-06	Down	1.5316	0.144689
LOC_Os03g49750	4.28344	1.15445e-07	Down	2.16871	0.0921968
LOC_Os03g49940	-1.27875	2.6887e-08	Up	1.799	3.49389
LOC_Os03g49990	-1.32833	1.18101e-05	Up	524.343	1035.81
LOC_Os03g50130	-1.23828	1.08219e-05	Up	5.56882	10.5252
LOC_Os03g50140	4.19039	1.37448e-05	Down	0.420382	0.0187702
LOC_Os03g50180	-1.20226	0.000356446	Up	2.34445	4.42087
LOC_Os03g50270	1.18533	0.00463499	Down	0.559095	0.198149
LOC_Os03g50420	6.22913	0.000295466	Down	0.654571	0
LOC_Os03g50430	2.53297	3.589e-06	Down	0.438781	0.0607541
LOC_Os03g50490	3.50624	0.00121686	Down	2.01569	0.137014
LOC_Os03g50630	5.42007	0.00371805	Down	0.426562	0
LOC_Os03g50780	4.0014	1.34425e-10	Down	0.590855	0.0296576
LOC_Os03g51010	-1.07572	6.64723e-05	Up	21.7012	37.773
LOC_Os03g51230	3.50542	6.8988e-15	Down	17.3029	1.23561
LOC_Os03g51440	1.00419	0.00507599	Down	9.96872	3.959
LOC_Os03g51530	-3.7297	3.47561e-20	Up	0.0620977	0.662107
LOC_Os03g51550	3.11211	1.84215e-09	Down	3.02172	0.279761
LOC_Os03g51610	1.6945	5.78782e-12	Down	9.19844	2.30609
LOC_Os03g51690	2.00052	4.11783e-15	Down	11.958	2.43196
LOC_Os03g51710	1.69608	6.03055e-07	Down	11.0847	2.76529
LOC_Os03g51840	1.65886	0.00318013	Down	0.891632	0.232952
LOC_Os03g51870	1.88778	0.00385532	Down	2.54999	0.56533
LOC_Os03g51900	1.53027	5.77257e-05	Down	5.53262	1.58718
LOC_Os03g51910	3.65132	1.31293e-06	Down	5.29884	0.333192
LOC_Os03g51970	2.4457	6.49805e-13	Down	10.8765	1.62133
LOC_Os03g52239	-1.24983	1.7273e-05	Up	2.80923	5.29723
LOC_Os03g52284	1.3038	0.006441	Down	1.3705	0.456511
LOC_Os03g52320	3.82111	1.21549e-12	Down	2.80072	0.15897
LOC_Os03g52380	-1.00085	0.000591175	Up	2.30671	3.64478
LOC_Os03g52390	-1.01983	0.0045695	Up	83.399	131.495
LOC_Os03g52460	2.65126	2.83607e-10	Down	7.76816	1.00987
LOC_Os03g52500	1.34467	0.0111387	Down	0.432572	0.141307
LOC_Os03g52640	3.02008	4.06768e-11	Down	3.70296	0.369525
LOC_Os03g52650	3.55944	3.3663e-08	Down	0.562909	0.0383448
LOC_Os03g52680	-2.23599	3.73591e-08	Up	1.36237	5.09219
LOC_Os03g53000	1.60866	0.00113849	Down	0.520283	0.137552
LOC_Os03g53100	4.28603	1.52702e-15	Down	7.12437	0.290896
LOC_Os03g53150	1.78448	2.02409e-15	Down	137.995	32.6503
LOC_Os03g53170	1.21964	0.00397824	Down	7.12591	2.50104
LOC_Os03g53300	1.62552	0.000123824	Down	1.9864	0.513575
LOC_Os03g53340	-2.696	3.03524e-14	Up	0.634468	3.35136
LOC_Os03g53360	-1.87892	2.20671e-09	Up	3.92247	11.5595
LOC_Os03g53490	1.04327	0.0107202	Down	4.94395	1.9469
LOC_Os03g53520	-1.03661	6.07697e-05	Up	25.3925	41.5
LOC_Os03g53530	1.05025	0.000936689	Down	1.95661	0.759584
LOC_Os03g53670	1.84479	1.77898e-11	Down	61.5064	14.1656
LOC_Os03g53920	3.32716	2.94515e-09	Down	4.29278	0.353938
LOC_Os03g53950	2.33245	2.58504e-11	Down	2.7325	0.449788
LOC_Os03g54040	6.94081	1.44021e-06	Down	0.162198	0
LOC_Os03g54084	1.04211	0.000859539	Down	30.6445	11.9674
LOC_Os03g54170	2.36619	1.319e-06	Down	9.74688	1.57989
LOC_Os03g54910	2.89942	1.89827e-17	Down	13.6696	1.45719
LOC_Os03g54930	3.50125	1.9816e-10	Down	0.796708	0.0575565
LOC_Os03g54970	1.57107	4.11196e-05	Down	3.72281	1.0458
LOC_Os03g55070	-1.16018	4.06005e-08	Up	49.2251	89.1229
LOC_Os03g55090	2.24081	1.75365e-07	Down	2.22145	0.392877
LOC_Os03g55100	1.9575	1.69345e-10	Down	6.43739	1.34824
LOC_Os03g55200	5.40079	0.00269554	Down	0.0634663	0
LOC_Os03g55210	5.76394	0.000620604	Down	0.382433	0
LOC_Os03g55220	1.79875	1.56531e-08	Down	1.47469	0.335339
LOC_Os03g55240	1.8925	0.000355002	Down	9.07504	1.99845
LOC_Os03g55280	1.13638	0.000848626	Down	23.9731	8.86354
LOC_Os03g55310	3.67556	2.75379e-07	Down	0.692148	0.0414169
LOC_Os03g55330	1.94342	0.000361727	Down	0.975353	0.20124
LOC_Os03g55420	-1.1896	6.00353e-05	Up	14.2257	25.5511
LOC_Os03g55470	1.18627	0.00241198	Down	7.66604	2.7848
LOC_Os03g55540	-1.09641	0.000830144	Up	2.69838	4.63135
LOC_Os03g55670	1.10593	0.00346653	Down	0.53725	0.205457
LOC_Os03g55830	-1.34124	3.61901e-09	Up	16.2519	33.0103
LOC_Os03g55840	-1.25786	6.17611e-07	Up	8.10603	15.5835
LOC_Os03g55850	-1.36452	9.3764e-10	Up	56.191	115.564
LOC_Os03g55920	1.33717	0.000641752	Down	2.28079	0.725971
LOC_Os03g56060	1.29555	1.41306e-05	Down	10.8794	3.60182
LOC_Os03g56070	6.62831	9.00426e-07	Down	4.64114	0.0357814
LOC_Os03g56390	1.78688	1.9391e-06	Down	4.90942	1.16411
LOC_Os03g56400	1.34727	0.00899817	Down	3.77201	1.19201
LOC_Os03g56470	1.80614	0.000606513	Down	0.905966	0.201275
LOC_Os03g56590	3.89161	1.06851e-08	Down	1.01634	0.0547359
LOC_Os03g56670	1.48688	0.000233304	Down	1.81708	0.527198
LOC_Os03g56782	3.99719	2.53891e-07	Down	2.75734	0.136521
LOC_Os03g56800	1.23415	1.11823e-05	Down	1.62878	0.562404
LOC_Os03g56840	4.86988	0.000231354	Down	0.225303	0.00613016
LOC_Os03g56950	2.05098	0.00938393	Down	0.327211	0.0646006
LOC_Os03g56960	1.57474	0.0103693	Down	0.0911746	0.0254569
LOC_Os03g56974	6.22908	0.000195003	Down	0.421844	0
LOC_Os03g57080	1.37695	0.00488499	Down	22.4689	6.80574
LOC_Os03g57200	3.29737	0.000628864	Down	0.456452	0.036925
LOC_Os03g57260	2.65417	0.00303981	Down	0.150364	0.0201203
LOC_Os03g57340	-1.129	1.89939e-09	Up	261.291	465.097
LOC_Os03g57840	1.60842	0.00023994	Down	3.88725	1.02223
LOC_Os03g58040	1.30714	7.24941e-07	Down	8.14721	2.65526
LOC_Os03g58300	4.25064	0.000203089	Down	0.161839	0.00680635
LOC_Os03g58380	-5.18449	0.0104259	Up	0	0.144476
LOC_Os03g58410	-1.09893	0.00502275	Up	0.771883	1.31215
LOC_Os03g58540	2.692	0.00181685	Down	3.53818	0.436478
LOC_Os03g58580	-1.29051	6.04339e-05	Up	322.865	632.897
LOC_Os03g58640	1.77033	9.3749e-08	Down	3.56631	0.866823
LOC_Os03g58650	1.77927	0.00774176	Down	4.25671	1.028
LOC_Os03g58720	1.31939	6.68943e-05	Down	3.06828	0.999312
LOC_Os03g58740	-1.18827	8.31547e-07	Up	18.2979	32.9511
LOC_Os03g58750	-1.15689	0.000246151	Up	6.59557	11.584
LOC_Os03g58890	-1.38377	4.63152e-07	Up	2.20384	4.57316
LOC_Os03g59060	-1.47424	9.64855e-12	Up	20.5953	46.2768
LOC_Os03g59070	-1.22536	4.6404e-07	Up	2.68655	5.06973
LOC_Os03g59200	-1.10142	1.47521e-07	Up	4.2391	7.25017
LOC_Os03g59264	1.79924	2.06825e-07	Down	1.00992	0.236882
LOC_Os03g59280	5.91888	0.000321282	Down	0.168073	0
LOC_Os03g59300	1.40828	0.00385195	Down	3.31186	1.00751
LOC_Os03g59430	-1.33432	2.84045e-05	Up	2.42971	4.82866
LOC_Os03g59550	2.19762	1.8998e-05	Down	7.71422	1.35397
LOC_Os03g59670	-2.01558	0.000215717	Up	0.290554	0.944621
LOC_Os03g59680	1.77582	8.19005e-09	Down	2.50058	0.590777
LOC_Os03g60100	2.97641	2.68353e-05	Down	2.49079	0.261391
LOC_Os03g60190	1.42463	0.00303509	Down	1.34776	0.410839
LOC_Os03g60200	3.9933	0.00213396	Down	0.486112	0.0252923
LOC_Os03g60260	-1.7217	1.29736e-10	Up	2.78388	7.26382
LOC_Os03g60400	1.05318	3.82253e-05	Down	8.45162	3.2665
LOC_Os03g60480	1.94203	0.000193609	Down	2.1252	0.443247
LOC_Os03g60509	1.57353	0.00110382	Down	6.13183	1.60812
LOC_Os03g60560	-1.97455	0.00327176	Up	0.101564	0.305832
LOC_Os03g60690	2.69669	0.000173193	Down	0.456558	0.0583625
LOC_Os03g60850	1.56139	3.77523e-07	Down	8.80072	2.3929
LOC_Os03g60880	5.26504	3.79787e-10	Down	1.50071	0.0312131
LOC_Os03g60910	3.13655	1.87859e-17	Down	11.1489	1.02485
LOC_Os03g60930	1.38872	0.000341312	Down	1.53512	0.476578
LOC_Os03g61030	2.04485	0.00759794	Down	0.49739	0.0963009
LOC_Os03g61120	2.11689	1.58981e-08	Down	0.444781	0.0830442
LOC_Os03g61130	-1.14143	3.48074e-06	Up	213.315	377.82
LOC_Os03g61150	-1.06372	0.00271354	Up	1.93423	3.18008
LOC_Os03g61220	2.87861	3.97581e-20	Down	2.66862	0.292483
LOC_Os03g61260	3.21891	5.38326e-10	Down	5.23571	0.458973
LOC_Os03g61530	-2.11762	0.000127522	Up	0.319134	1.15777
LOC_Os03g61560	1.57522	1.99634e-06	Down	2.85923	0.79629
LOC_Os03g61600	1.70815	2.57803e-07	Down	4.04266	1.01727
LOC_Os03g61670	-1.70275	3.14591e-07	Up	2.08046	5.68846
LOC_Os03g61790	1.12226	0.00539266	Down	2.4343	0.902656
LOC_Os03g61890	1.25638	0.000454641	Down	5.65051	1.93086
LOC_Os03g62070	-1.3357	6.6001e-06	Up	1.51132	3.04357
LOC_Os03g62090	-1.03664	3.21971e-05	Up	33.6827	55.6193
LOC_Os03g62180	-1.23215	5.42785e-05	Up	320.47	595.841
LOC_Os03g62270	2.7044	1.34379e-06	Down	2.23445	0.263224
LOC_Os03g62370	1.05839	0.00444434	Down	2.34312	0.910841
LOC_Os03g62379	1.30427	0.00516922	Down	0.996602	0.33479
LOC_Os03g62388	1.17039	0.00713308	Down	1.77539	0.655067
LOC_Os03g62400	3.46693	0.00504359	Down	0.160966	0.0122437
LOC_Os03g62490	1.1307	0.000249207	Down	2.58852	0.942058
LOC_Os03g62630	2.82207	3.62797e-07	Down	0.142204	0.0159962
LOC_Os03g62720	1.49934	0.000629662	Down	1.18958	0.343291
LOC_Os03g63260	2.10296	0.00788449	Down	0.326038	0.0608837
LOC_Os03g63280	-1.34358	6.33547e-11	Up	128.665	262.299
LOC_Os03g63300	4.012	0.00711347	Down	0.236617	0.011965
LOC_Os03g63310	1.58579	0.00563219	Down	0.945254	0.258165
LOC_Os03g63410	1.2909	2.91055e-06	Down	7.21673	2.38896
LOC_Os03g63530	1.38683	0.0102457	Down	3.5551	1.10944
LOC_Os03g63644	5.73269	0.00186371	Down	0.076082	0
LOC_Os03g63650	3.11102	4.2934e-05	Down	2.0104	0.179858
LOC_Os03g63680	1.39527	1.29915e-05	Down	6.30486	1.99752
LOC_Os03g63720	2.02316	2.837e-06	Down	7.55799	1.5253
LOC_Os03g63740	1.0766	0.00737245	Down	1.3137	0.509461
LOC_Os03g63920	1.83297	1.09305e-08	Down	4.24401	0.963711
LOC_Os03g63950	1.94903	3.9864e-09	Down	1.2802	0.269392
LOC_Os03g63970	2.02052	0.0041051	Down	4.42008	0.856527
LOC_Os03g64020	1.96234	1.09885e-05	Down	0.644454	0.135208
LOC_Os03g64160	-1.62744	0.00427933	Up	0.820094	2.08016
LOC_Os03g64200	2.57929	9.01362e-14	Down	13.9558	1.88361
LOC_Os03g64230	3.24095	1.22317e-10	Down	3.30297	0.277396
LOC_Os03g64280	-1.4319	0.00236708	Up	1.08758	2.31817
LOC_Os03g64350	2.19078	0.000125902	Down	8.66526	1.52293
LOC_Os04g01140	-1.33028	3.42443e-07	Up	8.62981	17.2809
LOC_Os04g01480	1.40328	2.11739e-05	Down	5.2527	1.62504
LOC_Os04g01520	1.07657	0.00698989	Down	2.18795	0.842558
LOC_Os04g01674	-1.32826	5.06493e-06	Up	7.71397	15.4973
LOC_Os04g01740	-2.30948	6.04415e-14	Up	1.19247	4.92092
LOC_Os04g01910	-2.98521	0.00321067	Up	0.0464242	0.30729
LOC_Os04g01990	1.52153	0.000745955	Down	4.71448	1.31791
LOC_Os04g02150	1.42069	0.000129757	Down	6.22159	1.91603
LOC_Os04g02510	-1.38893	7.02704e-06	Up	2.41008	4.96769
LOC_Os04g02640	2.99431	1.94278e-05	Down	0.422569	0.0431626
LOC_Os04g02730	1.3817	2.79716e-06	Down	7.21527	2.21823
LOC_Os04g03050	3.11332	1.15101e-10	Down	1.07866	0.100879
LOC_Os04g03980	1.89129	8.87044e-05	Down	0.590965	0.12759
LOC_Os04g05070	3.24511	1.35642e-06	Down	0.188532	0.0161356
LOC_Os04g06590	2.3809	0.00449089	Down	1.01447	0.158495
LOC_Os04g06770	1.93878	5.97699e-14	Down	28.347	6.07181
LOC_Os04g06860	-5.57811	0.000378772	Up	0.0186662	0.811825
LOC_Os04g07110	-5.64043	0.000226881	Up	0.00694555	0.312081
LOC_Os04g07830	5.98168	0.00110695	Down	0.32036	0
LOC_Os04g08080	-2.27002	1.30177e-14	Up	2.31853	8.78541
LOC_Os04g09530	1.44173	9.54677e-06	Down	11.8298	3.53797
LOC_Os04g09540	5.59468	0.00204761	Down	0.295731	0
LOC_Os04g09580	2.01706	0.00382841	Down	3.10607	0.631751
LOC_Os04g09770	-1.89755	5.53667e-07	Up	2.20046	6.58104
LOC_Os04g09780	-2.7448	1.85668e-08	Up	0.21993	1.21878
LOC_Os04g11390	4.45798	1.22695e-20	Down	3.08643	0.113649
LOC_Os04g11400	2.94997	0.000304955	Down	0.679124	0.0660309
LOC_Os04g11820	3.28162	3.32436e-07	Down	1.50523	0.12828
LOC_Os04g11830	1.26302	0.00563934	Down	1.05341	0.349239
LOC_Os04g11962	3.5752	0.00915378	Down	1.75632	0.121037
LOC_Os04g12070	-1.86102	1.38426e-06	Up	0.379706	1.10571
LOC_Os04g12460	1.58779	0.0013967	Down	0.629125	0.172019
LOC_Os04g12499	1.02627	0.0111186	Down	6.04671	2.47671
LOC_Os04g12830	-2.63234	0.00833299	Up	0.127836	0.668412
LOC_Os04g13150	1.33192	0.00413515	Down	2.83134	0.901098
LOC_Os04g13160	2.45656	0.00354531	Down	2.62236	0.394222
LOC_Os04g13170	3.05702	0.00422923	Down	0.177214	0.0163753
LOC_Os04g13210	2.00611	0.00033009	Down	0.254446	0.0526101
LOC_Os04g14140	-1.07343	0.00386737	Up	4.7435	7.71565
LOC_Os04g14410	2.19781	3.84648e-06	Down	0.433369	0.0761304
LOC_Os04g14710	-1.82433	4.33411e-18	Up	24.4835	69.0612
LOC_Os04g15840	-1.60036	2.24427e-14	Up	344.391	828.89
LOC_Os04g15880	3.31888	0.000663356	Down	0.347804	0.0287091
LOC_Os04g15920	-2.31231	4.25349e-09	Up	0.312875	1.21238
LOC_Os04g17100	-1.08161	0.000171553	Up	27.4688	45.9335
LOC_Os04g18090	1.36898	1.74234e-08	Down	25.3934	7.91357
LOC_Os04g18280	-3.27603	0.00296345	Up	0.103721	0.787108
LOC_Os04g18770	-6.12869	9.21467e-05	Up	0.0014976	0.088208
LOC_Os04g19140	5.54722	0.000210905	Down	0.42826	0.00656361
LOC_Os04g19260	-2.03312	0.000568733	Up	0.223371	0.733823
LOC_Os04g19750	-1.26177	0.00612057	Up	0.165506	0.315161
LOC_Os04g20164	1.40671	6.69724e-05	Down	30.204	9.15442
LOC_Os04g20400	3.36359	0.00279526	Down	0.216071	0.0171211
LOC_Os04g20960	1.04667	0.00737773	Down	0.615441	0.244918
LOC_Os04g21600	-1.01552	0.00387965	Up	39.2602	61.9383
LOC_Os04g22220	5.28613	6.26383e-05	Down	0.255655	0.00503398
LOC_Os04g22230	5.1145	0.00797739	Down	0.22982	0
LOC_Os04g22700	-1.08665	0.000880216	Up	0.827725	1.38307
LOC_Os04g22900	1.7879	1.36914e-06	Down	0.567515	0.134092
LOC_Os04g24510	5.88593	0.000445739	Down	0.149869	0
LOC_Os04g25410	2.03829	5.63038e-08	Down	33.9001	6.69262
LOC_Os04g25440	1.04242	0.00411692	Down	1.38769	0.536514
LOC_Os04g25960	2.92351	0.00731116	Down	0.282406	0.0295668
LOC_Os04g25990	-1.166	0.0059856	Up	0.211679	0.373986
LOC_Os04g26380	5.04926	0.00957962	Down	0.305223	0
LOC_Os04g28040	2.77988	3.36422e-12	Down	2.04756	0.24029
LOC_Os04g28420	-2.79598	1.3536e-29	Up	5.75431	32.7161
LOC_Os04g28850	-3.70732	0.000407343	Up	0.0279358	0.297223
LOC_Os04g29090	-2.36937	5.30884e-14	Up	1.07186	4.48435
LOC_Os04g29424	1.78048	9.31642e-05	Down	2.52584	0.591981
LOC_Os04g30720	5.135	5.50771e-05	Down	0.372146	0.00872062
LOC_Os04g30790	3.3441	6.19251e-07	Down	0.582916	0.0480363
LOC_Os04g31000	1.31626	3.03227e-05	Down	0.367328	0.12029
LOC_Os04g31030	1.28077	0.000446519	Down	0.714628	0.239722
LOC_Os04g31040	3.49339	0.000123497	Down	0.252494	0.0180959
LOC_Os04g31050	4.4048	2.14134e-07	Down	0.800259	0.0306593
LOC_Os04g31120	1.10041	0.00154109	Down	7.21842	2.73018
LOC_Os04g31190	1.0007	0.000404565	Down	2.42441	0.999489
LOC_Os04g31350	-1.62182	2.74722e-14	Up	4.5792	11.4399
LOC_Os04g31924	-1.069	7.47967e-05	Up	4.46554	7.55323
LOC_Os04g31960	5.40833	0.00451079	Down	0.0870357	0
LOC_Os04g32070	5.0506	0.00178602	Down	0.0738079	0.00166418
LOC_Os04g32080	-6.74443	1.02546e-05	Up	0	0.110205
LOC_Os04g32090	1.61383	0.00061512	Down	0.624574	0.166438
LOC_Os04g32310	1.50962	0.00453274	Down	1.80513	0.503352
LOC_Os04g32540	3.3104	0.000127699	Down	0.924147	0.0771113
LOC_Os04g32620	1.08449	3.96261e-05	Down	53.2095	19.8063
LOC_Os04g32920	3.09271	1.09444e-21	Down	18.5703	1.72321
LOC_Os04g33115	-2.47088	7.2487e-06	Up	0.402566	1.83167
LOC_Os04g33190	-1.08657	4.8253e-06	Up	3.63926	6.21612
LOC_Os04g33200	-1.43147	2.94525e-12	Up	81.9288	180.002
LOC_Os04g33260	-1.20188	1.57089e-05	Up	108.668	197.221
LOC_Os04g33310	1.14506	0.000675424	Down	1.22003	0.435691
LOC_Os04g33350	-1.64681	6.01189e-06	Up	4.8282	11.8002
LOC_Os04g33360	-1.0087	0.000661823	Up	9.3272	14.7141
LOC_Os04g33500	1.92313	3.79266e-11	Down	13.4888	2.92978
LOC_Os04g33510	1.9216	0.00862597	Down	0.325087	0.0689007
LOC_Os04g33520	-3.27277	0.00906104	Up	0.0203393	0.155409
LOC_Os04g33530	4.12237	0.000232532	Down	1.03074	0.0453449
LOC_Os04g33570	-3.791	2.53665e-05	Up	0.0107027	0.118409
LOC_Os04g33630	1.52914	0.0045254	Down	3.7156	1.01039
LOC_Os04g33680	4.39574	0.00338837	Down	0.785933	0.0291891
LOC_Os04g33710	-1.29193	0.00870753	Up	6.06243	12.4947
LOC_Os04g33740	-1.814	2.18733e-15	Up	60.0528	170.447
LOC_Os04g33760	2.65087	8.99451e-05	Down	0.17247	0.0221247
LOC_Os04g33870	6.17054	9.46974e-05	Down	0.233118	0
LOC_Os04g33970	2.47009	0.00356415	Down	0.20769	0.0289474
LOC_Os04g34010	3.00453	5.50135e-05	Down	0.278027	0.0273277
LOC_Os04g34080	2.67236	4.58093e-06	Down	0.666615	0.0848088
LOC_Os04g34090	6.46307	3.8142e-05	Down	0.381151	0
LOC_Os04g34140	-1.01064	0.000292437	Up	11.9804	19.3481
LOC_Os04g34170	1.43444	1.14754e-06	Down	797.313	235.157
LOC_Os04g34180	1.32927	0.000201383	Down	4.16815	1.3679
LOC_Os04g34240	3.88287	0.00182796	Down	0.175791	0.00945688
LOC_Os04g34970	-2.34662	0.00594794	Up	0.0291319	0.111181
LOC_Os04g35080	1.04152	0.000523383	Down	16.5458	6.49737
LOC_Os04g35210	1.92046	1.00141e-07	Down	2.37285	0.516573
LOC_Os04g35250	2.09126	0.00291538	Down	4.26719	0.800389
LOC_Os04g35280	-2.0717	4.02478e-10	Up	55.8664	185.638
LOC_Os04g35420	1.17593	0.00865848	Down	0.70833	0.263511
LOC_Os04g35430	2.22078	0.000307894	Down	0.102159	0.0178697
LOC_Os04g35500	1.46935	0.00370757	Down	0.829356	0.245044
LOC_Os04g35550	-1.46505	0.000449257	Up	1.136	2.43069
LOC_Os04g35570	-1.06783	7.40517e-07	Up	118.685	198.248
LOC_Os04g35650	5.45521	1.48536e-05	Down	2.12231	0.0402541
LOC_Os04g35760	3.80722	0.00176182	Down	0.366229	0.0213426
LOC_Os04g35880	1.27211	0.000720498	Down	3.58173	1.21503
LOC_Os04g36820	-2.31335	0.0048279	Up	1.35798	5.37663
LOC_Os04g36830	3.93134	1.05295e-45	Down	107.172	5.71995
LOC_Os04g36840	2.68401	0.00014299	Down	2.79134	0.351548
LOC_Os04g36890	1.61111	1.06246e-07	Down	30.5776	8.21267
LOC_Os04g37500	1.41984	0.00637019	Down	3.31311	0.997312
LOC_Os04g37670	-1.51623	5.26662e-08	Up	2.84219	6.47452
LOC_Os04g37710	-1.01443	3.37802e-05	Up	9.54657	15.5788
LOC_Os04g37740	-1.02328	0.0104353	Up	1.64123	2.68106
LOC_Os04g37750	1.54677	0.00556275	Down	1.00294	0.283637
LOC_Os04g37760	-1.0562	6.56595e-05	Up	17.2214	28.4785
LOC_Os04g37770	-2.54105	0.000710844	Up	23.0236	104.381
LOC_Os04g37820	1.6276	0.000990753	Down	2.66716	0.699409
LOC_Os04g37980	6.37096	9.58978e-05	Down	0.913316	0
LOC_Os04g37990	2.01718	0.000378981	Down	2.80135	0.540878
LOC_Os04g38310	1.24738	0.000103886	Down	5.88386	2.01925
LOC_Os04g38410	2.39952	5.24932e-08	Down	40.8531	6.0714
LOC_Os04g38530	-1.21038	5.52801e-08	Up	14.1475	26.22
LOC_Os04g38540	5.71103	1.03392e-05	Down	0.466602	0.0070415
LOC_Os04g38570	1.66223	6.09656e-06	Down	0.850084	0.218447
LOC_Os04g38620	1.412	0.00375358	Down	1.95388	0.591915
LOC_Os04g38650	6.67375	5.94334e-06	Down	0.153916	0
LOC_Os04g38680	3.61703	3.90301e-05	Down	0.346447	0.0222899
LOC_Os04g38740	2.8113	0.000621658	Down	0.412235	0.0481515
LOC_Os04g38810	4.25782	0.00290829	Down	0.14525	0.00598514
LOC_Os04g38870	-1.34142	1.9958e-09	Up	210.523	426.038
LOC_Os04g38910	-1.23709	1.19191e-06	Up	7.15782	13.3941
LOC_Os04g39010	3.67033	0.00542226	Down	0.154445	0.00930124
LOC_Os04g39060	2.38838	1.68073e-05	Down	1.29977	0.197231
LOC_Os04g39150	1.92644	2.33865e-05	Down	16.1346	3.32706
LOC_Os04g39250	5.02009	1.34432e-06	Down	1.29454	0.0320126
LOC_Os04g39280	2.20585	6.58158e-07	Down	1.56042	0.276044
LOC_Os04g39360	2.01388	0.00975486	Down	0.952973	0.175059
LOC_Os04g39420	1.91701	2.04317e-05	Down	8.21155	1.812
LOC_Os04g39600	-2.35236	2.28985e-21	Up	2.63398	10.8652
LOC_Os04g39610	-1.21987	3.61785e-08	Up	76.4792	143.567
LOC_Os04g39680	5.36133	0.0105926	Down	0.234975	0
LOC_Os04g39780	1.76161	0.0030526	Down	0.708036	0.174313
LOC_Os04g40090	1.11935	0.000215659	Down	6.21267	2.32632
LOC_Os04g40130	1.30515	0.00542387	Down	0.642986	0.208784
LOC_Os04g40150	-1.30469	2.55298e-10	Up	23.0207	45.7002
LOC_Os04g40180	1.02424	0.0051979	Down	0.212279	0.0847645
LOC_Os04g40290	6.22533	0.000105111	Down	0.325904	0
LOC_Os04g40440	3.10874	0.00199537	Down	0.238881	0.0228339
LOC_Os04g40650	1.61482	0.0103767	Down	1.06909	0.270955
LOC_Os04g40720	2.92927	2.68268e-08	Down	0.623198	0.0668438
LOC_Os04g40940	5.64361	5.94419e-08	Down	3.12071	0.049816
LOC_Os04g40970	4.76577	0.00551031	Down	1.01118	0.0277862
LOC_Os04g41110	3.36209	1.86576e-05	Down	0.890745	0.0717913
LOC_Os04g41130	3.02228	0.000707339	Down	0.137687	0.0137682
LOC_Os04g41140	2.2053	4.32846e-06	Down	4.14648	0.75663
LOC_Os04g41300	2.59089	1.14112e-06	Down	1.66358	0.224829
LOC_Os04g41350	3.48601	2.6879e-10	Down	3.12938	0.22421
LOC_Os04g41450	6.45375	2.14292e-06	Down	0.19583	0.00170613
LOC_Os04g41480	5.59822	0.00124148	Down	0.0985524	0
LOC_Os04g41490	1.90951	6.41146e-10	Down	1.65103	0.361106
LOC_Os04g41630	4.34041	0.00439175	Down	1.50698	0.0581876
LOC_Os04g41640	2.00705	0.00808309	Down	0.392591	0.079934
LOC_Os04g41710	5.34598	0.00183404	Down	0.234609	0.00441603
LOC_Os04g41759	4.8393	0.00420333	Down	0.206216	0.00494713
LOC_Os04g41800	4.04921	0.0114572	Down	0.0524316	0.00259977
LOC_Os04g41810	-1.64467	4.79073e-09	Up	1.99911	4.92674
LOC_Os04g41820	3.14973	5.92168e-08	Down	2.31119	0.213437
LOC_Os04g41870	-1.44282	1.78986e-05	Up	4.92798	10.4754
LOC_Os04g41900	4.80621	2.43772e-12	Down	1.09559	0.0304664
LOC_Os04g41970	-1.28468	5.25853e-05	Up	5.02651	9.6851
LOC_Os04g42020	-1.48549	3.84819e-08	Up	185.298	412.048
LOC_Os04g42030	1.34235	0.000303497	Down	6.77202	2.16042
LOC_Os04g42040	2.33506	0.00291694	Down	1.02604	0.162308
LOC_Os04g42120	1.68718	2.40768e-05	Down	1.72917	0.434617
LOC_Os04g42290	1.16933	0.000838615	Down	7.76228	2.76142
LOC_Os04g42310	-1.04441	0.00145114	Up	6.62119	10.804
LOC_Os04g42340	-1.02443	9.15899e-05	Up	38.0724	62.3892
LOC_Os04g42380	1.15016	0.00237118	Down	0.518806	0.188229
LOC_Os04g42480	2.21997	3.98268e-07	Down	1.95426	0.336984
LOC_Os04g42540	5.51794	0.000316981	Down	1.1501	0.0180509
LOC_Os04g42580	1.8653	4.68402e-07	Down	2.5518	0.568372
LOC_Os04g42590	2.17979	0.000231054	Down	0.486605	0.0865816
LOC_Os04g42620	1.055	5.73452e-06	Down	15.1373	5.86083
LOC_Os04g42650	2.28247	0.000998209	Down	0.155496	0.025616
LOC_Os04g42770	1.42548	0.00127863	Down	3.36915	0.999208
LOC_Os04g42784	2.6166	1.11945e-13	Down	1.30545	0.174298
LOC_Os04g42950	1.49269	0.00686157	Down	4.53909	1.28556
LOC_Os04g43020	1.08215	0.000708848	Down	1.03055	0.395091
LOC_Os04g43050	1.43555	2.84406e-06	Down	3.0394	0.933725
LOC_Os04g43164	1.62493	0.00424521	Down	1.11676	0.29299
LOC_Os04g43200	-1.34445	9.11189e-09	Up	77.9019	156.717
LOC_Os04g43230	5.20716	1.878e-08	Down	1.8093	0.0386141
LOC_Os04g43310	-1.18523	1.95067e-05	Up	10.5432	19.26
LOC_Os04g43670	2.21489	0.000378011	Down	6.14134	1.0748
LOC_Os04g43922	1.36271	0.000484903	Down	4.09487	1.27984
LOC_Os04g44150	5.62569	0.000655491	Down	0.128639	0.00209282
LOC_Os04g44320	1.14921	0.00722929	Down	0.658721	0.238735
LOC_Os04g44354	-1.79936	8.7464e-07	Up	0.244516	0.684461
LOC_Os04g44600	-1.82142	0.00526766	Up	0.673267	1.9546
LOC_Os04g44610	-1.2364	6.54597e-07	Up	71.1386	135.082
LOC_Os04g44620	-1.17691	6.38065e-05	Up	416.611	765.984
LOC_Os04g44820	-1.63042	4.77619e-14	Up	240.578	592.12
LOC_Os04g44830	-1.06865	7.92283e-05	Up	5.96796	9.9488
LOC_Os04g44900	3.24341	8.06544e-11	Down	1.24337	0.105058
LOC_Os04g44910	2.25961	1.40681e-05	Down	5.45524	0.912033
LOC_Os04g45000	4.73183	9.41761e-09	Down	2.37446	0.0693213
LOC_Os04g45010	-2.73824	0.000183895	Up	0.0398134	0.229076
LOC_Os04g45160	1.38889	0.00491058	Down	1.1052	0.34325
LOC_Os04g45270	3.30211	1.16003e-12	Down	7.87858	0.651846
LOC_Os04g45290	-1.25019	1.79722e-08	Up	233.866	448.644
LOC_Os04g45520	4.63186	3.93719e-05	Down	3.26441	0.109018
LOC_Os04g45700	4.47602	1.69743e-08	Down	0.736778	0.0262164
LOC_Os04g45900	-1.59528	1.60882e-10	Up	10.926	26.2547
LOC_Os04g45940	-1.22181	0.00104839	Up	13.8588	25.6444
LOC_Os04g46010	3.26451	0.000504588	Down	0.920377	0.0755586
LOC_Os04g46160	2.00248	0.0113266	Down	2.90482	0.594669
LOC_Os04g46310	1.24323	2.39769e-05	Down	3.25995	1.13014
LOC_Os04g46480	-1.14304	9.22125e-06	Up	0.460052	0.809363
LOC_Os04g46600	2.46381	3.39894e-05	Down	0.686756	0.0969872
LOC_Os04g46740	6.74371	5.11109e-07	Down	0.871333	0.00613883
LOC_Os04g46810	2.6713	0.00637752	Down	0.122464	0.0151274
LOC_Os04g47020	2.31394	0.00874304	Down	0.106838	0.0181544
LOC_Os04g47190	3.91395	5.06168e-09	Down	1.94439	0.103147
LOC_Os04g47220	-1.63267	3.64687e-09	Up	133.372	326.68
LOC_Os04g47250	1.43027	0.0016067	Down	1.71768	0.496526
LOC_Os04g47270	1.62519	7.0316e-06	Down	1.99421	0.524486
LOC_Os04g47420	4.78065	2.65403e-07	Down	1.00526	0.0294402
LOC_Os04g47450	-1.34329	5.71885e-06	Up	14.1973	28.1534
[truncated: 2,421 more rows]
