# Supplementary material for: Natural variation in OsMYB8 confers diurnal floret opening time divergence between indica and japonica subspecies
Source: Nat Commun. 2024 Mar 13;15:2262. doi: 10.1038/s41467-024-46579-z (PMC10937712; doi:10.1038/s41467-024-46579-z)
Supplement: Supplementary file 9 — Supplementary Data 6 [file 41467_2024_46579_MOESM9_ESM.xlsx]

## Sheet: Sheet1
Supplementary Data 6. The list of genes in cell wall modification and JA pathway.
loc_id	gene_name	GO term	TFB_FPKM	Osmyb8TF_FPKM	ZH11_FPKM	Osmyb8ZH_FPKM
LOC_Os03g08320	OsJAZ11	regulation of JA mediated signaling pathway	176.761	62.0561	71.7962	27.3293
LOC_Os03g08310	OsJAZ9	regulation of JA mediated signaling pathway	25.9679	10.8988	11.014	3.77834
LOC_Os03g46440	OsNPR3.3	regulation of JA mediated signaling pathway	5.1992	2.75653	14.5876	4.57486
LOC_Os05g50890	OsJAR1	regulation of JA mediated signaling pathway	15.1181	4.59702	15.283	5.44652
LOC_Os01g20980	OsPME2	cell wall modification, pectin catabolic process, pectinesterase activity	0.671553	0.373636	0.0276494	0.274044
LOC_Os01g53990	OsPME5	cell wall modification, pectin catabolic process, pectinesterase activity	0.083652	0.00964777	0.26642	0.0493135
LOC_Os02g18650	OsPME8	cell wall modification, pectin catabolic process, pectinesterase activity	0.222135	0.0413979	0.62636	4.17438
LOC_Os01g36620	OsPSE1	pectin catabolic process	11.2764	6.72331	7.75856	12.5429
