# Supplementary material for: Natural variation in OsMYB8 confers diurnal floret opening time divergence between indica and japonica subspecies
Source: Nat Commun. 2024 Mar 13;15:2262. doi: 10.1038/s41467-024-46579-z (PMC10937712; doi:10.1038/s41467-024-46579-z)
Supplement: Supplementary file 10 — Supplementary Data 7 [file 41467_2024_46579_MOESM10_ESM.xlsx]

## Sheet: Sheet1
Supplementary Data 7. Detailed information of the cultivated rice used for haplotype analysis of the OsMYB8 promoter.
Cultivar Name	Cultivar_ID	Subpopulation	Location	Accession Number
Heibiao	B001	Temperate Japonica	China	ERS470219
Sansuijin	B002	Temperate Japonica	China	ERS470220
Qiuguangtengxi_104_	B004	Temperate Japonica	Japan	ERS470222
Wanshi	B005	Temperate Japonica	Japan	ERS470223
Tianhandao	B007	Indica III	Vietnam	ERS470225
Baxiang_	B008	Temperate Japonica	Vietnam	ERS470226
Vietnam_Zaodao	B009	Indica I	Vietnam	ERS470227
Malaihong_	B010	Indica I	Malaysia	ERS470228
Wuziluosi_215	B014	Temperate Japonica	Soviet Union	ERS470232
Kahamu	B015	Indica I	Romania	ERS470233
Aomierte_168	B016	Temperate Japonica	Hungary	ERS470234
Aerjituo	B017	Temperate Japonica	Bulgaria	ERS470235
American_Huangkedao_	B018	Tropical Japonica	United States	ERS470236
Gaoliqiu	B023	Temperate Japonica	North Korea	ERS470240
Xianluosichi	B024	Indica I	Thailand	ERS470241
Djanda_Mandja	B025	Tropical Japonica	Indonesia	ERS470242
C_894-21	B027	Indica III	Philippines	ERS470244
Dumai	B029	Indica II	India	ERS470246
Jaibattey	B030	Indica III	India	ERS470247
Ngatsin	B031	Indica III	India	ERS470248
Rohini	B032	Indica II	India	ERS470249
BW_293-2	B033	Indica II	Sri lanka	ERS470250
Albania_Rice	B034	Temperate Japonica	Albania	ERS470251
Nanoay_P.A	B037	Tropical Japonica	Argentina	ERS470254
Nabated_A_Smar	B038	Temperate Japonica	Egypt	ERS470255
IRAT_10	B039	Indica II	Ivory Coast	ERS470256
YR_83-23-11	B043	Tropical Japonica	Australia	ERS470258
Gongchengxiang_	B045	Temperate Japonica	Japan	ERS470260
Qiutianxiaoting	B046	Temperate Japonica	Japan	ERS470261
Zhenfu_8	B047	Temperate Japonica	Japan	ERS470262
Zacaodao_13	B049	Aus	Nepal	ERS470264
80A97YR303-304-1-3	B053	Tropical Japonica	Australia	ERS470267
80050YR72136-43	B054	Tropical Japonica	Australia	ERS470268
YR196	B055	Temperate Japonica	Australia	ERS470269
Tieganwu_	B056	Temperate Japonica	China	ERS470270
Xiushui_115	B057	Temperate Japonica	China	ERS470271
Erjiunan_1	B058	Indica II	China	ERS470272
Nanjing_11	B059	Indica I	China	ERS470273
Aijiaonante	B060	Indica I	China	ERS470274
Guangluai_4	B061	Indica I	China	ERS470275
Nantehao_	B062	Indica I	China	ERS470276
Guangkexiangnuo	B066	Temperate Japonica	China	ERS470280
Funingzipigengzi	B067	Indica I	China	ERS470281
Gaoyangdiandao_dahongmang	B068	Temperate Japonica	China	ERS470282
Muxiqiu	B071	Temperate Japonica	China	ERS470285
Qiuqianbai_	B072	Indica I	China	ERS470286
Taishannuo	B074	Indica I	China	ERS470288
Yizhixiang	B077	Temperate Japonica	China	ERS470291
Esiniu_	B079	Indica I	China	ERS470292
Heidu_4	B081	Indica I	China	ERS470293
Dongtingwanxian	B083	Indica I	China	ERS470295
Zhongnong_4_	B087	Indica III	China	ERS470299
Gongju_73	B092	Indica I	China	ERS470304
Qitougu	B093	Indica I	China	ERS470305
Zinuo	B094	Indica I	China	ERS470306
Mowangguneiza	B095	Indica III	China	ERS470307
Hongkezhenuo_	B100	Temperate Japonica	China	ERS470310
Yangkenuo	B101	Temperate Japonica	China	ERS470311
Maguzi_	B102	Temperate Japonica	China	ERS470312
Laohongdao	B103	Temperate Japonica	China	ERS470313
Jiabala	B104	Indica I	India	ERS470314
Xianggu	B108	Indica I	China	ERS470318
Lengshuigu_2	B109	Temperate Japonica	China	ERS470319
Huangpinuo	B110	Temperate Japonica	China	ERS470320
Zimangfeie_	B111	Temperate Japonica	China	ERS470321
Liusha_1	B112	Indica I	China	ERS470322
Chengduai_3_	B114	Indica I	China	ERS470324
Aimakang	B115	Indica I	China	ERS470325
Lixingeng_	B117	Temperate Japonica	China	ERS470327
Guangluai_15-1	B119	Indica I	China	ERS470329
Luke_3_	B121	Indica I	China	ERS470331
Liaogeng_287	B122	Temperate Japonica	China	ERS470332
Geng_87-304	B124	Temperate Japonica	China	ERS470334
Zaoxian_240	B126	Indica I	China	ERS470336
Dangyu_5_	B127	Indica I	China	ERS470337
Wanlixian	B130	Indica I	China	ERS470340
Yuyannuo	B136	Temperate Japonica	China	ERS470346
IR_661-1	B139	Indica II	China	ERS470349
Pei_C122	B140	Indica I	China	ERS470350
76--1	B143	Temperate Japonica	China	ERS470353
JWR_221	B146	Indica II	China	ERS470356
Baikehanhe	B147	Indica I	China	ERS470357
Lengshuinuo	B148	Temperate Japonica	China	ERS470358
Haoxiang_	B149	Indica I	China	ERS470359
L_301B	B150	Indica I	China	ERS470360
Jinnante_43B	B151	Indica I	China	ERS470361
Zaoshunonghu_6	B152	Temperate Japonica	China	ERS470362
Liming_B	B154	Temperate Japonica	China	ERS470364
G_Zhenshan_97B	B156	Indica I	China	ERS470366
Taizhong_65/taizhongHR539	B158	Temperate Japonica	China	ERS470368
Shuiyuan_300Li_	B160	Temperate Japonica	China	ERS470370
Yelicanghua	B161	Temperate Japonica	China	ERS470371
Baigedao	B162	Temperate Japonica	China	ERS470372
Liushizao_	B163	Indica I	China	ERS470373
Qingke	B164	Aus	China	ERS470374
Jianghuadao_	B166	Temperate Japonica	North Korea	ERS470376
Qingjinzaosheng_	B167	Temperate Japonica	North Korea	ERS470377
Zhuyuan	B168	Temperate Japonica	Japan	ERS470378
Ailuyu	B169	Temperate Japonica	Japan	ERS470379
Hongse_90	B170	Temperate Japonica	Russia	ERS470380
Linguo	B171	Temperate Japonica	Italy	ERS470381
None	B177	Aus	None
None	B178	Temperate Japonica	None
Keluoduo_B	B179	Temperate Japonica	France	ERS470384
71011	B181	Indica I	Australia	ERS470386
Chimao	B182	Temperate Japonica	Japan	ERS470387
Qingnuo_Kyohatamochi	B183	Temperate Japonica	Japan	ERS470388
IRAT_36	B188	Tropical Japonica	Ivory Coast	ERS470392
IRAT_669	B189	Tropical Japonica	Ivory Coast	ERS470393
ITA_221	B190	Tropical Japonica	Nigeria	ERS470394
ECIA_179-S13	B194	Indica II	Cuba	ERS470398
PMS_10B	B195	Indica II	India	ERS470399
Taidongludao_	B196	Tropical Japonica	China	ERS470400
Jiefangxian_	B198	Indica I	China	ERS470402
Hongmisandan	B199	Temperate Japonica	China	ERS470403
Jinyou_1	B200	Indica II	China	ERS470404
Chengnongshuijing_	B201	Indica II	China	ERS470405
Longhuamaohu	B204	Temperate Japonica	China	ERS470408
Cunsanli	B205	Temperate Japonica	China	ERS470409
Lucaihao_	B208	Indica I	China	ERS470411
Nanxiongzaoyouzhan	B210	Indica I	China	ERS470412
Chikenuo	B212	Temperate Japonica	China	ERS470413
Liuyenian_	B213	Indica I	China	ERS470414
Xuanenchangtanqingzhan	B214	Indica II	China	ERS470415
Hongqi_5	B215	Temperate Japonica	China	ERS470416
Hanmadao4_	B216	Indica I	China	ERS470417
Honggu	B217	Indica II	China	ERS470418
Wuzidui	B218	Temperate Japonica	China	ERS470419
Fanhaopi_	B221	Indica I	China	ERS470421
Beizinuo_	B222	Indica I	China	ERS470422
Cungunuo	B223	Temperate Japonica	China	ERS470423
Younian	B224	Indica I	China	ERS470424
Guantuibaihe_1	B225	Temperate Japonica	China	ERS470425
Heimangdao	B226	Temperate Japonica	China	ERS470426
Haobayong_1	B228	Temperate Japonica	China	ERS470428
Banjiemang2	B230	Temperate Japonica	China	ERS470430
Xiangaizao_10hao	B232	Indica II	China	ERS470431
Aituogu_151	B234	Indica I	China	ERS470433
Zhonghua_8	B235	Temperate Japonica	China	ERS470434
Jindao_1	B236	Temperate Japonica	China	ERS470435
Zhendao_232	B239	Indica I	China	ERS470437
Zhengdao_5	B240	Temperate Japonica	China	ERS470438
Gui_630	B242	Indica II	China	ERS470440
Huhui_91269	B243	Aus	China	ERS470441
Xiangdao_	B244	Indica I	China	ERS470442
Laozaogu	B246	Indica III	China	ERS470444
Zhuzhen_B	B248	Indica I	China	ERS470446
Chaoyangyihao_B	B249	Indica I	China	ERS470447
Annongwangeng_B	B250	Temperate Japonica	China	ERS470448
None	B257	Temperate Japonica	None
Xingguo	B258	Temperate Japonica	China	ERS470453
Leihuozhan_	B259	Indica I	China	ERS470454
Mamagu_	B260	Indica I	China	ERS470455
Meihuanuo	B261	Indica I	China	ERS470456
Weiguo_	B263	Temperate Japonica	China	ERS470457
Sanbaili	B264	Indica I	China	ERS470458
Nangaogu	B268	Indica I	China	ERS470462
Yuefu	B269	Temperate Japonica	China	ERS470463
Gang_46B	CX10	Indica I	China	ERS470464
Palung_2	CX100	Indica II	Nepal	ERS470465
Hei_Mi_Chan	CX101	Indica I	China	ERS470466
Tek_Si_Chut	CX102	Indica I	China	ERS470467
SAL_BUI_BAO	CX106	Tropical Japonica	Vietnam	ERS470470
Tun__Sart	CX107	Indica III	Vietnam	ERS470471
Giza14	CX111	Tropical Japonica	Egypt	ERS470476
Biniapan	CX113	Tropical Japonica	None	ERS470478
Guang_Lu_Ai_4	CX114	Indica I	China	ERS470479
Wudadaozhong	CX116	Temperate Japonica	North Korea	ERS470481
Huagengxian_74	CX12	Indica II	China	ERS470485
Guang122	CX121	Indica II	China	ERS470487
Tai-Zhong-Xian_10	CX122	Indica II	China	ERS470488
Yu_Qiu_Gu	CX123	Indica I	China	ERS470489
CAOZHAO-2	CX125	Indica II	China	ERS470491
IRBB60	CX126	Indica II	Philippines	ERS470492
MOLOK	CX129	Tropical Japonica	Indonesia	ERS470494
CHIPDA	CX130	Indica III	India	ERS470496
ZALE	CX131	Indica I	Myanmar	ERS470497
AP423	CX132	Tropical Japonica	India	ERS470498
Zhengshan97	CX133	Indica I	China	ERS470499
IRBB7	CX134	Indica II	Philippines	ERS470500
Qd_441	CX138	Temperate Japonica	China	ERS470501
Chennong_265	CX14	Temperate Japonica	China	ERS470503
Nipponbare	CX140	Temperate Japonica	Japan	ERS470504
Padi_Siam_Kuning	CX141	Indica III	Malaysia	ERS470505
Minghui_63	CX145	Indica II	China	ERS470509
Sri_Raja	CX148	Indica III	Malaysia	ERS470512
Y134	CX15	Indica II	China	ERS470514
Chorofa	CX150	Indica II	Philippines	ERS470515
AZUCENA	CX151	Tropical Japonica	Philippines	ERS470516
Jalmagna	CX153	Indica III	India	ERS470518
Khao_Dawk_Mali_105	CX154	Indica III	Thailand	ERS470519
Madhukar	CX155	Indica III	India	ERS470520
MR84	CX156	Indica II	Malaysia	ERS470521
Shwe_War_Tun	CX158	Indica III	Vietnam	ERS470523
Yuan__jing__7	CX16	Temperate Japonica	China	ERS470524
IR42	CX161	Indica II	Philippines	ERS470526
TN1	CX162	Indica I	China	ERS470527
None	CX163	Temperate Japonica	None
None	CX164	Temperate Japonica	None
Wuyugeng_3_	CX165	Temperate Japonica	China	ERS470528
None	CX166	Temperate Japonica	None
None	CX167	Indica II	None
None	CX168	Indica II	None
None	CX169	Indica II	None
None	CX170	Indica I	None
None	CX172	Temperate Japonica	None
None	CX173	Temperate Japonica	None
None	CX174	Temperate Japonica	None
None	CX175	Temperate Japonica	None
None	CX176	Indica II	None
None	CX177	Indica II	None
None	CX179	Temperate Japonica	None
None	CX180	Temperate Japonica	None
None	CX181	Temperate Japonica	None
None	CX183	Indica II	None
None	CX185	Indica II	None
None	CX186	Indica III	None
None	CX187	Temperate Japonica	None
None	CX188	Temperate Japonica	None
None	CX189	Indica II	None
None	CX190	Indica II	None
None	CX191	Indica II	None
None	CX192	Indica II	None
None	CX193	Indica II	None
None	CX194	Indica II	None
None	CX197	Indica II	None
None	CX198	Indica II	None
None	CX199	Indica II	None
None	CX200	Indica II	None
None	CX201	Temperate Japonica	None
None	CX203	Indica I	None
None	CX204	Temperate Japonica	None
IR2061-522-6-9	CX206	Indica II	Philippines	ERS470536
Bg90-2	CX21	Indica II	Sri Lanka	ERS470538
Qb_604	CX210	Temperate Japonica	China	ERS470539
M3122	CX211	Temperate Japonica	China	ERS470540
Nongken_58	CX212	Temperate Japonica	Japan	ERS470541
Chennong_89366	CX213	Temperate Japonica	China	ERS470542
Brazil_Nuodao	CX214	Tropical Japonica	Brazil	ERS470543
None	CX215	Indica II	None
None	CX216	Indica II	None
Type3	CX218	Indica II	India	ERS470544
PR106	CX22	Indica II	India	ERS470546
IRAT109	CX220	Tropical Japonica	Brazil	ERS470547
None	CX223	Temperate Japonica	None
None	CX224	Temperate Japonica	None
IR77298-14-1-2	CX225	Indica II	Philippines	ERS470549
IR06G113	CX226	Indica II	Philippines	ERS470550
KASALATH	CX227	Aus	Japan	ERS470551
Rasi	CX23	Indica III	Indonesia	ERS470553
IR64-IL	CX230	Indica II	China	ERS470554
IR62266-42-6-2	CX234	Indica II	Philippines	ERS470558
B6136-3-TB-0-1-5	CX237	Indica II	Philippines	ERS470561
BW311-9	CX238	Indica II	Philippines	ERS470562
IAC47	CX241	Tropical Japonica	Philippines	ERS470565
IR47686-6-2-1-1	CX243	Tropical Japonica	Philippines	ERS470567
IRAT144	CX247	Indica II	Indonesia	ERS470568
KinandangPatong	CX248	Tropical Japonica	Philippines	ERS470569
2004	CX249	Indica II	China	ERS470570
829	CX250	Indica II	China	ERS470572
Xudao_4_	CX251	Temperate Japonica	China	ERS470573
None	CX254	Indica I	None
None	CX255	Indica I	None
None	CX257	Indica I	None
None	CX258	Indica I	None
None	CX259	Temperate Japonica	None
Amol3(Sana)	CX26	Indica II	Iran	ERS470574
None	CX260	Temperate Japonica	None
IAC3	CX262	Tropical Japonica	China	ERS470575
DINORADO	CX266	Tropical Japonica	Philippines	ERS470578
IAC165	CX269	Tropical Japonica	Brazil	ERS470581
Khazar	CX27	Indica III	Iran	ERS470582
TAICHUNGNATIVE1	CX270	Indica I	China	ERS470583
IR8192-200-3-3-1-1	CX276	Indica II	Philippines	ERS470587
02428-IL	CX277	Temperate Japonica	China	ERS470588
None	CX279	Temperate Japonica	None
Gayabyeo	CX28	Indica II	Korea	ERS470590
Maravilha	CX280	Tropical Japonica	Brazil	ERS470591
IR68897B	CX281	Indica II	Philippines	ERS470592
Lijiangxintuanheigu	CX282	Temperate Japonica	China	ERS470593
None	CX283	Temperate Japonica	None
Han_502	CX284	Temperate Japonica	China	ERS470594
Nonglinnuo_	CX285	Tropical Japonica	China	ERS470595
C52	CX287	Temperate Japonica	China	ERS470597
None	CX289	Indica II	None
Duo_57	CX290	Indica II	China	ERS470600
D15	CX291	Indica II	China	ERS470601
None	CX292	Indica II	None
None	CX293	Indica II	None
None	CX294	Indica II	None
None	CX295	Indica II	None
IR74	CX296	Indica II	Philippines	ERS470602
None	CX298	Indica II	None
None	CX299	Temperate Japonica	None
MR185	CX30	Indica II	Malaysia	ERS470604
None	CX300	Indica II	None
None	CX301	Indica II	None
None	CX302	Indica II	None
LX2007	CX303	Indica II	China	ERS470605
ZH5	CX305	Indica II	China	ERS470607
Mongolia_Rice_	CX306	Temperate Japonica	China	ERS470608
HP121	CX307	Temperate Japonica	China	ERS470609
Hnankar	CX31	Indica II	Myanmar	ERS470610
None	CX310	Indica II	None
None	CX311	Temperate Japonica	None
None	CX312	Indica II	None
R106	CX313	Indica II	China	ERS470611
117	CX314	Indica II	China	ERS470612
Zidao	CX315	Temperate Japonica	North Korea	ERS470613
MR19	CX317	Temperate Japonica	China	ERS470615
Manauthukha	CX32	Tropical Japonica	Myanmar	ERS470618
None	CX320	Temperate Japonica	None
None	CX324	Temperate Japonica	None
None	CX326	Temperate Japonica	None
Baoxuan_21	CX328	Indica I	China	ERS470619
Jinchuanyihao	CX329	Temperate Japonica	China	ERS470620
Shwe_Thwe_Yin_Hyv	CX33	Indica II	Myanmar	ERS470621
Yueguang	CX330	Temperate Japonica	Japan	ERS470622
None	CX331	Temperate Japonica	None
None	CX332	Temperate Japonica	None
None	CX333	Temperate Japonica	None
None	CX334	Temperate Japonica	None
None	CX335	Indica II	None
None	CX336	Indica II	None
None	CX337	Indica II	None
None	CX338	Indica II	None
None	CX339	Indica I	None
Hua_564	CX340	Indica II	China	ERS470624
Wanxian_763	CX342	Indica II	China	ERS470626
Wanxian_77	CX343	Indica II	China	ERS470627
Hexi_41	CX344	Temperate Japonica	China	ERS470628
Yungeng_23	CX345	Temperate Japonica	China	ERS470629
SAGC??7	CX347	Indica II	China	ERS470631
Zhonghua_1__	CX348	Indica II	China	ERS470632
Wuyugeng_20_	CX350	Temperate Japonica	China	ERS470635
053A-3	CX351	Temperate Japonica	China	ERS470636
BD007	CX352	Tropical Japonica	China	ERS470637
CAU2	CX354	Temperate Japonica	China	ERS470639
Yunlu_102	CX355	Tropical Japonica	China	ERS470640
Yandao_8__	CX356	Temperate Japonica	China	ERS470641
PSBRC80	CX357	Indica II	Philippines	ERS470642
PSBRC82	CX358	Indica II	Philippines	ERS470643
Yunlu_103	CX359	Tropical Japonica	China	ERS470644
Y075	CX360	Indica II	None	ERS470645
G341	CX361	Indica II	None	ERS470646
YZX1	CX362	Indica II	None	ERS470647
YZX2	CX363	Indica II	None	ERS470648
42686	CX364	Indica II	None	ERS470649
Ganwanxian_37_(926)	CX366	Indica II	China	ERS470651
Haogelao	CX367	Tropical Japonica	China	ERS470652
N22	CX368	Aus	India	ERS470653
IRBB62	CX369	Indica II	Philippines	ERS470654
OM997	CX37	Indica II	Vietnam	ERS470655
Chenghui_727	CX370	Indica II	China	ERS470656
NERICA_1	CX371	Tropical Japonica	Africa	ERS470657
NERICA_2	CX372	Tropical Japonica	Africa	ERS470658
NERICA_8	CX373	Tropical Japonica	Africa	ERS470659
NERICA_9	CX374	Tropical Japonica	Africa	ERS470660
NERICA-L-1	CX375	Indica II	Africa	ERS470661
NERICA-L-20	CX376	Indica II	Africa	ERS470662
NERICA-L-27	CX377	Indica II	Africa	ERS470663
Huhan_15	CX378	Indica II	China	ERS470664
Nionoka	CX379	Indica II	Mali	ERS470665
Yandao_9	CX380	Temperate Japonica	China	ERS470666
Adny_11	CX381	Indica II	None	ERS470667
Kogomg_1-1	CX382	Indica II	None	ERS470668
Hongza_	CX383	Temperate Japonica	China	ERS470669
Fengza	CX384	Temperate Japonica	China	ERS470670
NPT-100	CX385	Indica II	China	ERS470671
1088	CX387	Indica II	None	ERS470673
KR200	CX388	Indica II	Thailand	ERS470674
Jinyuan_85	CX389	Temperate Japonica	China	ERS470675
Yuelianggu	CX390	Indica I	China	ERS470676
YJ30	CX391	Temperate Japonica	China	ERS470677
Molizhanxuan	CX394	Indica II	China	ERS470680
Guandong_194_(Soft_Rice)	CX396	Temperate Japonica	Japan	ERS470682
Nangeng_46_(Soft_Rice)	CX397	Temperate Japonica	China	ERS470683
Matatag2	CX399	Indica II	Philippines	ERS470684
IR64a	CX403	Indica II	Philippines	ERS470689
None	CX408	Indica II	None	ERS804445
None	CX409	Indica II	None	ERS804446
None	CX410	Indica II	None	ERS804447
None	CX411	Indica II	None	ERS804448
None	CX413	Indica II	None	ERS804449
None	CX414	Indica II	None	ERS804450
None	CX416	Indica II	None	ERS804451
None	CX417	Indica II	None	ERS804452
None	CX418	Indica II	None	ERS804453
None	CX419	Indica II	None	ERS804454
None	CX420	Indica II	None	ERS804455
None	CX421	Indica II	None	ERS804456
None	CX422	Indica II	None	ERS804457
None	CX423	Indica II	None	ERS804458
None	CX424	Indica II	None	ERS804459
None	CX425	Indica II	None	ERS804460
None	CX426	Indica II	None	ERS804461
None	CX427	Temperate Japonica	None	ERS804462
None	CX428	Temperate Japonica	None	ERS804463
None	CX429	Temperate Japonica	None	ERS804464
IR66897B	CX43	Indica II	Philippines	ERS470691
None	CX430	Indica II	None
Duoxi_1_	CX431	Indica II	China	ERS470692
None	CX432	Indica II	None
None	CX433	Indica II	None
None	CX434	Indica II	None
None	CX437	Indica II	None
None	CX438	Indica II	None
IR58025B	CX44	Indica II	Philippines	ERS470693
None	CX440	Indica II	None
None	CX441	Temperate Japonica	None
None	CX442	Indica II	None
None	CX443	Indica II	None
None	CX444	Indica II	None
None	CX446	Indica I	None
None	CX447	Indica I	None
None	CX448	Indica II	None
Dhan4	CX45	Indica II	India	ERS470694
None	CX450	Indica I	None
None	CX456	Indica I	None
None	CX457	Indica I	None
None	CX458	Indica I	None
None	CX459	Indica I	None
None	CX460	Indica I	None
None	CX462	Indica II	None
None	CX465	Indica II	None
None	CX466	Indica II	None
None	CX468	Indica I	None
None	CX469	Indica II	None
Diangeng_	CX47	Temperate Japonica	China	ERS470696
None	CX470	Indica I	None
None	CX471	Indica I	None
None	CX475	Indica II	None
None	CX477	Indica II	None
PT60	CX48	Indica II	China	ERS470697
None	CX480	Indica II	None
None	CX482	Indica II	None
None	CX483	Indica II	None
None	CX484	Indica II	None
None	CX485	Indica II	None
None	CX488	Indica II	None
NAN-29-2	CX49	Temperate Japonica	China	ERS470698
None	CX491	Indica I	None
None	CX492	Temperate Japonica	None
None	CX493	Temperate Japonica	None
None	CX494	Temperate Japonica	None
None	CX495	Temperate Japonica	None
None	CX496	Temperate Japonica	None
None	CX497	Temperate Japonica	None
None	CX498	Temperate Japonica	None
None	CX499	Temperate Japonica	None
108S	CX5	Indica II	China	ERS470699
Ai_Zi_DAO	CX50	Indica II	China	ERS470700
None	CX500	Temperate Japonica	None
None	CX501	Temperate Japonica	None
None	CX502	Temperate Japonica	None
None	CX503	Temperate Japonica	None
None	CX504	Temperate Japonica	None
None	CX505	Indica II	None
None	CX507	Indica II	None
None	CX508	Indica II	None
None	CX510	Indica II	None
None	CX511	Indica II	None
None	CX512	Indica II	None
None	CX513	Indica II	None
None	CX515	Indica II	None
None	CX516	Indica II	None
None	CX517	Temperate Japonica	None
None	CX518	Temperate Japonica	None
None	CX519	Temperate Japonica	None
None	CX520	Temperate Japonica	None
None	CX521	Temperate Japonica	None
None	CX522	Temperate Japonica	None
None	CX523	Temperate Japonica	None
None	CX524	Temperate Japonica	None
None	CX525	Temperate Japonica	None
None	CX526	Temperate Japonica	None
None	CX527	Temperate Japonica	None
None	CX528	Temperate Japonica	None
None	CX529	Temperate Japonica	None
None	CX530	Temperate Japonica	None
None	CX531	Temperate Japonica	None
None	CX532	Temperate Japonica	None
None	CX533	Temperate Japonica	None
Tongnian_1	CX534	Temperate Japonica	China	ERS470704
None	CX535	Temperate Japonica	None
None	CX536	Temperate Japonica	None
None	CX537	Indica II	None
None	CX538	Indica II	None
None	CX539	Indica I	None
RR2-6	CX542	Indica II	China	ERS470706
None	CX543	Temperate Japonica	None
None	CX544	Temperate Japonica	None
None	CX545	Temperate Japonica	None
None	CX546	Temperate Japonica	None
None	CX547	Temperate Japonica	None
Pengshantieganzhan_	CX55	Indica I	China	ERS470708
None	CX551	Temperate Japonica	None
None	CX552	Temperate Japonica	None
None	CX553	Temperate Japonica	None
None	CX554	Indica I	None
None	CX555	Temperate Japonica	None
None	CX556	Temperate Japonica	None
None	CX557	Temperate Japonica	None
None	CX558	Temperate Japonica	None
Yunguang_8	CX56	Temperate Japonica	China	ERS470709
None	CX560	Indica II	None
None	CX561	Indica II	None	ERS804465
None	CX568	Temperate Japonica	None
Zhongchao_123	CX57	Temperate Japonica	China	ERS470710
None	CX578	Temperate Japonica	None	ERS804466
Giza159	CX58	Temperate Japonica	Egypt	ERS470711
Basmati	CX60	Indica II	India	ERS470714
Jhona_349_	CX63	Aus	India	ERS470716
Innmayebaw	CX71	Indica III	Malaysia	ERS470724
IR6	CX73	Indica II	Philippines	ERS470726
JP-5	CX74	Temperate Japonica	Pakistan	ERS470727
At354	CX75	Indica II	Sri Lanka	ERS470728
BG304	CX76	Indica II	Sri Lanka	ERS470729
Lemont	CX77	Tropical Japonica	United States	ERS470730
M401	CX78	Temperate Japonica	United States	ERS470731
Cs94	CX79	Indica II	Vietnam	ERS470732
Chenghui_448	CX8	Indica II	China	ERS470733
X21	CX82	Indica II	Vietnam	ERS470735
X22	CX83	Indica II	Vietnam	ERS470736
X23	CX84	Indica II	Vietnam	ERS470737
C71	CX85	Indica II	Vietnam	ERS470738
Huanyangnian	CX88	Indica I	China	ERS470741
M202	CX89	Indica II	United States	ERS470742
Fengaizhan	CX9	Indica II	China	ERS470743
Chhomromg	CX90	Indica II	Nepal	ERS470744
Govind	CX91	Indica II	India	ERS470745
UPR_191-66	CX92	Indica II	India	ERS470746
Swarna	CX94	Indica III	India	ERS470748
Ajaya	CX96	Indica II	India	ERS470749
Budda	CX97	Indica II	India	ERS470750
Doddi	CX99	Indica III	India	ERS470752
SUWEON_311	IRIS_313-10000	Indica II	Korea	ERS468139
C_662083	IRIS_313-10001	Indica II	China	ERS468140
BW295-5	IRIS_313-10002	Indica II	Sri Lanka	ERS467881
GARURA	IRIS_313-10007	Indica III	Nepal	ERS468141
LALKA(LAL_DHAN)	IRIS_313-10010	Indica III	Fiji	ERS468142
SANT_ANDREA	IRIS_313-10014	Temperate Japonica	Italy	ERS468352
HODARAWALA	IRIS_313-10020	Aus	Sri Lanka	ERS467790
RIZ_TYPE_SORGHO	IRIS_313-10035	Indica III	Madagascar	ERS468147
MILYANG_77	IRIS_313-10040	Indica II	Korea	ERS467842
BOTOHAVANA_MENA	IRIS_313-10041	Tropical Japonica	Madagascar	ERS467829
BANTA_TIMA	IRIS_313-10045	Indica III	Gambia	ERS468148
CHAMA(DWARF)	IRIS_313-10046	Indica II	Zambia	ERS468149
EX_MARABA-GURUKU	IRIS_313-10047	Indica I	Nigeria	ERS468150
MOVE(MOKOLE)	IRIS_313-10048	Indica III	Benin	ERS468151
TSIMATAHOPAOSA	IRIS_313-10050	Indica III	Madagascar	ERS468152
TSIVIMBININA	IRIS_313-10051	Tropical Japonica	Madagascar	ERS467905
HOKURIKU_52	IRIS_313-10056	Tropical Japonica	Japan	ERS468353
CHUGOKU_68_HEN	IRIS_313-10057	Temperate Japonica	Japan	ERS468354
DACHEONGBYEO	IRIS_313-10059	Temperate Japonica	South Korea	ERS468355
JAERAERYUKDO	IRIS_313-10065	Tropical Japonica	South Korea	ERS468415
JEONBUKGUNGWEONNA	IRIS_313-10067	Tropical Japonica	South Korea	ERS468416
CHIYODA_WASE	IRIS_313-10071	Tropical Japonica	Japan	ERS468417
OWARI_MOCHI	IRIS_313-10073	Tropical Japonica	Japan	ERS468418
RIKU_AIKOKU	IRIS_313-10074	Tropical Japonica	Japan	ERS468419
SANGOKU	IRIS_313-10075	Tropical Japonica	Japan	ERS468420
SHINA_MOCHI	IRIS_313-10076	Tropical Japonica	Japan	ERS468421
TAMASHIRO_HIKARI	IRIS_313-10077	Indica III	Japan	ERS468422
YOSHINO_MOCHI	IRIS_313-10078	Tropical Japonica	Japan	ERS468423
DANGO_MOCHI	IRIS_313-10079	Tropical Japonica	Japan	ERS468424
HIRAKAWA_OKUTE	IRIS_313-10080	Tropical Japonica	Japan	ERS468425
KYUUSHUU	IRIS_313-10082	Tropical Japonica	Japan	ERS468426
SENIA	IRIS_313-10084	Temperate Japonica	Spain	ERS468357
KALIN	IRIS_313-10089	Temperate Japonica	Bulgaria	ERS468358
CHALBYEO	IRIS_313-10092	Temperate Japonica	South Korea	ERS468359
CHEONJUDO	IRIS_313-10093	Temperate Japonica	South Korea	ERS468360
GAWICHAL	IRIS_313-10094	Tropical Japonica	South Korea	ERS468427
MAEKJO	IRIS_313-10097	Temperate Japonica	South Korea	ERS468361
MANONGAZATO	IRIS_313-10099	Tropical Japonica	Madagascar	ERS468453
DALSUNG_41	IRIS_313-10103	Indica I	Korea	ERS468154
EX_EBOKOZURU	IRIS_313-10109	Indica III	Nigeria	ERS468229
GALSAEGSSAL_SHAREI	IRIS_313-10124	Temperate Japonica	South Korea	ERS468429
SAN_SHIH_TSI	IRIS_313-10129	Indica I	China	ERS468157
PIN_GAEW_56	IRIS_313-10134	Indica III	Thailand	ERS468158
RD19	IRIS_313-10147	Indica III	Thailand	ERS468159
N_22	IRIS_313-10150	Aus	India	ERS467826
RD15	IRIS_313-10151	Indica III	Thailand	ERS468161
KETAN_MENAH	IRIS_313-10152	Tropical Japonica	Indonesia	ERS467804
HE-GU-TSAO	IRIS_313-10154	Indica I	China	ERS468162
PICO_NEGRO	IRIS_313-10158	Indica III	Ecuador	ERS467843
BR-IRGA-409	IRIS_313-10161	Indica II	Brazil	ERS468163
HAN_NUO	IRIS_313-10164	Temperate Japonica	China	ERS468364
IR_56	IRIS_313-10167	Indica II	Philippines	ERS468164
MIN_ZAO_6	IRIS_313-10170	Indica I	China	ERS468166
YA_NONG_ZAO_4	IRIS_313-10171	Indica I	China	ERS468167
GAO_JIAO_BAI	IRIS_313-10178	Indica I	China	ERS468169
DA_NUO(ZHAN)	IRIS_313-10189	Indica I	China	ERS468171
DENG_DENG_QI	IRIS_313-10190	Indica I	China	ERS468172
GUO_DI_HEI	IRIS_313-10196	Tropical Japonica	China	ERS468174
BAI_HE	IRIS_313-10211	Indica I	China	ERS468175
HUA_LI_ZAO	IRIS_313-10224	Indica I	China	ERS467882
HAN_NUO	IRIS_313-10228	Temperate Japonica	China	ERS468431
PSBRC86	IRIS_313-10237	Indica II	Philippines	ERS468180
PSBRC88	IRIS_313-10238	Indica II	Philippines	ERS468181
H_305-84	IRIS_313-10242	Temperate Japonica	Hungary	ERS468368
AMISTAD_82	IRIS_313-10247	Indica II	Cuba	ERS468183
FONAIAP_2	IRIS_313-10268	Indica II	Venezuela	ERS468300
COLOMBIA_1	IRIS_313-10272	Tropical Japonica	Colombia	ERS467805
ICTA_CRISPO_38	IRIS_313-10274	Indica II	Guatemala	ERS467883
UQUIHUA	IRIS_313-10287	Indica II	Peru	ERS468230
ARAURE_1	IRIS_313-10289	Indica II	Venezuela	ERS467914
ELONI	IRIS_313-10290	Indica II	Suriname	ERS467915
ECIA_24-107-1	IRIS_313-10293	Indica II	Cuba	ERS468189
IR_21015-72-3-3-3-1	IRIS_313-10294	Indica II	Philippines	ERS468190
3210	IRIS_313-10298	Indica II	Sri Lanka	ERS468301
INIAP_10	IRIS_313-10314	Indica II	Ecuador	ERS468194
CAROLINO_BLANCO	IRIS_313-10327	Tropical Japonica	Peru	ERS468459
B_6136-3-TB-0-1-5	IRIS_313-10333	Indica II	Indonesia	ERS467917
B_6136_E-3-TB-0-1-5	IRIS_313-10334	Indica II	Indonesia	ERS467918
B_6144-MR-6-0-0	IRIS_313-10336	Tropical Japonica	Laos	ERS468196
BR_4973-34-6-6	IRIS_313-10340	Indica III	Bangladesh	ERS468303
IR_31142-14-1-1-3-1-1-2	IRIS_313-10355	Indica II	Philippines	ERS468232
IR_65483-111-5-9-2-11	IRIS_313-10366	Indica II	Philippines	ERS468199
IR_67518-B-11-1-B	IRIS_313-10371	Indica II	Philippines	ERS468234
IR_68333-R-R-B-19	IRIS_313-10373	Temperate Japonica	Philippines	ERS468370
IR_73688-57-2	IRIS_313-10379	Temperate Japonica	Philippines	ERS468365
IR_73690-7-2-1-1-3-2-2-1	IRIS_313-10380	Aus	Philippines	ERS468366
IR_75870-5-8-5-B-1	IRIS_313-10385	Indica II	Philippines	ERS468201
IR_77390-1-6-4-19-1-B	IRIS_313-10392	Indica II	Philippines	ERS468305
IRGA_318-11-6-9-2B	IRIS_313-10397	Indica II	Colombia	ERS467924
IRGA_318-11-9-2A	IRIS_313-10398	Indica II	Colombia	ERS468306
IRGA_370-38-1-1F-C4-2	IRIS_313-10400	Indica II	Colombia	ERS467884
IRGA_370-42-1-1F-C-1	IRIS_313-10401	Indica II	Colombia	ERS468204
UPR_1201-1-20-1	IRIS_313-10417	Indica II	India	ERS467929
WAR_87-7-A10-2-B-B-B-1	IRIS_313-10422	Indica III	Sierra Leone	ERS468307
SERAUP_50	IRIS_313-10428	Indica III	Malaysia	ERS469360
TAICHUNG_150	IRIS_313-10429	Temperate Japonica	China	ERS469366
GINMASARI	IRIS_313-10430	Temperate Japonica	Japan	ERS469369
TP_MIL_53	IRIS_313-10433	Indica III	Philippines	ERS469377
NORIN_21	IRIS_313-10437	Temperate Japonica	Japan	ERS469356
NAGKAYAT	IRIS_313-10440	Temperate Japonica	Philippines	ERS469357
CASIBON	IRIS_313-10441	Indica III	Philippines	ERS469358
FORTUNA_COLORADO	IRIS_313-10444	Tropical Japonica	United States	ERS469359
BINOLAYANGUN	IRIS_313-10448	Indica III	Philippines	ERS469361
NONE	IRIS_313-10449	Indica I	China	ERS469362
CHAN_KU	IRIS_313-10450	Indica I	China	ERS469363
LING_TA_150	IRIS_313-10452	Indica I	China	ERS469364
P168	IRIS_313-10458	Indica I	China	ERS469367
NONE	IRIS_313-10459	Temperate Japonica	China	ERS469368
KINUGASAWASE	IRIS_313-10469	Temperate Japonica	Japan	ERS469370
PACHCHAIPERUMAL_2462-11	IRIS_313-10476	Indica III	Sri Lanka	ERS469371
PULUT_NANGKA_016	IRIS_313-10480	Indica III	Indonesia	ERS469373
PILIT_(7480)_SELN_(CI_12007)	IRIS_313-10484	Indica I	Philippines	ERS469374
CATIBOS	IRIS_313-10485	Tropical Japonica	Philippines	ERS469375
MOROPOTOL	IRIS_313-10489	Tropical Japonica	Philippines	ERS469376
CE-IN-TSAN	IRIS_313-10497	Indica I	China	ERS469378
TON-ROO-SHUN	IRIS_313-10502	Indica I	China	ERS469379
HA-GOO	IRIS_313-10503	Indica I	China	ERS469380
HSIEH-DAU	IRIS_313-10504	Indica I	China	ERS469381
PARN_A_191	IRIS_313-10506	Indica III	Thailand	ERS469382
HSIANG_TSENF_TAO	IRIS_313-10507	Tropical Japonica	China	ERS469383
AMBARIKORI	IRIS_313-10509	Indica III	Africa	ERS469384
MAGSIING	IRIS_313-10510	Indica III	Philippines	ERS469385
MACAN_SAPAC	IRIS_313-10511	Indica III	Philippines	ERS469386
LUBANG_PUTI	IRIS_313-10513	Indica III	None	ERS469387
TAICHUNG_WOO-GEN_2	IRIS_313-10515	Indica I	China	ERS469389
NONE	IRIS_313-10516	Indica III	United States	ERS469390
SIPOT	IRIS_313-10517	Indica III	Philippines	ERS469391
KHAYANGYA_D_34-181	IRIS_313-10518	Indica III	Myanmar	ERS469392
ADT22	IRIS_313-10519	Indica III	India	ERS469393
NATURAL_HYBRID_C33-8	IRIS_313-10520	Indica III	Myanmar	ERS469394
KHAO_BAI_SRI	IRIS_313-10524	Indica III	None	ERS469427
BANDANG_PUTIH_680	IRIS_313-10525	Indica III	Indonesia	ERS469437
CO_2	IRIS_313-10526	Indica III	India	ERS469444
D_204-1	IRIS_313-10534	Aus	India	ERS469396
BADAL_76	IRIS_313-10539	Indica III	Bangladesh	ERS469400
IACA_ESCURO	IRIS_313-10541	Tropical Japonica	Guinea	ERS469401
BELLO	IRIS_313-10542	Indica III	India	ERS469402
DODGUI	IRIS_313-10543	Aus	India	ERS469403
DONGREM	IRIS_313-10544	Indica III	India	ERS469404
KARIA	IRIS_313-10545	Aus	None	ERS469405
C_34-13	IRIS_313-10547	Indica III	Myanmar	ERS469406
RATUA_81	IRIS_313-10549	Aus	Pakistan	ERS469408
RL_GOPHER	IRIS_313-10552	Tropical Japonica	United States	ERS469410
BONG_SEN	IRIS_313-10554	Indica III	Vietnam	ERS469411
LUA_HUONG_T_1	IRIS_313-10555	Indica III	Vietnam	ERS469412
LUA_DEN_MUA	IRIS_313-10556	Indica III	Vietnam	ERS469413
KONG_MARETH_4_T1	IRIS_313-10557	Indica III	Cambodia	ERS469414
LITCHIKIANG	IRIS_313-10558	Temperate Japonica	China	ERS469415
FI-LAI-FENG	IRIS_313-10559	Temperate Japonica	China	ERS469417
TA-PAI-MAUNG	IRIS_313-10560	Indica I	China	ERS469418
NAN-TEO_14	IRIS_313-10561	Indica I	China	ERS469419
SENG-CHUI-LIN	IRIS_313-10562	Temperate Japonica	China	ERS469420
SHA-TIAO-TSAO	IRIS_313-10563	Temperate Japonica	None	ERS469421
250_KUNGANI_1	IRIS_313-10564	Temperate Japonica	Japan	ERS469422
AIKAWA_44	IRIS_313-10567	Temperate Japonica	Japan	ERS469425
OITA-MII_120	IRIS_313-10568	Temperate Japonica	Japan	ERS469426
BEN-KEI	IRIS_313-10569	Temperate Japonica	Japan	ERS469428
CHUSEI_HONEN	IRIS_313-10570	Temperate Japonica	Japan	ERS469429
KOTHMALLI_KARUPPAN	IRIS_313-10572	Indica III	Nigeria	ERS469430
SOSSOKA_OULE	IRIS_313-10573	Indica III	Mali	ERS469431
KAILUNDO	IRIS_313-10574	Indica III	Sierra Leone	ERS469432
KAYANGYA_D_402	IRIS_313-10575	Indica III	Myanmar	ERS469433
BAANYALOJOPOIHUN	IRIS_313-10576	Indica III	Sierra Leone	ERS469434
IFUGAO_RICE	IRIS_313-10577	Tropical Japonica	Philippines	ERS469435
PARAY_QIKUG_KABAYUH	IRIS_313-10578	Tropical Japonica	Philippines	ERS469436
PARAY_KINARABAW	IRIS_313-10580	Tropical Japonica	Philippines	ERS469438
P-PEY_SIQAT	IRIS_313-10581	Tropical Japonica	Philippines	ERS469439
QINOGNAS	IRIS_313-10582	Tropical Japonica	Philippines	ERS469440
TSAO-SIAO-PEH-TAO	IRIS_313-10583	Temperate Japonica	China	ERS469441
DB3	IRIS_313-10587	Aus	Bangladesh	ERS469443
DJ69	IRIS_313-10592	Aus	Bangladesh	ERS469445
DJ47	IRIS_313-10593	Aus	Bangladesh	ERS469446
DJ29	IRIS_313-10594	Aus	Bangladesh	ERS469447
DL_5	IRIS_313-10595	Aus	Bangladesh	ERS469448
DD126	IRIS_313-10598	Aus	Bangladesh	ERS469449
UCP41	IRIS_313-10600	Aus	Bangladesh	ERS469451
DM49	IRIS_313-10602	Aus	Bangladesh	ERS469452
UCP122	IRIS_313-10603	Aus	Bangladesh	ERS469453
DV2	IRIS_313-10604	Aus	Bangladesh	ERS469454
DV86	IRIS_313-10605	Aus	Bangladesh	ERS469455
DV110	IRIS_313-10606	Aus	Bangladesh	ERS469456
T_21	IRIS_313-10608	Aus	India	ERS469457
KARA_SHALI	IRIS_313-10617	Temperate Japonica	None	ERS469473
CHINES	IRIS_313-10618	Temperate Japonica	None	ERS469483
BICCO_BRANCO	IRIS_313-10619	Tropical Japonica	None	ERS469490
R_27	IRIS_313-10620	Tropical Japonica	Brazil	ERS469501
SIDALI	IRIS_313-10623	Aus	Nepal	ERS469461
NONE	IRIS_313-10628	Indica III	India	ERS469462
SHINCHIKU-IKU_97	IRIS_313-10631	Temperate Japonica	China	ERS469463
SR26_B	IRIS_313-10640	Indica III	India	ERS469464
SACHIKAZE	IRIS_313-10642	Temperate Japonica	Japan	ERS469465
BUSIYETAN	IRIS_313-10644	Tropical Japonica	Philippines	ERS469466
LENKIBE-N	IRIS_313-10645	Tropical Japonica	Philippines	ERS469467
PREAH_SIHANOUK	IRIS_313-10648	Indica III	Cambodia	ERS469468
RACION_1	IRIS_313-10649	Tropical Japonica	Philippines	ERS469469
NAHNG_PRAYAH_132	IRIS_313-10650	Indica III	Thailand	ERS469470
Phou_sao_leum_nyang	IRIS_313-10651	Indica III	Laos	ERS469471
Chao_peuak_deng	IRIS_313-10652	Indica III	Laos	ERS469472
Mak_kheua	IRIS_313-10653	Tropical Japonica	Laos	ERS469474
Ka_saen	IRIS_313-10654	Indica III	Laos	ERS469475
Ea_houm	IRIS_313-10655	Indica III	Laos	ERS469476
Nok_kod	IRIS_313-10656	Tropical Japonica	Laos	ERS469477
LONG_MA	IRIS_313-10659	Indica III	Laos	ERS469479
SAMBA	IRIS_313-10661	Indica III	Sri Lanka	ERS469481
KAHATAWEE	IRIS_313-10662	Indica III	Sri Lanka	ERS469482
ARC_6052	IRIS_313-10664	Indica III	India	ERS469484
ARC_6218	IRIS_313-10666	Indica III	India	ERS469485
ARC_7236	IRIS_313-10667	Indica III	India	ERS469486
ARC_7255	IRIS_313-10668	Indica III	India	ERS469487
ARC_10843	IRIS_313-10673	Aus	India	ERS469491
ARC_10846	IRIS_313-10674	Indica III	India	ERS469492
DEWAMINORI	IRIS_313-10677	Temperate Japonica	Japan	ERS469495
MAKALIOKA	IRIS_313-10678	Indica III	Madagascar	ERS469496
Mak_nam	IRIS_313-10680	Indica III	Laos	ERS469498
Khan_thai_do	IRIS_313-10681	Indica III	Laos	ERS469499
PA_KHENG	IRIS_313-10682	Indica III	Laos	ERS469500
Ngan_tia	IRIS_313-10683	Indica III	Laos	ERS469502
BONGOLON	IRIS_313-10684	Indica III	Malaysia	ERS469503
PADI_PULUT	IRIS_313-10687	Indica III	Malaysia	ERS469504
PADI_TIMBUN	IRIS_313-10688	Indica III	Malaysia	ERS469505
SIKEP_BATU	IRIS_313-10689	Tropical Japonica	Indonesia	ERS469506
LARONDJAWI	IRIS_313-10690	Indica III	Indonesia	ERS469507
RANDAH_SASAK	IRIS_313-10692	Indica III	Indonesia	ERS469508
SEREH	IRIS_313-10693	Tropical Japonica	Indonesia	ERS469509
HAJI_HARUN_38	IRIS_313-10694	Indica III	Malaysia	ERS469510
TOLIL_14	IRIS_313-10695	Indica III	Malaysia	ERS469511
SIAM_ER_16	IRIS_313-10697	Indica III	Malaysia	ERS469512
RADIN_GOI	IRIS_313-10698	Indica III	Malaysia	ERS469513
BUJANG	IRIS_313-10699	Indica III	Malaysia	ERS469514
CHANTEK_145	IRIS_313-10700	Indica III	Malaysia	ERS469515
RADIN_EBOS_35	IRIS_313-10701	Indica III	Malaysia	ERS469516
JAROM_EMAS	IRIS_313-10702	Indica III	Malaysia	ERS469517
PADI_ADONG_DUMARAT	IRIS_313-10703	Tropical Japonica	Malaysia	ERS469518
PADI_DARAWAL	IRIS_313-10704	Tropical Japonica	Malaysia	ERS469519
ANAK_CHINA	IRIS_313-10706	Indica III	Malaysia	ERS469521
ANAK_DIDEK	IRIS_313-10707	Indica III	Malaysia	ERS469522
B_6311_A_5553-16-2	IRIS_313-10708	Tropical Japonica	United States	ERS469533
PINDE_GOGO_WIERIE	IRIS_313-10710	Tropical Japonica	Suriname	ERS469544
7_AC	IRIS_313-10711	Tropical Japonica	Liberia	ERS469555
KOTO_OURA_S_5	IRIS_313-10712	Tropical Japonica	Ivory Coast	ERS469566
PERIYA_VELLAI	IRIS_313-10717	Indica III	Sri Lanka	ERS469523
KARUTHA_SEENATI	IRIS_313-10718	Aus	Sri Lanka	ERS469524
VELLAI_KOLOMBAN	IRIS_313-10719	Indica III	Sri Lanka	ERS469525
HEENDIKWEE	IRIS_313-10720	Indica III	Sri Lanka	ERS469526
GODAWEL	IRIS_313-10722	Tropical Japonica	Sri Lanka	ERS469528
MOND-BA	IRIS_313-10723	Indica III	Senegal	ERS469529
MOUSOIR	IRIS_313-10724	Indica III	Senegal	ERS469530
ERNEST	IRIS_313-10725	Indica III	Senegal	ERS469531
POTO_BALA	IRIS_313-10726	Indica III	Senegal	ERS469532
KOUPENEDOU_KOUBOURY	IRIS_313-10727	Indica III	Senegal	ERS469534
OUSSANTHIABA	IRIS_313-10728	Indica III	Senegal	ERS469535
NANIBRE	IRIS_313-10730	Tropical Japonica	Ivory Coast	ERS469537
BARKHE_TAULI	IRIS_313-10731	Indica I	Nepal	ERS469538
MOTANGE_PAHELLO_LAULE	IRIS_313-10733	Indica III	Nepal	ERS469540
DEVARASI	IRIS_313-10734	Aus	Nepal	ERS469541
LAL_SAR	IRIS_313-10735	Aus	Nepal	ERS469542
RERM_BILASH	IRIS_313-10736	Aus	Nepal	ERS469543
GHAIYA	IRIS_313-10737	Aus	Nepal	ERS469545
KETAN_PAPAH_AREN	IRIS_313-10740	Tropical Japonica	Indonesia	ERS469548
KETAN_PELERN	IRIS_313-10741	Tropical Japonica	Indonesia	ERS469549
MAMAS	IRIS_313-10742	Indica III	Indonesia	ERS469550
SERAJU	IRIS_313-10743	Tropical Japonica	Indonesia	ERS469551
SIPON	IRIS_313-10744	Tropical Japonica	Indonesia	ERS469552
SLOBOK	IRIS_313-10745	Tropical Japonica	Indonesia	ERS469553
TJEMPO_KREMBUNG	IRIS_313-10746	Tropical Japonica	Indonesia	ERS469554
TJOKRON	IRIS_313-10747	Tropical Japonica	Indonesia	ERS469556
LUA_DUC	IRIS_313-10748	Indica III	Vietnam	ERS469557
MINH-SOC(CAMBODIA)	IRIS_313-10749	Indica III	Vietnam	ERS469558
TRANG_LUA	IRIS_313-10750	Indica III	Vietnam	ERS469559
NONE	IRIS_313-10752	Tropical Japonica	United States	ERS469561
ZACATEPEC	IRIS_313-10753	Indica II	United States	ERS469562
NEP_BA_BONG_TO	IRIS_313-10755	Indica III	Vietnam	ERS469564
DAMODAR	IRIS_313-10756	Indica III	India	ERS469565
PEUAK_NAM_43	IRIS_313-10757	Indica III	Thailand	ERS469567
AEN_METAN	IRIS_313-10758	Tropical Japonica	Indonesia	ERS469568
ANDEL	IRIS_313-10759	Tropical Japonica	Indonesia	ERS469569
ATJEH	IRIS_313-10760	Indica III	Indonesia	ERS469570
BALIK_SEMAH	IRIS_313-10761	Tropical Japonica	Indonesia	ERS469571
BANDI	IRIS_313-10762	Indica III	Indonesia	ERS469572
CERE_KAWAT	IRIS_313-10765	Tropical Japonica	Indonesia	ERS469573
DJALAWARA	IRIS_313-10766	Tropical Japonica	Indonesia	ERS469574
DJANGGOT	IRIS_313-10767	Tropical Japonica	Indonesia	ERS469575
GADABUNG(GUNDIL)	IRIS_313-10768	Indica III	Indonesia	ERS469576
GANDAMANA	IRIS_313-10770	Tropical Japonica	Indonesia	ERS469578
GOGO_RAJAPAN	IRIS_313-10771	Tropical Japonica	Indonesia	ERS469579
GOJOT	IRIS_313-10772	Indica III	Indonesia	ERS469580
HAWARA_DJEDAH	IRIS_313-10773	Tropical Japonica	Indonesia	ERS469581
KABADOKA	IRIS_313-10776	Tropical Japonica	Indonesia	ERS469584
KAMAS	IRIS_313-10777	Indica III	Indonesia	ERS469585
KENTJANA_MAHANG	IRIS_313-10778	Indica III	Indonesia	ERS469586
KERAN_DUKUH	IRIS_313-10779	Indica III	Indonesia	ERS469587
KETAN_LALER	IRIS_313-10780	Tropical Japonica	Indonesia	ERS469588
KETAN_MLANTING	IRIS_313-10781	Tropical Japonica	Indonesia	ERS469589
KETAN_NARIS	IRIS_313-10782	Indica III	Indonesia	ERS469590
KETAN_OSOG	IRIS_313-10783	Tropical Japonica	Indonesia	ERS469591
KETAN_SAPI	IRIS_313-10784	Tropical Japonica	Indonesia	ERS469592
KETAN_SLAWI	IRIS_313-10785	Tropical Japonica	Indonesia	ERS469593
KETAN_URANG	IRIS_313-10786	Indica III	Indonesia	ERS469594
KWATIK_PUTIH	IRIS_313-10787	Indica III	Indonesia	ERS469596
LEMUNGSIR	IRIS_313-10788	Tropical Japonica	Indonesia	ERS469597
LENGGANG_GENUK_BULU	IRIS_313-10789	Tropical Japonica	Indonesia	ERS469598
LOLAWAJI	IRIS_313-10790	Tropical Japonica	Indonesia	ERS469599
MANGSUR	IRIS_313-10791	Indica III	Indonesia	ERS469600
MATIANG	IRIS_313-10792	Indica III	Indonesia	ERS469601
MELIK	IRIS_313-10793	Tropical Japonica	Indonesia	ERS469602
MENDUNGAN	IRIS_313-10794	Tropical Japonica	Indonesia	ERS469603
MLATI	IRIS_313-10795	Tropical Japonica	Indonesia	ERS469604
MOLOG	IRIS_313-10796	Tropical Japonica	Indonesia	ERS469605
NARUN	IRIS_313-10797	Indica III	Indonesia	ERS469607
NOGO-BELE_2	IRIS_313-10798	Tropical Japonica	Indonesia	ERS469608
PAE_ONGGA	IRIS_313-10799	Tropical Japonica	Indonesia	ERS469609
PALOTAN_MELATI	IRIS_313-10800	Tropical Japonica	Indonesia	ERS469610
PARE_BUWUN	IRIS_313-10801	Tropical Japonica	Indonesia	ERS469611
PEUTEUJ	IRIS_313-10802	Tropical Japonica	Indonesia	ERS469622
PLAMPEYAN	IRIS_313-10803	Tropical Japonica	Indonesia	ERS469632
PUAK	IRIS_313-10804	Indica III	Indonesia	ERS469643
PULO	IRIS_313-10805	Tropical Japonica	Indonesia	ERS469652
RADEN_DJAWA(GUNDIL)	IRIS_313-10806	Indica III	Indonesia	ERS469663
RANDA_KUNING	IRIS_313-10807	Indica III	Indonesia	ERS469673
RANTE	IRIS_313-10808	Tropical Japonica	Indonesia	ERS469684
SAMPANG_KUNING	IRIS_313-10809	Tropical Japonica	Indonesia	ERS469695
SEGON_BENGGALA	IRIS_313-10810	Indica III	Indonesia	ERS469612
SEMPOR	IRIS_313-10811	Indica III	Indonesia	ERS469613
SERUNEN	IRIS_313-10812	Indica III	Indonesia	ERS469614
SIAM_BARABAI	IRIS_313-10813	Indica III	Indonesia	ERS469615
SIBORAS	IRIS_313-10814	Indica III	Indonesia	ERS469616
SIDJANGGUK	IRIS_313-10815	Tropical Japonica	Indonesia	ERS469617
SIDJERO_GUNDIL	IRIS_313-10816	Tropical Japonica	Indonesia	ERS469618
SLAMET	IRIS_313-10817	Tropical Japonica	Indonesia	ERS469619
TJEMPO_PENDEK-UNTUNG	IRIS_313-10818	Indica III	Indonesia	ERS469620
TJERE_ENER	IRIS_313-10819	Indica III	Indonesia	ERS469621
TJERE_MANGGA	IRIS_313-10820	Indica III	Indonesia	ERS469623
TJ._PERAK	IRIS_313-10821	Indica III	Indonesia	ERS469624
UNGGAS	IRIS_313-10822	Indica III	Indonesia	ERS469625
UTRI_DELI	IRIS_313-10823	Indica III	Indonesia	ERS469626
HOING_CANTEL	IRIS_313-10824	Indica III	Indonesia	ERS469627
KEMA_5	IRIS_313-10825	Indica III	None	ERS469628
BINARITOS	IRIS_313-10827	Tropical Japonica	Philippines	ERS469629
IKOGAN	IRIS_313-10828	Tropical Japonica	Philippines	ERS469630
INAMBOG	IRIS_313-10829	Tropical Japonica	Philippines	ERS469631
INAPORAONAN	IRIS_313-10830	Tropical Japonica	Philippines	ERS469633
MALANDI_2	IRIS_313-10831	Tropical Japonica	Philippines	ERS469634
MALASAY	IRIS_313-10832	Tropical Japonica	Philippines	ERS469635
BACK_KYUNG_ZO	IRIS_313-10837	Temperate Japonica	South Korea	ERS469640
SSAL_BYEO	IRIS_313-10838	Temperate Japonica	South Korea	ERS469641
TAE_GU_NA	IRIS_313-10839	Temperate Japonica	South Korea	ERS469642
YE_ZO	IRIS_313-10840	Temperate Japonica	South Korea	ERS469644
KETAN_NANGKA	IRIS_313-10841	Tropical Japonica	Indonesia	ERS469645
LUBUK_LINGGAU	IRIS_313-10842	Indica III	Indonesia	ERS469646
NONE	IRIS_313-10844	Indica III	Indonesia	ERS469647
ARC_5756	IRIS_313-10845	Aus	India	ERS469648
ARC_6015	IRIS_313-10847	Indica III	India	ERS469649
ARC_7001	IRIS_313-10849	Aus	India	ERS469651
ARC_7263	IRIS_313-10850	Tropical Japonica	India	ERS469653
ARC_7336	IRIS_313-10852	Aus	India	ERS469655
ARC_10028	IRIS_313-10853	Tropical Japonica	India	ERS469656
ARC_10145	IRIS_313-10854	Aus	India	ERS469657
ARC_10159	IRIS_313-10855	Indica III	India	ERS469658
ARC_11276	IRIS_313-10861	Aus	India	ERS469664
ARC_11281	IRIS_313-10862	Tropical Japonica	India	ERS469665
ARC_11322	IRIS_313-10863	Indica III	India	ERS469666
ARC_11478	IRIS_313-10866	Tropical Japonica	India	ERS469669
ARC_11538	IRIS_313-10867	Tropical Japonica	India	ERS469670
ARC_11751	IRIS_313-10869	Aus	India	ERS469672
ARC_11768	IRIS_313-10870	Tropical Japonica	India	ERS469674
ARC_11777	IRIS_313-10871	Aus	India	ERS469675
ARC_11822	IRIS_313-10873	Aus	India	ERS469677
ARC_11946	IRIS_313-10874	Tropical Japonica	India	ERS469678
ARC_12021	IRIS_313-10875	Aus	India	ERS469679
ARC_12067	IRIS_313-10876	Aus	India	ERS469680
ARC_12079	IRIS_313-10877	Aus	India	ERS469681
ARC_12101	IRIS_313-10878	Aus	India	ERS469682
ARC_12180	IRIS_313-10880	Indica III	India	ERS469685
ARC_12433	IRIS_313-10882	Aus	India	ERS469687
ARC_12493	IRIS_313-10884	Tropical Japonica	India	ERS469689
ARC_12559	IRIS_313-10885	Indica III	India	ERS469690
ARC_12655	IRIS_313-10886	Tropical Japonica	India	ERS469691
ARC_12690	IRIS_313-10887	Indica III	India	ERS469692
ARC_12726	IRIS_313-10888	Tropical Japonica	India	ERS469693
ARC_12730	IRIS_313-10889	Tropical Japonica	India	ERS469694
ARC_12867	IRIS_313-10891	Aus	India	ERS469697
ARC_12920	IRIS_313-10892	Aus	India	ERS469698
ARC_13156	IRIS_313-10893	Tropical Japonica	India	ERS469699
ARC_13257	IRIS_313-10895	Tropical Japonica	India	ERS469711
ARC_13373	IRIS_313-10897	Indica III	India	ERS469732
ANG_KANG_K.P.	IRIS_313-10898	Indica III	Cambodia	ERS469742
DAMNOEUB_KHSE_SAUT	IRIS_313-10899	Indica III	Cambodia	ERS469753
DAMNOEUB_POR_HING	IRIS_313-10900	Indica III	Cambodia	ERS469764
DAMNOEUB_THPOIL_HING	IRIS_313-10901	Indica III	Cambodia	ERS469775
KAMPING_POUY	IRIS_313-10902	Indica III	Cambodia	ERS469786
KHSAY_VENG	IRIS_313-10903	Indica III	Cambodia	ERS469701
KREM_KRAHAM	IRIS_313-10904	Indica III	Cambodia	ERS469702
KUOL_DAUN_THNONG	IRIS_313-10905	Indica III	Cambodia	ERS469703
LUA_NEP_4416	IRIS_313-10906	Indica III	Cambodia	ERS469704
MARECH_S.V.R.	IRIS_313-10907	Indica III	Cambodia	ERS469705
MOROM	IRIS_313-10908	Indica III	Cambodia	ERS469706
NEANG_CHAN	IRIS_313-10909	Indica III	Cambodia	ERS469707
NEANG_MAC	IRIS_313-10910	Indica III	Cambodia	ERS469708
NEANG_NARY	IRIS_313-10911	Indica III	Cambodia	ERS469709
NEANG_SAATH_K_45	IRIS_313-10912	Indica III	Cambodia	ERS469710
PHAT_PRORMOL	IRIS_313-10913	Indica III	Cambodia	ERS469712
PHCAR_SLA_KI	IRIS_313-10915	Indica III	Cambodia	ERS469713
SRAU_SLAP	IRIS_313-10916	Temperate Japonica	Cambodia	ERS469714
T.Q.QI._QINYUHAYUHA	IRIS_313-10918	Tropical Japonica	Philippines	ERS469716
PINIDWA_QAN_QIPUGO_PINGKITAN	IRIS_313-10919	Tropical Japonica	Philippines	ERS469717
PINIDWA_QAN_QIPUGO_QELEK	IRIS_313-10920	Tropical Japonica	Philippines	ERS469718
Khao_phae_hom	IRIS_313-10921	Indica III	Laos	ERS469719
R_258	IRIS_313-10922	Tropical Japonica	Laos	ERS469720
ATH_HAGARI_JARAHAN_PADDY	IRIS_313-10924	Indica III	Nepal	ERS469723
KAMULI	IRIS_313-10925	Aus	Nepal	ERS469724
SUGA_PANKHA	IRIS_313-10927	Aus	Nepal	ERS469726
KHAO'_SIM	IRIS_313-10928	Indica III	Thailand	ERS469727
KOLONGI_BAO	IRIS_313-10929	Indica III	India	ERS469728
PANKHIRAJ	IRIS_313-10930	Aus	Bangladesh	ERS469729
PAKWALAN	IRIS_313-10931	Tropical Japonica	Philippines	ERS469730
CHINA_1039_MUTANT(DWARF)	IRIS_313-10932	Indica I	China	ERS469731
PAH_PIANG	IRIS_313-10934	Indica III	Thailand	ERS469734
BRONDOL_PUTIH	IRIS_313-10935	Indica III	Indonesia	ERS469735
KETAN_GUNDIL	IRIS_313-10936	Tropical Japonica	Indonesia	ERS469736
PULUT_WAJIT	IRIS_313-10937	Indica III	Indonesia	ERS469737
SIGUPAI	IRIS_313-10938	Indica III	Indonesia	ERS469738
SITANDANG	IRIS_313-10940	Indica III	Indonesia	ERS469739
BANDANG_BUNGKUAKLAN	IRIS_313-10942	Indica III	Indonesia	ERS469741
PADI_BENOT	IRIS_313-10943	Indica III	Indonesia	ERS469743
SIPULUT_SUBANG	IRIS_313-10944	Indica III	Indonesia	ERS469744
BULAK	IRIS_313-10945	Tropical Japonica	Indonesia	ERS469745
MANGGE	IRIS_313-10946	Tropical Japonica	Indonesia	ERS469746
NANE	IRIS_313-10947	Indica III	Indonesia	ERS469747
PARE_MAROMBA	IRIS_313-10948	Tropical Japonica	Indonesia	ERS469748
TEKALAK	IRIS_313-10949	Tropical Japonica	Indonesia	ERS469749
ASE_PULU_BOLONG	IRIS_313-10950	Tropical Japonica	Indonesia	ERS469750
JENDA_ABANG	IRIS_313-10951	Indica III	Indonesia	ERS469751
KILANG_MEDU	IRIS_313-10952	Tropical Japonica	Indonesia	ERS469752
PADI_ABUNG_KUNING	IRIS_313-10953	Tropical Japonica	Indonesia	ERS469754
PADI_GRUNDUL_1	IRIS_313-10954	Indica III	Indonesia	ERS469755
PADI_PUYUH	IRIS_313-10955	Indica III	Indonesia	ERS469756
PUTUS_TOLO	IRIS_313-10956	Tropical Japonica	Indonesia	ERS469757
RANGKAI_KEPEL	IRIS_313-10957	Tropical Japonica	Indonesia	ERS469758
RENIK_BELITI	IRIS_313-10958	Tropical Japonica	Indonesia	ERS469759
SITABO-TABO	IRIS_313-10959	Tropical Japonica	Indonesia	ERS469760
SUNGKAI	IRIS_313-10960	Tropical Japonica	Indonesia	ERS469761
TARING_PELUNDUK	IRIS_313-10961	Indica III	Indonesia	ERS469762
TERUNG_DAUN	IRIS_313-10962	Indica III	Indonesia	ERS469763
KATAKCHIKON	IRIS_313-10963	Aus	Bangladesh	ERS469765
SADUMONI	IRIS_313-10964	Aus	Bangladesh	ERS469766
TILOKCHAN(SONABETHI)	IRIS_313-10965	Aus	Bangladesh	ERS469767
IAS22-8_PALMAR	IRIS_313-10967	Temperate Japonica	Brazil	ERS469769
IH_PEN_SHIM_MING	IRIS_313-10968	Indica I	Brazil	ERS469770
INDIA_DULAR(NO._ORDEM_7)	IRIS_313-10969	Aus	Brazil	ERS469771
NANG_SAU_DO	IRIS_313-10970	Indica III	Vietnam	ERS469772
BADAL	IRIS_313-10971	Indica III	Bangladesh	ERS469773
DUDA_MONOR	IRIS_313-10972	Indica III	Bangladesh	ERS469774
KALA_DIGHA	IRIS_313-10973	Indica III	Bangladesh	ERS469776
KAMRANGA	IRIS_313-10974	Indica III	Bangladesh	ERS469777
KOLA_MUCHI	IRIS_313-10975	Indica III	Bangladesh	ERS469778
LAKHSMI_DIGHA	IRIS_313-10976	Aus	Bangladesh	ERS469779
MATI_CHAL	IRIS_313-10977	Indica III	Bangladesh	ERS469780
PANI_TORONG	IRIS_313-10978	Indica III	Bangladesh	ERS469781
BORA_DIGA	IRIS_313-10979	Aus	Bangladesh	ERS469782
JHUL_DIGA	IRIS_313-10981	Aus	Bangladesh	ERS469784
LUDI_GOCHYA	IRIS_313-10982	Indica III	Bangladesh	ERS469785
BOROJYOT	IRIS_313-10983	Indica III	Bangladesh	ERS469787
DUDHSAR	IRIS_313-10984	Indica III	Bangladesh	ERS469788
GOBOL_SAIL(BALAM)	IRIS_313-10985	Indica III	Bangladesh	ERS469789
HALDI_JAON	IRIS_313-10986	Indica III	Bangladesh	ERS469790
SUNGA_WALA	IRIS_313-10987	Aus	Bangladesh	ERS469791
GUTTI-AKKULLU	IRIS_313-10989	Indica III	India	ERS469812
BALIBUD	IRIS_313-10990	Indica III	Philippines	ERS469823
GINATOS	IRIS_313-10991	Tropical Japonica	Philippines	ERS469834
PILIT_TAPUL	IRIS_313-10992	Tropical Japonica	Philippines	ERS469845
LANNAB	IRIS_313-10993	Tropical Japonica	Philippines	ERS469856
PANGETAN	IRIS_313-10994	Tropical Japonica	Philippines	ERS469867
ASE_BAKKA_LOMPO	IRIS_313-10995	Indica III	Indonesia	ERS469878
CEMPO_MANGGAR	IRIS_313-10997	Indica III	Indonesia	ERS469793
KETAN_RASO	IRIS_313-10998	Indica III	Indonesia	ERS469794
LANDEO	IRIS_313-10999	Tropical Japonica	Indonesia	ERS469795
MAIRUL	IRIS_313-11000	Indica III	Indonesia	ERS469796
PAEDAI_SOBUDI	IRIS_313-11001	Tropical Japonica	Indonesia	ERS469797
PAE_MEETO	IRIS_313-11003	Tropical Japonica	Indonesia	ERS469798
PAE_SANGGULA	IRIS_313-11004	Tropical Japonica	Indonesia	ERS469799
PULU_LOTONG	IRIS_313-11005	Tropical Japonica	Indonesia	ERS469800
PULU_RENNI	IRIS_313-11006	Indica III	Indonesia	ERS469802
PULUT_BONGO	IRIS_313-11007	Tropical Japonica	Indonesia	ERS469803
PULUT_CENRANA	IRIS_313-11008	Tropical Japonica	Indonesia	ERS469804
PULUT_HALAPA	IRIS_313-11009	Tropical Japonica	Indonesia	ERS469805
PULUT_PUTIH	IRIS_313-11010	Indica III	Indonesia	ERS469806
BOTESWAR_2	IRIS_313-11013	Aus	Bangladesh	ERS469809
CHAKILA	IRIS_313-11014	Aus	Bangladesh	ERS469810
HANPA	IRIS_313-11015	Aus	Bangladesh	ERS469811
KACHILON	IRIS_313-11016	Aus	Bangladesh	ERS469813
LOROI	IRIS_313-11017	Aus	Bangladesh	ERS469814
MADISA	IRIS_313-11018	Aus	Bangladesh	ERS469815
PORANG	IRIS_313-11019	Aus	Bangladesh	ERS469816
BAMLA_SUFFAID_320	IRIS_313-11020	Aus	Pakistan	ERS469817
BEGMI_135	IRIS_313-11024	Aus	Pakistan	ERS469821
DHAN_263	IRIS_313-11025	Aus	Pakistan	ERS469822
JHONA_101	IRIS_313-11027	Aus	Pakistan	ERS469825
MOTIA	IRIS_313-11028	Aus	Pakistan	ERS469826
MUSHKAN_340_A	IRIS_313-11029	Aus	Pakistan	ERS469827
NAWAN_SATHRA_BAGAR_344	IRIS_313-11031	Aus	Pakistan	ERS469829
SANTHI_206	IRIS_313-11034	Aus	Pakistan	ERS469832
34	IRIS_313-11036	Aus	Pakistan	ERS469835
421	IRIS_313-11037	Aus	Pakistan	ERS469836
AI-NAN-TSAO_39	IRIS_313-11038	Indica I	China	ERS469837
KWANG-LU-AI_4	IRIS_313-11039	Indica I	China	ERS469838
KAVIVARI_SAMBA	IRIS_313-11040	Indica III	India	ERS469839
VELLAIKOTTAI	IRIS_313-11042	Indica III	India	ERS469841
BENGKA_KERSEK	IRIS_313-11043	Indica III	Malaysia	ERS469842
BUKU	IRIS_313-11044	Tropical Japonica	Malaysia	ERS469843
ENGKABANG	IRIS_313-11045	Tropical Japonica	Malaysia	ERS469844
LALANGIT	IRIS_313-11046	Tropical Japonica	Malaysia	ERS469846
AUS_84	IRIS_313-11047	Aus	Bangladesh	ERS469847
AUS_171	IRIS_313-11048	Aus	Bangladesh	ERS469848
AUS_219	IRIS_313-11049	Aus	Bangladesh	ERS469849
AUS_233	IRIS_313-11050	Aus	Bangladesh	ERS469850
AUS_242	IRIS_313-11051	Aus	Bangladesh	ERS469851
AUS_278	IRIS_313-11052	Aus	Bangladesh	ERS469852
AUS_282	IRIS_313-11053	Aus	Bangladesh	ERS469853
AUS_295	IRIS_313-11054	Aus	Bangladesh	ERS469854
AUS_299	IRIS_313-11055	Aus	Bangladesh	ERS469855
AUS_301	IRIS_313-11056	Aus	Bangladesh	ERS469857
AUS_308	IRIS_313-11057	Aus	Bangladesh	ERS469858
AUS_329	IRIS_313-11058	Aus	Bangladesh	ERS469859
AUS_344	IRIS_313-11059	Aus	Bangladesh	ERS469860
AUS_359	IRIS_313-11060	Aus	Bangladesh	ERS469861
AUS_449	IRIS_313-11061	Aus	Bangladesh	ERS469862
BORO_70-2	IRIS_313-11063	Aus	Bangladesh	ERS469864
BORO_275	IRIS_313-11064	Aus	Bangladesh	ERS469865
BORO_394	IRIS_313-11065	Aus	Bangladesh	ERS469866
KALIBORO_600	IRIS_313-11067	Aus	Bangladesh	ERS469869
Chao_hai	IRIS_313-11071	Indica III	Laos	ERS469873
Chao_lep_nok	IRIS_313-11072	Indica III	Laos	ERS469874
KHAO_MAK_KHAM	IRIS_313-11074	Indica III	Laos	ERS469876
Lai_nok_kha	IRIS_313-11076	Indica III	Laos	ERS469879
Phan_phae	IRIS_313-11079	Indica III	Laos	ERS469882
Phae_meun_lan	IRIS_313-11080	Indica III	Laos	ERS469883
THAO_LOUANG	IRIS_313-11081	Indica III	Laos	ERS469894
Ea_dam_hang_dok	IRIS_313-11082	Indica III	Laos	ERS469905
Ea_tia	IRIS_313-11083	Indica III	Laos	ERS469916
KABIN	IRIS_313-11084	Indica III	Cambodia	ERS469927
Khao_hae	IRIS_313-11085	Indica III	Laos	ERS469938
KHAO_THAMA	IRIS_313-11086	Indica III	Laos	ERS469949
PONG_SANG_A	IRIS_313-11087	Indica III	Cambodia	ERS469960
SRAU_KHSAI	IRIS_313-11088	Indica III	Cambodia	ERS469971
SRAU_THMOR	IRIS_313-11089	Indica III	Cambodia	ERS469884
Keo_lai	IRIS_313-11090	Indica III	Laos	ERS469885
Khao_non	IRIS_313-11091	Indica III	Laos	ERS469886
KHAO_TAM	IRIS_313-11093	Tropical Japonica	Laos	ERS469888
MAK_BOUAP	IRIS_313-11094	Tropical Japonica	Laos	ERS469889
Mak_ea_nam	IRIS_313-11095	Indica III	Laos	ERS469890
CADUNG_SO_BLOC_1	IRIS_313-11096	Indica III	Vietnam	ERS469891
KALAGNON	IRIS_313-11097	Indica III	Philippines	ERS469892
KOLUBA	IRIS_313-11098	Indica III	Sierra Leone	ERS469893
PECALO	IRIS_313-11099	Indica III	Sierra Leone	ERS469895
MAMON	IRIS_313-11100	Tropical Japonica	Liberia	ERS469896
NONE	IRIS_313-11101	Indica III	Liberia	ERS469897
NONE	IRIS_313-11102	Tropical Japonica	Liberia	ERS469898
NONE	IRIS_313-11103	Tropical Japonica	Liberia	ERS469899
NONE	IRIS_313-11104	Tropical Japonica	Liberia	ERS469900
NONE	IRIS_313-11105	Tropical Japonica	Liberia	ERS469901
NONE	IRIS_313-11106	Tropical Japonica	Liberia	ERS469902
ZANTON	IRIS_313-11107	Tropical Japonica	Liberia	ERS469903
NONE	IRIS_313-11108	Indica III	Liberia	ERS469904
NONE	IRIS_313-11109	Tropical Japonica	Liberia	ERS469906
SAITA	IRIS_313-11111	Aus	Bangladesh	ERS469908
HIJOL_DIGA	IRIS_313-11112	Aus	Bangladesh	ERS469909
KAL_SHULI	IRIS_313-11113	Indica III	Bangladesh	ERS469910
BIRUI_SAIL	IRIS_313-11114	Indica III	Bangladesh	ERS469911
KALA_MUNA	IRIS_313-11115	Indica III	Bangladesh	ERS469912
KORTIK_KAIKA	IRIS_313-11116	Aus	Bangladesh	ERS469913
KAYELI_KUNING	IRIS_313-11117	Tropical Japonica	Indonesia	ERS469914
SOC_NAU(BIEN_THE)	IRIS_313-11118	Indica III	Vietnam	ERS469915
NEP_BUNG	IRIS_313-11119	Indica III	Vietnam	ERS469917
GURULEY	IRIS_313-11120	Indica III	Bhutan	ERS469918
GBRA	IRIS_313-11121	Tropical Japonica	Liberia	ERS469919
IR_1813-694-2	IRIS_313-11122	Indica II	Philippines	ERS469920
BAZAIL_975	IRIS_313-11123	Aus	Bangladesh	ERS469921
BAZAIL_980	IRIS_313-11124	Aus	Bangladesh	ERS469922
ANBAW	IRIS_313-11126	Indica III	Myanmar	ERS469924
GOKAUNG	IRIS_313-11128	Indica III	Myanmar	ERS469926
HAORU	IRIS_313-11129	Indica III	Myanmar	ERS469928
HTAWPATT	IRIS_313-11130	Indica III	Myanmar	ERS469929
KALALAN	IRIS_313-11132	Indica III	Myanmar	ERS469931
LWANKHAN	IRIS_313-11133	Indica III	Myanmar	ERS469932
MAUNG_NYO	IRIS_313-11135	Indica III	Myanmar	ERS469934
NGASEIN_THEEDAT(C_30)	IRIS_313-11138	Indica III	Myanmar	ERS469937
NWACHI_MANINE	IRIS_313-11139	Indica III	Myanmar	ERS469939
PADAN	IRIS_313-11140	Indica III	Myanmar	ERS469940
SHWENI	IRIS_313-11141	Indica III	Myanmar	ERS469941
SHWEPULAY	IRIS_313-11142	Indica III	Myanmar	ERS469942
TANBAUNG	IRIS_313-11143	Indica III	Myanmar	ERS469943
TAUNGDI	IRIS_313-11144	Indica III	Myanmar	ERS469944
THAKADE_THEEDAT	IRIS_313-11145	Indica III	Myanmar	ERS469945
THEEDAT_NGASEIN	IRIS_313-11146	Indica III	Myanmar	ERS469946
TYB11	IRIS_313-11147	Indica III	Myanmar	ERS469947
YEBAW	IRIS_313-11148	Indica III	Myanmar	ERS469948
YODAYA	IRIS_313-11149	Indica III	Myanmar	ERS469950
ZEINGYI	IRIS_313-11150	Indica III	Myanmar	ERS469951
NONE	IRIS_313-11151	Indica III	Myanmar	ERS469952
AC74	IRIS_313-11152	Indica I	India	ERS469953
CT45	IRIS_313-11153	Temperate Japonica	India	ERS469954
DHARIAL	IRIS_313-11154	Aus	Bangladesh	ERS469955
K_113	IRIS_313-11155	Temperate Japonica	India	ERS469956
T._KAUG_PAO	IRIS_313-11157	Indica I	China	ERS469958
NAN-ERH-AI_5	IRIS_313-11158	Indica I	China	ERS469959
HYB-5-2-1-1-4	IRIS_313-11159	Tropical Japonica	Ivory Coast	ERS469961
NONE	IRIS_313-11160	Indica III	Liberia	ERS469962
SADU	IRIS_313-11161	Tropical Japonica	Liberia	ERS469963
SABRAN	IRIS_313-11162	Indica II	Indonesia	ERS469964
NATEL_BORO	IRIS_313-11163	Aus	Bangladesh	ERS469965
BAK_TULSI	IRIS_313-11164	Aus	India	ERS469966
BHUT_MURI	IRIS_313-11166	Aus	India	ERS469968
DUBRAJ	IRIS_313-11167	Indica III	India	ERS469969
KADA_CHOPA	IRIS_313-11168	Aus	India	ERS469970
KANAI_BASHI	IRIS_313-11169	Aus	India	ERS469972
LAL_TAURA	IRIS_313-11170	Aus	India	ERS469973
M_142	IRIS_313-11171	Aus	India	ERS469974
RANI_BHOG	IRIS_313-11172	Aus	India	ERS469975
SADA_AUS	IRIS_313-11173	Aus	India	ERS469976
SLO_19	IRIS_313-11174	Aus	India	ERS469981
SONA_AUS	IRIS_313-11175	Aus	India	ERS469992
SXC216	IRIS_313-11176	Indica III	India	ERS470003
DELI_POCONG	IRIS_313-11177	Indica III	Indonesia	ERS470013
RUJAK_DANAN	IRIS_313-11178	Indica III	Indonesia	ERS470024
SI_OMPAN_LAMA	IRIS_313-11179	Indica III	Indonesia	ERS470035
SIPULUIK_ARANG	IRIS_313-11180	Indica III	Indonesia	ERS470046
TAMBA_PERAK	IRIS_313-11181	Indica III	Indonesia	ERS470057
CEMPO_CINA	IRIS_313-11182	Indica III	Indonesia	ERS469977
KETAN_LEMBAYUNGAN	IRIS_313-11183	Tropical Japonica	Indonesia	ERS469978
RANRUWAN	IRIS_313-11191	Aus	Sri Lanka	ERS469980
BKN7130-1017-2	IRIS_313-11192	Indica III	Thailand	ERS469982
GAHB_AWY_2-1	IRIS_313-11193	Indica III	Thailand	ERS469983
KHAO_PAH_8-5-38	IRIS_313-11194	Indica III	Thailand	ERS469984
DICULA	IRIS_313-11196	Indica III	Philippines	ERS469986
K_78-13	IRIS_313-11198	Temperate Japonica	India	ERS469988
CHING-HSI_15	IRIS_313-11201	Temperate Japonica	China	ERS469991
4583	IRIS_313-11202	Temperate Japonica	China	ERS469993
GOCHIAGARI	IRIS_313-11203	Indica III	Bangladesh	ERS469994
KAZALSAIL	IRIS_313-11205	Indica III	Bangladesh	ERS469996
KUMRI	IRIS_313-11206	Indica III	Bangladesh	ERS469997
PAIRJAT	IRIS_313-11207	Indica III	Bangladesh	ERS469998
PARIJAT	IRIS_313-11208	Indica III	Bangladesh	ERS469999
VADAI	IRIS_313-11209	Indica III	Bangladesh	ERS470000
ZARBASAIL	IRIS_313-11210	Aus	Bangladesh	ERS470001
KADAMSAIL	IRIS_313-11211	Indica III	Bangladesh	ERS470002
KALOBONA	IRIS_313-11212	Indica III	Bangladesh	ERS470004
NARIKEL_BADI	IRIS_313-11213	Aus	Bangladesh	ERS470005
SHITTA_AMAN	IRIS_313-11214	Aus	Bangladesh	ERS470006
KHAMA_1183	IRIS_313-11216	Aus	Bangladesh	ERS470007
BLACK_28-564	IRIS_313-11219	Indica III	Bangladesh	ERS470010
CHITRAJ_14-134	IRIS_313-11220	Indica III	Bangladesh	ERS470011
CYLINDRICAL_30-605	IRIS_313-11221	Indica III	Bangladesh	ERS470012
DUDHSWAR_15-157	IRIS_313-11222	Indica III	Bangladesh	ERS470014
PATNAI_31-679	IRIS_313-11224	Indica III	Bangladesh	ERS470016
SADAJIRA(DEEP_STRAW)16-194	IRIS_313-11225	Indica III	Bangladesh	ERS470017
SADAJIRA_19-258	IRIS_313-11226	Indica III	Bangladesh	ERS470018
SADAJIRA_19-317	IRIS_313-11227	Indica III	Bangladesh	ERS470019
SADAJIRA_19-339	IRIS_313-11228	Indica III	Bangladesh	ERS470020
STRAW_23-428	IRIS_313-11229	Indica III	Bangladesh	ERS470021
STRAW_23-438	IRIS_313-11230	Indica III	Bangladesh	ERS470022
STRAW_23-471	IRIS_313-11231	Indica III	Bangladesh	ERS470023
R_146	IRIS_313-11232	Aus	India	ERS470025
SPR7284-57-5	IRIS_313-11233	Indica II	Thailand	ERS470026
PINILING_DANIEL	IRIS_313-11235	Indica III	Philippines	ERS470028
LIONG_ORN	IRIS_313-11236	Indica III	None	ERS470029
TAICHUNG_SEN-YU_214	IRIS_313-11237	Indica II	China	ERS470030
IAC1132	IRIS_313-11238	Tropical Japonica	Brazil	ERS470031
BR116-3B-53	IRIS_313-11241	Indica III	Bangladesh	ERS470034
OR117-8	IRIS_313-11242	Indica III	India	ERS470036
7516-14	IRIS_313-11246	Temperate Japonica	Japan	ERS470040
NIAW_KHAMIN	IRIS_313-11248	Tropical Japonica	Thailand	ERS470042
IR_4535-PP_23-6-8-1	IRIS_313-11249	Indica II	Philippines	ERS470043
IR_9560-2-6-3	IRIS_313-11250	Indica II	Philippines	ERS470044
IR_4500-5-1-1	IRIS_313-11251	Indica II	Philippines	ERS470045
ADR52	IRIS_313-11252	Indica III	India	ERS470047
TIEN_SOM	IRIS_313-11254	Indica III	Vietnam	ERS470049
ARC_13785	IRIS_313-11261	Indica III	India	ERS470056
ARC_13888_BROWN_SPOTS_ON_STRAW	IRIS_313-11262	Indica III	India	ERS470058
ARC_13934	IRIS_313-11264	Indica III	India	ERS470060
ARC_14150	IRIS_313-11265	Aus	India	ERS470061
ARC_14347	IRIS_313-11266	Indica III	India	ERS470062
ARC_14358(GOLD_HULL)	IRIS_313-11267	Indica III	India	ERS470073
ARC_14737	IRIS_313-11271	Indica III	India	ERS470117
ARC_14756	IRIS_313-11272	Aus	India	ERS470126
ARC_14901	IRIS_313-11274	Aus	India	ERS470148
ARC_15063	IRIS_313-11276	Indica III	India	ERS470064
ARC_15129	IRIS_313-11277	Aus	India	ERS470065
ARC_15455	IRIS_313-11279	Indica III	India	ERS470067
ARC_15505	IRIS_313-11281	Indica I	India	ERS470069
ARC_15589	IRIS_313-11282	Indica III	India	ERS470070
ARC_18001	IRIS_313-11284	Indica III	India	ERS470072
ARC_18064	IRIS_313-11285	Indica III	India	ERS470074
ARC_18371	IRIS_313-11287	Indica III	India	ERS470076
ARC_18434	IRIS_313-11288	Indica III	India	ERS470077
ARC_7425	IRIS_313-11291	Aus	India	ERS470080
ARC_10120	IRIS_313-11292	Indica III	India	ERS470081
ARC_11245	IRIS_313-11294	Indica III	India	ERS470083
ARC_13544	IRIS_313-11298	Aus	India	ERS470088
ARC_14299	IRIS_313-11299	Indica III	India	ERS470089
ARC_14709	IRIS_313-11300	Indica III	India	ERS470090
ARC_14868	IRIS_313-11301	Indica III	India	ERS470091
ARC_15163	IRIS_313-11304	Indica III	India	ERS470094
ARC_15373	IRIS_313-11305	Indica III	India	ERS470096
ARC_15387	IRIS_313-11307	Indica III	India	ERS470098
ARC_15403	IRIS_313-11308	Indica III	India	ERS470099
ARC_15929	IRIS_313-11310	Indica III	India	ERS470101
CICIH_KAPUK	IRIS_313-11311	Tropical Japonica	Indonesia	ERS470102
PADI_HITAM	IRIS_313-11312	Indica III	Indonesia	ERS470103
PADI_RENDAH	IRIS_313-11313	Tropical Japonica	Indonesia	ERS470104
PELAU	IRIS_313-11314	Tropical Japonica	Indonesia	ERS470105
PENDEK_LAYUNG	IRIS_313-11315	Indica III	Indonesia	ERS470107
RANTAT	IRIS_313-11316	Indica III	Indonesia	ERS470108
SI_RANTING	IRIS_313-11317	Indica III	Indonesia	ERS470109
TUBU	IRIS_313-11318	Indica III	Indonesia	ERS470110
KENCANA_RANDAH	IRIS_313-11319	Indica III	Indonesia	ERS470111
MAYAS_PUTIH	IRIS_313-11320	Indica III	Indonesia	ERS470112
GANDHISAIL	IRIS_313-11321	Indica III	Bangladesh	ERS470113
JASURE_AUS	IRIS_313-11322	Aus	Bangladesh	ERS470114
JHORA	IRIS_313-11323	Aus	Bangladesh	ERS470115
KALABOKRI	IRIS_313-11324	Aus	Bangladesh	ERS470116
JAO'_HAWN_MAE_JAN	IRIS_313-11327	Indica III	Thailand	ERS470120
PADI_BURIH	IRIS_313-11328	Tropical Japonica	Malaysia	ERS470121
PADI_JALAI_BELA	IRIS_313-11329	Tropical Japonica	Malaysia	ERS470122
ALAMINOS	IRIS_313-11330	Indica III	Philippines	ERS470123
AMPIPIT	IRIS_313-11331	Indica III	Philippines	ERS470124
DINGRAS	IRIS_313-11334	Indica III	Philippines	ERS470125
IREQUIN	IRIS_313-11336	Temperate Japonica	Philippines	ERS470128
LAWA-AN	IRIS_313-11337	Tropical Japonica	Philippines	ERS470129
LOBANG(WHITE)	IRIS_313-11338	Indica III	Philippines	ERS470130
MILAGROSA	IRIS_313-11339	Indica III	Philippines	ERS470131
MINANOK	IRIS_313-11340	Tropical Japonica	Philippines	ERS470132
MINDANAO	IRIS_313-11341	Indica III	Philippines	ERS470133
PURTOK(MALAGKIT)	IRIS_313-11343	Indica III	Philippines	ERS470135
SAMON	IRIS_313-11344	Indica III	Philippines	ERS470136
WAGWAG	IRIS_313-11345	Indica III	Philippines	ERS470138
WAGWAG_PUTI	IRIS_313-11346	Indica II	Philippines	ERS470139
WAGWAG_RAOIS	IRIS_313-11347	Indica III	Philippines	ERS470140
AUS_PADDY(RED)	IRIS_313-11348	Aus	India	ERS470141
BACHHAIKALMA	IRIS_313-11349	Indica III	India	ERS470142
BANCHI	IRIS_313-11351	Indica III	India	ERS470144
CHILE_BORO	IRIS_313-11353	Aus	India	ERS470146
CAC75	IRIS_313-11354	Indica III	India	ERS470147
CR579-1-3	IRIS_313-11357	Indica II	India	ERS470151
DADKHANI	IRIS_313-11358	Indica III	India	ERS470152
DAHARNAGRA	IRIS_313-11359	Indica III	India	ERS470153
KALIKALMA	IRIS_313-11361	Indica III	India	ERS470155
KHEJURTHUPI	IRIS_313-11363	Indica III	India	ERS470157
MAKARANDASAIL	IRIS_313-11367	Indica III	India	ERS470160
PANIKELASH	IRIS_313-11368	Indica III	India	ERS470161
RANACHANDRABHOG	IRIS_313-11369	Indica III	India	ERS470162
SACHI	IRIS_313-11370	Indica III	India	ERS470163
SATHI	IRIS_313-11371	Aus	India	ERS470164
SUFALDHULA	IRIS_313-11372	Indica III	India	ERS470165
W_398	IRIS_313-11374	Aus	India	ERS470167
NONE	IRIS_313-11376	Tropical Japonica	Ivory Coast	ERS470169
AMARILLO	IRIS_313-11377	Indica III	Philippines	ERS470170
CADIDIT(GLUT.)	IRIS_313-11379	Tropical Japonica	Philippines	ERS470171
CA-ONG(WHITE)	IRIS_313-11380	Tropical Japonica	Philippines	ERS470172
LINANGAN	IRIS_313-11381	Indica III	Philippines	ERS470173
HONDERAWALA	IRIS_313-11382	Indica III	Sri Lanka	ERS470174
IR_9747_SEL	IRIS_313-11385	Indica II	Philippines	ERS470177
KHAO_DAWK_MALI_TIA	IRIS_313-11386	Indica III	Thailand	ERS470178
SAHM_RUANG_NAK	IRIS_313-11387	Indica III	Thailand	ERS470179
GLAM	IRIS_313-11388	Indica III	Thailand	ERS470180
LEUANG_PRA_TAHN	IRIS_313-11389	Indica III	Thailand	ERS470181
NAH_MOI	IRIS_313-11390	Indica III	Thailand	ERS470182
NIAW_DAM	IRIS_313-11391	Indica III	Thailand	ERS470183
SA_MER	IRIS_313-11392	Indica III	Thailand	ERS470184
SAWNG_RUANG	IRIS_313-11393	Indica III	Thailand	ERS470185
NONE	IRIS_313-11395	Indica III	Indonesia	ERS470187
MAS	IRIS_313-11396	Tropical Japonica	Indonesia	ERS470188
TAMBU	IRIS_313-11397	Tropical Japonica	Indonesia	ERS470189
TODULI	IRIS_313-11398	Indica III	Indonesia	ERS470190
RAYDHAN_1	IRIS_313-11399	Indica III	Bangladesh	ERS470191
ECHORSAIL	IRIS_313-11400	Indica III	Bangladesh	ERS470192
SUITE_JORA	IRIS_313-11402	Indica III	Bangladesh	ERS470194
AEB368_RIP_P_TYPE_ADT	IRIS_313-11403	Indica III	India	ERS470195
AMON_4	IRIS_313-11404	Indica III	Bangladesh	ERS470196
APYO-DAW-GYI	IRIS_313-11405	Indica III	Myanmar	ERS470197
A_28-6	IRIS_313-11406	Indica III	Myanmar	ERS470198
BATCHA_BHOG(SCENTED)	IRIS_313-11407	Indica III	India	ERS470199
CHITRAKALI	IRIS_313-11408	Indica III	India	ERS470200
CUTTACK_29	IRIS_313-11409	Indica III	India	ERS470201
C_28-16	IRIS_313-11410	Indica III	Myanmar	ERS470202
DONRADAO	IRIS_313-11411	Indica III	Brazil	ERS470203
KALAR_KAR	IRIS_313-11413	Aus	None	ERS470204
KONAMANI	IRIS_313-11416	Indica III	India	ERS470207
MATALI	IRIS_313-11418	Indica III	India	ERS470209
MUTHA_SAMBA	IRIS_313-11419	Indica III	India	ERS470210
PISINI	IRIS_313-11420	Indica III	India	ERS470211
TULASIBAS	IRIS_313-11421	Indica III	India	ERS470212
13946(GUANG-QIU_15)	IRIS_313-11422	Indica I	China	ERS470213
SINAPLED	IRIS_313-11424	Tropical Japonica	Philippines	ERS470215
BRANCO_PRECOCE	IRIS_313-11425	Tropical Japonica	Brazil	ERS470216
CHATAO	IRIS_313-11426	Tropical Japonica	Brazil	ERS470217
GEM_OU_BRAZIL	IRIS_313-11427	Tropical Japonica	Brazil	ERS470218
MARANHAO_BRANCO	IRIS_313-11428	Tropical Japonica	Brazil	ERS468717
MIUDO_ROXO	IRIS_313-11429	Tropical Japonica	Brazil	ERS468647
FORTUNA_BLANCO(SAN_MARCOS)	IRIS_313-11434	Tropical Japonica	Colombia	ERS468651
MONMINEUPLEU	IRIS_313-11435	Tropical Japonica	Ivory Coast	ERS468652
SAKAZELE(538)	IRIS_313-11436	Tropical Japonica	Ivory Coast	ERS468653
CAMPECHE_A79	IRIS_313-11437	Indica II	Mexico	ERS468654
NIRA_PRIETO	IRIS_313-11439	Tropical Japonica	Cuba	ERS468657
NALA	IRIS_313-11441	Tropical Japonica	Philippines	ERS468658
ARC_18533	IRIS_313-11443	Indica III	India	ERS468660
NCS102	IRIS_313-11445	Indica III	India	ERS468661
NAPDAI	IRIS_313-11446	Indica III	India	ERS468662
BARAMANJ	IRIS_313-11448	Indica III	India	ERS468664
LOCAL_BHAT	IRIS_313-11452	Aus	India	ERS468668
ZINYA_KOLAMBA	IRIS_313-11453	Indica III	India	ERS468669
BARI_SUTAR	IRIS_313-11454	Aus	India	ERS468670
CIPPI	IRIS_313-11455	Aus	India	ERS468671
KOLAMBA	IRIS_313-11456	Aus	India	ERS468672
KARAHANI	IRIS_313-11458	Aus	India	ERS468673
SELHI	IRIS_313-11460	Indica III	India	ERS468675
SALSI	IRIS_313-11462	Aus	India	ERS468677
KATSIYAM_TABAO	IRIS_313-11463	Indica III	Philippines	ERS468678
CARAWI	IRIS_313-11464	Tropical Japonica	Philippines	ERS468679
DINORADO	IRIS_313-11465	Tropical Japonica	Philippines	ERS468680
MACAPAGAL	IRIS_313-11467	Indica III	Philippines	ERS468681
BANGBANG	IRIS_313-11472	Indica III	Philippines	ERS468684
KINTOMAN(TOD-DOY)	IRIS_313-11473	Tropical Japonica	Philippines	ERS468685
KALIPINCH	IRIS_313-11476	Aus	India	ERS468686
KANPURI	IRIS_313-11477	Aus	India	ERS468687
VANKALI	IRIS_313-11479	Tropical Japonica	India	ERS468690
PR106	IRIS_313-11480	Indica II	India	ERS468691
BINNAFUL	IRIS_313-11481	Aus	Bangladesh	ERS468692
BONGEZA	IRIS_313-11482	Aus	Bangladesh	ERS468693
BOTESHSHORE	IRIS_313-11483	Aus	Bangladesh	ERS468694
EJALI	IRIS_313-11484	Aus	Bangladesh	ERS468695
RAMINAD(GERMAN)	IRIS_313-11485	Indica III	Philippines	ERS468696
LALDIGHA	IRIS_313-11487	Indica III	Bangladesh	ERS468698
KALU_T_139	IRIS_313-11489	Aus	India	ERS468700
ARC_15480	IRIS_313-11490	Indica III	India	ERS468701
BIR_BAHADUR	IRIS_313-11491	Indica III	India	ERS468702
SIRHANTI	IRIS_313-11492	Aus	India	ERS468703
AR_133	IRIS_313-11493	Indica III	India	ERS468704
IC25690	IRIS_313-11494	Tropical Japonica	India	ERS468705
ANENOE	IRIS_313-11495	Tropical Japonica	Indonesia	ERS468706
BALU_PRIA	IRIS_313-11496	Tropical Japonica	Indonesia	ERS468707
PADI_ARA	IRIS_313-11497	Indica III	Indonesia	ERS468708
PADI_HEDENG(REKET_HEDENG)	IRIS_313-11498	Tropical Japonica	Indonesia	ERS468709
PADI_UDANG	IRIS_313-11499	Tropical Japonica	Indonesia	ERS468711
SKK	IRIS_313-11500	Indica III	Indonesia	ERS468712
K_15591-4	IRIS_313-11506	Indica III	India	ERS468714
TV30	IRIS_313-11507	Indica II	Vietnam	ERS468715
PAWNG_AEW_1	IRIS_313-11508	Indica III	Thailand	ERS468716
PRADOO_DAENG	IRIS_313-11509	Indica III	Thailand	ERS468718
WAGASAN(RED)	IRIS_313-11511	Tropical Japonica	Philippines	ERS468720
OYAK_PAKANG	IRIS_313-11512	Indica III	Philippines	ERS468721
CHATO	IRIS_313-11513	Indica II	Ecuador	ERS468722
IR_4432-28-5	IRIS_313-11517	Indica II	Philippines	ERS468757
XINTUAN_HEI_GU	IRIS_313-11522	Temperate Japonica	China	ERS468723
ADIALLO	IRIS_313-11523	Indica III	Senegal	ERS468724
KOUINONEPOU	IRIS_313-11524	Tropical Japonica	Ivory Coast	ERS468725
DIAMBARANG	IRIS_313-11525	Indica III	Guinea	ERS468726
FOSSA(GBE)	IRIS_313-11526	Tropical Japonica	Ivory Coast	ERS468727
GOLO	IRIS_313-11527	Tropical Japonica	Ivory Coast	ERS468728
ZO	IRIS_313-11528	Indica III	Ivory Coast	ERS468729
JAO_KHAO	IRIS_313-11530	Indica III	Thailand	ERS468730
MARIA_GAKIT	IRIS_313-11532	Tropical Japonica	Philippines	ERS468731
NAHNG_KHAO_BOW	IRIS_313-11534	Indica III	Thailand	ERS468732
PAH_DI_MI_RAHK	IRIS_313-11535	Indica III	Thailand	ERS468733
NONE	IRIS_313-11536	Temperate Japonica	Georgia	ERS468734
J_6_IR438(WC694)	IRIS_313-11537	Tropical Japonica	Philippines	ERS468735
J_6_IR520(WC693)	IRIS_313-11538	Indica II	Philippines	ERS468736
SP6(WC836)	IRIS_313-11539	Tropical Japonica	None	ERS468737
PATIE_ROUGE	IRIS_313-11540	Tropical Japonica	Guinea	ERS468738
HOE_PHAR_THAE	IRIS_313-11541	Indica III	Myanmar	ERS468739
KYUN_TAW_SEIN	IRIS_313-11543	Indica III	Myanmar	ERS468742
LINPAN_CHAW	IRIS_313-11544	Indica III	Myanmar	ERS468743
MOE_GAUNG_PYU	IRIS_313-11545	Indica III	Myanmar	ERS468744
SHWE_SABA	IRIS_313-11547	Indica III	Myanmar	ERS468746
TAUNGYA_SABA	IRIS_313-11549	Indica III	Myanmar	ERS468748
FELEGBASEH	IRIS_313-11551	Indica III	Sierra Leone	ERS468749
PA_RABICHINA	IRIS_313-11554	Indica III	Sierra Leone	ERS468751
PA_WOON	IRIS_313-11555	Indica III	Sierra Leone	ERS468752
TUBMAN	IRIS_313-11556	Indica III	Sierra Leone	ERS468753
GORIA	IRIS_313-11557	Aus	Bangladesh	ERS468754
NULI	IRIS_313-11558	Indica III	Bangladesh	ERS468755
BANGLA	IRIS_313-11561	Indica III	Nepal	ERS468756
BIJULI_BATI	IRIS_313-11563	Indica III	Nepal	ERS468758
KUSUM_KATIKI	IRIS_313-11565	Indica III	Nepal	ERS468760
MOONOR	IRIS_313-11566	Indica III	Nepal	ERS468761
SATHIYA	IRIS_313-11568	Indica I	Nepal	ERS468763
BAI_MANG_AI_ZHONG	IRIS_313-11571	Temperate Japonica	China	ERS468765
BAI_MI_TIE_QIU	IRIS_313-11572	Indica I	China	ERS468766
HEI_TOU_HONG	IRIS_313-11574	Temperate Japonica	China	ERS468768
HONG_PI_NUO	IRIS_313-11575	Temperate Japonica	China	ERS468769
LUAN_DAO	IRIS_313-11578	Temperate Japonica	China	ERS468772
SHAN_GU	IRIS_313-11579	Indica I	China	ERS468773
WAN_GENG_BAI_DAO_TOU	IRIS_313-11582	Temperate Japonica	China	ERS468775
YI_SUI_QI	IRIS_313-11584	Temperate Japonica	China	ERS468776
36037-1	IRIS_313-11586	Temperate Japonica	China	ERS468778
MR69	IRIS_313-11588	Indica III	Malaysia	ERS468779
AMAKOYALI	IRIS_313-11595	Aus	India	ERS468782
BHATA_PYAGI	IRIS_313-11597	Indica III	India	ERS468784
GODADANI	IRIS_313-11598	Aus	India	ERS468785
JUGRAY	IRIS_313-11599	Indica III	India	ERS468786
KOTODESHI	IRIS_313-11600	Indica III	India	ERS468787
MALCHI	IRIS_313-11602	Aus	India	ERS468789
PANDRI_PAREWA	IRIS_313-11603	Aus	India	ERS468790
SUGARKAND	IRIS_313-11604	Aus	India	ERS468791
BOKDEL	IRIS_313-11606	Indica III	India	ERS468792
HOLDIGANTHI	IRIS_313-11607	Indica III	India	ERS468803
KHAO_BAWNG	IRIS_313-11608	Indica III	Thailand	ERS468811
MAE_HAWM	IRIS_313-11609	Indica III	Thailand	ERS468821
WUA_PAN_LAK	IRIS_313-11610	Indica III	Thailand	ERS468831
YAH_YAW	IRIS_313-11611	Tropical Japonica	Thailand	ERS468841
MANARE(PHOM)	IRIS_313-11615	Indica III	Guinea	ERS468793
UPRH33	IRIS_313-11617	Aus	India	ERS468795
UPRH58	IRIS_313-11618	Aus	India	ERS468796
UPRH166	IRIS_313-11619	Aus	India	ERS468797
UPRH197	IRIS_313-11620	Aus	India	ERS468798
JUAN_YE_LAI	IRIS_313-11622	Indica I	China	ERS468800
KAO_SONG_HAI	IRIS_313-11623	Tropical Japonica	China	ERS468801
ANADI_WHITE	IRIS_313-11624	Indica I	Nepal	ERS468802
LATIJHABAR	IRIS_313-11629	Aus	Nepal	ERS468808
GAM_PERNG	IRIS_313-11635	Indica III	Thailand	ERS468812
NCS271_A	IRIS_313-11636	Aus	India	ERS468813
NCS331	IRIS_313-11638	Indica III	India	ERS468814
NCS458	IRIS_313-11640	Indica III	India	ERS468816
NCS477	IRIS_313-11641	Indica III	India	ERS468817
NCS599	IRIS_313-11642	Indica III	India	ERS468818
NCS603_B	IRIS_313-11643	Indica II	India	ERS468819
NCS766	IRIS_313-11645	Indica III	India	ERS468822
NCS771_A	IRIS_313-11646	Indica III	India	ERS468823
NCS809_A	IRIS_313-11647	Indica III	India	ERS468824
NCS830	IRIS_313-11648	Indica III	India	ERS468825
NCS901_A	IRIS_313-11650	Indica III	India	ERS468826
FEI_ZHAO_12	IRIS_313-11651	Temperate Japonica	China	ERS468827
GONG_SHE_9	IRIS_313-11652	Temperate Japonica	China	ERS468828
MA_SHE_8	IRIS_313-11653	Temperate Japonica	China	ERS468829
PL_3165	IRIS_313-11654	Temperate Japonica	China	ERS468830
SI_WAN_14	IRIS_313-11655	Temperate Japonica	China	ERS468832
EX_WUKARI(WILD)	IRIS_313-11657	Indica III	Nigeria	ERS468834
MANYALOJOPOIHUN	IRIS_313-11658	Tropical Japonica	Sierra Leone	ERS468835
TOBOHUN	IRIS_313-11659	Tropical Japonica	Sierra Leone	ERS468836
WULE_DASIMA	IRIS_313-11660	Tropical Japonica	Liberia	ERS468837
91-382	IRIS_313-11661	Temperate Japonica	Bhutan	ERS468838
JIN_HUA_258	IRIS_313-11665	Indica I	China	ERS468842
LONG_GE_33	IRIS_313-11666	Indica I	China	ERS468843
LUO_AI_ZAO_3	IRIS_313-11667	Indica I	China	ERS468844
RONG_DAO_4	IRIS_313-11668	Indica I	China	ERS468845
NONE	IRIS_313-11669	Indica I	China	ERS468846
DERAWA	IRIS_313-11671	Indica III	Nepal	ERS468847
RAI_MANULA	IRIS_313-11672	Temperate Japonica	Nepal	ERS468848
BURI-BURING	IRIS_313-11673	Tropical Japonica	Philippines	ERS468849
BEUA_KAE	IRIS_313-11674	Indica III	Thailand	ERS468850
E-MOOM	IRIS_313-11676	Indica III	Thailand	ERS468851
E-NAWN_KHAO	IRIS_313-11677	Indica III	Thailand	ERS468852
E-PLUAK	IRIS_313-11678	Indica III	Thailand	ERS468853
GASET_BOW	IRIS_313-11679	Indica III	Thailand	ERS468854
KHAO_BUN_MI	IRIS_313-11680	Indica III	Thailand	ERS468855
KHAO'_PAWM	IRIS_313-11681	Indica III	Thailand	ERS468856
MA_EUE	IRIS_313-11682	Indica III	Thailand	ERS468857
NIAW_KHIAW_NGOO	IRIS_313-11683	Indica III	Thailand	ERS468858
OB_CHUEY	IRIS_313-11684	Indica III	Thailand	ERS468859
PLAWNG_SAENG	IRIS_313-11685	Indica III	Thailand	ERS468860
QUAHNG_LUANG	IRIS_313-11686	Indica III	Thailand	ERS468861
SA_GAE	IRIS_313-11687	Indica III	Thailand	ERS468862
SIA_MOO	IRIS_313-11688	Indica III	Thailand	ERS468863
DECHANGBYEO	IRIS_313-11689	Temperate Japonica	South Korea	ERS468864
CHIAYI-WU-K'O	IRIS_313-11692	Indica I	China	ERS468867
HSIN-T'AO-YUAN-CHING-YU	IRIS_313-11695	Indica I	China	ERS468870
DAW_NOK_KAEN	IRIS_313-11700	Indica III	Thailand	ERS468881
CN1067	IRIS_313-11702	Temperate Japonica	United States	ERS468901
BAHN_DAENG	IRIS_313-11704	Indica III	Thailand	ERS468921
DAWK_PUD_KHAO	IRIS_313-11705	Indica III	Thailand	ERS468932
KHAO'_NOK-4	IRIS_313-11706	Indica III	Thailand	ERS468935
KHAO_SAHKORN	IRIS_313-11707	Indica III	Thailand	ERS468944
KHAO_YAI_GUANG	IRIS_313-11708	Indica III	Thailand	ERS468872
LEUANG_KHAJAWN	IRIS_313-11709	Indica III	Thailand	ERS468873
LEUANG_MAI	IRIS_313-11710	Indica III	Thailand	ERS468874
RAI_MAHK_MEUANG	IRIS_313-11711	Indica III	Thailand	ERS468875
GORA_DHAN_2	IRIS_313-11712	Aus	India	ERS468876
ITA_245	IRIS_313-11713	Indica III	Nigeria	ERS468877
SOSSOKA	IRIS_313-11716	Indica III	Guinea	ERS468879
DAWK_PUT	IRIS_313-11719	Indica III	Thailand	ERS468882
DAW_85	IRIS_313-11720	Indica III	Thailand	ERS468883
GAEW_DAENG	IRIS_313-11721	Indica III	Thailand	ERS468884
DISSIGBE	IRIS_313-11723	Indica III	Guinea	ERS468886
KONYAN	IRIS_313-11724	Indica III	Guinea	ERS468887
ZUIHOU	IRIS_313-11725	Temperate Japonica	Japan	ERS468888
HONG_YANG_ZAO_3	IRIS_313-11727	Indica I	China	ERS468890
LUO_SI_ZHAN	IRIS_313-11728	Indica III	China	ERS468891
QING_ZAO_3	IRIS_313-11732	Indica I	China	ERS468895
SI_CHAO_1	IRIS_313-11734	Indica I	China	ERS468897
MALAGKIT(PINELIPE)	IRIS_313-11736	Tropical Japonica	Philippines	ERS468899
CHUNDI	IRIS_313-11737	Aus	India	ERS468900
PAUNDRI	IRIS_313-11738	Indica III	India	ERS468902
NAKPUI	IRIS_313-11739	Tropical Japonica	Ghana	ERS468903
UGAGA	IRIS_313-11740	Indica III	Ghana	ERS468904
KALIBAJARI	IRIS_313-11742	Aus	India	ERS468906
AN_FU_ZHAN	IRIS_313-11745	Indica I	China	ERS468909
E_2070	IRIS_313-11746	Indica I	China	ERS468910
E_4197	IRIS_313-11747	Indica I	China	ERS468911
M_6034-1	IRIS_313-11752	Indica I	China	ERS468915
XIANG_CHANG_ZAO	IRIS_313-11753	Indica I	China	ERS468916
A_2-257	IRIS_313-11755	Tropical Japonica	Liberia	ERS468918
BENGALI_VAKAHANA_1448	IRIS_313-11756	Tropical Japonica	Madagascar	ERS468919
BORIZINA_640	IRIS_313-11757	Indica III	Madagascar	ERS468920
FOFFI	IRIS_313-11758	Indica III	Ivory Coast	ERS468922
K_2_C_45	IRIS_313-11759	Tropical Japonica	Ivory Coast	ERS468923
MENAHARA_505	IRIS_313-11760	Indica III	Madagascar	ERS468924
NS199	IRIS_313-11761	Indica III	Ivory Coast	ERS468925
NS1515	IRIS_313-11762	Indica III	Madagascar	ERS468926
PJ110	IRIS_313-11763	Indica II	Cameroon	ERS468927
P_41	IRIS_313-11764	Indica III	Liberia	ERS468928
VARY_LAVA_DE_BOLOGNE	IRIS_313-11767	Indica III	Madagascar	ERS468931
AUS_78-125	IRIS_313-11773	Indica III	Gambia	ERS468934
KATUMANI	IRIS_313-11779	Indica III	Tanzania	ERS468936
KILOMBERO	IRIS_313-11780	Indica III	Tanzania	ERS468937
MALAGASY	IRIS_313-11782	Indica III	Zambia	ERS468938
MAMA_TABALI	IRIS_313-11783	Indica III	Gambia	ERS468939
MBEIMBEIHUN	IRIS_313-11784	Indica II	Sierra Leone	ERS468940
MOSHI	IRIS_313-11785	Indica III	Tanzania	ERS468941
N'YA_NOFF	IRIS_313-11786	Indica III	Gambia	ERS468942
TANDAKAY_FINGO	IRIS_313-11787	Indica III	Gambia	ERS468943
CANLUBANG	IRIS_313-11788	Temperate Japonica	Philippines	ERS468945
SABORAMANDALOAFO	IRIS_313-11789	Indica III	Madagascar	ERS468946
VARIRANGAHY	IRIS_313-11790	Tropical Japonica	Madagascar	ERS468947
VONBOANGY	IRIS_313-11792	Tropical Japonica	Madagascar	ERS468949
KOMALIOKO	IRIS_313-11793	Indica III	Madagascar	ERS468960
TSIPALA_MENAHAR	IRIS_313-11794	Indica III	Madagascar	ERS468971
DA_GU_AI_7	IRIS_313-11795	Indica I	China	ERS468982
DU_GEN_CHUAN	IRIS_313-11796	Indica I	China	ERS468993
E_ZI_32	IRIS_313-11797	Indica I	China	ERS469003
E_ZI_110	IRIS_313-11799	Indica I	China	ERS469024
FAN_GENG_6	IRIS_313-11800	Temperate Japonica	China	ERS469031
JIE_CAO_ZHAN	IRIS_313-11802	Indica I	China	ERS468951
MAO_ZHA_NUO	IRIS_313-11803	Temperate Japonica	China	ERS468952
QUN_XUAN_ZAO	IRIS_313-11804	Indica I	China	ERS468953
XI_HONG_GU	IRIS_313-11805	Indica I	China	ERS468954
78_XUAN_WU	IRIS_313-11806	Indica I	China	ERS468955
R_582	IRIS_313-11807	Indica II	Colombia	ERS468956
MHARAKA	IRIS_313-11809	Aus	Kenya	ERS468958
PULURE	IRIS_313-11810	Indica III	Kenya	ERS468959
MOSHI	IRIS_313-11811	Indica III	Kenya	ERS468961
ASFALA	IRIS_313-11812	Indica III	Kenya	ERS468962
ZERO	IRIS_313-11813	Indica III	Kenya	ERS468963
KIKUBA	IRIS_313-11814	Indica III	Kenya	ERS468964
MOSHI	IRIS_313-11815	Indica III	Kenya	ERS468965
PADINTHUMA	IRIS_313-11819	Indica III	Myanmar	ERS468969
PAKISTANHMWE	IRIS_313-11820	Indica III	Myanmar	ERS468970
19	IRIS_313-11821	Indica III	India	ERS468972
BHONDU_PAREWA	IRIS_313-11822	Indica III	India	ERS468973
BHU_BHUSI	IRIS_313-11823	Indica III	India	ERS468974
DHANIYA_PHOOL	IRIS_313-11824	Indica III	India	ERS468975
KARI_GURMATIA	IRIS_313-11827	Indica III	India	ERS468978
LALI_GURMATIA	IRIS_313-11828	Indica III	India	ERS468979
MUNJI	IRIS_313-11829	Temperate Japonica	Pakistan	ERS468980
KANDEKE_YAIGAITI	IRIS_313-11830	Indica III	Gambia	ERS468981
AE_WAWNG_POO_DOO	IRIS_313-11832	Tropical Japonica	Thailand	ERS468984
BOO_MAE	IRIS_313-11833	Indica III	Thailand	ERS468985
BUENG_MONG_LENG_WE	IRIS_313-11834	Tropical Japonica	Thailand	ERS468986
E-NOI_NAH	IRIS_313-11835	Indica III	Thailand	ERS468987
KHAO_KO_RAOH	IRIS_313-11836	Indica III	Thailand	ERS468988
KHAO_NAHNG_PRUNG	IRIS_313-11837	Indica III	Thailand	ERS468989
LEUM_DERN	IRIS_313-11838	Indica III	Thailand	ERS468990
MUAY	IRIS_313-11839	Indica III	Thailand	ERS468991
NIAW_NAHK_KRAD	IRIS_313-11840	Indica III	Thailand	ERS468992
NIAW_NARAI	IRIS_313-11841	Indica III	Thailand	ERS468994
NIAW_YUANG_KHANUN	IRIS_313-11842	Indica III	Thailand	ERS468995
PAN_DAWK_MAHK	IRIS_313-11843	Indica III	Thailand	ERS468996
PUEY_TAW	IRIS_313-11844	Indica III	Thailand	ERS468997
TON_TIA_GUAY_NU	IRIS_313-11846	Tropical Japonica	Thailand	ERS468999
PULUT_BURUNG	IRIS_313-11848	Indica III	Malaysia	ERS469000
PULUT_SELEMYAM	IRIS_313-11849	Indica III	Malaysia	ERS469001
SESAT_JADI	IRIS_313-11850	Indica III	Malaysia	ERS469002
DUNA-AL	IRIS_313-11851	Tropical Japonica	Philippines	ERS469004
BAI_MI_ZAI_7	IRIS_313-11852	Indica I	China	ERS469005
BU_ZHI_MING	IRIS_313-11853	Indica I	China	ERS469006
CHI_GU	IRIS_313-11854	Indica I	China	ERS469007
DA_GUAN_YIN_ZHAN	IRIS_313-11855	Indica I	China	ERS469008
DA_HEI_GU	IRIS_313-11856	Indica I	China	ERS469009
DA_LI_BAI_63	IRIS_313-11857	Indica I	China	ERS469010
DA_TIE_ZHAN	IRIS_313-11858	Indica I	China	ERS469011
DONG_DU	IRIS_313-11859	Indica I	China	ERS469012
GUA_PAI_GU	IRIS_313-11860	Indica I	China	ERS469013
HEI_YAN_ZHAN	IRIS_313-11861	Indica I	China	ERS469015
HENG_YE_ZAO	IRIS_313-11862	Indica I	China	ERS469016
HONG_DU_BAI	IRIS_313-11863	Indica I	China	ERS469017
HUO_QING	IRIS_313-11865	Indica I	China	ERS469018
JIANG_ER_ZAO	IRIS_313-11866	Indica I	China	ERS469019
KE_SHU_BAI	IRIS_313-11867	Indica I	China	ERS469020
LIU_LI_YOU	IRIS_313-11868	Indica I	China	ERS469021
MA_WEI_ZHAN	IRIS_313-11869	Indica I	China	ERS469022
NAN_JING_XIAO_DAO	IRIS_313-11870	Indica I	China	ERS469023
SAN_ZHAO_QI	IRIS_313-11871	Indica I	China	ERS469025
TIE_ZHONG	IRIS_313-11872	Indica I	China	ERS469026
CHUBU_17	IRIS_313-11875	Temperate Japonica	Japan	ERS469027
AI_DA	IRIS_313-11876	Indica I	China	ERS469028
AN_NAN_ZAO	IRIS_313-11877	Indica I	China	ERS469029
BAI_RI_XIAN	IRIS_313-11878	Indica I	China	ERS469030
LIU_TIAO_XIAN	IRIS_313-11881	Indica I	China	ERS469032
MAN_TIAN_QING	IRIS_313-11882	Indica I	China	ERS469033
TIAN_DAO_DAO	IRIS_313-11884	Indica I	China	ERS469034
YANG_WAN_XIAN	IRIS_313-11885	Indica I	China	ERS469035
IR_4683-54-2	IRIS_313-11886	Indica II	Philippines	ERS469046
IR_19058-107-1	IRIS_313-11887	Indica II	Philippines	ERS469057
KANGRI	IRIS_313-11888	Aus	Pakistan	ERS469068
C_722323	IRIS_313-11890	Temperate Japonica	China	ERS469088
HO_MOK	IRIS_313-11892	Tropical Japonica	Thailand	ERS469109
BA_TUC_RAN	IRIS_313-11895	Indica III	Vietnam	ERS469037
CA_HIM	IRIS_313-11896	Indica III	Vietnam	ERS469038
MA_YOO	IRIS_313-11898	Indica III	Thailand	ERS469040
MAHA_CHAI	IRIS_313-11899	Indica III	Thailand	ERS469041
TI_NGI	IRIS_313-11901	Indica III	Thailand	ERS469043
CEMPO_TURI	IRIS_313-11902	Indica III	Indonesia	ERS469044
KOMPIT	IRIS_313-11903	Tropical Japonica	Indonesia	ERS469045
PADI_SIRANDAH_KUNING	IRIS_313-11904	Indica III	Indonesia	ERS469047
PAYO_TINGGI	IRIS_313-11905	Indica III	Indonesia	ERS469048
SULUS_BALOK	IRIS_313-11906	Tropical Japonica	Indonesia	ERS469049
TINAROH	IRIS_313-11907	Tropical Japonica	Indonesia	ERS469050
DUAN_SHEN_ZI	IRIS_313-11908	Temperate Japonica	China	ERS469051
HONG_MI_JIU_GONG_JI	IRIS_313-11909	Indica I	China	ERS469052
YUN_NAN_ZHAN	IRIS_313-11911	Indica I	China	ERS469054
ESCONDE_CACHO	IRIS_313-11912	Indica III	Brazil	ERS469055
BUAGKOG	IRIS_313-11913	Tropical Japonica	Philippines	ERS469056
IB95	IRIS_313-11915	Tropical Japonica	Ghana	ERS469059
MUDALIGA_WEE	IRIS_313-11916	Indica III	Sri Lanka	ERS469060
BUTNAPAR	IRIS_313-11917	Aus	India	ERS469061
DILBAKSH	IRIS_313-11918	Indica III	India	ERS469062
LAKHA_KUAR	IRIS_313-11919	Indica III	India	ERS469063
GI_TAH	IRIS_313-11920	Indica III	Thailand	ERS469064
KHAO_GAHB_BUA	IRIS_313-11921	Indica III	Thailand	ERS469065
SAWK_GAM_MAH	IRIS_313-11925	Indica III	Thailand	ERS469070
YAH_TOW	IRIS_313-11927	Indica III	Thailand	ERS469072
DAYRON_MARANGRAS	IRIS_313-11928	Tropical Japonica	Philippines	ERS469073
GILINGAN_MARANGRAS	IRIS_313-11929	Tropical Japonica	Philippines	ERS469074
ITA_117	IRIS_313-11930	Indica II	Nigeria	ERS469075
PEI_ZAO_15	IRIS_313-11931	Temperate Japonica	China	ERS469076
SINDANO3	IRIS_313-11932	Indica III	Kenya	ERS469077
KANATO	IRIS_313-11934	Indica II	Philippines	ERS469079
KONG_KHSACH_BANG_KATT	IRIS_313-11935	Indica III	Cambodia	ERS469080
NEANG_MINH_TONN	IRIS_313-11936	Indica III	Cambodia	ERS469081
GNASSOUMADOUGOU	IRIS_313-11938	Indica III	Burkina Faso	ERS469083
KAMPTI	IRIS_313-11939	Indica III	Burkina Faso	ERS469084
MALOBA(DISSI_ROUGE)	IRIS_313-11940	Indica III	Burkina Faso	ERS469085
MOUI_SAMBA	IRIS_313-11941	Indica II	Burkina Faso	ERS469086
I_41	IRIS_313-11943	Indica I	Nepal	ERS469087
I_814	IRIS_313-11944	Indica I	Nepal	ERS469089
MALIKULI	IRIS_313-11945	Indica III	Bangladesh	ERS469090
BWANGA_MOUI	IRIS_313-11946	Tropical Japonica	Burkina Faso	ERS469091
HOU_LU_BAI	IRIS_313-11948	Indica I	China	ERS469093
LIU_HE_XI_HE	IRIS_313-11949	Indica I	China	ERS469094
MI_GU	IRIS_313-11950	Indica I	China	ERS469095
MIAO_ZHAN	IRIS_313-11951	Indica I	China	ERS469096
QI_YUE_ZHAN	IRIS_313-11952	Indica I	China	ERS469097
SAN_BAO_GU	IRIS_313-11953	Indica I	China	ERS469098
XIA_HONG_GU	IRIS_313-11954	Indica I	China	ERS469099
YE_DA_GU	IRIS_313-11955	Indica I	China	ERS469100
PUANG_MAHLAI_KHAO	IRIS_313-11958	Indica III	Thailand	ERS469103
KAGIOS_PUTI	IRIS_313-11959	Indica III	Philippines	ERS469104
PORONG	IRIS_313-11960	Indica II	Indonesia	ERS469105
IN_TOK	IRIS_313-11961	Indica III	Thailand	ERS469106
KHAO_SETTI	IRIS_313-11962	Indica III	Thailand	ERS469107
KARANGI	IRIS_313-11963	Aus	India	ERS469108
VUOTTA_SAIL	IRIS_313-11964	Indica III	Bangladesh	ERS469110
GUANG_XUAN_LIU_HAO	IRIS_313-11965	Indica I	China	ERS469111
QI_GU	IRIS_313-11966	Indica I	China	ERS469112
ZHAO_DAN_AI	IRIS_313-11968	Indica I	China	ERS469114
SHYAMJIRA	IRIS_313-11969	Indica III	India	ERS469115
BUNTU_DOMBA_1	IRIS_313-11970	Tropical Japonica	Indonesia	ERS469116
PARE_LAMBAN_BINGKA	IRIS_313-11971	Tropical Japonica	Indonesia	ERS469117
NOINJO	IRIS_313-11973	Temperate Japonica	South Korea	ERS469118
NKUMBAN_NDINGO	IRIS_313-11974	Indica III	Liberia	ERS469119
PA_LOSSES_3	IRIS_313-11975	Indica III	Sierra Leone	ERS469121
PA_MATIS	IRIS_313-11976	Indica III	Sierra Leone	ERS469122
MAMORIAKA	IRIS_313-11977	Indica III	Madagascar	ERS469123
IR_5657-33-2	IRIS_313-11978	Indica II	Philippines	ERS469124
IR_19661-364-1-2-3	IRIS_313-11979	Indica II	Philippines	ERS469125
HSINCHU_AI_CHIO_CHIENG	IRIS_313-11980	Indica I	China	ERS469136
TAICHUNG_188	IRIS_313-11981	Temperate Japonica	China	ERS469146
PORASHI	IRIS_313-11982	Aus	Bangladesh	ERS469156
KERIBAREFOR	IRIS_313-11983	Indica III	Burkina Faso	ERS469161
BLAU_BLA	IRIS_313-11984	Temperate Japonica	Vietnam	ERS469170
LIANG_GUANG	IRIS_313-11986	Indica I	China	ERS469191
POTOQOIN	IRIS_313-11988	Indica III	Sierra Leone	ERS469126
TAMBAS_JANGKOK	IRIS_313-11989	Indica III	Brunei	ERS469127
TAISEN_GLUTINOUS_YU_1157	IRIS_313-11990	Indica II	China	ERS469128
CHON	IRIS_313-11991	Indica III	Laos	ERS469129
Chao_lao_soung	IRIS_313-11992	Indica III	Laos	ERS469130
LIM_MA_NO_MA_KHIN_NYUNT	IRIS_313-11993	Indica III	Myanmar	ERS469131
KALINDIG	IRIS_313-11994	Tropical Japonica	Philippines	ERS469132
PINUTYUKAN	IRIS_313-11995	Tropical Japonica	Philippines	ERS469133
TUI(KIDAYAN)	IRIS_313-11996	Indica III	Philippines	ERS469134
BARUM	IRIS_313-11997	Indica III	Cambodia	ERS469135
DAMNOEUB_KAUN_KHMOM	IRIS_313-11998	Indica III	Cambodia	ERS469137
KAUN_TREI	IRIS_313-11999	Indica III	Cambodia	ERS469138
LAANG	IRIS_313-12000	Indica III	Cambodia	ERS469139
LARA_BORO	IRIS_313-12002	Aus	Bangladesh	ERS469140
GYEONGSAN_1	IRIS_313-12003	Temperate Japonica	South Korea	ERS469141
CHE_MAH	IRIS_313-12005	Indica III	Malaysia	ERS469143
PADI_HANGIR	IRIS_313-12006	Tropical Japonica	Malaysia	ERS469144
PO_HE	IRIS_313-12009	Indica I	China	ERS469147
YAN_ZHAN	IRIS_313-12010	Indica I	China	ERS469148
ZAO_LENG_SHUI_ZHAN	IRIS_313-12012	Indica I	China	ERS469150
RAUSRR_4	IRIS_313-12013	Indica III	India	ERS469151
ADANKARU	IRIS_313-12014	Indica III	Nigeria	ERS469152
DOGON_IRI	IRIS_313-12015	Indica III	Nigeria	ERS469153
EX_AUBERGE	IRIS_313-12016	Indica I	Egypt	ERS469154
EX_SANDEMA	IRIS_313-12017	Indica III	Ghana	ERS469155
FRENSI_GBOI	IRIS_313-12018	Tropical Japonica	Sierra Leone	ERS469157
ITA_131	IRIS_313-12021	Tropical Japonica	Nigeria	ERS469158
NONE	IRIS_313-12024	Indica II	None	ERS469159
ACEH(SELECTION)	IRIS_313-12027	Indica III	Indonesia	ERS469160
DELI_2	IRIS_313-12030	Tropical Japonica	Malaysia	ERS469164
P.T.Q._QINDONAAL	IRIS_313-12031	Tropical Japonica	Philippines	ERS469165
GAO_JIAO_HONG	IRIS_313-12033	Indica I	China	ERS469166
CHAN_LEUY	IRIS_313-12036	Indica III	Cambodia	ERS469167
KHMAO_KDET	IRIS_313-12037	Indica III	Cambodia	ERS469168
MUOY_KUM	IRIS_313-12038	Indica III	Cambodia	ERS469169
NEANG_AN	IRIS_313-12039	Indica III	Cambodia	ERS469171
NEANG_LAU	IRIS_313-12040	Indica III	Cambodia	ERS469172
NOU	IRIS_313-12041	Indica III	Cambodia	ERS469173
PHCAR_KABAS	IRIS_313-12042	Indica III	Cambodia	ERS469174
SAMBOK_ANGKRANG	IRIS_313-12043	Indica III	Cambodia	ERS469175
SAR_SIEM	IRIS_313-12044	Indica III	Cambodia	ERS469176
BUYAN	IRIS_313-12045	Tropical Japonica	Indonesia	ERS469177
KUJAM_KURIT	IRIS_313-12046	Indica III	Indonesia	ERS469178
LEMAK_RUSA	IRIS_313-12047	Indica III	Indonesia	ERS469179
LIMA	IRIS_313-12048	Indica III	Indonesia	ERS469180
Mae_hang	IRIS_313-12049	Indica III	Laos	ERS469182
TINOLDO_MARANGRAS	IRIS_313-12051	Tropical Japonica	Philippines	ERS469184
FACAGRO_406	IRIS_313-12053	Indica III	Burundi	ERS469186
HUA_24	IRIS_313-12054	Temperate Japonica	China	ERS469187
LAL_MOTI	IRIS_313-12055	Aus	Bangladesh	ERS469188
KUL_REUSEI	IRIS_313-12058	Indica III	Cambodia	ERS469190
LIGEN_2	IRIS_313-12059	Temperate Japonica	China	ERS469192
LIJIAN_942	IRIS_313-12060	Temperate Japonica	China	ERS469193
YUNLEN_13	IRIS_313-12061	Temperate Japonica	China	ERS469194
MARAMAY	IRIS_313-12066	Indica III	Philippines	ERS469197
PULUT_KETAN	IRIS_313-12068	Tropical Japonica	Indonesia	ERS469199
PULUT_MAS	IRIS_313-12069	Tropical Japonica	Indonesia	ERS469201
BABELIONG	IRIS_313-12070	Tropical Japonica	Malaysia	ERS469202
KASIGNAYAN	IRIS_313-12073	Tropical Japonica	Philippines	ERS469205
NONE	IRIS_313-12081	Indica III	Philippines	ERS469244
MAVOLATSIKA	IRIS_313-12082	Indica III	Madagascar	ERS469206
SARIN-TSIPALA	IRIS_313-12083	Indica III	Madagascar	ERS469207
KARUEL	IRIS_313-12093	Indica III	Nepal	ERS469209
NEANG_CHEK	IRIS_313-12096	Indica III	Cambodia	ERS469211
NEANG_MINH	IRIS_313-12097	Indica III	Cambodia	ERS469212
SAMRONG_2	IRIS_313-12101	Indica III	Cambodia	ERS469213
SOK_SOV	IRIS_313-12102	Indica III	Cambodia	ERS469214
PARAI_JALEY_MASIK	IRIS_313-12108	Tropical Japonica	Malaysia	ERS469215
ARITH	IRIS_313-12109	Indica III	Cambodia	ERS469216
OVIBENAMPOTAKA_+_OVIBE_+_MAKALIOKA	IRIS_313-12118	Indica III	Madagascar	ERS469218
CHA_LIENG	IRIS_313-12121	Indica III	Laos	ERS469219
INPONG	IRIS_313-12127	Indica III	Laos	ERS469221
Hma_gneng	IRIS_313-12128	Indica III	Laos	ERS469222
Mon_Lai	IRIS_313-12129	Tropical Japonica	Laos	ERS469223
Khao_pa	IRIS_313-12130	Indica III	Laos	ERS469224
NONE	IRIS_313-12131	Indica III	Laos	ERS469225
Tap_khouay	IRIS_313-12133	Indica III	Laos	ERS469227
THATENG	IRIS_313-12134	Tropical Japonica	Laos	ERS469228
PERUBAK_LUEY	IRIS_313-12135	Indica II	Malaysia	ERS469229
YADU-BARA	IRIS_313-12138	Indica III	Bhutan	ERS469230
MANSARA_DHAN	IRIS_313-12139	Aus	Nepal	ERS469231
HATEA	IRIS_313-12141	Aus	Bangladesh	ERS469232
ATT_CHHMOUS	IRIS_313-12142	Indica III	Cambodia	ERS469234
Srau_Khgnaerng	IRIS_313-12143	Indica III	Cambodia	ERS469235
GINAYANGGANG	IRIS_313-12144	Tropical Japonica	Philippines	ERS469236
AM_BEUS	IRIS_313-12146	Indica III	Cambodia	ERS469237
Arng'-kar_Phar-ong	IRIS_313-12147	Indica III	Cambodia	ERS469238
Arn'-sar_Thngorn'	IRIS_313-12148	Indica III	Cambodia	ERS469239
DAMNOEUB_KRACHAK_SESS	IRIS_313-12151	Indica III	Cambodia	ERS469240
Damm-noeb_Thngorn'	IRIS_313-12152	Indica III	Cambodia	ERS469242
Pa_Pha-ea	IRIS_313-12161	Indica III	Cambodia	ERS469243
PA_YANG_NOEUGN	IRIS_313-12164	Tropical Japonica	Cambodia	ERS469245
JHINUWA_DHAN	IRIS_313-12180	Indica III	Nepal	ERS469246
NYAULI	IRIS_313-12182	Indica III	Nepal	ERS469247
SETYA	IRIS_313-12183	Aus	Nepal	ERS469248
AE_NOUA	IRIS_313-12185	Indica III	Laos	ERS469249
BAO_DAM	IRIS_313-12186	Indica I	Laos	ERS469250
CHAM_LEK	IRIS_313-12187	Indica III	Laos	ERS469251
CHAO_DO	IRIS_313-12188	Indica III	Laos	ERS469252
Do_Nouan	IRIS_313-12193	Indica III	Laos	ERS469254
EA_POUAK	IRIS_313-12194	Indica III	Laos	ERS469255
CHAM_TON	IRIS_313-12210	Indica III	Vietnam	ERS469258
WEONJU_8	IRIS_313-12217	Temperate Japonica	South Korea	ERS469259
Chao_khie_khouay	IRIS_313-12220	Indica III	Laos	ERS469260
EA_LOUY	IRIS_313-12221	Indica III	Laos	ERS469261
Lam_Boun	IRIS_313-12222	Indica III	Laos	ERS469262
NOON_SOUNG	IRIS_313-12224	Indica III	Laos	ERS469263
Pa_lat_ngan	IRIS_313-12225	Indica III	Laos	ERS469264
TAM	IRIS_313-12229	Indica III	Laos	ERS469268
TOUN	IRIS_313-12231	Indica III	Laos	ERS469269
ANLINGWUBAILI	IRIS_313-12234	Indica II	China	ERS469271
LAOZAOGU	IRIS_313-12236	Indica I	China	ERS469272
WUGU	IRIS_313-12237	Indica I	China	ERS469273
PULUT_MINYAK	IRIS_313-12240	Indica III	Indonesia	ERS469274
SEMENDANG	IRIS_313-12241	Tropical Japonica	Indonesia	ERS469275
PINAHULA	IRIS_313-12244	Tropical Japonica	Philippines	ERS469277
BANGKOUY	IRIS_313-12246	Indica III	Cambodia	ERS469278
DAMNOEUB_KRAMOUM	IRIS_313-12247	Indica III	Cambodia	ERS469279
DAMNOUEB_PHDAU_PEN	IRIS_313-12249	Indica III	Cambodia	ERS469280
RUS_RUSSEI	IRIS_313-12251	Indica III	Cambodia	ERS469281
A_MOUK	IRIS_313-12252	Tropical Japonica	Laos	ERS469282
Ea_nouan	IRIS_313-12259	Indica III	Laos	ERS469286
Ea_khaw_ngan	IRIS_313-12260	Indica III	Laos	ERS469294
Ea_tom	IRIS_313-12261	Indica III	Laos	ERS469305
KHIE_TOM	IRIS_313-12263	Indica III	Laos	ERS469321
MAYATAUNG	IRIS_313-12268	Indica III	Myanmar	ERS469287
SHWEWARHNAN	IRIS_313-12269	Indica III	Myanmar	ERS469288
TOAM_JUM	IRIS_313-12270	Indica III	Myanmar	ERS469289
BATIBATIKAN	IRIS_313-12271	Tropical Japonica	Philippines	ERS469290
MALAGKIT_(ITIM)	IRIS_313-12272	Tropical Japonica	Philippines	ERS469291
AIJIAONANTE	IRIS_313-12273	Indica I	China	ERS469292
MENALAVA	IRIS_313-12278	Indica III	Madagascar	ERS469295
RAMADITRA	IRIS_313-12279	Tropical Japonica	Madagascar	ERS469296
MAKALIOKA	IRIS_313-12280	Indica III	Madagascar	ERS469297
SALAZANA	IRIS_313-12281	Tropical Japonica	Madagascar	ERS469298
TSY_MILA_RO	IRIS_313-12282	Indica III	Madagascar	ERS469299
VARY_5000_FOTSY	IRIS_313-12283	Indica III	Madagascar	ERS469300
PADI_MIAT_(KECIL)	IRIS_313-12285	Tropical Japonica	Malaysia	ERS469302
EKAYIN_SAW	IRIS_313-12286	Indica III	Myanmar	ERS469303
KAUK_HNYINGWA	IRIS_313-12287	Indica III	Myanmar	ERS469304
NGWE-TOE-KYE	IRIS_313-12288	Indica III	Myanmar	ERS469306
JON_JAN	IRIS_313-12290	Indica III	Myanmar	ERS469308
NGA_CHEKH_FAT	IRIS_313-12291	Indica III	Myanmar	ERS469309
EMAHTAKYAN	IRIS_313-12292	Indica III	Myanmar	ERS469310
SABALINE	IRIS_313-12296	Indica III	Myanmar	ERS469311
MUANG_TAY	IRIS_313-12299	Tropical Japonica	Laos	ERS469314
Ngon	IRIS_313-12301	Indica III	Laos	ERS469316
NONE	IRIS_313-12302	Indica III	Laos	ERS469317
NONE	IRIS_313-12303	Indica III	Laos	ERS469318
Pa_kheng_khaw	IRIS_313-12305	Indica III	Laos	ERS469319
SAM_SI	IRIS_313-12308	Indica III	Laos	ERS469322
Sanpatong_nyay	IRIS_313-12309	Indica III	Laos	ERS469323
PSBRC18	IRIS_313-12319	Indica II	Philippines	ERS469327
NONE	IRIS_313-12321	Tropical Japonica	Laos	ERS469328
DISSI	IRIS_313-12325	Indica III	Cameroon	ERS469332
Do_khaw	IRIS_313-12334	Indica III	Laos	ERS469337
Vieng	IRIS_313-12345	Tropical Japonica	Laos	ERS469345
FEDEARROZ_50	IRIS_313-15896	Indica II	Colombia	ERS467753
IR_77298-14-1-2-10	IRIS_313-15901	Indica II	Philippines	ERS467758
IR_77186-122-2-2-3	IRIS_313-15902	Indica II	Philippines	ERS467759
JINBUBYEO	IRIS_313-15904	Temperate Japonica	South Korea	ERS467761
WAB_56-125	IRIS_313-15905	Tropical Japonica	Ivory Coast	ERS467762
IR_73571-3B-11-3-K2	IRIS_313-15906	Indica II	Philippines	ERS467763
INIA_TACUARI	IRIS_313-15907	Tropical Japonica	Uruguay	ERS467764
COLOMBIA_XXI	IRIS_313-15908	Aus	Colombia	ERS467765
CYPRESS	IRIS_313-15910	Tropical Japonica	United States	ERS467767
GAMBIAKA	IRIS_313-7620	Indica III	Burkina Faso	ERS468642
SEQ93	IRIS_313-7635	Indica II	None	ERS468554
ADNY_11	IRIS_313-7636	Indica II	Mali	ERS468573
ANGIFOTSY_685	IRIS_313-7638	Indica III	Madagascar	ERS468568
H15-23-DA	IRIS_313-7681	Indica III	Mali	ERS468556
IR_1561-228-3-3	IRIS_313-7684	Indica II	Philippines	ERS468559
IR_19746-28-2-2	IRIS_313-7685	Indica II	Philippines	ERS468582
IR_22	IRIS_313-7688	Indica II	Philippines	ERS468560
IR_2307-247-2-2-3	IRIS_313-7689	Indica II	Philippines	ERS468576
IR_28	IRIS_313-7691	Indica II	Philippines	ERS468564
MADINIKA_1329	IRIS_313-7725	Indica III	Madagascar	ERS468555
NONA_BOKRA	IRIS_313-7736	Indica III	India	ERS468565
SAHEL_108	IRIS_313-7766	Indica II	Senegal	ERS468591
SALUMPIKIT	IRIS_313-7769	Indica III	Philippines	ERS468581
SAMBALA_MALO	IRIS_313-7770	Indica II	Mali	ERS468580
SEBERANG_MR77	IRIS_313-7773	Indica II	Mali	ERS468575
SONA(IET_1991)	IRIS_313-7780	Indica II	India	ERS468562
TSIPALA_1231	IRIS_313-7792	Indica II	Madagascar	ERS468587
TSIPALA_B160	IRIS_313-7793	Indica III	Madagascar	ERS468563
TSIPALA_MENA_626	IRIS_313-7795	Indica III	Madagascar	ERS468616
WAS_170-B-B-1-1	IRIS_313-7807	Indica II	Senegal	ERS468569
WAS_173-B-B-6-2-2	IRIS_313-7808	Indica II	Senegal	ERS468552
WAS_198-B-3-1-3	IRIS_313-7815	Indica II	Senegal	ERS468585
WAS_199-B-1-2-1	IRIS_313-7816	Indica II	Senegal	ERS468567
WAS_203-B-B-2-4-1	IRIS_313-7819	Indica II	Senegal	ERS468558
WAS_206-B-B-2-2-1	IRIS_313-7820	Indica II	Senegal	ERS468588
WAS_21-B-B-20-4-3-3	IRIS_313-7824	Indica II	Senegal	ERS468583
WAS_33-B-B-15-1-4-5	IRIS_313-7826	Indica II	Senegal	ERS468566
WAS_63-22-5-9-10-1	IRIS_313-7832	Indica II	Senegal	ERS468550
62667	IRIS_313-7838	Tropical Japonica	Senegal	ERS468599
CHA_LOY_OE	IRIS_313-7856	Tropical Japonica	Thailand	ERS468613
CIRAD_358	IRIS_313-7859	Tropical Japonica	Ivory Coast	ERS468596
CIRAD_403	IRIS_313-7863	Tropical Japonica	None	ERS468603
CNA-7BO11>33-13-6-1	IRIS_313-7866	Tropical Japonica	Colombia	ERS468610
CT13582-15-5-M	IRIS_313-7868	Tropical Japonica	Colombia	ERS468622
CUIABANA	IRIS_313-7870	Tropical Japonica	Brazil	ERS468604
DINORADO	IRIS_313-7876	Tropical Japonica	Philippines	ERS468606
GANIGI	IRIS_313-7883	Tropical Japonica	Indonesia	ERS468602
GOGO	IRIS_313-7885	Tropical Japonica	Indonesia	ERS468617
IR_63380-16	IRIS_313-7902	Tropical Japonica	Philippines	ERS468619
IR_68704-145-1-1-B	IRIS_313-7907	Tropical Japonica	Philippines	ERS468600
IR_71525-19-1-1	IRIS_313-7909	Tropical Japonica	Philippines	ERS468623
IR_72967-12-2-3	IRIS_313-7911	Indica II	Philippines	ERS468597
IRAT_104	IRIS_313-7912	Tropical Japonica	Ivory Coast	ERS468612
IRAT_112	IRIS_313-7914	Tropical Japonica	Ivory Coast	ERS468607
IRAT_234	IRIS_313-7922	Tropical Japonica	French Guiana	ERS468594
IRAT_335	IRIS_313-7924	Tropical Japonica	Bolivia	ERS468609
MITSANGANAHIJERY	IRIS_313-7959	Tropical Japonica	Madagascar	ERS468615
VARY_LAVA_90	IRIS_313-7992	Tropical Japonica	Madagascar	ERS468618
VARY_LAVA_DE_BETAFO	IRIS_313-7993	Tropical Japonica	Madagascar	ERS468608
VARY_MADINIKA_3566	IRIS_313-7994	Tropical Japonica	Madagascar	ERS468621
IR_47686-09-01-B-1	IRIS_313-8003	Tropical Japonica	Philippines	ERS468598
IR_71524-44-1-1	IRIS_313-8010	Tropical Japonica	Philippines	ERS468620
PIEMONTE	IRIS_313-8032	Temperate Japonica	Italy	ERS468502
LOMELLINO	IRIS_313-8033	Temperate Japonica	Italy	ERS468538
GOLFO	IRIS_313-8044	Tropical Japonica	Italy	ERS468518
PLUS	IRIS_313-8046	Tropical Japonica	Italy	ERS468504
79_UPLA	IRIS_313-8057	Tropical Japonica	Argentina	ERS468629
91_UPLA	IRIS_313-8058	Tropical Japonica	Argentina	ERS468631
77_UPLA	IRIS_313-8060	Tropical Japonica	Argentina	ERS468628
75_UPLA	IRIS_313-8061	Tropical Japonica	Argentina	ERS468627
80_UPLA	IRIS_313-8062	Tropical Japonica	Argentina	ERS468630
104_UPLA	IRIS_313-8063	Tropical Japonica	Argentina	ERS468624
32_UPLA	IRIS_313-8064	Tropical Japonica	Argentina	ERS468625
GHIBLI	IRIS_313-8066	Temperate Japonica	Italy	ERS468503
CENTURY_PATNA	IRIS_313-8072	Tropical Japonica	United States	ERS468524
DAWN_CI_9534	IRIS_313-8073	Aus	United States	ERS468541
GOOLARAH	IRIS_313-8074	Tropical Japonica	Australia	ERS468473
HARRA	IRIS_313-8075	Temperate Japonica	Australia	ERS468523
CAPATAZ	IRIS_313-8084	Temperate Japonica	Spain	ERS468519
CLOT	IRIS_313-8085	Temperate Japonica	Spain	ERS468489
FRANCES	IRIS_313-8087	Temperate Japonica	Spain	ERS468497
MARENY	IRIS_313-8090	Temperate Japonica	Spain	ERS468514
SHSS_53	IRIS_313-8095	Temperate Japonica	Spain	ERS468493
SR_113	IRIS_313-8096	Temperate Japonica	Spain	ERS468534
ULLAL	IRIS_313-8097	Temperate Japonica	Spain	ERS468474
FLIPPER	IRIS_313-8099	Temperate Japonica	Italy	ERS468512
BLUE_BONNET	IRIS_313-8102	Tropical Japonica	United States	ERS468537
THAIPERLA	IRIS_313-8105	Temperate Japonica	United States	ERS468496
CAMPINO	IRIS_313-8109	Temperate Japonica	Portugal	ERS468471
CARRICO	IRIS_313-8111	Temperate Japonica	Portugal	ERS468488
CHIPKA	IRIS_313-8112	Temperate Japonica	Bulgaria	ERS468531
ESCARLATE	IRIS_313-8113	Temperate Japonica	Portugal	ERS468466
JUBILIENI	IRIS_313-8119	Temperate Japonica	Bulgaria	ERS468517
MUGA	IRIS_313-8123	Temperate Japonica	Portugal	ERS468507
OTA	IRIS_313-8124	Temperate Japonica	Portugal	ERS468479
PLOVDIV_22	IRIS_313-8125	Temperate Japonica	Bulgaria	ERS468539
PLOVDIV_24	IRIS_313-8126	Temperate Japonica	Bulgaria	ERS468480
POLIZESTI_28	IRIS_313-8127	Temperate Japonica	Bulgaria	ERS468482
PRECOZ_2_F_A	IRIS_313-8128	Temperate Japonica	Argentina	ERS468665
RODINA	IRIS_313-8129	Temperate Japonica	Bulgaria	ERS468506
RUBI	IRIS_313-8132	Temperate Japonica	Portugal	ERS468542
S_102-2	IRIS_313-8134	Temperate Japonica	Portugal	ERS468461
SAEDINENIE	IRIS_313-8135	Temperate Japonica	Bulgaria	ERS468513
SAFARI	IRIS_313-8136	Temperate Japonica	Portugal	ERS468492
SAGRES	IRIS_313-8137	Temperate Japonica	Portugal	ERS468557
SALOIO	IRIS_313-8138	Temperate Japonica	Portugal	ERS468494
SHANGAI	IRIS_313-8140	Temperate Japonica	China	ERS468699
SELN_244_A6-20	IRIS_313-8141	Temperate Japonica	Australia	ERS468481
SETTANTUNO	IRIS_313-8142	Temperate Japonica	Portugal	ERS468485
T_757	IRIS_313-8147	Temperate Japonica	India	ERS468710
TIMICH_108	IRIS_313-8148	Temperate Japonica	Romania	ERS468511
TOPAZIO	IRIS_313-8149	Temperate Japonica	Portugal	ERS468499
VALTEJO	IRIS_313-8151	Temperate Japonica	Portugal	ERS468498
CT_58	IRIS_313-8160	Temperate Japonica	Colombia	ERS468639
CNA_4081	IRIS_313-8161	Indica II	Brazil	ERS468636
RPC_12	IRIS_313-8162	Temperate Japonica	China	ERS468674
YRM_6-2	IRIS_313-8164	Temperate Japonica	Australia	ERS468544
CIGALON	IRIS_313-8165	Temperate Japonica	France	ERS468635
AUGUSTZA	IRIS_313-8171	Temperate Japonica	Hungary	ERS468520
A_201	IRIS_313-8173	Tropical Japonica	United States	ERS468510
DELLMONT	IRIS_313-8180	Tropical Japonica	United States	ERS468521
DREW	IRIS_313-8183	Tropical Japonica	United States	ERS468525
JACINTO	IRIS_313-8186	Tropical Japonica	United States	ERS468470
L_205	IRIS_313-8192	Tropical Japonica	United States	ERS468535
LACASSINE	IRIS_313-8193	Tropical Japonica	United States	ERS468543
OPALE	IRIS_313-8200	Temperate Japonica	Italy	ERS468500
[truncated: 1,515 more rows]
