# Supplementary material for: Natural variation in OsMYB8 confers diurnal floret opening time divergence between indica and japonica subspecies
Source: Nat Commun. 2024 Mar 13;15:2262. doi: 10.1038/s41467-024-46579-z (PMC10937712; doi:10.1038/s41467-024-46579-z)
Supplement: Supplementary file 11 — Supplementary Data 8 [file 41467_2024_46579_MOESM11_ESM.xlsx]

## Sheet: Sheet1
Supplementary Data 8. Detailed information of the wild rice and cultivated rice used for nucleotide diversity analysis.
Species	Accession ID	BioProject	Latitude	Longitude	Original	Group	Mapping rate (%)	Other applications
O. rufipogon	N.bang02	PRJNA657701	23	89	Bangladesh	OR-I	94.52
O. rufipogon	N.camb03	PRJNA657701	11.27	104.53	Cambodia	OR-I	95.81
O. rufipogon	N.camb04	PRJNA657701	11.27	104.53	Cambodia	OR-W	96.09
O. rufipogon	N.camb05	PRJNA657701	11.27	104.53	Cambodia	OR-W	95.63
O. rufipogon	N.camb06	PRJNA657701	11.27	104.53	Cambodia	OR-W	96.32
O. rufipogon	N.camb07	PRJNA657701	11.27	104.53	Cambodia	OR-W	79.83
O. rufipogon	N.camb08	PRJNA657701	11.27	104.53	Cambodia	OR-W	95.91
O. rufipogon	N.indi04	PRJNA657701	26	81	India	OR-I	94.23
O. rufipogon	N.indi05	PRJNA657701	21	82	India	OR-I	96.27
O. rufipogon	N.indi06	PRJNA657701	26	81	India	OR-I	96.25
O. rufipogon	N.indi07	PRJNA657701	19	81	India	OR-I	96.39
O. rufipogon	N.indi08	PRJNA657701	19	81	India	OR-I	96.77
O. rufipogon	N.indi09	PRJNA657701	19	81	India	OR-I	96.37
O. rufipogon	N.indi10	PRJNA657701	19	81	India	OR-I	96.64
O. rufipogon	N.indi11	PRJNA657701	19	81	India	OR-I	96.19
O. rufipogon	N.indi14	PRJNA657701	26	81	India	OR-I	95.51
O. rufipogon	N.indi15	PRJNA657701	26	81	India	OR-I	95.7
O. rufipogon	N.indi17	PRJNA657701	26	81	India	OR-I	95.96
O. rufipogon	N.indi18	PRJNA657701	26	81	India	OR-I	95.85
O. rufipogon	N.laos01	PRJNA657701	17.52	102.42	Laos	OR-W	96.34
O. rufipogon	N.laos02	PRJNA657701	17.52	102.42	Laos	OR-W	96.53
O. rufipogon	N.laos03	PRJNA657701	17.52	102.42	Laos	OR-W	96.12
O. rufipogon	N.laos04	PRJNA657701	17.52	102.42	Laos	OR-W	94.82
O. rufipogon	N.laos06	PRJNA657701	17.52	102.42	Laos	OR-W	96.3
O. rufipogon	N.myan01	PRJNA657701	16.5	96.15	Myanmar	OR-I	95.69
O. rufipogon	N.myan02	PRJNA657701	16.5	96.15	Myanmar	OR-I	96.07
O. rufipogon	N.myan03	PRJNA657701	16.5	96.15	Myanmar	OR-I	96.09
O. rufipogon	N.myan04	PRJNA657701	16.5	96.15	Myanmar	OR-I	95.5
O. rufipogon	N.myan05	PRJNA657701	16.5	96.15	Myanmar	OR-I	95.86
O. rufipogon	N.nepa01	PRJNA657701	28.02	81.36	Nepal	OR-I	96.26
O. rufipogon	N.nepa02	PRJNA657701	28.02	81.36	Nepal	OR-I	95.69
O. rufipogon	N.nepa03	PRJNA657701	28.02	81.36	Nepal	OR-I	96.07
O. rufipogon	N.nepa04	PRJNA657701	28.02	81.36	Nepal	OR-I	95.88
O. rufipogon	N.nepa05	PRJNA657701	28.02	81.36	Nepal	OR-I	96.32
O. rufipogon	N.nepa06	PRJNA657701	28	81	Nepal	OR-I	96.4
O. rufipogon	N.nepa07	PRJNA657701	28	82	Nepal	OR-I	96.25
O. rufipogon	N.nepa08	PRJNA657701	28.02	81.36	Nepal	OR-I	80.67
O. rufipogon	N.sril06	PRJNA657701	6	80	Sri Lanka	OR-I	95.61
O. rufipogon	N.sril08	PRJNA657701	7.28	80.37	Sri Lanka	OR-I	95.99
O. rufipogon	N.sril10	PRJNA657701	7.28	80.37	Sri Lanka	OR-I	96.17
O. rufipogon	N.sril12	PRJNA657701	7.56	81	Sri Lanka	OR-I	95.81
O. rufipogon	N.sril13	PRJNA657701	7.56	81	Sri Lanka	OR-I	95.96
O. rufipogon	N.sril14	PRJNA657701	7.56	81	Sri Lanka	OR-I	95.83
O. rufipogon	N.sril15	PRJNA657701	7.56	81	Sri Lanka	OR-I	96.11
O. rufipogon	N.sril16	PRJNA657701	7.56	81	Sri Lanka	OR-I	95.79
O. rufipogon	N.thai01	PRJNA657701	17	104	Thailand	OR-W	96.55
O. rufipogon	N.thai02	PRJNA657701	15	102	Thailand	OR-W	96.59
O. rufipogon	N.thai04	PRJNA657701	15	102	Thailand	OR-W	96.34
O. rufipogon	N.thai05	PRJNA657701	15	102	Thailand	OR-W	96.31
O. rufipogon	R.bang01	PRJNA657701	24	91	Bangladesh	OR-I	87.64
O. rufipogon	R.camb03	PRJNA657701	11.3	104.49	Cambodia	OR-W	95.7
O. rufipogon	R.camb04	PRJNA657701	11.3	104.49	Cambodia	OR-W	96.05
O. rufipogon	R.camb05	PRJNA657701	11.3	104.49	Cambodia	OR-W	95.27
O. rufipogon	R.camb06	PRJNA657701	11.3	104.49	Cambodia	OR-W	96.45
O. rufipogon	R.camb07	PRJNA657701	11.3	104.49	Cambodia	OR-W	95.83
O. rufipogon	R.fuji22	PRJNA657701	24.1	117.36	China	OR-J	96.03
O. rufipogon	R.fuji23	PRJNA657701	24.1	117.36	China	OR-J	94.84
O. rufipogon	R.guad24	PRJNA657701	21.23	110.15	China	OR-J	95.73
O. rufipogon	R.guad25	PRJNA657701	21.23	110.15	China	OR-J	96.24
O. rufipogon	R.guad30	PRJNA657701	18.48	109.31	China	OR-J	95.58
O. rufipogon	R.guad31	PRJNA657701	21.92	110.85	China	OR-J	96.21
O. rufipogon	R.guad32	PRJNA657701	21.92	110.85	China	OR-J	96.11
O. rufipogon	R.guad33	PRJNA657701	21.92	110.85	China	OR-J	96.17
O. rufipogon	R.guad34	PRJNA657701	21.92	110.85	China	OR-J	95.83
O. rufipogon	R.guad35	PRJNA657701	21.92	110.85	China	OR-J	96.49
O. rufipogon	R.guad36	PRJNA657701	21.92	110.85	China	OR-J	96.01
O. rufipogon	R.guad37	PRJNA657701	21.92	110.85	China	OR-J	96.37
O. rufipogon	R.guad38	PRJNA657701	21.92	110.85	China	OR-J	96.39
O. rufipogon	R.guad39	PRJNA657701	21.92	110.85	China	OR-J	96.64
O. rufipogon	R.guad40	PRJNA657701	21.92	110.85	China	OR-J	96.58
O. rufipogon	R.guad41	PRJNA657701	23.02	113.12	China	OR-J	96.19
O. rufipogon	R.guad42	PRJNA657701	23.02	113.12	China	OR-J	97.1
O. rufipogon	R.guad43	PRJNA657701	23.02	113.12	China	OR-J	96.73
O. rufipogon	R.guad44	PRJNA657701	23.02	113.12	China	OR-J	96.67
O. rufipogon	R.guad45	PRJNA657701	23.02	113.12	China	OR-J	96.55
O. rufipogon	R.guad46	PRJNA657701	23.02	113.12	China	OR-J	96.84
O. rufipogon	R.guad47	PRJNA657701	23.02	113.12	China	OR-J	97.17
O. rufipogon	R.guad48	PRJNA657701	23.02	113.12	China	OR-J	95.24
O. rufipogon	R.guad49	PRJNA657701	23.02	113.12	China	OR-J	97.23
O. rufipogon	R.guad50	PRJNA657701	23.02	113.12	China	OR-J	96.59
O. rufipogon	R.guax35	PRJNA657701	22.41	109.16	China	OR-J	96.39
O. rufipogon	R.guax38	PRJNA657701	23.1	107.41	China	OR-J	95.61
O. rufipogon	R.guax41	PRJNA657701	23.13	109.42	China	OR-J	97.21
O. rufipogon	R.guax42	PRJNA657701	23.13	109.42	China	OR-J	97.12
O. rufipogon	R.guax43	PRJNA657701	23.13	109.42	China	OR-J	97.09
O. rufipogon	R.guax44	PRJNA657701	23.13	109.42	China	OR-J	79.94
O. rufipogon	R.guax45	PRJNA657701	23.13	109.42	China	OR-J	96.92
O. rufipogon	R.guax46	PRJNA657701	23.6	109.67	China	OR-J	96.64
O. rufipogon	R.guax47	PRJNA657701	23.6	109.67	China	OR-J	96.56
O. rufipogon	R.guax48	PRJNA657701	23.6	109.67	China	OR-J	96.35
O. rufipogon	R.guax49	PRJNA657701	23.6	109.67	China	OR-J	97.3
O. rufipogon	R.guax50	PRJNA657701	23.6	109.67	China	OR-J	96.66
O. rufipogon	R.hain41	PRJNA657701	18.45	109.1	China	OR-J	95.23
O. rufipogon	R.hain42	PRJNA657701	18.45	109.1	China	OR-J	95.6
O. rufipogon	R.hain46	PRJNA657701	19.54	109.41	China	OR-J	95.7
O. rufipogon	R.hain48	PRJNA657701	20	110.21	China	OR-J	95.69
O. rufipogon	R.hain50	PRJNA657701	18.25	109.5	China	OR-J	95.62
O. rufipogon	R.hain51	PRJNA657701	19.55	110.8	China	OR-J	96.48
O. rufipogon	R.hain52	PRJNA657701	19.55	110.8	China	OR-J	96.39
O. rufipogon	R.hain53	PRJNA657701	19.55	110.8	China	OR-J	96.18
O. rufipogon	R.hain54	PRJNA657701	19.55	110.8	China	OR-J	96.47
O. rufipogon	R.hain55	PRJNA657701	19.55	110.8	China	OR-J	96.42
O. rufipogon	R.hain56	PRJNA657701	18.8	110.4	China	OR-J	96.26
O. rufipogon	R.hain57	PRJNA657701	18.8	110.4	China	OR-J	96.13
O. rufipogon	R.hain58	PRJNA657701	18.8	110.4	China	OR-J	96.24
O. rufipogon	R.hain59	PRJNA657701	18.8	110.4	China	OR-J	94.53
O. rufipogon	R.hain60	PRJNA657701	18.8	110.4	China	OR-J	96.29
O. rufipogon	R.huna49	PRJNA657701	25.07	111.2	China	OR-J	97
O. rufipogon	R.huna50	PRJNA657701	26.8	113.53	China	OR-J	97.41
O. rufipogon	R.huna51	PRJNA657701	26.8	113.53	China	OR-J	97.32
O. rufipogon	R.huna52	PRJNA657701	26.8	113.53	China	OR-J	97.77
O. rufipogon	R.huna53	PRJNA657701	26.8	113.53	China	OR-J	97.41
O. rufipogon	R.huna54	PRJNA657701	26.8	113.53	China	OR-J	97.29
O. rufipogon	R.huna55	PRJNA657701	25.28	111.33	China	OR-J	97.07
O. rufipogon	R.huna56	PRJNA657701	25.28	111.33	China	OR-J	96.97
O. rufipogon	R.huna57	PRJNA657701	25.28	111.33	China	OR-J	97.34
O. rufipogon	R.huna58	PRJNA657701	25.28	111.33	China	OR-J	96.92
O. rufipogon	R.huna59	PRJNA657701	25.28	111.33	China	OR-J	97.1
O. rufipogon	R.indi09	PRJNA657701	25	84	India	OR-I	97.38
O. rufipogon	R.indi10	PRJNA657701	19	81	India	OR-I	96.49
O. rufipogon	R.indi12	PRJNA657701	19	81	India	OR-I	96.06
O. rufipogon	R.indi13	PRJNA657701	19	82	India	OR-I	96.73
O. rufipogon	R.indi14	PRJNA657701	20	81	India	OR-I	96.19
O. rufipogon	R.indo10	PRJNA657701	-7	106	Indonesia	OR-W	95.26
O. rufipogon	R.indo11	PRJNA657701	-7	106	Indonesia	OR-W	96.24
O. rufipogon	R.indo12	PRJNA657701	-3	114	Indonesia	OR-W	95.85
O. rufipogon	R.indo13	PRJNA657701	-7	106	Indonesia	OR-W	96.13
O. rufipogon	R.indo14	PRJNA657701	-7	106	Indonesia	OR-W	95.98
O. rufipogon	R.indo15	PRJNA657701	-7	106	Indonesia	OR-W	95.55
O. rufipogon	R.jiax01	PRJNA657701	28.23	116.62	China	OR-J	97.22
O. rufipogon	R.jiax02	PRJNA657701	28.23	116.62	China	OR-J	97.17
O. rufipogon	R.jiax04	PRJNA657701	28.23	116.62	China	OR-J	97.29
O. rufipogon	R.laos15	PRJNA657701	17.54	102.39	Laos	OR-W	96.11
O. rufipogon	R.laos16	PRJNA657701	17.54	102.39	Laos	OR-W	95.69
O. rufipogon	R.laos17	PRJNA657701	17.54	102.39	Laos	OR-W	94.94
O. rufipogon	R.laos19	PRJNA657701	17.54	102.39	Laos	OR-W	95.45
O. rufipogon	R.laos20	PRJNA657701	18	102	Laos	OR-W	95.94
O. rufipogon	R.myan01	PRJNA657701	16.56	95.52	Myanmar	OR-W	95.79
O. rufipogon	R.myan02	PRJNA657701	16.56	95.52	Myanmar	OR-W	95.97
O. rufipogon	R.myan03	PRJNA657701	16.56	95.52	Myanmar	OR-W	95.94
O. rufipogon	R.myan04	PRJNA657701	16.56	95.52	Myanmar	OR-W	95.14
O. rufipogon	R.myan05	PRJNA657701	16.56	95.52	Myanmar	OR-W	95.9
O. rufipogon	R.myan06	PRJNA657701	16.56	95.52	Myanmar	OR-W	96.08
O. rufipogon	R.nepa17	PRJNA657701	28.02	81.37	Nepal	OR-I	95.95
O. rufipogon	R.nepa18	PRJNA657701	28.02	81.37	Nepal	OR-I	96.32
O. rufipogon	R.nepa19	PRJNA657701	28.02	81.37	Nepal	OR-I	96.22
O. rufipogon	R.nepa20	PRJNA657701	28.02	81.37	Nepal	OR-I	95.98
O. rufipogon	R.nepa21	PRJNA657701	28.02	81.37	Nepal	OR-I	96.24
O. rufipogon	R.nepa22	PRJNA657701	28.02	81.37	Nepal	OR-I	96.26
O. rufipogon	R.nepa23	PRJNA657701	26	86	Nepal	OR-I	96.1
O. rufipogon	R.nepa25	PRJNA657701	28.02	81.37	Nepal	OR-I	96.12
O. rufipogon	R.png01	PRJNA657701	-7	141	PNG	OR-W	95.23
O. rufipogon	R.png02	PRJNA657701	-7	141	PNG	OR-W	94.62
O. rufipogon	R.png03	PRJNA657701	-7	141	PNG	OR-W	95.86
O. rufipogon	R.png04	PRJNA657701	-7	141	PNG	OR-W	95.79
O. rufipogon	R.png05	PRJNA657701	-7	141	PNG	OR-W	96.45
O. rufipogon	R.sril17	PRJNA657701	6	80	Sri Lanka	OR-I	87.82
O. rufipogon	R.sril18	PRJNA657701	5.56	80.33	Sri Lanka	OR-I	92.42
O. rufipogon	R.sril19	PRJNA657701	5.56	80.33	Sri Lanka	OR-I	96.6
O. rufipogon	R.sril20	PRJNA657701	5.56	80.33	Sri Lanka	OR-I	87.34
O. rufipogon	R.sril21	PRJNA657701	5.56	80.33	Sri Lanka	OR-I	96.75
O. rufipogon	R.thai10	PRJNA657701	15	101	Thailand	OR-W	97.17
O. rufipogon	R.thai19	PRJNA657701	14	100	Thailand	OR-W	79.79
O. rufipogon	R.thai20	PRJNA657701	14	100	Thailand	OR-W	95.7
O. rufipogon	R.thai23	PRJNA657701	14	100	Thailand	OR-W	95.77
O. rufipogon	R.viet20	PRJNA657701	10.45	105.43	Vietnam	OR-W	80.31
O. rufipogon	R.viet26	PRJNA657701	10.45	105.43	Vietnam	OR-W	90.22
O. rufipogon	R.viet27	PRJNA657701	10.45	105.43	Vietnam	OR-W	93.66
O. rufipogon	R.viet28	PRJNA657701	10.45	105.43	Vietnam	OR-W	93.84
O. rufipogon	R.viet29	PRJNA657701	10.45	105.43	Vietnam	OR-W	92.17
O. rufipogon	R.viet30	PRJNA657701	10.45	105.43	Vietnam	OR-W	95.19
O. rufipogon	R.viet31	PRJNA657701	10.45	105.3	Vietnam	OR-W	95.8
O. rufipogon	R.viet32	PRJNA657701	10.45	105.3	Vietnam	OR-W	95.39
O. rufipogon	R.viet33	PRJNA657701	10.45	105.3	Vietnam	OR-W	95.85
O. rufipogon	R.viet34	PRJNA657701	10.45	105.3	Vietnam	OR-W	95.7
O. rufipogon	R.viet35	PRJNA657701	10.45	105.3	Vietnam	OR-W	95.36
O. rufipogon	R.yuna01	PRJNA657701	22.02	100.8	China	OR-J	95.8
O. rufipogon	R.yuna02	PRJNA657701	22.03	101.8	China	OR-J	96.2
O. rufipogon	R.yuna03	PRJNA657701	22.04	102.8	China	OR-J	96.04
O. rufipogon	R.yuna04	PRJNA657701	22.05	103.8	China	OR-J	96.21
O. rufipogon	R.yuna05	PRJNA657701	22.06	104.8	China	OR-J	95.99
O. rufipogon	R.yuna06	PRJNA657701	23.43	101.68	China	OR-J	96.36
O. rufipogon	R.yuna08	PRJNA657701	23.45	103.68	China	OR-J	96.13
O. rufipogon	R.yuna09	PRJNA657701	23.46	104.68	China	OR-J	96.26
O. rufipogon	R.yuna10	PRJNA657701	23.47	105.68	China	OR-J	96.58
O. sativa	C001	PRJNA171289	14.6	121	Philippines	Ind	92.75
O. sativa	C006	PRJNA171289	39.54	116.28	China	Ind	92.7
O. sativa	C007	PRJNA171289	28.6	77.2	India	Ind	92.79
O. sativa	C008	PRJNA171289	9.3	-13.43	Guinea	Ind	92.47
O. sativa	C009	PRJNA171289	38.54	-77.02	United States	Ind	92.81
O. sativa	C011	PRJNA171289	25.03	121.31	Taiwan	Ind	93.62
O. sativa	C019	PRJNA171289	23.08	113.15	Guangdong	Ind	92.89	Investigation of DFOT
O. sativa	C020	PRJNA171289	28.11	113	Hunan	Ind	93.04
O. sativa	C021	PRJNA171289	NA	NA	Unknown	Ind	92.98
O. sativa	C022	PRJNA171289	28.11	113	Hunan	Ind	92.76
O. sativa	C024	PRJNA171289	28.41	115.52	Jiangxi	Ind	93.07
O. sativa	C025	PRJNA171289	23.08	113.15	Guangdong	Ind	92.58
O. sativa	C027	PRJNA171289	25.04	102.41	Yunnan	Ind	92.55
O. sativa	C030	PRJNA171289	32.02	118.5	Jiangsu	Ind	92.64
O. sativa	C031	PRJNA171289	28.11	113	Hunan	Ind	92.73
O. sativa	C033	PRJNA171289	26.05	119.18	Fujian	Ind	92.69	Investigation of DFOT & Determination of OsMYB8 expression level
O. sativa	C036	PRJNA171289	30.39	104.05	Sichuan	Ind	92.31
O. sativa	C037	PRJNA171289	30.39	104.05	Sichuan	Ind	92.57
O. sativa	C038	PRJNA171289	28.11	113	Hunan	Ind	92.31	Investigation of DFOT
O. sativa	C039	PRJNA171289	25.04	102.41	Yunnan	Ind	92.72
O. sativa	C040	PRJNA171289	29.41	91.1	Xizang	Ind	92.71
O. sativa	C041	PRJNA171289	23.08	113.15	Guangdong	Ind	92.37
O. sativa	C042	PRJNA171289	23.08	113.15	Guangdong	Ind	92.69
O. sativa	C043	PRJNA171289	31.14	121.29	Shanghai	Ind	92.75
O. sativa	C044	PRJNA171289	NA	NA	Unknown	Ind	92.75
O. sativa	C045	PRJNA171289	23.08	113.15	Guangdong	Ind	92.48
O. sativa	C046	PRJNA171289	28.11	113	Hunan	Ind	92.63	Investigation of DFOT
O. sativa	C047	PRJNA171289	25.03	121.31	Taiwan	Ind	92.68
O. sativa	C049	PRJNA171289	26.05	119.18	Fujian	Ind	92.55
O. sativa	C050	PRJNA171289	30.39	104.05	Sichuan	Ind	92.73
O. sativa	C053	PRJNA171289	22.48	108.2	Guangxi	Ind	92.6
O. sativa	C055	PRJNA171289	28.11	113	Hunan	Ind	93.19
O. sativa	C058	PRJNA171289	22.48	108.2	Guangxi	Ind	92.86
O. sativa	C059	PRJNA171289	30	114	Hubei	Ind	92.88
O. sativa	C060	PRJNA171289	28.11	113	Hunan	Ind	92.72
O. sativa	C061	PRJNA171289	32.02	118.5	Jiangsu	Ind	92.5
O. sativa	C062	PRJNA171289	34.48	113.42	Henan	Ind	92.88
O. sativa	C065	PRJNA171289	26.05	119.18	Fujian	Ind	92.56
O. sativa	C066	PRJNA171289	30.39	104.05	Sichuan	Ind	93.02
O. sativa	C068	PRJNA171289	25.03	121.31	Taiwan	Ind	92.56
O. sativa	C069	PRJNA171289	37.51	117.18	Anhui	Ind	92.63
O. sativa	C072	PRJNA171289	28.41	115.52	Jiangxi	Ind	92.86
O. sativa	C073	PRJNA171289	23.08	113.15	Guangdong	Ind	92.58
O. sativa	C076	PRJNA171289	30.39	104.05	Sichuan	Ind	92.51
O. sativa	C077	PRJNA171289	25.04	102.41	Yunnan	Ind	92.33
O. sativa	C078	PRJNA171289	25.04	102.41	Yunnan	Ind	93.08	Investigation of DFOT
O. sativa	C080	PRJNA171289	34.48	113.42	Henan	Ind	92.86
O. sativa	C081	PRJNA171289	23.08	113.15	Guangdong	Ind	92.49
O. sativa	C088	PRJNA171289	32.02	118.5	Jiangsu	Ind	92.56
O. sativa	C090	PRJNA171289	34.16	108.54	Shanxi	Ind	92.44
O. sativa	C091	PRJNA171289	30.39	104.05	Sichuan	Ind	93.01
O. sativa	C092	PRJNA171289	25.04	102.41	Yunnan	Ind	92.86
O. sativa	C094	PRJNA171289	20.2	110.3	Hainan	Ind	92.95
O. sativa	C095	PRJNA171289	25.04	102.41	Yunnan	Ind	92.61
O. sativa	C096	PRJNA171289	28.41	115.52	Jiangxi	Ind	92.79	Investigation of DFOT & Determination of OsMYB8 expression level
O. sativa	C097	PRJNA171289	26.05	119.18	Fujian	Ind	92.74	Investigation of DFOT
O. sativa	C098	PRJNA171289	22.48	108.2	Guangxi	Ind	93	Investigation of DFOT
O. sativa	C099	PRJNA171289	22.48	108.2	Guangxi	Ind	92.7
O. sativa	C100	PRJNA171289	30	114	Hubei	Ind	92.68
O. sativa	C102	PRJNA171289	22.48	108.2	Guangxi	Ind	92.9
O. sativa	C104	PRJNA171289	30.39	104.05	Sichuan	Ind	92.73
O. sativa	C105	PRJNA171289	25.04	102.41	Yunnan	Ind	92.89
O. sativa	C107	PRJNA171289	25.04	102.41	Yunnan	Ind	92.44
O. sativa	C108	PRJNA171289	30.39	104.05	Sichuan	Ind	92.62
O. sativa	C109	PRJNA171289	25.04	102.41	Yunnan	Ind	92.98
O. sativa	C110	PRJNA171289	25.04	102.41	Yunnan	Ind	92.54
O. sativa	C112	PRJNA171289	28.11	113	Hunan	Ind	92.74
O. sativa	C113	PRJNA171289	28.11	113	Hunan	Ind	92.6	Investigation of DFOT & Determination of OsMYB8 expression level
O. sativa	C114	PRJNA171289	28.11	113	Hunan	Ind	92.61
O. sativa	C115	PRJNA171289	28.11	113	Hunan	Ind	92.47
O. sativa	C117	PRJNA171289	28.41	115.52	Jiangxi	Ind	92.74	Investigation of DFOT & Determination of OsMYB8 expression level
O. sativa	C118	PRJNA171289	NA	NA	Unknown	Ind	92.49
O. sativa	C121	PRJNA171289	28.41	115.52	Jiangxi	Ind	92.56
O. sativa	C122	PRJNA171289	30.39	104.05	Sichuan	Ind	92.66	Investigation of DFOT
O. sativa	C124	PRJNA171289	20.2	110.3	Hainan	Ind	93.06
O. sativa	C125	PRJNA171289	28.41	115.52	Jiangxi	Ind	92.46
O. sativa	C127	PRJNA171289	23.08	113.15	Guangdong	Ind	92.56	Investigation of DFOT
O. sativa	C128	PRJNA171289	30	114	Hubei	Ind	92.51
O. sativa	C129	PRJNA171289	28.41	115.52	Jiangxi	Ind	92.39
O. sativa	C131	PRJNA171289	30	114	Hubei	Ind	92.64
O. sativa	C132	PRJNA171289	25.04	102.41	Yunnan	Ind	92.25
O. sativa	C135	PRJNA171289	30.39	104.05	Sichuan	Ind	93.8
O. sativa	C136	PRJNA171289	26.35	106.42	Guizhou	Ind	93.1
O. sativa	C139	PRJNA171289	25.04	102.41	Yunnan	Ind	93.58
O. sativa	C140	PRJNA171289	25.04	102.41	Yunnan	Ind	92.48
O. sativa	C141	PRJNA171289	25.04	102.41	Yunnan	Ind	92.93
O. sativa	C142	PRJNA171289	25.04	102.41	Yunnan	Ind	92.26	Investigation of DFOT
O. sativa	C143	PRJNA171289	25.04	102.41	Yunnan	Ind	92.84
O. sativa	C145	PRJNA171289	30.14	120.09	Zhejiang	Ind	92.89	Investigation of DFOT
O. sativa	C147	PRJNA171289	NA	NA	Unknown	Ind	92.25
O. sativa	C148	PRJNA171289	28.11	113	Hunan	Ind	92.21
O. sativa	C151	PRJNA171289	32.02	118.5	Jiangsu	Ind	92.37
O. sativa	C155	PRJNA171289	30.14	120.09	Zhejiang	Ind	92.86	Investigation of DFOT & Determination of OsMYB8 expression level
O. sativa	C156	PRJNA171289	28.11	113	Hunan	Ind	92.55	Investigation of DFOT & Determination of OsMYB8 expression level
O. sativa	C157	PRJNA171289	28.11	113	Hunan	Ind	92.81	Investigation of DFOT & Determination of OsMYB8 expression level
O. sativa	C158	PRJNA171289	22.48	108.2	Guangxi	Ind	92.86	Investigation of DFOT & Determination of OsMYB8 expression level
O. sativa	C159	PRJNA171289	28.11	113	Hunan	Ind	92.65	Investigation of DFOT & Determination of OsMYB8 expression level
O. sativa	C160	PRJNA171289	28.11	113	Hunan	Ind	93.02
O. sativa	C161	PRJNA171289	30.39	104.05	Sichuan	Ind	92.69	Investigation of DFOT
O. sativa	C162	PRJNA171289	23.08	113.15	Guangdong	Ind	92.69	Investigation of DFOT
O. sativa	C163	PRJNA171289	22.48	108.2	Guangxi	Ind	92.48
O. sativa	C164	PRJNA171289	NA	NA	Unknown	Ind	93.11
O. sativa	C165	PRJNA171289	32.02	118.5	Jiangsu	Ind	92.52
O. sativa	C166	PRJNA171289	NA	NA	Unknown	Ind	92.36
O. sativa	C167	PRJNA171289	NA	NA	Unknown	Ind	92.38
O. sativa	C168	PRJNA171289	28.11	113	Hunan	Ind	92.5
O. sativa	C169	PRJNA171289	25.03	121.31	Taiwan	Ind	92.8
O. sativa	C170	PRJNA171289	28.11	113	Hunan	Ind	92.41
O. sativa	C173	PRJNA171289	30.39	104.05	Sichuan	Ind	92.57
O. sativa	C174	PRJNA171289	NA	NA	Unknown	Ind	92.5
O. sativa	C175	PRJNA171289	32.02	118.5	Jiangsu	Ind	92.53
O. sativa	C176	PRJNA171289	28.11	113	Hunan	Ind	92.81	Investigation of DFOT
O. sativa	C178	PRJNA171289	28.41	115.52	Jiangxi	Ind	92.57
O. sativa	C180	PRJNA171289	28.11	113	Hunan	Ind	92
O. sativa	C182	PRJNA171289	22.48	108.2	Guangxi	Ind	92.69
O. sativa	C183	PRJNA171289	37.51	117.18	Anhui	Ind	92.69
O. sativa	C184	PRJNA171289	28.11	113	Hunan	Ind	91.92
O. sativa	C190	PRJNA171289	28.11	113	Henan	Ind	92.79
O. sativa	C191	PRJNA171289	26.35	106.42	Guizhou	Ind	92.24
O. sativa	C192	PRJNA171289	26.05	119.18	Fujian	Ind	92.64
O. sativa	C193	PRJNA171289	30.39	104.05	Sichuan	Ind	91.24
O. sativa	C194	PRJNA171289	26.05	119.18	Fujian	Ind	91.95
O. sativa	C197	PRJNA171289	26.35	106.42	Guizhou	Ind	92.58
O. sativa	C198	PRJNA171289	25.04	102.41	Yunnan	Ind	92.29
O. sativa	C199	PRJNA171289	25.04	102.41	Yunnan	Ind	92.56
O. sativa	C200	PRJNA171289	25.04	102.41	Yunnan	Ind	92.55
O. sativa	C201	PRJNA171289	26.05	119.18	Fujian	Ind	92.44	Investigation of DFOT
O. sativa	C202	PRJNA171289	26.35	106.42	Guizhou	Ind	92.33
O. sativa	C203	PRJNA171289	37.51	117.18	Anhui	Ind	93.05
O. sativa	W001	PRJNA171289	-6.08	106.45	Indonesia	Ind	92.26
O. sativa	W009	PRJNA171289	10	-84	Costa Rica	Ind	91.41	Investigation of DFOT
O. sativa	W023	PRJNA171289	28.6	77.2	India	Ind	90.18
O. sativa	W026	PRJNA171289	37.6	127	Korea	Ind	92.43
O. sativa	W029	PRJNA171289	25.02	121.38	Taiwan	Ind	92.17	Investigation of DFOT
O. sativa	W030	PRJNA171289	21.03	105.85	Vietnam	Ind	92.34
O. sativa	W031	PRJNA171289	-6.08	106.45	Indonesia	Ind	92.11	Investigation of DFOT
O. sativa	W032	PRJNA171289	6.46	-58.1	Guyana	Ind	92.23	Investigation of DFOT
O. sativa	W033	PRJNA171289	6.55	79.52	Sri Lanka	Ind	92.22
O. sativa	W035	PRJNA171289	5.52	-55.14	Suriname	Ind	91.25
O. sativa	W036	PRJNA171289	39.9	116.4	China	Ind	92.32
O. sativa	W039	PRJNA171289	13.8	100.5	Thailand	Ind	90.59
O. sativa	W040	PRJNA171289	-0.54	-89.36	Ecuador	Ind	91.87
O. sativa	W043	PRJNA171289	48	68	Kazakhstan	Ind	90.38
O. sativa	W044	PRJNA171289	13.5	100.29	Thailand	Ind	91.96
O. sativa	W046	PRJNA171289	14.6	121	Philippines	Ind	91.34
O. sativa	W051	PRJNA171289	28.6	77.2	India	Ind	91.8
O. sativa	W054	PRJNA171289	28.6	77.2	India	Ind	92.11
O. sativa	W058	PRJNA171289	25	121.7	Taiwan	Ind	92.78
O. sativa	W066	PRJNA171289	14.6	121	Philippines	Ind	92.66
O. sativa	W070	PRJNA171289	22.17	114.08	Hong Kong	Ind	91.74
O. sativa	W071	PRJNA171289	28.6	77.2	India	Ind	91.81
O. sativa	W073	PRJNA171289	14.6	121	Philippines	Ind	71.6
O. sativa	W074	PRJNA171289	25.02	121.38	Taiwan	Ind	91.51
O. sativa	W075	PRJNA171289	28.6	77.2	India	Ind	91.31
O. sativa	W078	PRJNA171289	-6.08	106.45	Indonesia	Ind	91.37
O. sativa	W080	PRJNA171289	41.16	69.13	Uzbekistan	Ind	91.61
O. sativa	W083	PRJNA171289	13.5	100.29	Thailand	Ind	91.42
O. sativa	W084	PRJNA171289	14.6	121	Philippines	Ind	91.87
O. sativa	W085	PRJNA171289	39.9	116.4	China	Ind	91.96
O. sativa	W086	PRJNA171289	39.9	116.4	China	Ind	91.52
O. sativa	W087	PRJNA171289	39.9	116.4	China	Ind	91.65
O. sativa	W089	PRJNA171289	40.02	32.54	Turkey	Ind	91.45
O. sativa	W093	PRJNA171289	11.35	104.55	Cambodia	Ind	90.03
O. sativa	W101	PRJNA171289	6.55	79.52	Sri Lanka	Ind	91.24
O. sativa	W111	PRJNA171289	17.58	-76.48	Jamaica	Ind	91.67
O. sativa	W112	PRJNA171289	28.6	77.2	India	Ind	91.32
O. sativa	W114	PRJNA171289	21.03	105.85	Vietnam	Ind	91.54
O. sativa	W124	PRJNA171289	39.9	116.4	China	Ind	92.02	Investigation of DFOT
O. sativa	W126	PRJNA171289	39.9	116.4	China	Ind	92.03
O. sativa	W132	PRJNA171289	25.02	121.38	Taiwan	Ind	92.12
O. sativa	W133	PRJNA171289	13.8	100.5	Thailand	Ind	92.08
O. sativa	W137	PRJNA171289	21.03	105.85	Vietnam	Ind	91.77
O. sativa	W138	PRJNA171289	39.9	116.4	China	Ind	91.42
O. sativa	W144	PRJNA171289	39.9	116.4	China	Ind	92.19
O. sativa	W145	PRJNA171289	12.1	15.04	Chad	Ind	92.16
O. sativa	W146	PRJNA171289	41.52	12.37	Italy	Ind	90.93
O. sativa	W147	PRJNA171289	23.51	90.24	Bangladesh	Ind	91.88
O. sativa	W148	PRJNA171289	28.6	77.2	India	Ind	91.85
O. sativa	W149	PRJNA171289	39.9	116.4	China	Ind	91.95
O. sativa	W150	PRJNA171289	NA	NA	Unknown	Ind	91.77
O. sativa	W151	PRJNA171289	39.9	116.4	China	Ind	92.35
O. sativa	W152	PRJNA171289	39.9	116.4	China	Ind	92.36
O. sativa	W153	PRJNA171289	30.39	104.05	Sichuan	Ind	92.11
O. sativa	W154	PRJNA171289	23.08	113.15	Guangdong	Ind	92.21
O. sativa	W155	PRJNA171289	39.9	116.4	China	Ind	92.3
O. sativa	W156	PRJNA171289	30.39	104.05	Sichuan	Ind	91.91
O. sativa	W157	PRJNA171289	23.08	113.15	Guangdong	Ind	92.38
O. sativa	W159	PRJNA171289	39.9	116.4	China	Ind	92.2
O. sativa	W161	PRJNA171289	39.9	116.4	China	Ind	92.93
O. sativa	W163	PRJNA171289	23.08	113.15	Guangdong	Ind	92.11
O. sativa	W164	PRJNA171289	NA	NA	Unknown	Ind	91.57
O. sativa	W165	PRJNA171289	30.14	120.09	Zhejiang	Ind	91.53
O. sativa	W166	PRJNA171289	30.14	120.09	Zhejiang	Ind	91.71
O. sativa	W167	PRJNA171289	37.51	117.18	Anhui	Ind	90.03
O. sativa	W168	PRJNA171289	-15.45	-47.57	Brazil	Ind	90.32
O. sativa	W169	PRJNA171289	NA	NA	Unknown	Ind	91.3
O. sativa	W170	PRJNA171289	33.4	73.08	Pakistan	Ind	92.05
O. sativa	W171	PRJNA171289	14.6	121	Philippines	Ind	91.68
O. sativa	W172	PRJNA171289	NA	NA	Unknown	Ind	90.86
O. sativa	W174	PRJNA171289	37.35	127.03	Korea	Ind	91.79
O. sativa	W176	PRJNA171289	37.35	127.03	Korea	Ind	90.66
O. sativa	W177	PRJNA171289	3.2	101.7	Malaysia	Ind	92.92
O. sativa	W178	PRJNA171289	14.6	121	Philippines	Ind	91.97
O. sativa	W179	PRJNA171289	16.8	96.15	Myanmar	Ind	91.7
O. sativa	W180	PRJNA171289	6.55	79.52	Sri Lanka	Ind	91.8	Investigation of DFOT
O. sativa	W181	PRJNA171289	6.55	79.52	Sri Lanka	Ind	91.64
O. sativa	W182	PRJNA171289	21.03	105.85	Viet Nam	Ind	91.65
O. sativa	W183	PRJNA171289	21.03	105.85	VietNam	Ind	90.65
O. sativa	W184	PRJNA171289	14.6	121	Philippines	Ind	90.59
O. sativa	W185	PRJNA171289	14.6	121	Philippines	Ind	91.11
O. sativa	W186	PRJNA171289	14.6	121	Philippines	Ind	92.03
O. sativa	W187	PRJNA171289	14.6	121	Philippines	Ind	91.86
O. sativa	W188	PRJNA171289	NA	NA	Unknown	Ind	91.53
O. sativa	W189	PRJNA171289	NA	NA	Unknown	Ind	91.79
O. sativa	W194	PRJNA171289	35.7	139.8	Japan	Ind	91.92
O. sativa	W195	PRJNA171289	NA	NA	Unknown	Ind	92.31
O. sativa	W197	PRJNA171289	39.9	116.4	China	Ind	91.95
O. sativa	W198	PRJNA171289	39.9	116.4	China	Ind	92.02
O. sativa	W199	PRJNA171289	25.04	102.41	云南	Ind	91.95
O. sativa	W200	PRJNA171289	NA	NA	Unknown	Ind	91.96
O. sativa	W201	PRJNA171289	28.41	115.52	江西	Ind	78.75
O. sativa	W202	PRJNA171289	30.14	120.09	浙江	Ind	91.89
O. sativa	W203	PRJNA171289	NA	NA	Unknown	Ind	92.01	Investigation of DFOT & Determination of OsMYB8 expression level
O. sativa	W204	PRJNA171289	NA	NA	Unknown	Ind	89.56
O. sativa	W205	PRJNA171289	NA	NA	Unknown	Ind	91.56
O. sativa	W206	PRJNA171289	NA	NA	Unknown	Ind	89.94
O. sativa	W210	PRJNA171289	14.6	121	Philippines	Ind	91.75
O. sativa	W211	PRJNA171289	14.6	121	Philippines	Ind	91.5
O. sativa	W212	PRJNA171289	28.6	77.2	India	Ind	91.71
O. sativa	W213	PRJNA171289	28.6	77.2	India	Ind	90.9
O. sativa	W216	PRJNA171289	28.6	77.2	India	Ind	92.28
O. sativa	W217	PRJNA171289	-6.08	106.45	Indonesia	Ind	91.37
O. sativa	W218	PRJNA171289	NA	NA	Unknown	Ind	91.68
O. sativa	W221	PRJNA171289	14.6	121	Philippines	Ind	89.99
O. sativa	W222	PRJNA171289	33.4	73.08	Pakistan	Ind	90.93
O. sativa	W223	PRJNA171289	6.55	79.52	Sri Lanka	Ind	89.83
O. sativa	W224	PRJNA171289	6.55	79.52	Sri Lanka	Ind	89.37
O. sativa	W227	PRJNA171289	21.03	105.85	Viet Nam	Ind	91.35
O. sativa	W228	PRJNA171289	21.03	105.85	Viet Nam	Ind	91.77
O. sativa	W229	PRJNA171289	21.03	105.85	Viet Nam	Ind	90.91
O. sativa	W230	PRJNA171289	21.03	105.85	Viet Nam	Ind	91.93
O. sativa	W231	PRJNA171289	21.03	105.85	Viet Nam	Ind	91.81
O. sativa	W233	PRJNA171289	21.03	105.85	Viet Nam	Ind	91.57
O. sativa	W234	PRJNA171289	21.03	105.85	Viet Nam	Ind	91.84
O. sativa	W235	PRJNA171289	NA	NA	Unknown	Ind	92.29
O. sativa	W236	PRJNA171289	14.6	121	Philippines	Ind	92.29
O. sativa	W237	PRJNA171289	NA	NA	Unknown	Ind	90.97
O. sativa	W238	PRJNA171289	28.6	77.2	India	Ind	90.53
O. sativa	W239	PRJNA171289	28.6	77.2	India	Ind	92.1
O. sativa	W240	PRJNA171289	28.6	77.2	India	Ind	92.26
O. sativa	W241	PRJNA171289	28.6	77.2	India	Ind	90.6
O. sativa	W242	PRJNA171289	28.6	77.2	India	Ind	91.84
O. sativa	W243	PRJNA171289	NA	NA	Unknown	Ind	92.27
O. sativa	W244	PRJNA171289	14.6	121	Philippines	Ind	92.29
O. sativa	W245	PRJNA171289	28.6	77.2	India	Ind	90.56
O. sativa	W246	PRJNA171289	NA	NA	Unknown	Ind	91.99
O. sativa	W247	PRJNA171289	NA	NA	Unknown	Ind	92.12
O. sativa	W248	PRJNA171289	NA	NA	Unknown	Ind	90.93
O. sativa	W259	PRJNA171289	35.7	139.8	Japan	Ind	92.44
O. sativa	W262	PRJNA171289	14.6	121	Philippines	Ind	92.45
O. sativa	W263	PRJNA171289	NA	NA	Unknown	Ind	91.31
O. sativa	W264	PRJNA171289	14.6	121	Philippines	Ind	92.07
O. sativa	W265	PRJNA171289	38.54	-77.02	United States	Ind	91.76
O. sativa	W266	PRJNA171289	NA	NA	Unknown	Ind	90.9
O. sativa	W267	PRJNA171289	39.9	116.4	China	Ind	92.05
O. sativa	W268	PRJNA171289	39	125.47	Korea, South	Ind	91.86
O. sativa	W269	PRJNA171289	14.6	121	Philippines	Ind	92.18
O. sativa	W270	PRJNA171289	NA	NA	Unknown	Ind	92.13
O. sativa	W271	PRJNA171289	NA	NA	Unknown	Ind	92
O. sativa	W272	PRJNA171289	39.9	116.4	China	Ind	91.18
O. sativa	W274	PRJNA171289	39.9	116.4	China	Ind	92.11
O. sativa	W276	PRJNA171289	6.55	79.52	Sri Lanka	Ind	91.23
O. sativa	W282	PRJNA171289	39.9	116.4	China	Ind	92.2
O. sativa	W289	PRJNA171289	14.6	121	Philippines	Ind	92.01
O. sativa	W291	PRJNA171289	14.6	121	Philippines	Ind	91.09
O. sativa	W293	PRJNA171289	14.6	121	Philippines	Ind	91.88
O. sativa	W295	PRJNA171289	38.54	-77.02	United States	Ind	91.73
O. sativa	W298	PRJNA171289	14.6	121	Philippines	Ind	91.41
O. sativa	W299	PRJNA171289	28.6	77.2	India	Ind	91.87
O. sativa	W301	PRJNA171289	14.6	121	Philippines	Ind	91.81
O. sativa	W307	PRJNA171289	14.6	121	Philippines	Ind	91.4
O. sativa	W308	PRJNA171289	14.6	121	Philippines	Ind	91.59
O. sativa	W309	PRJNA171289	14.6	121	Philippines	Ind	91.86
O. sativa	W310	PRJNA171289	23.51	90.24	Bangladesh	Ind	91.58
O. sativa	W311	PRJNA171289	29.3-32.32	73.55-76.5	Punjab	Ind	91.35
O. sativa	W312	PRJNA171289	-6.08	106.45	Indonesia	Ind	90.65
O. sativa	W313	PRJNA171289	21.03	105.85	Viet Nam	Ind	91.47
O. sativa	W314	PRJNA171289	23.51	90.24	Bangladesh	Ind	89.77
O. sativa	W315	PRJNA171289	-6.08	106.45	Indonesia	Ind	91.25
O. sativa	W316	PRJNA171289	35.45	51.3	Iran, Islamic Republic of	Ind	90.29
O. sativa	W317	PRJNA171289	-6.08	106.45	Indonesia	Ind	91.35
O. sativa	W318	PRJNA171289	37.51	117.18	Anhui	Ind	92.06
O. sativa	W320	PRJNA171289	25.04	102.41	Yunnan	Ind	91.53
O. sativa	W321	PRJNA171289	25.04	102.41	Yunnan	Ind	91.3
O. sativa	W322	PRJNA171289	25.04	102.41	Yunnan	Ind	88.18
O. sativa	C004	PRJNA171289	39.54	116.28	China	TeJ	97.49	Investigation of DFOT
O. sativa	C012	PRJNA171289	14.6	121	Philippines	TeJ	98.52
O. sativa	C016	PRJNA171289	45.45	126.41	Heilongjiang	TeJ	98.25
O. sativa	C017	PRJNA171289	37.51	117.18	Anhui	TeJ	97.6
O. sativa	C018	PRJNA171289	30.14	120.09	Zhejiang	TeJ	98.27	Investigation of DFOT & Determination of OsMYB8 expression level
O. sativa	C023	PRJNA171289	38.02	114.28	Hebei	TeJ	97.21	Investigation of DFOT
O. sativa	C026	PRJNA171289	41.5	123.24	Liaoning	TeJ	98.6	Investigation of DFOT
O. sativa	C028	PRJNA171289	41.5	123.24	Liaoning	TeJ	98.38	Investigation of DFOT
O. sativa	C032	PRJNA171289	38.02	114.28	Hebei	TeJ	97.48
O. sativa	C034	PRJNA171289	37.52	112.34	Shanxi	TeJ	97.65
O. sativa	C035	PRJNA171289	38.02	114.28	Hebei	TeJ	97.57
O. sativa	C048	PRJNA171289	28.11	113	Hunan	TeJ	98.29	Investigation of DFOT
O. sativa	C052	PRJNA171289	32.02	118.5	Jiangsu	TeJ	98.34	Investigation of DFOT & Determination of OsMYB8 expression level
O. sativa	C054	PRJNA171289	30.14	120.09	Zhejiang	TeJ	98.03	Investigation of DFOT
O. sativa	C056	PRJNA171289	37.52	112.34	Shanxi	TeJ	98.73	Investigation of DFOT
O. sativa	C063	PRJNA171289	28.11	113	Hunan	TeJ	98.34	Investigation of DFOT
O. sativa	C064	PRJNA171289	32.02	118.5	Jiangsu	TeJ	98.2	Investigation of DFOT
O. sativa	C067	PRJNA171289	32.02	118.5	Jiangsu	TeJ	97.92	Investigation of DFOT & Determination of OsMYB8 expression level
O. sativa	C070	PRJNA171289	32.02	118.5	Jiangsu	TeJ	98.52	Investigation of DFOT & Determination of OsMYB8 expression level
O. sativa	C071	PRJNA171289	30.4	120.5	Shanghai	TeJ	97.81	Investigation of DFOT & Determination of OsMYB8 expression level
O. sativa	C074	PRJNA171289	32.02	118.5	Jiangsu	TeJ	96.96
O. sativa	C075	PRJNA171289	32.02	118.5	Jiangsu	TeJ	97.93	Investigation of DFOT
O. sativa	C079	PRJNA171289	28.11	113	Hunan	TeJ	97.42
O. sativa	C082	PRJNA171289	38.02	114.28	Hebei	TeJ	97.84
O. sativa	C083	PRJNA171289	26.05	119.18	Fujian	TeJ	96.85
O. sativa	C087	PRJNA171289	30.39	104.05	Sichuan	TeJ	97.78
O. sativa	C089	PRJNA171289	30.14	120.09	Zhejiang	TeJ	97.49
O. sativa	C093	PRJNA171289	26.35	106.42	Guizhou	TeJ	97.75
O. sativa	C101	PRJNA171289	25.04	102.41	Yunnan	TeJ	97.46	Investigation of DFOT
O. sativa	C103	PRJNA171289	25.04	102.41	Yunnan	TeJ	97.55
O. sativa	C106	PRJNA171289	26.35	106.42	Guizhou	TeJ	96.87	Investigation of DFOT
O. sativa	C111	PRJNA171289	25.04	102.41	Yunnan	TeJ	97.66
O. sativa	C116	PRJNA171289	41.5	123.24	Liaoning	TeJ	98.49
O. sativa	C119	PRJNA171289	NA	NA	Unknown	TeJ	96.63
O. sativa	C120	PRJNA171289	39.09	117.11	Tianjin	TeJ	98.67
O. sativa	C130	PRJNA171289	26.35	106.42	Guizhou	TeJ	97.74
O. sativa	C133	PRJNA171289	34.16	108.54	Shanxi	TeJ	97.14	Investigation of DFOT
O. sativa	C134	PRJNA171289	25.04	102.41	Yunnan	TeJ	98.12	Investigation of DFOT & Determination of OsMYB8 expression level
O. sativa	C137	PRJNA171289	26.35	106.42	Guizhou	TeJ	97.55
O. sativa	C138	PRJNA171289	25.04	102.41	Yunnan	TeJ	96.16
O. sativa	C144	PRJNA171289	25.04	102.41	Yunnan	TeJ	97.56
O. sativa	C146	PRJNA171289	35.7	139.8	Japan	TeJ	99.28
O. sativa	C149	PRJNA171289	39.54	116.28	Beijing	TeJ	98.29	Investigation of DFOT
O. sativa	C150	PRJNA171289	41.52	12.37	Italy	TeJ	98.72	Investigation of DFOT & Determination of OsMYB8 expression level
O. sativa	C152	PRJNA171289	32.02	118.5	Jiangsu	TeJ	97.29	Investigation of DFOT
O. sativa	C154	PRJNA171289	45.45	126.41	Heilongjiang	TeJ	98.08
O. sativa	C171	PRJNA171289	40.5	121.5	Jilin	TeJ	97.37
O. sativa	C172	PRJNA171289	39.54	116.28	Beijing	TeJ	98.26	Investigation of DFOT & Determination of OsMYB8 expression level
O. sativa	C177	PRJNA171289	34.16	108.54	Shanxi	TeJ	97.45	Investigation of DFOT
O. sativa	C181	PRJNA171289	37.51	117.18	Anhui	TeJ	97.46
O. sativa	C187	PRJNA171289	26.35	106.42	Guizhou	TeJ	97.44
O. sativa	C188	PRJNA171289	26.35	106.42	Guizhou	TeJ	97.68
O. sativa	C189	PRJNA171289	39.09	117.11	Tianjin	TeJ	97.39
O. sativa	C195	PRJNA171289	28.41	115.52	Jiangxi	TeJ	96.98
O. sativa	C196	PRJNA171289	25.04	102.41	Yunnan	TeJ	97.31
O. sativa	W011	PRJNA171289	35.7	139.8	Japan	TeJ	97.93	Investigation of DFOT
O. sativa	W012	PRJNA171289	55.45	37.37	Russian Federation	TeJ	97.65	Investigation of DFOT & Determination of OsMYB8 expression level
O. sativa	W013	PRJNA171289	38.42	-9.05	Portugal	TeJ	53.85
O. sativa	W016	PRJNA171289	35.7	139.8	Japan	TeJ	97.78
O. sativa	W018	PRJNA171289	41.16	69.13	Uzbekistan	TeJ	97.04
O. sativa	W027	PRJNA171289	-34.53	-56.09	Uruguay	TeJ	97.57
O. sativa	W038	PRJNA171289	-18.08	178.25	Fiji	TeJ	97.84	Investigation of DFOT
O. sativa	W045	PRJNA171289	55.45	37.37	Russian Federation	TeJ	97.55
O. sativa	W052	PRJNA171289	47.26	19.15	Hungary	TeJ	97.55
O. sativa	W056	PRJNA171289	35.7	139.8	Japan	TeJ	98.62
O. sativa	W059	PRJNA171289	35.7	139.8	Japan	TeJ	98.7
O. sativa	W060	PRJNA171289	35.7	139.8	Japan	TeJ	97.83
O. sativa	W064	PRJNA171289	47.26	19.15	Hungary	TeJ	97.31
O. sativa	W068	PRJNA171289	34.5	69	Afghanistan	TeJ	97.04
O. sativa	W082	PRJNA171289	40.22	49.53	Azerbaijan	TeJ	97.26
O. sativa	W088	PRJNA171289	39.9	116.4	China	TeJ	96.38
O. sativa	W109	PRJNA171289	55.45	37.37	Russian Federation	TeJ	97
O. sativa	W117	PRJNA171289	55.45	37.37	Russian Federation	TeJ	97.72
O. sativa	W120	PRJNA171289	40.26	-3.42	Spain	TeJ	97.1
O. sativa	W130	PRJNA171289	38.42	-9.05	Portugal	TeJ	95.54
O. sativa	W139	PRJNA171289	35.7	139.8	Japan	TeJ	97.63
O. sativa	W160	PRJNA171289	NA	NA	Unknown	TeJ	97.91
O. sativa	W162	PRJNA171289	39.9	116.4	China	TeJ	97.67
O. sativa	W193	PRJNA171289	NA	NA	Unknown	TeJ	97.95
O. sativa	W207	PRJNA171289	25.04	102.41	云南	TeJ	97.94
O. sativa	W208	PRJNA171289	NA	NA	Unknown	TeJ	96.58	Investigation of DFOT
O. sativa	W209	PRJNA171289	NA	NA	Unknown	TeJ	97.54
O. sativa	W249	PRJNA171289	14.6	121	Philippines	TeJ	97.42
O. sativa	W250	PRJNA171289	35.7	139.8	Japan	TeJ	97.03
O. sativa	W281	PRJNA171289	33.4	73.08	Pakistan	TeJ	96.48
O. sativa	W283	PRJNA171289	37.35	127.03	Korea, Republic of	TeJ	97.61
O. sativa	W290	PRJNA171289	35.7	139.8	Japan	TeJ	97.79	Investigation of DFOT
O. sativa	W305	PRJNA171289	35.7	139.8	Japan	TeJ	97.5	Investigation of DFOT & Determination of OsMYB8 expression level
O. sativa	W319	PRJNA171289	22.48	108.2	Guangxi	TeJ	97.06
O. sativa	W325	PRJNA171289	26.35	106.42	Guizhou	TeJ	96.77
O. sativa	W327	PRJNA171289	37.51	117.18	Anhui	TeJ	97.04
