# Supplementary material for: Natural variation in OsMYB8 confers diurnal floret opening time divergence between indica and japonica subspecies
Source: Nat Commun. 2024 Mar 13;15:2262. doi: 10.1038/s41467-024-46579-z (PMC10937712; doi:10.1038/s41467-024-46579-z)
Supplement: Supplementary file 12 — Supplementary Data 9 [file 41467_2024_46579_MOESM12_ESM.xlsx]

## Sheet: Sheet1
Supplementary Data 9. The nucleotide diversity (π) analysis with 20-kp windows and 2-kb steps throughout Chr1.
Chr	Position	Nucleotide diversity
		Ruf	Ind	TeJ
Chr1	1	0.00322426	0.000729799	0.000447038
Chr1	2001	0.00315214	0.000782878	0.000480767
Chr1	4001	0.0031198	0.000756696	0.000486632
Chr1	6001	0.00315354	0.00069745	0.000438576
Chr1	8001	0.00311544	0.000706388	0.000431649
Chr1	10001	0.00350484	0.000635847	0.000412011
Chr1	12001	0.00347387	0.000671709	0.00047898
Chr1	14001	0.00347745	0.000647525	0.000488331
Chr1	16001	0.00384852	0.000647831	0.000520417
Chr1	18001	0.0038777	0.00075685	0.00057126
Chr1	20001	0.00385232	0.000812464	0.000606932
Chr1	22001	0.00378681	0.000798013	0.000576527
Chr1	24001	0.00386486	0.000791018	0.000556998
Chr1	26001	0.00488825	0.000905738	0.000654785
Chr1	28001	0.00605954	0.00103131	0.000760473
Chr1	30001	0.00691981	0.00105789	0.000764383
Chr1	32001	0.00741329	0.00105072	0.000714674
Chr1	34001	0.00855302	0.00112559	0.000756771
Chr1	36001	0.00860789	0.00110098	0.000720474
Chr1	38001	0.00871578	0.00099112	0.000653552
Chr1	40001	0.00896282	0.000882018	0.00063553
Chr1	42001	0.00871908	0.000871762	0.000655714
Chr1	44001	0.00822398	0.000861795	0.000646003
Chr1	46001	0.00718587	0.000776285	0.000570909
Chr1	48001	0.00691566	0.000610766	0.000445177
Chr1	50001	0.00653143	0.00067164	0.000521082
Chr1	52001	0.0064553	0.000854874	0.000643252
Chr1	54001	0.00552965	0.000784707	0.000566808
Chr1	56001	0.00519642	0.000868978	0.000598618
Chr1	58001	0.00507851	0.000917748	0.000629501
Chr1	60001	0.00490871	0.000957321	0.000604259
Chr1	62001	0.00549057	0.00105202	0.000667467
Chr1	64001	0.00561961	0.00106742	0.000680653
Chr1	66001	0.00568499	0.0010613	0.000705174
Chr1	68001	0.00492487	0.00108054	0.000723531
Chr1	70001	0.00403034	0.000997488	0.000629915
Chr1	72001	0.00373603	0.000793525	0.000490655
Chr1	74001	0.00408085	0.000949409	0.000588663
Chr1	76001	0.00520328	0.000965247	0.000606765
Chr1	78001	0.0071479	0.00107349	0.000711272
Chr1	80001	0.00827693	0.00121716	0.000822005
Chr1	82001	0.0075878	0.00107661	0.000726273
Chr1	84001	0.00744114	0.000969452	0.000666399
Chr1	86001	0.00740857	0.000917981	0.000622066
Chr1	88001	0.00708831	0.000860515	0.000582456
Chr1	90001	0.00687844	0.000807453	0.000561855
Chr1	92001	0.00627951	0.000759907	0.00053664
Chr1	94001	0.0054559	0.000543979	0.00040559
Chr1	96001	0.00401462	0.000413029	0.000321771
Chr1	98001	0.00188046	0.00024124	0.000182558
Chr1	100001	0.000578656	2.68196e-05	3.92472e-05
Chr1	102001	0.00101106	2.28069e-05	3.15409e-05
Chr1	104001	0.00129596	3.9124e-05	4.98795e-05
Chr1	106001	0.00122573	3.74652e-05	3.87536e-05
Chr1	108001	0.00162128	4.31866e-05	4.36046e-05
Chr1	110001	0.00253292	0.000214281	0.000185151
Chr1	112001	0.00398965	0.000424468	0.000353168
Chr1	114001	0.00563368	0.000586012	0.000483066
Chr1	116001	0.00614662	0.000660703	0.000530576
Chr1	118001	0.00721771	0.000809597	0.000621317
Chr1	120001	0.00744834	0.000885864	0.000669835
Chr1	122001	0.00747212	0.00103362	0.000757692
Chr1	124001	0.00711497	0.00105514	0.000763501
Chr1	126001	0.00723667	0.00110961	0.000792228
Chr1	128001	0.00696344	0.00115597	0.000818266
Chr1	130001	0.00622101	0.000988839	0.00067789
Chr1	132001	0.00521524	0.000853889	0.0005483
Chr1	134001	0.00384993	0.000742377	0.000472988
Chr1	136001	0.00345016	0.000680963	0.000436253
Chr1	138001	0.00318438	0.000664673	0.000419954
Chr1	140001	0.0045181	0.000742358	0.000503103
Chr1	142001	0.00481895	0.000717463	0.000541719
Chr1	144001	0.00571235	0.000757875	0.000579724
Chr1	146001	0.0059012	0.000799903	0.000614564
Chr1	148001	0.00618943	0.000824558	0.00063101
Chr1	150001	0.00651382	0.000946293	0.000706215
Chr1	152001	0.00640506	0.000947235	0.000763776
Chr1	154001	0.00665193	0.000974218	0.000774524
Chr1	156001	0.00789715	0.00109146	0.000871644
Chr1	158001	0.00866618	0.00100163	0.000862557
Chr1	160001	0.00738506	0.000900546	0.000772729
Chr1	162001	0.00695785	0.000816649	0.000676037
Chr1	164001	0.00658259	0.000814743	0.00065878
Chr1	166001	0.00705742	0.000772403	0.000648768
Chr1	168001	0.00698122	0.000808131	0.000675526
Chr1	170001	0.00676301	0.000766231	0.000640005
Chr1	172001	0.0067999	0.000695206	0.000553275
Chr1	174001	0.00650713	0.000686206	0.00055154
Chr1	176001	0.0053536	0.000693834	0.000569431
Chr1	178001	0.0046886	0.000757235	0.000681818
Chr1	180001	0.00443556	0.000727118	0.000670322
Chr1	182001	0.00438444	0.000730395	0.000694773
Chr1	184001	0.00383894	0.000732727	0.000713464
Chr1	186001	0.00305877	0.000736462	0.000717322
Chr1	188001	0.00287625	0.000698832	0.000715768
Chr1	190001	0.00284342	0.000631938	0.000690969
Chr1	192001	0.0027215	0.000668828	0.000728042
Chr1	194001	0.00282761	0.000741885	0.000806156
Chr1	196001	0.00331293	0.00070279	0.000777312
Chr1	198001	0.00289035	0.000641627	0.00064823
Chr1	200001	0.00345127	0.000695283	0.00071937
Chr1	202001	0.00463223	0.000773384	0.000807494
Chr1	204001	0.00566218	0.000775981	0.000851746
Chr1	206001	0.00643049	0.00074703	0.000835529
Chr1	208001	0.00718413	0.000733864	0.000883001
Chr1	210001	0.0074905	0.00084836	0.000984387
Chr1	212001	0.00795547	0.000839581	0.00102612
Chr1	214001	0.00850986	0.000850157	0.00102722
Chr1	216001	0.00913923	0.000890771	0.00109775
Chr1	218001	0.00993873	0.000880224	0.00109645
Chr1	220001	0.00981056	0.000868274	0.00106177
Chr1	222001	0.00867088	0.000851872	0.00101585
Chr1	224001	0.00813708	0.000823308	0.000998185
Chr1	226001	0.00850625	0.000884631	0.00107376
Chr1	228001	0.00854141	0.000882488	0.00104391
Chr1	230001	0.00885243	0.000798832	0.00101095
Chr1	232001	0.00862203	0.000824034	0.00101573
Chr1	234001	0.00896714	0.000715749	0.000926245
Chr1	236001	0.00886705	0.000609006	0.000862804
Chr1	238001	0.0082286	0.000602427	0.000878459
Chr1	240001	0.00819756	0.000612986	0.000885703
Chr1	242001	0.0085424	0.00058677	0.000909544
Chr1	244001	0.0083318	0.000615834	0.000898796
Chr1	246001	0.00749844	0.000624074	0.000870108
Chr1	248001	0.00698175	0.000619785	0.000828728
Chr1	250001	0.00669934	0.000617425	0.000834098
Chr1	252001	0.00694455	0.000611215	0.000789789
Chr1	254001	0.00640864	0.000607332	0.000804509
Chr1	256001	0.00579751	0.000599775	0.000734641
Chr1	258001	0.00519596	0.000572565	0.000673276
Chr1	260001	0.00460201	0.000497508	0.000598467
Chr1	262001	0.00381452	0.000416451	0.000477373
Chr1	264001	0.00376237	0.000365149	0.000421079
Chr1	266001	0.00350142	0.0002533	0.000322819
Chr1	268001	0.00320084	0.000203587	0.000277469
Chr1	270001	0.00278186	0.000190859	0.000229938
Chr1	272001	0.00215103	0.000218525	0.000262335
Chr1	274001	0.00229082	0.000254038	0.000258994
Chr1	276001	0.00245218	0.000313187	0.000346506
Chr1	278001	0.00318825	0.000376966	0.000415732
Chr1	280001	0.00369974	0.000451966	0.000495726
Chr1	282001	0.00403062	0.000494056	0.000602352
Chr1	284001	0.00437561	0.000625026	0.000731882
Chr1	286001	0.00481679	0.000741961	0.000832094
Chr1	288001	0.00542617	0.000826416	0.000923067
Chr1	290001	0.005843	0.000851915	0.000938161
Chr1	292001	0.00641862	0.000841412	0.000940487
Chr1	294001	0.00592328	0.000803186	0.000900944
Chr1	296001	0.00643771	0.000770521	0.00091471
Chr1	298001	0.00631781	0.000785571	0.000947167
Chr1	300001	0.00643612	0.000762864	0.000920051
Chr1	302001	0.00692612	0.00086957	0.00105957
Chr1	304001	0.00681683	0.000749619	0.000943459
Chr1	306001	0.00704801	0.000709011	0.000968839
Chr1	308001	0.0074219	0.000698343	0.000963856
Chr1	310001	0.00785703	0.000709261	0.000964256
Chr1	312001	0.00820681	0.000707869	0.000947197
Chr1	314001	0.00877244	0.000706532	0.000959396
Chr1	316001	0.00853394	0.000824717	0.000966781
Chr1	318001	0.00869655	0.000829754	0.000963301
Chr1	320001	0.00857499	0.000926137	0.0010585
Chr1	322001	0.00808715	0.00086754	0.000879379
Chr1	324001	0.00782073	0.000893604	0.000953102
Chr1	326001	0.00732115	0.000897917	0.000906198
Chr1	328001	0.00656489	0.000835356	0.000832635
Chr1	330001	0.0060732	0.000829154	0.000887318
Chr1	332001	0.00555318	0.000815508	0.000894114
Chr1	334001	0.00527442	0.000896125	0.000964706
Chr1	336001	0.00451896	0.000770577	0.000852048
Chr1	338001	0.00418891	0.000783622	0.000860314
Chr1	340001	0.00406369	0.000693154	0.000745508
Chr1	342001	0.00411366	0.000676985	0.000725845
Chr1	344001	0.00417713	0.000677739	0.000716725
Chr1	346001	0.00425806	0.000665965	0.000728692
Chr1	348001	0.00435862	0.000712516	0.000767027
Chr1	350001	0.00420371	0.000681549	0.000710489
Chr1	352001	0.00409886	0.000684938	0.000703434
Chr1	354001	0.00364197	0.000645449	0.000638817
Chr1	356001	0.00354855	0.000697495	0.000703266
Chr1	358001	0.00330145	0.000654173	0.000635979
Chr1	360001	0.00307815	0.000617265	0.000643708
Chr1	362001	0.00319741	0.000640896	0.000690183
Chr1	364001	0.00317006	0.00063548	0.000692158
Chr1	366001	0.00293143	0.000576659	0.000653954
Chr1	368001	0.00277496	0.00053905	0.000635536
Chr1	370001	0.00279252	0.000631083	0.00069889
Chr1	372001	0.00299338	0.000679583	0.000747394
Chr1	374001	0.0029929	0.000630884	0.000736016
Chr1	376001	0.0029399	0.000559824	0.000673528
Chr1	378001	0.003304	0.000565227	0.000711033
Chr1	380001	0.003378	0.000583309	0.000716764
Chr1	382001	0.00386586	0.000560125	0.000702403
Chr1	384001	0.00445311	0.000594285	0.000718362
Chr1	386001	0.00483768	0.000620157	0.000698126
Chr1	388001	0.00549976	0.000677307	0.000745824
Chr1	390001	0.00594286	0.000662168	0.000748253
Chr1	392001	0.00649202	0.000571293	0.000655575
Chr1	394001	0.00713311	0.000709718	0.000850891
Chr1	396001	0.00776777	0.000907243	0.0011023
Chr1	398001	0.00765547	0.000932709	0.00111481
Chr1	400001	0.00786782	0.00095947	0.00109982
Chr1	402001	0.0076947	0.000975116	0.00109658
Chr1	404001	0.00719911	0.000971372	0.00106077
Chr1	406001	0.00733444	0.00105979	0.00119845
Chr1	408001	0.00705612	0.00110876	0.00127735
Chr1	410001	0.0069315	0.00119593	0.00138767
Chr1	412001	0.00681005	0.00136693	0.00159977
Chr1	414001	0.00620239	0.00120878	0.0013751
Chr1	416001	0.00647047	0.00101628	0.00118385
Chr1	418001	0.00716509	0.000985969	0.00115725
Chr1	420001	0.00752629	0.00103475	0.00132963
Chr1	422001	0.0078221	0.00104868	0.00144296
Chr1	424001	0.00760212	0.00101648	0.00143217
Chr1	426001	0.00718557	0.00100325	0.00141348
Chr1	428001	0.00674209	0.000989864	0.00135792
Chr1	430001	0.00682248	0.000899959	0.00127404
Chr1	432001	0.0067965	0.000732679	0.00110046
Chr1	434001	0.00769341	0.000760082	0.00114914
Chr1	436001	0.0075876	0.000737119	0.00110304
Chr1	438001	0.00703454	0.000714161	0.00108469
Chr1	440001	0.00680913	0.000708704	0.000993864
Chr1	442001	0.00691074	0.000756069	0.000963375
Chr1	444001	0.0072118	0.000766836	0.0009912
Chr1	446001	0.00732799	0.000693595	0.000867249
Chr1	448001	0.00722391	0.000583703	0.000769055
Chr1	450001	0.00676611	0.000489749	0.000635492
Chr1	452001	0.00599612	0.000474312	0.000579102
Chr1	454001	0.00501437	0.000439972	0.000527443
Chr1	456001	0.00410065	0.00043364	0.00048193
Chr1	458001	0.0035532	0.000403225	0.00043962
Chr1	460001	0.00328276	0.000384128	0.000411007
Chr1	462001	0.00243707	0.000313191	0.000356854
Chr1	464001	0.00243343	0.000324115	0.000325235
Chr1	466001	0.00222178	0.000323096	0.000333981
Chr1	468001	0.00271874	0.000536942	0.000485364
Chr1	470001	0.00333195	0.000721663	0.000657991
Chr1	472001	0.00422231	0.000898727	0.000801364
Chr1	474001	0.00519128	0.000951852	0.000875171
Chr1	476001	0.00640035	0.00112873	0.000981744
Chr1	478001	0.00755947	0.00116976	0.00102435
Chr1	480001	0.0076537	0.00116306	0.001037
Chr1	482001	0.00816077	0.00116613	0.000998954
Chr1	484001	0.00801511	0.0012023	0.00101601
Chr1	486001	0.00816666	0.00123128	0.00102501
Chr1	488001	0.00830318	0.00105008	0.000906665
Chr1	490001	0.00775681	0.00089605	0.000748198
Chr1	492001	0.00723194	0.000752011	0.000629466
Chr1	494001	0.00659668	0.000796386	0.000622644
Chr1	496001	0.00555161	0.000678802	0.000581787
Chr1	498001	0.00458276	0.000768411	0.000653406
Chr1	500001	0.00439355	0.000816394	0.00064293
Chr1	502001	0.00376412	0.000860052	0.000677547
Chr1	504001	0.00358593	0.000798077	0.000629222
Chr1	506001	0.00367162	0.000827876	0.000674044
Chr1	508001	0.00314289	0.00090725	0.000715761
Chr1	510001	0.00327945	0.000884213	0.000707614
Chr1	512001	0.00347653	0.000886488	0.000704438
Chr1	514001	0.00384654	0.000841705	0.000709474
Chr1	516001	0.00429127	0.000933762	0.000762875
Chr1	518001	0.00448353	0.000855125	0.000715955
Chr1	520001	0.00466229	0.00082289	0.000708517
Chr1	522001	0.00457491	0.000790164	0.000684051
Chr1	524001	0.00453935	0.000789423	0.000685687
Chr1	526001	0.00435793	0.000722463	0.00063702
Chr1	528001	0.00467872	0.000651196	0.000598473
Chr1	530001	0.00483223	0.000688343	0.000621017
Chr1	532001	0.00437609	0.000751078	0.00070077
Chr1	534001	0.00402175	0.00079108	0.000730266
Chr1	536001	0.00368864	0.000718692	0.00068451
Chr1	538001	0.00360843	0.00073039	0.000660915
Chr1	540001	0.00375947	0.000802257	0.000665029
Chr1	542001	0.00439657	0.000759506	0.00065164
Chr1	544001	0.00448973	0.000775617	0.000658051
Chr1	546001	0.00440466	0.000783888	0.000643313
Chr1	548001	0.00411461	0.000821487	0.000665146
Chr1	550001	0.00371331	0.000857702	0.000672393
Chr1	552001	0.00367929	0.00087065	0.000667056
Chr1	554001	0.00431803	0.000971918	0.000690059
Chr1	556001	0.00546301	0.00106043	0.000736068
Chr1	558001	0.00555212	0.00109938	0.000767285
Chr1	560001	0.0053091	0.00105479	0.000795988
Chr1	562001	0.00513378	0.00113573	0.000858327
Chr1	564001	0.00537526	0.00122894	0.000940681
Chr1	566001	0.00628828	0.00121642	0.00093292
Chr1	568001	0.00651241	0.00122818	0.000920419
Chr1	570001	0.00715561	0.00127476	0.000928977
Chr1	572001	0.00734087	0.00145089	0.000991069
Chr1	574001	0.00670514	0.00139197	0.000940774
Chr1	576001	0.00599761	0.001375	0.000933671
Chr1	578001	0.00657621	0.0014311	0.000958255
Chr1	580001	0.00662601	0.00139069	0.000888658
Chr1	582001	0.0063252	0.00148201	0.000879031
Chr1	584001	0.00624457	0.0014884	0.000828416
Chr1	586001	0.00555164	0.00155313	0.000894212
Chr1	588001	0.00600867	0.00162279	0.000956712
Chr1	590001	0.006446	0.00156416	0.000983225
Chr1	592001	0.00693034	0.00141129	0.000923104
Chr1	594001	0.00711942	0.00132395	0.00088228
Chr1	596001	0.00706486	0.00124296	0.000815256
Chr1	598001	0.00658907	0.00111393	0.000757751
Chr1	600001	0.00685757	0.00108548	0.000758983
Chr1	602001	0.00760914	0.00098114	0.000785737
Chr1	604001	0.0075691	0.00089512	0.000760743
Chr1	606001	0.00769098	0.000874759	0.000713645
Chr1	608001	0.00722809	0.000791369	0.000649668
Chr1	610001	0.00684572	0.000892073	0.000752317
Chr1	612001	0.00689507	0.000820729	0.000713481
Chr1	614001	0.00688398	0.000806934	0.000709701
Chr1	616001	0.00674623	0.000924067	0.000806174
Chr1	618001	0.00719139	0.00119891	0.000926986
Chr1	620001	0.00741365	0.00124207	0.000937509
Chr1	622001	0.00680171	0.00128404	0.000875515
Chr1	624001	0.00673868	0.00136673	0.000909001
Chr1	626001	0.00712349	0.00137994	0.000955798
Chr1	628001	0.00765687	0.00146063	0.00100608
Chr1	630001	0.00716626	0.00140781	0.000888466
Chr1	632001	0.00700122	0.00150496	0.000906616
Chr1	634001	0.00751667	0.00170628	0.000992367
Chr1	636001	0.00767857	0.00167527	0.000968994
Chr1	638001	0.00747698	0.00150687	0.000894787
Chr1	640001	0.007828	0.00151677	0.000974768
Chr1	642001	0.00754837	0.00139293	0.000916396
Chr1	644001	0.00723748	0.00122062	0.000830308
Chr1	646001	0.0064201	0.00113911	0.000750381
Chr1	648001	0.0056438	0.000974607	0.000651336
Chr1	650001	0.00526708	0.000844302	0.000579298
Chr1	652001	0.00473693	0.000682863	0.000505529
Chr1	654001	0.00424612	0.000509216	0.000442993
Chr1	656001	0.00481892	0.00046647	0.000452046
Chr1	658001	0.00497313	0.000396162	0.000445854
Chr1	660001	0.00392038	0.000308353	0.000322377
Chr1	662001	0.00372813	0.00027368	0.000302541
Chr1	664001	0.00368607	0.000272932	0.000298369
Chr1	666001	0.00383121	0.000327947	0.000326546
Chr1	668001	0.00471754	0.000364869	0.000344289
Chr1	670001	0.0052725	0.000537789	0.000461365
Chr1	672001	0.00531832	0.000630902	0.000524689
Chr1	674001	0.00465344	0.000570031	0.000474453
Chr1	676001	0.00359172	0.000535457	0.000438194
Chr1	678001	0.00265728	0.000470301	0.000358923
Chr1	680001	0.00250367	0.000456508	0.00035217
Chr1	682001	0.0026127	0.000494743	0.000382952
Chr1	684001	0.00261631	0.000503487	0.000394209
Chr1	686001	0.0023679	0.00044688	0.000358887
Chr1	688001	0.00130986	0.000407836	0.000336048
Chr1	690001	0.000725425	0.000235148	0.000218625
Chr1	692001	0.000406174	0.000140422	0.00015186
Chr1	694001	0.000410417	0.000139271	0.0001496
Chr1	696001	0.000909774	0.000135196	0.000131431
Chr1	698001	0.00199837	0.000274196	0.000284874
Chr1	700001	0.00271691	0.000355943	0.000386071
Chr1	702001	0.0030103	0.000389318	0.000398284
Chr1	704001	0.00337659	0.000554849	0.00055022
Chr1	706001	0.00384354	0.000766374	0.000765004
Chr1	708001	0.00426117	0.000877482	0.000843126
Chr1	710001	0.00504849	0.000993725	0.00103189
Chr1	712001	0.00661678	0.00125802	0.00143322
Chr1	714001	0.00798393	0.0012956	0.00153462
Chr1	716001	0.00801536	0.0012696	0.00155772
Chr1	718001	0.0084109	0.00126815	0.00153601
Chr1	720001	0.00850433	0.001277	0.00157583
Chr1	722001	0.00868926	0.00123127	0.00157945
Chr1	724001	0.00940824	0.00128591	0.00166909
Chr1	726001	0.0108248	0.00131249	0.00170377
Chr1	728001	0.0120809	0.00139211	0.00181117
Chr1	730001	0.0122045	0.00149435	0.00187147
Chr1	732001	0.0110938	0.00125864	0.00151943
Chr1	734001	0.0107285	0.00125064	0.00152686
Chr1	736001	0.0107623	0.00122433	0.00145478
Chr1	738001	0.00926609	0.0010851	0.00131705
Chr1	740001	0.0084839	0.000985291	0.00117169
Chr1	742001	0.00808181	0.000956647	0.00112221
Chr1	744001	0.0073107	0.000729412	0.000873183
Chr1	746001	0.00632506	0.000534275	0.000662758
Chr1	748001	0.00594406	0.000514847	0.000622178
Chr1	750001	0.00625618	0.000514429	0.000495777
Chr1	752001	0.00671467	0.000727861	0.000585681
Chr1	754001	0.00635595	0.000799982	0.00054511
Chr1	756001	0.00667575	0.000870147	0.000567787
Chr1	758001	0.00723181	0.000931605	0.000594108
Chr1	760001	0.0078829	0.000964556	0.000612381
Chr1	762001	0.00819644	0.00100456	0.000657581
Chr1	764001	0.00818524	0.00103487	0.000690771
Chr1	766001	0.00778107	0.00105626	0.000671505
Chr1	768001	0.00658012	0.000929484	0.000568087
Chr1	770001	0.00538124	0.000743563	0.000467254
Chr1	772001	0.00507706	0.000527989	0.000355545
Chr1	774001	0.0049262	0.000480253	0.000348532
Chr1	776001	0.00431196	0.000486183	0.000355409
Chr1	778001	0.00425453	0.000461998	0.000355179
Chr1	780001	0.00424302	0.000513266	0.000388845
Chr1	782001	0.00461241	0.000524761	0.000389539
Chr1	784001	0.00474108	0.000590383	0.000401404
Chr1	786001	0.0043576	0.000606538	0.000419917
Chr1	788001	0.0043236	0.00064177	0.000434836
Chr1	790001	0.00434886	0.000688562	0.000444921
Chr1	792001	0.00385951	0.000795684	0.000477661
Chr1	794001	0.00377573	0.000835215	0.000489755
Chr1	796001	0.0041325	0.000832752	0.000492674
Chr1	798001	0.00378603	0.000796179	0.000470165
Chr1	800001	0.00330311	0.000711839	0.000420212
Chr1	802001	0.00265665	0.000660416	0.000375935
Chr1	804001	0.00233438	0.000562667	0.000327363
Chr1	806001	0.00219576	0.000481852	0.000288848
Chr1	808001	0.00207883	0.000401515	0.000231659
Chr1	810001	0.00221498	0.000323274	0.000200089
Chr1	812001	0.00227292	0.0001898	0.00013607
Chr1	814001	0.00264018	0.000253056	0.000152479
Chr1	816001	0.00215802	0.000217685	0.000146699
Chr1	818001	0.00251696	0.000321699	0.000241023
Chr1	820001	0.00287594	0.000514662	0.000393648
Chr1	822001	0.00383114	0.000662174	0.000605362
Chr1	824001	0.00516623	0.000837958	0.000793412
Chr1	826001	0.00558056	0.000993903	0.000909029
Chr1	828001	0.00751801	0.00122539	0.00108741
Chr1	830001	0.00730325	0.00122522	0.00110021
Chr1	832001	0.00812023	0.0012286	0.00116252
Chr1	834001	0.00895857	0.00135026	0.00136427
Chr1	836001	0.0101142	0.00148302	0.00145106
Chr1	838001	0.0104873	0.00145088	0.00143913
Chr1	840001	0.0115625	0.00147982	0.00146661
Chr1	842001	0.0108559	0.00139734	0.0013513
Chr1	844001	0.0096291	0.00134608	0.00131319
Chr1	846001	0.00978414	0.00130943	0.00135733
Chr1	848001	0.00876419	0.00121537	0.00128695
Chr1	850001	0.00974481	0.00129966	0.00138269
Chr1	852001	0.00883217	0.00131124	0.00134367
Chr1	854001	0.00793858	0.00115868	0.00119257
Chr1	856001	0.00669586	0.00106676	0.00119426
Chr1	858001	0.00602308	0.00099378	0.00110964
Chr1	860001	0.00458664	0.000791127	0.000971223
Chr1	862001	0.00416895	0.000725136	0.000873873
Chr1	864001	0.00399881	0.000601125	0.000724998
Chr1	866001	0.00358701	0.000484202	0.000579817
Chr1	868001	0.0028352	0.000350765	0.000482098
Chr1	870001	0.00194115	0.000274398	0.000375264
Chr1	872001	0.00219293	0.000259335	0.000352113
Chr1	874001	0.00150016	0.000134049	0.000213119
Chr1	876001	0.001206	3.3583e-05	7.48701e-05
Chr1	878001	0.00101367	3.29611e-05	7.21894e-05
Chr1	880001	0.000831455	1.33028e-05	2.79621e-05
Chr1	882001	0.000824521	1.33028e-05	2.75335e-05
Chr1	884001	0.000870251	1.35151e-05	2.87457e-05
Chr1	886001	0.00113669	3.18852e-05	7.93075e-05
Chr1	888001	0.00191112	6.08385e-05	0.000153687
Chr1	890001	0.0020995	6.49193e-05	0.00022495
Chr1	892001	0.00212104	0.000105988	0.000289429
Chr1	894001	0.00441175	0.000216129	0.000403383
Chr1	896001	0.00510655	0.000243085	0.000480263
Chr1	898001	0.00681336	0.000278459	0.000544027
Chr1	900001	0.00799277	0.000372809	0.000660696
Chr1	902001	0.00852677	0.000446162	0.000737445
Chr1	904001	0.0096529	0.000601716	0.000961882
Chr1	906001	0.0105203	0.00081183	0.00124493
Chr1	908001	0.0102447	0.00101561	0.00136136
Chr1	910001	0.0106349	0.00112476	0.00139754
Chr1	912001	0.010614	0.00127166	0.00152304
Chr1	914001	0.00876532	0.00133421	0.00156792
Chr1	916001	0.00881197	0.00139188	0.00157256
Chr1	918001	0.00824323	0.00139481	0.00158892
Chr1	920001	0.00845106	0.00143594	0.00160805
Chr1	922001	0.00822661	0.00136606	0.0015516
Chr1	924001	0.00744096	0.00121647	0.00134983
Chr1	926001	0.00794349	0.00107274	0.00113244
Chr1	928001	0.00907512	0.000866282	0.0010234
Chr1	930001	0.00978527	0.000784508	0.00104518
Chr1	932001	0.0106315	0.000636419	0.000940848
Chr1	934001	0.0106646	0.000500019	0.000864594
Chr1	936001	0.0114987	0.00048531	0.00094272
Chr1	938001	0.0120401	0.000572853	0.00105613
Chr1	940001	0.0126334	0.000563257	0.00108847
Chr1	942001	0.0132698	0.000634149	0.00114857
Chr1	944001	0.0138525	0.000660314	0.0011891
Chr1	946001	0.0133071	0.000629711	0.00112958
Chr1	948001	0.0116917	0.000604558	0.00106979
Chr1	950001	0.0103295	0.000569151	0.000972508
Chr1	952001	0.00938786	0.000541676	0.000947208
Chr1	954001	0.00915555	0.000511134	0.000897298
Chr1	956001	0.00773072	0.000449351	0.000774588
Chr1	958001	0.00619366	0.000340397	0.000632134
Chr1	960001	0.00440751	0.000221137	0.000506684
Chr1	962001	0.00370525	0.000153623	0.000442723
Chr1	964001	0.0027852	0.000127343	0.000385006
Chr1	966001	0.00264203	0.000125507	0.000397377
Chr1	968001	0.00319384	0.000124185	0.000378414
Chr1	970001	0.00425122	0.000131546	0.000356254
Chr1	972001	0.00450108	0.000120066	0.000299671
Chr1	974001	0.00448973	0.000118692	0.000300111
Chr1	976001	0.00473303	0.000123526	0.00027605
Chr1	978001	0.0052173	0.000112294	0.000252015
Chr1	980001	0.00570541	0.000111445	0.000220514
Chr1	982001	0.00730382	0.000273358	0.000441528
Chr1	984001	0.00836398	0.000359988	0.000585888
Chr1	986001	0.00886271	0.000485215	0.000674618
Chr1	988001	0.0091402	0.000517406	0.00075793
Chr1	990001	0.0084162	0.000603064	0.000918629
Chr1	992001	0.00868794	0.000771007	0.00114459
Chr1	994001	0.00875813	0.000782775	0.00112601
Chr1	996001	0.00887053	0.000868365	0.00115712
Chr1	998001	0.00857399	0.000942534	0.00116716
Chr1	1000001	0.0081523	0.0010532	0.00128161
Chr1	1002001	0.00658354	0.000958506	0.00109232
Chr1	1004001	0.0055865	0.00101848	0.00107225
Chr1	1006001	0.00421577	0.000969291	0.00100267
Chr1	1008001	0.00342739	0.00103591	0.0010069
Chr1	1010001	0.00324722	0.00108253	0.000983421
Chr1	1012001	0.00297409	0.00105789	0.000880627
Chr1	1014001	0.00349812	0.00110361	0.00094452
Chr1	1016001	0.00364544	0.00107889	0.000989484
Chr1	1018001	0.00420353	0.00116104	0.00113682
Chr1	1020001	0.00459267	0.00114473	0.00108832
Chr1	1022001	0.00470738	0.00124378	0.00118947
Chr1	1024001	0.00508089	0.0011982	0.00119589
Chr1	1026001	0.00591032	0.00130837	0.00130899
Chr1	1028001	0.00624196	0.00135965	0.00128777
Chr1	1030001	0.00650665	0.00134975	0.00120637
Chr1	1032001	0.00635842	0.0012639	0.00113362
Chr1	1034001	0.0058494	0.0012788	0.00112182
Chr1	1036001	0.00618501	0.00128515	0.00111485
Chr1	1038001	0.00585285	0.00117791	0.000977416
Chr1	1040001	0.0060639	0.00110039	0.000925941
Chr1	1042001	0.00641636	0.00107087	0.00085509
Chr1	1044001	0.00635906	0.0010316	0.00078974
Chr1	1046001	0.0056884	0.000849659	0.000622835
Chr1	1048001	0.00581322	0.000787774	0.000608198
Chr1	1050001	0.00603375	0.000754091	0.000586679
Chr1	1052001	0.0062066	0.000811171	0.000591209
Chr1	1054001	0.00649456	0.000779074	0.000552259
Chr1	1056001	0.00611818	0.000779927	0.000533993
Chr1	1058001	0.00619861	0.000967599	0.000644983
Chr1	1060001	0.00571232	0.00110922	0.000705779
Chr1	1062001	0.00545456	0.00101277	0.000675253
Chr1	1064001	0.00515872	0.00100771	0.000659884
Chr1	1066001	0.00504345	0.00106942	0.000681294
Chr1	1068001	0.00491416	0.00105069	0.000738924
Chr1	1070001	0.00455805	0.00108525	0.000782651
Chr1	1072001	0.00411875	0.000988901	0.000766189
Chr1	1074001	0.00423658	0.00101799	0.000802698
Chr1	1076001	0.00417144	0.00102029	0.000801203
Chr1	1078001	0.00404315	0.00085739	0.00068781
Chr1	1080001	0.0042729	0.000738147	0.000634649
Chr1	1082001	0.00444115	0.000737662	0.000599247
Chr1	1084001	0.00511795	0.000872998	0.000657692
Chr1	1086001	0.00505782	0.000848624	0.000641695
Chr1	1088001	0.00472473	0.000791142	0.000538746
Chr1	1090001	0.00452463	0.000666322	0.000481082
Chr1	1092001	0.00477483	0.000662319	0.000480823
Chr1	1094001	0.0045857	0.000596517	0.000423352
Chr1	1096001	0.00444865	0.00053642	0.00037914
Chr1	1098001	0.00506113	0.000517626	0.000403912
Chr1	1100001	0.00571336	0.000553609	0.000435161
Chr1	1102001	0.0062352	0.000607977	0.000497493
Chr1	1104001	0.00568041	0.000472525	0.000436647
Chr1	1106001	0.00579992	0.000499115	0.000452425
Chr1	1108001	0.00614911	0.000551888	0.000506567
Chr1	1110001	0.00690618	0.00070418	0.000609091
Chr1	1112001	0.0068561	0.000728981	0.000584327
Chr1	1114001	0.00733001	0.00078881	0.000636006
Chr1	1116001	0.00778184	0.000921383	0.000724076
Chr1	1118001	0.00772229	0.000945468	0.000705946
Chr1	1120001	0.0076412	0.00103422	0.000790974
Chr1	1122001	0.00699015	0.00104243	0.000773875
Chr1	1124001	0.00773042	0.00115149	0.000868181
Chr1	1126001	0.00848868	0.00112916	0.000878371
Chr1	1128001	0.00857802	0.00113013	0.000843403
Chr1	1130001	0.0080556	0.000972186	0.000717149
Chr1	1132001	0.00823073	0.000941041	0.000730336
Chr1	1134001	0.00778489	0.000897613	0.000686144
Chr1	1136001	0.00760911	0.000757678	0.000588378
Chr1	1138001	0.00715947	0.000679477	0.000543244
Chr1	1140001	0.0068319	0.000516299	0.000405361
Chr1	1142001	0.00717854	0.000449126	0.000413252
Chr1	1144001	0.00660398	0.000314308	0.000299164
Chr1	1146001	0.00655823	0.000242595	0.000244696
Chr1	1148001	0.00629851	0.000304063	0.0002722
Chr1	1150001	0.00634651	0.000417224	0.00034622
Chr1	1152001	0.0062593	0.000452182	0.000348978
Chr1	1154001	0.00625864	0.000574713	0.000402542
Chr1	1156001	0.00589103	0.000624195	0.000432974
Chr1	1158001	0.00565607	0.000711677	0.00048886
Chr1	1160001	0.00508563	0.000754514	0.000501917
Chr1	1162001	0.00481168	0.000777633	0.000472441
Chr1	1164001	0.00509143	0.000793313	0.000472418
Chr1	1166001	0.00558033	0.000817149	0.00048734
Chr1	1168001	0.00572363	0.000731479	0.00044827
Chr1	1170001	0.00611521	0.000639739	0.000393937
Chr1	1172001	0.00663384	0.000615504	0.000384396
Chr1	1174001	0.00702309	0.000496631	0.000344062
Chr1	1176001	0.00756975	0.000468384	0.000347126
Chr1	1178001	0.00819933	0.000419404	0.000341899
Chr1	1180001	0.00835927	0.000378199	0.0003225
Chr1	1182001	0.00831365	0.000342935	0.000311109
Chr1	1184001	0.00808664	0.000307906	0.000291233
Chr1	1186001	0.00758345	0.000290311	0.000299505
Chr1	1188001	0.00800195	0.000292336	0.000299567
Chr1	1190001	0.00832451	0.00028409	0.000304005
Chr1	1192001	0.0082153	0.000315907	0.000336999
Chr1	1194001	0.00808754	0.000310343	0.000335578
Chr1	1196001	0.00759829	0.000287808	0.000306682
Chr1	1198001	0.00700599	0.000271713	0.00027761
Chr1	1200001	0.00726376	0.000287587	0.000290805
Chr1	1202001	0.00729457	0.000294201	0.000293808
Chr1	1204001	0.00752229	0.000341514	0.0003317
Chr1	1206001	0.0068556	0.000375117	0.000332889
Chr1	1208001	0.00626075	0.00040013	0.000385439
Chr1	1210001	0.00534314	0.000421653	0.000386384
Chr1	1212001	0.0049374	0.000400616	0.000355262
Chr1	1214001	0.00453662	0.000404969	0.000346331
Chr1	1216001	0.0045646	0.00044234	0.000379077
Chr1	1218001	0.00488461	0.000492545	0.000424355
Chr1	1220001	0.00467596	0.000501926	0.000448168
Chr1	1222001	0.00470034	0.000513561	0.000461473
Chr1	1224001	0.00478267	0.000559729	0.000511991
Chr1	1226001	0.00500794	0.000524235	0.000504121
Chr1	1228001	0.00492168	0.000460085	0.000430819
Chr1	1230001	0.00525599	0.00046525	0.000452758
Chr1	1232001	0.00550787	0.000460502	0.000445424
Chr1	1234001	0.00570999	0.000476967	0.000477663
Chr1	1236001	0.00636871	0.000449342	0.000447746
Chr1	1238001	0.00626607	0.000392379	0.000394403
Chr1	1240001	0.00583885	0.000358257	0.000352338
Chr1	1242001	0.00530878	0.000312295	0.000312088
Chr1	1244001	0.00448671	0.000203405	0.000209822
Chr1	1246001	0.00479939	0.000220175	0.000214253
Chr1	1248001	0.00480782	0.000215912	0.000213437
Chr1	1250001	0.00446237	0.000185767	0.000178774
Chr1	1252001	0.00404038	0.000167748	0.000170571
Chr1	1254001	0.00371927	0.000138773	0.000151623
Chr1	1256001	0.00311227	0.000151727	0.000152271
Chr1	1258001	0.00292509	0.000138777	0.000144074
Chr1	1260001	0.00337569	0.00015305	0.000170803
Chr1	1262001	0.00409074	0.000187692	0.000212299
Chr1	1264001	0.00423335	0.000195716	0.000223195
Chr1	1266001	0.00354133	0.000175644	0.000203967
Chr1	1268001	0.00360122	0.000180171	0.000222194
Chr1	1270001	0.00358753	0.000182868	0.000237124
Chr1	1272001	0.00376347	0.000227771	0.000284244
Chr1	1274001	0.0036705	0.000228357	0.000286074
Chr1	1276001	0.00342442	0.000199076	0.000288906
Chr1	1278001	0.00314692	0.000217625	0.000306225
Chr1	1280001	0.00286011	0.000221798	0.000301616
Chr1	1282001	0.00273199	0.00023905	0.000318635
Chr1	1284001	0.00313776	0.000274853	0.00036429
Chr1	1286001	0.00319431	0.000259344	0.000351309
Chr1	1288001	0.00305874	0.000255225	0.000337863
Chr1	1290001	0.00330227	0.000292451	0.000370947
Chr1	1292001	0.00295786	0.000246364	0.00033052
Chr1	1294001	0.00279061	0.000229695	0.000297455
Chr1	1296001	0.00283764	0.000231548	0.000285874
Chr1	1298001	0.00291179	0.000220492	0.000290662
Chr1	1300001	0.00357635	0.000221825	0.000286065
Chr1	1302001	0.0032423	0.000192601	0.000239304
Chr1	1304001	0.00299822	0.000158924	0.000192438
Chr1	1306001	0.00326067	0.000184355	0.000215884
Chr1	1308001	0.00369026	0.000286549	0.000269422
Chr1	1310001	0.00402939	0.000252595	0.000216219
Chr1	1312001	0.00395682	0.000244679	0.000200129
Chr1	1314001	0.0039618	0.000245383	0.000199098
Chr1	1316001	0.00417609	0.000257318	0.000203271
Chr1	1318001	0.0045408	0.000284247	0.000207463
Chr1	1320001	0.00477864	0.000335944	0.000255679
Chr1	1322001	0.00551806	0.000417744	0.000339849
Chr1	1324001	0.0063639	0.000539223	0.000439989
Chr1	1326001	0.00694681	0.000528167	0.000435555
Chr1	1328001	0.00706847	0.000445954	0.000391166
Chr1	1330001	0.00709627	0.000447314	0.00040633
Chr1	1332001	0.00732417	0.000466334	0.000431514
Chr1	1334001	0.00867626	0.000536485	0.000515181
Chr1	1336001	0.00914974	0.000590571	0.000566938
Chr1	1338001	0.0118071	0.00069735	0.000678279
Chr1	1340001	0.0128676	0.000873696	0.000854574
Chr1	1342001	0.0138338	0.000812664	0.000825586
Chr1	1344001	0.0133237	0.00069113	0.000739811
Chr1	1346001	0.0134614	0.000709272	0.000797439
Chr1	1348001	0.0147666	0.000756743	0.000900244
Chr1	1350001	0.0158177	0.000846527	0.0010321
Chr1	1352001	0.0162668	0.000842475	0.00102683
Chr1	1354001	0.0161586	0.000784186	0.000957016
Chr1	1356001	0.0164796	0.000766572	0.000958026
Chr1	1358001	0.0144645	0.000662232	0.00088884
Chr1	1360001	0.0131708	0.000507725	0.000709228
Chr1	1362001	0.0111587	0.000464224	0.000642072
Chr1	1364001	0.0104782	0.000457693	0.000619717
Chr1	1366001	0.00942192	0.000421802	0.000539012
Chr1	1368001	0.00812899	0.000374086	0.000454555
Chr1	1370001	0.00624068	0.000268293	0.000301758
Chr1	1372001	0.00576115	0.000268709	0.000295729
Chr1	1374001	0.00461163	0.000266416	0.000290425
Chr1	1376001	0.00333108	0.000207669	0.00022565
Chr1	1378001	0.00208895	0.000161922	0.000145947
Chr1	1380001	0.00186775	0.000116383	0.000127597
Chr1	1382001	0.00245549	0.000168516	0.000201923
Chr1	1384001	0.00280298	0.00025462	0.000367892
Chr1	1386001	0.00283368	0.00030988	0.000434978
Chr1	1388001	0.00240157	0.00037801	0.000480237
Chr1	1390001	0.00263168	0.000485489	0.00057395
Chr1	1392001	0.00280817	0.000539607	0.000649495
Chr1	1394001	0.00312092	0.000684134	0.000759923
Chr1	1396001	0.0034194	0.000759834	0.000852504
Chr1	1398001	0.00363455	0.00089648	0.0009744
Chr1	1400001	0.00340467	0.000936654	0.00104095
Chr1	1402001	0.00351712	0.000935408	0.00103677
Chr1	1404001	0.00342708	0.000967503	0.000964894
Chr1	1406001	0.0032931	0.000963926	0.000937534
Chr1	1408001	0.00320314	0.000897588	0.000905514
Chr1	1410001	0.00325049	0.000902572	0.000926318
Chr1	1412001	0.00391491	0.000943827	0.00102706
Chr1	1414001	0.00419278	0.000920583	0.0010205
Chr1	1416001	0.00436218	0.000871368	0.00096971
Chr1	1418001	0.0048104	0.000787545	0.000967097
Chr1	1420001	0.00471596	0.000774894	0.000939596
Chr1	1422001	0.00403108	0.00072456	0.00086985
Chr1	1424001	0.00415071	0.000620653	0.000784703
Chr1	1426001	0.0050873	0.000632083	0.000778694
Chr1	1428001	0.00581312	0.000713532	0.00081501
Chr1	1430001	0.00635455	0.000779956	0.000848357
Chr1	1432001	0.0056828	0.000718245	0.000694498
Chr1	1434001	0.00508847	0.000586492	0.000582415
Chr1	1436001	0.00467769	0.000569422	0.000546071
Chr1	1438001	0.00419952	0.000519366	0.0004296
Chr1	1440001	0.00417516	0.000451131	0.000357877
Chr1	1442001	0.00428995	0.000451681	0.000357496
Chr1	1444001	0.00397048	0.000434682	0.000350031
Chr1	1446001	0.0031967	0.000379656	0.000314644
Chr1	1448001	0.00265967	0.000337649	0.000256552
Chr1	1450001	0.0035949	0.000603787	0.000286663
Chr1	1452001	0.00376718	0.000595964	0.000264983
Chr1	1454001	0.00380189	0.000611048	0.000274559
Chr1	1456001	0.00469323	0.000636136	0.000307475
Chr1	1458001	0.00553599	0.000665455	0.000321131
Chr1	1460001	0.00626586	0.000699562	0.000333708
Chr1	1462001	0.00657616	0.00069864	0.000335085
Chr1	1464001	0.00683641	0.000758327	0.000383703
Chr1	1466001	0.00737841	0.000766255	0.000439571
Chr1	1468001	0.00763048	0.000770453	0.000478533
Chr1	1470001	0.00678795	0.000356117	0.000348573
Chr1	1472001	0.00992439	0.000415736	0.0004765
Chr1	1474001	0.0117503	0.000457252	0.000575338
Chr1	1476001	0.0117712	0.000489858	0.000598475
Chr1	1478001	0.0117895	0.000505845	0.000622927
Chr1	1480001	0.0113636	0.000501575	0.000640917
Chr1	1482001	0.0122215	0.000600162	0.000742912
Chr1	1484001	0.0131466	0.000685643	0.000787895
Chr1	1486001	0.0141818	0.000895115	0.000951841
Chr1	1488001	0.0150366	0.000960964	0.000967785
Chr1	1490001	0.0147211	0.000953891	0.000957553
Chr1	1492001	0.0121243	0.0010354	0.000965478
Chr1	1494001	0.0113521	0.00107004	0.00099572
Chr1	1496001	0.0113565	0.0010852	0.00103587
Chr1	1498001	0.010992	0.00115735	0.00114336
Chr1	1500001	0.0114589	0.00121412	0.00120372
Chr1	1502001	0.0110307	0.00120132	0.00119118
Chr1	1504001	0.0109356	0.00122248	0.00123457
Chr1	1506001	0.00921256	0.00100506	0.00102614
Chr1	1508001	0.00808497	0.00087868	0.000955872
Chr1	1510001	0.00754095	0.000849188	0.000914767
Chr1	1512001	0.00774061	0.000759145	0.0008589
Chr1	1514001	0.00744816	0.000799983	0.000843257
Chr1	1516001	0.00700285	0.00072743	0.000768838
Chr1	1518001	0.00715195	0.000682359	0.000720434
Chr1	1520001	0.00681607	0.000679375	0.000712459
Chr1	1522001	0.00650755	0.000648457	0.000668788
Chr1	1524001	0.00663133	0.000665054	0.000688374
Chr1	1526001	0.00718195	0.000795778	0.000792412
Chr1	1528001	0.00722833	0.000865295	0.000953077
Chr1	1530001	0.00754519	0.000943962	0.00104933
Chr1	1532001	0.00663159	0.000882604	0.00100773
Chr1	1534001	0.00645721	0.000925435	0.000995684
Chr1	1536001	0.00647923	0.00102812	0.00109271
Chr1	1538001	0.00593642	0.00105253	0.00109518
Chr1	1540001	0.00574973	0.00101841	0.00105012
Chr1	1542001	0.00535687	0.00105957	0.00108579
Chr1	1544001	0.00444217	0.00103546	0.00103781
Chr1	1546001	0.00428855	0.000917599	0.000954338
Chr1	1548001	0.00417855	0.000876317	0.000804015
Chr1	1550001	0.00387646	0.000843013	0.000740105
Chr1	1552001	0.00392195	0.000832341	0.000707113
Chr1	1554001	0.00337827	0.000701811	0.000633071
Chr1	1556001	0.0030285	0.000701633	0.000579781
Chr1	1558001	0.00335523	0.000739078	0.000602151
Chr1	1560001	0.00312196	0.000763542	0.000628632
Chr1	1562001	0.00355027	0.000703444	0.000583136
Chr1	1564001	0.00372951	0.000552436	0.000477994
Chr1	1566001	0.00352618	0.000538685	0.000474298
Chr1	1568001	0.00325264	0.000501197	0.000450046
Chr1	1570001	0.00333024	0.000454541	0.000409706
Chr1	1572001	0.00310125	0.000433716	0.000388255
Chr1	1574001	0.00371899	0.000467353	0.000506128
Chr1	1576001	0.00471041	0.000606839	0.000720746
Chr1	1578001	0.00518148	0.000601641	0.000727688
Chr1	1580001	0.00505548	0.000586428	0.000733343
Chr1	1582001	0.00460297	0.000620765	0.000770432
Chr1	1584001	0.00427338	0.000747571	0.000845492
Chr1	1586001	0.00423796	0.00079897	0.000869378
Chr1	1588001	0.00474178	0.000873469	0.000958817
Chr1	1590001	0.00501899	0.000977374	0.00102721
Chr1	1592001	0.00527126	0.00100037	0.00104677
Chr1	1594001	0.0049755	0.000979839	0.000920448
Chr1	1596001	0.00385205	0.000755411	0.000649336
Chr1	1598001	0.00290252	0.000684746	0.000557388
Chr1	1600001	0.0031746	0.000820573	0.000664567
Chr1	1602001	0.00355379	0.000874668	0.000712204
Chr1	1604001	0.00369829	0.000832747	0.000746152
Chr1	1606001	0.00361837	0.000819644	0.000755358
Chr1	1608001	0.0036793	0.000843678	0.000760249
Chr1	1610001	0.00374952	0.000933533	0.000980957
Chr1	1612001	0.0042653	0.00102323	0.00114265
Chr1	1614001	0.00442287	0.0010425	0.00118797
Chr1	1616001	0.00533639	0.00110666	0.00127068
Chr1	1618001	0.00679568	0.00113135	0.00133078
Chr1	1620001	0.00797573	0.000952893	0.00116244
Chr1	1622001	0.00780992	0.000899126	0.00109776
Chr1	1624001	0.00772037	0.000854	0.00102695
Chr1	1626001	0.0077284	0.000886104	0.00100689
Chr1	1628001	0.00741722	0.000865557	0.00097063
Chr1	1630001	0.00746711	0.000743395	0.000759371
Chr1	1632001	0.00723926	0.00071939	0.000696001
Chr1	1634001	0.00731637	0.000748606	0.000728676
Chr1	1636001	0.00714644	0.000718613	0.000709483
Chr1	1638001	0.00615512	0.000647253	0.000630596
Chr1	1640001	0.00522617	0.000715081	0.000741609
Chr1	1642001	0.00565066	0.000708006	0.00080132
Chr1	1644001	0.00625888	0.000881982	0.000948996
Chr1	1646001	0.00678089	0.000815617	0.000935311
Chr1	1648001	0.00688363	0.000823047	0.000949798
Chr1	1650001	0.00677632	0.000803828	0.000921123
Chr1	1652001	0.00664107	0.000787597	0.000868234
Chr1	1654001	0.0069164	0.000799367	0.000875919
Chr1	1656001	0.00653347	0.000771538	0.000826337
Chr1	1658001	0.00641382	0.000835118	0.000891113
Chr1	1660001	0.0067215	0.000862585	0.000835017
Chr1	1662001	0.0065365	0.000921239	0.000851586
Chr1	1664001	0.006474	0.000756002	0.000752211
Chr1	1666001	0.00614472	0.000806677	0.000792357
Chr1	1668001	0.00637523	0.000827242	0.000903084
Chr1	1670001	0.00641167	0.000947025	0.00105236
Chr1	1672001	0.0069659	0.00100556	0.00120328
Chr1	1674001	0.00665891	0.00100381	0.00129827
Chr1	1676001	0.00669447	0.00103562	0.00135388
Chr1	1678001	0.0073555	0.00114854	0.00157196
Chr1	1680001	0.00649574	0.00108421	0.00154417
Chr1	1682001	0.00602103	0.000981076	0.00145967
Chr1	1684001	0.00580555	0.000971721	0.00143034
Chr1	1686001	0.00658033	0.000986853	0.00144617
Chr1	1688001	0.00612359	0.000925269	0.00131038
Chr1	1690001	0.00646321	0.000817398	0.00123232
Chr1	1692001	0.00696565	0.000696899	0.00104006
Chr1	1694001	0.00668298	0.000609945	0.000874631
Chr1	1696001	0.00744698	0.000644154	0.000892018
Chr1	1698001	0.00692197	0.000525427	0.000666938
Chr1	1700001	0.00799049	0.000493108	0.000686095
Chr1	1702001	0.00935056	0.000593676	0.000817159
Chr1	1704001	0.00952178	0.000628198	0.000878854
Chr1	1706001	0.00947132	0.000677698	0.000993992
Chr1	1708001	0.0107702	0.000672675	0.00102471
Chr1	1710001	0.0110274	0.000647195	0.000961566
Chr1	1712001	0.010318	0.000691859	0.00105891
Chr1	1714001	0.0110503	0.000739501	0.0011117
Chr1	1716001	0.0109845	0.000756476	0.00133014
Chr1	1718001	0.0110149	0.000748339	0.00134064
Chr1	1720001	0.0100805	0.000743614	0.00132167
Chr1	1722001	0.00915284	0.00066481	0.00123359
Chr1	1724001	0.00902725	0.000609532	0.00120294
Chr1	1726001	0.00858268	0.000519833	0.00108144
Chr1	1728001	0.00740875	0.000490425	0.00103778
Chr1	1730001	0.00652907	0.000487643	0.00101366
Chr1	1732001	0.00606494	0.000437213	0.0009556
Chr1	1734001	0.00620534	0.000481294	0.00109199
Chr1	1736001	0.00569995	0.000446962	0.000860119
Chr1	1738001	0.00546412	0.000450279	0.000849493
Chr1	1740001	0.00573239	0.000498849	0.000873762
Chr1	1742001	0.00556831	0.000515947	0.000829373
Chr1	1744001	0.00621123	0.000562618	0.000796681
Chr1	1746001	0.00627553	0.000563994	0.000758127
Chr1	1748001	0.00681759	0.000622521	0.000849518
Chr1	1750001	0.00761055	0.000607024	0.000848726
Chr1	1752001	0.00791574	0.000636053	0.000823762
Chr1	1754001	0.00732529	0.000581838	0.000699332
Chr1	1756001	0.0074268	0.000615797	0.000730722
Chr1	1758001	0.00737352	0.000565012	0.000701009
Chr1	1760001	0.00748218	0.000611903	0.00078872
Chr1	1762001	0.00768241	0.000577417	0.000797224
Chr1	1764001	0.00664254	0.000561533	0.000820916
Chr1	1766001	0.00695289	0.000570567	0.000861838
Chr1	1768001	0.00693505	0.000564392	0.00101934
Chr1	1770001	0.00646301	0.000608249	0.00109405
Chr1	1772001	0.0063107	0.00062076	0.001144
Chr1	1774001	0.00610169	0.000564714	0.00110733
Chr1	1776001	0.00576557	0.000459368	0.00102871
Chr1	1778001	0.00597964	0.00049047	0.0010711
Chr1	1780001	0.00543248	0.000438885	0.00096382
Chr1	1782001	0.00517548	0.000464356	0.00103193
Chr1	1784001	0.00512264	0.00041508	0.000967827
Chr1	1786001	0.00427773	0.000553034	0.00104939
Chr1	1788001	0.00356975	0.000519175	0.000793428
Chr1	1790001	0.00317471	0.000543539	0.000779831
Chr1	1792001	0.00286213	0.000596186	0.000741385
Chr1	1794001	0.00261039	0.000745457	0.000772779
Chr1	1796001	0.00245862	0.000845316	0.000839796
Chr1	1798001	0.00209615	0.00087515	0.000856385
Chr1	1800001	0.00275496	0.000846097	0.000834084
Chr1	1802001	0.00370713	0.000848395	0.00079028
Chr1	1804001	0.00435343	0.000848597	0.000786641
Chr1	1806001	0.00474094	0.000661363	0.000634283
Chr1	1808001	0.0052344	0.000644709	0.000642796
Chr1	1810001	0.00567842	0.000568957	0.000581365
Chr1	1812001	0.00619832	0.000593963	0.000709702
Chr1	1814001	0.00681907	0.000475041	0.000671566
Chr1	1816001	0.00674093	0.000410927	0.000605317
Chr1	1818001	0.00673517	0.000416161	0.000605348
Chr1	1820001	0.0061171	0.000465592	0.000655691
Chr1	1822001	0.0061201	0.000484741	0.000680189
Chr1	1824001	0.00655917	0.000515309	0.000743508
Chr1	1826001	0.00627283	0.000622603	0.000898851
Chr1	1828001	0.00577066	0.000662424	0.000945107
Chr1	1830001	0.00573599	0.000683501	0.000944863
Chr1	1832001	0.00528414	0.000619697	0.000891709
Chr1	1834001	0.00470552	0.000607895	0.000896634
Chr1	1836001	0.00466093	0.000600868	0.00091446
Chr1	1838001	0.00465762	0.000586476	0.000890628
Chr1	1840001	0.00511992	0.000588428	0.000921717
Chr1	1842001	0.00486679	0.000588339	0.000934237
Chr1	1844001	0.00413149	0.000595422	0.00097536
Chr1	1846001	0.00412117	0.000505739	0.000894307
Chr1	1848001	0.00459409	0.000463251	0.000884328
Chr1	1850001	0.00417201	0.000431953	0.000865414
Chr1	1852001	0.00494982	0.000442232	0.000853226
Chr1	1854001	0.00512534	0.000483202	0.000867872
Chr1	1856001	0.00565342	0.000582374	0.000949909
Chr1	1858001	0.00667539	0.000674548	0.0010479
Chr1	1860001	0.00683908	0.000709294	0.00109642
Chr1	1862001	0.00687737	0.000692476	0.00103542
Chr1	1864001	0.00724649	0.000750299	0.00105443
Chr1	1866001	0.00805894	0.000921769	0.00112073
Chr1	1868001	0.00827085	0.0010761	0.00122265
Chr1	1870001	0.00863287	0.00119945	0.00129176
Chr1	1872001	0.0078452	0.00125504	0.00131785
Chr1	1874001	0.00800189	0.00127805	0.00139414
Chr1	1876001	0.00846013	0.00122725	0.00145141
Chr1	1878001	0.00806283	0.00118112	0.00139291
Chr1	1880001	0.00765277	0.00108209	0.0013068
Chr1	1882001	0.00721657	0.00106747	0.00131247
Chr1	1884001	0.00679389	0.00100894	0.00125317
Chr1	1886001	0.00680216	0.000843868	0.00115991
Chr1	1888001	0.00686975	0.000705003	0.00108314
Chr1	1890001	0.00712955	0.000584661	0.00104304
Chr1	1892001	0.00819735	0.000499363	0.00104612
Chr1	1894001	0.008762	0.000426757	0.000950408
Chr1	1896001	0.00862767	0.000381461	0.000858746
Chr1	1898001	0.00850931	0.000284107	0.000766245
Chr1	1900001	0.00830371	0.000274483	0.000697675
Chr1	1902001	0.00775533	0.000239582	0.000646783
Chr1	1904001	0.00778457	0.000196813	0.000566094
Chr1	1906001	0.00719596	0.000167486	0.000502686
Chr1	1908001	0.00662335	0.000170119	0.000481014
Chr1	1910001	0.00606801	0.000185224	0.000485286
Chr1	1912001	0.00561848	0.000204834	0.000450292
Chr1	1914001	0.00492783	0.000209132	0.000429718
Chr1	1916001	0.00446755	0.000227841	0.000414035
Chr1	1918001	0.0049466	0.000258874	0.000467038
Chr1	1920001	0.00567744	0.000344468	0.000612678
Chr1	1922001	0.00620573	0.000376057	0.000669502
Chr1	1924001	0.00648688	0.000407885	0.000756396
Chr1	1926001	0.00693454	0.000502668	0.000912464
Chr1	1928001	0.0082488	0.000536588	0.00100808
Chr1	1930001	0.00928045	0.000648263	0.00116254
Chr1	1932001	0.00940737	0.000687868	0.00121473
Chr1	1934001	0.00991595	0.00072344	0.00124714
Chr1	1936001	0.0100408	0.000683431	0.00125094
Chr1	1938001	0.00990408	0.00066249	0.00125374
Chr1	1940001	0.00964783	0.00068471	0.00133126
Chr1	1942001	0.0100623	0.000683861	0.00139151
Chr1	1944001	0.0107265	0.000745551	0.00143538
Chr1	1946001	0.010417	0.000665746	0.00134322
Chr1	1948001	0.0099925	0.000695993	0.00134921
Chr1	1950001	0.00946217	0.000589893	0.00121321
Chr1	1952001	0.00962239	0.000554207	0.00120076
Chr1	1954001	0.00909572	0.000559961	0.00126487
Chr1	1956001	0.0101027	0.000700151	0.00147099
Chr1	1958001	0.0102204	0.000725234	0.00144779
Chr1	1960001	0.0101865	0.000630958	0.00129187
Chr1	1962001	0.0112534	0.000686164	0.00134777
Chr1	1964001	0.011317	0.000673182	0.00135975
Chr1	1966001	0.0118571	0.000802012	0.00153174
Chr1	1968001	0.0110793	0.000744911	0.00141706
Chr1	1970001	0.0111938	0.000761789	0.00141402
Chr1	1972001	0.0106524	0.000716918	0.00132853
Chr1	1974001	0.0114007	0.000690248	0.00128718
Chr1	1976001	0.0109228	0.00060987	0.00112384
Chr1	1978001	0.0123355	0.000686294	0.00123968
Chr1	1980001	0.0125678	0.000724869	0.00123333
Chr1	1982001	0.0111689	0.000745585	0.00120884
Chr1	1984001	0.0104539	0.00088512	0.00134652
Chr1	1986001	0.00956885	0.000775428	0.00115325
Chr1	1988001	0.00923283	0.000748802	0.00110597
Chr1	1990001	0.00882156	0.000706054	0.00105216
Chr1	1992001	0.00843626	0.000689452	0.00100038
Chr1	1994001	0.00738532	0.000650182	0.000908558
Chr1	1996001	0.00708631	0.000663915	0.000887337
Chr1	1998001	0.00542086	0.000607678	0.000872814
Chr1	2000001	0.00527862	0.000546988	0.000820089
Chr1	2002001	0.00544146	0.000450309	0.000707638
Chr1	2004001	0.00658867	0.000302694	0.000576665
Chr1	2006001	0.00734257	0.000317804	0.000585232
Chr1	2008001	0.00743816	0.000313119	0.000584118
Chr1	2010001	0.00706682	0.000314896	0.000586469
Chr1	2012001	0.00692515	0.000314665	0.000592899
Chr1	2014001	0.00711115	0.000316537	0.000598593
Chr1	2016001	0.00623891	0.000228648	0.000490648
Chr1	2018001	0.00560396	0.000170047	0.00037868
Chr1	2020001	0.00567909	0.000202429	0.000416114
Chr1	2022001	0.0053378	0.00020719	0.000420053
Chr1	2024001	0.00417025	0.000160884	0.000353716
Chr1	2026001	0.00376088	0.000142639	0.000348331
Chr1	2028001	0.0045106	0.000174383	0.000375634
Chr1	2030001	0.00527441	0.000184332	0.000384402
Chr1	2032001	0.00646306	0.000251276	0.00050396
Chr1	2034001	0.00794196	0.000282857	0.000614429
Chr1	2036001	0.00873426	0.000381062	0.000804946
Chr1	2038001	0.00867713	0.000381062	0.000769774
Chr1	2040001	0.00821922	0.000399094	0.000818556
Chr1	2042001	0.00798008	0.000433507	0.000862553
Chr1	2044001	0.0077413	0.000454452	0.000914838
Chr1	2046001	0.0073011	0.000487014	0.000944623
Chr1	2048001	0.00779512	0.000521556	0.00112648
Chr1	2050001	0.00805459	0.000553555	0.0011977
Chr1	2052001	0.00796866	0.000591898	0.00125949
Chr1	2054001	0.00658593	0.000598477	0.00118614
Chr1	2056001	0.00613966	0.000544312	0.00109708
Chr1	2058001	0.00611831	0.000554683	0.00113423
Chr1	2060001	0.00630531	0.000539955	0.00113416
Chr1	2062001	0.00619869	0.000534945	0.00113857
Chr1	2064001	0.00607699	0.000521333	0.00106872
Chr1	2066001	0.00605046	0.000474171	0.00103649
Chr1	2068001	0.00493	0.000455199	0.000915801
Chr1	2070001	0.00510295	0.000429702	0.000866103
Chr1	2072001	0.00502216	0.000343188	0.00069203
Chr1	2074001	0.00512719	0.00034014	0.000718786
Chr1	2076001	0.00497828	0.000327134	0.00068855
Chr1	2078001	0.00558111	0.000354991	0.000711305
Chr1	2080001	0.00603211	0.000435768	0.000748238
Chr1	2082001	0.00652771	0.000517983	0.000795109
Chr1	2084001	0.00676905	0.000528881	0.000811042
Chr1	2086001	0.00708783	0.000631217	0.000911374
Chr1	2088001	0.00805888	0.000828696	0.00114363
Chr1	2090001	0.00727401	0.000928316	0.00121984
Chr1	2092001	0.00730728	0.000952812	0.00128934
Chr1	2094001	0.00781431	0.00100436	0.00132633
Chr1	2096001	0.00819101	0.00119272	0.00154646
Chr1	2098001	0.00801561	0.00129462	0.00167237
Chr1	2100001	0.00801942	0.00131096	0.00170937
Chr1	2102001	0.00762932	0.00122543	0.00161957
Chr1	2104001	0.00789741	0.00123426	0.00162804
Chr1	2106001	0.0083595	0.00122609	0.00161134
Chr1	2108001	0.00830234	0.00102927	0.00137287
Chr1	2110001	0.00930998	0.000978334	0.00135204
Chr1	2112001	0.0088819	0.000991284	0.00131862
Chr1	2114001	0.00810507	0.00113095	0.00138827
Chr1	2116001	0.0077804	0.00111461	0.00131005
Chr1	2118001	0.00744963	0.00116217	0.00129083
Chr1	2120001	0.00699438	0.00110709	0.00129537
Chr1	2122001	0.00785969	0.00114709	0.00134091
Chr1	2124001	0.00767656	0.00116991	0.00133962
Chr1	2126001	0.00773063	0.00123089	0.00142924
Chr1	2128001	0.00741874	0.00134737	0.00153892
Chr1	2130001	0.00648032	0.00150807	0.00169744
Chr1	2132001	0.00636261	0.00166932	0.00192883
Chr1	2134001	0.00653922	0.00155128	0.00187818
Chr1	2136001	0.00656579	0.00144563	0.00175241
Chr1	2138001	0.00666546	0.00135999	0.00167887
Chr1	2140001	0.00654588	0.00140534	0.00161302
Chr1	2142001	0.00596927	0.00146358	0.00166236
Chr1	2144001	0.00604454	0.00156909	0.0018319
Chr1	2146001	0.00560613	0.00151154	0.00174828
Chr1	2148001	0.00571161	0.00146724	0.00167875
Chr1	2150001	0.00625912	0.00133657	0.00152359
Chr1	2152001	0.00641919	0.00123149	0.00136687
Chr1	2154001	0.00698007	0.00127439	0.00137048
Chr1	2156001	0.00737571	0.00127236	0.00140084
Chr1	2158001	0.007927	0.00137565	0.00149783
Chr1	2160001	0.00821061	0.00141102	0.00153547
Chr1	2162001	0.00766578	0.00127122	0.00138505
Chr1	2164001	0.00689108	0.00108684	0.00112533
Chr1	2166001	0.00628415	0.000972821	0.000992124
Chr1	2168001	0.00531298	0.000849267	0.000855007
Chr1	2170001	0.00421253	0.000750354	0.000755193
Chr1	2172001	0.0035026	0.000636145	0.000622691
Chr1	2174001	0.00265122	0.000484247	0.000487973
Chr1	2176001	0.00226608	0.000387668	0.000365034
Chr1	2178001	0.00126371	0.000171932	0.000165459
Chr1	2180001	0.000672598	1.86116e-05	2.4252e-05
Chr1	2182001	0.00107157	7.31201e-05	6.83221e-05
Chr1	2184001	0.00166293	0.000122653	0.000106166
Chr1	2186001	0.00243894	0.000264684	0.000280515
Chr1	2188001	0.00289442	0.000379273	0.000484149
Chr1	2190001	0.00333501	0.000462374	0.000588509
Chr1	2192001	0.0037451	0.000543817	0.000725084
Chr1	2194001	0.00391703	0.000636283	0.000848481
Chr1	2196001	0.00401745	0.000715061	0.000986795
Chr1	2198001	0.00419463	0.00082178	0.00104163
Chr1	2200001	0.00447997	0.00091909	0.00113821
Chr1	2202001	0.004372	0.000918717	0.00116334
Chr1	2204001	0.00425279	0.000963837	0.00129816
Chr1	2206001	0.00406546	0.00087892	0.00122053
Chr1	2208001	0.00412634	0.000835865	0.00113156
Chr1	2210001	0.00453101	0.000795435	0.00113
Chr1	2212001	0.00451302	0.000758683	0.00109391
Chr1	2214001	0.00448344	0.000666013	0.000974576
Chr1	2216001	0.00432635	0.000591394	0.000895457
Chr1	2218001	0.00475644	0.000489631	0.000872075
Chr1	2220001	0.00549608	0.000443932	0.0010045
Chr1	2222001	0.0062826	0.000438251	0.00113684
Chr1	2224001	0.00706063	0.000391264	0.00112291
Chr1	2226001	0.00808798	0.000398331	0.00117135
Chr1	2228001	0.00832978	0.000407715	0.00121018
Chr1	2230001	0.00839718	0.000436546	0.00132182
Chr1	2232001	0.00902169	0.000441547	0.00134347
Chr1	2234001	0.00968993	0.000514959	0.00150652
Chr1	2236001	0.00991784	0.000542096	0.00149362
Chr1	2238001	0.00965507	0.000594285	0.00152947
Chr1	2240001	0.0096668	0.000564788	0.00138185
Chr1	2242001	0.00950674	0.000537381	0.00129166
Chr1	2244001	0.00943139	0.000526448	0.0012867
Chr1	2246001	0.00853353	0.000489166	0.00120758
Chr1	2248001	0.00819974	0.000425715	0.00110319
Chr1	2250001	0.00777046	0.000393854	0.000977353
Chr1	2252001	0.00727676	0.000389533	0.000987624
Chr1	2254001	0.00664709	0.000347126	0.000906358
Chr1	2256001	0.00656491	0.000341647	0.000929688
Chr1	2258001	0.00633812	0.000307051	0.000922386
Chr1	2260001	0.00556847	0.000307187	0.000930111
Chr1	2262001	0.00499682	0.000372466	0.000992962
Chr1	2264001	0.00405334	0.000357885	0.000885011
Chr1	2266001	0.00358831	0.000370433	0.000896777
Chr1	2268001	0.00380669	0.00039481	0.000919409
Chr1	2270001	0.00410646	0.000378454	0.000913095
Chr1	2272001	0.00446442	0.000402893	0.000896792
Chr1	2274001	0.0047111	0.000412237	0.000931292
Chr1	2276001	0.00445992	0.000423572	0.000980171
Chr1	2278001	0.0044764	0.000419598	0.000939429
Chr1	2280001	0.00420267	0.000425129	0.000887739
Chr1	2282001	0.00383797	0.000335818	0.000712077
Chr1	2284001	0.00362104	0.0003133	0.000665754
Chr1	2286001	0.00340188	0.000279127	0.000589691
Chr1	2288001	0.00307703	0.000285744	0.000566082
Chr1	2290001	0.00240014	0.000271423	0.000505786
Chr1	2292001	0.00170245	0.000285239	0.00044637
Chr1	2294001	0.00179152	0.000275411	0.000388379
Chr1	2296001	0.00256606	0.000333351	0.000427176
Chr1	2298001	0.00347747	0.000418482	0.000515754
Chr1	2300001	0.00395616	0.000589472	0.000583472
Chr1	2302001	0.00454876	0.000645325	0.000642019
Chr1	2304001	0.00505828	0.000807133	0.000763579
Chr1	2306001	0.00581834	0.000900419	0.000901634
Chr1	2308001	0.00604363	0.000955719	0.000976844
Chr1	2310001	0.0070806	0.00100189	0.00108772
Chr1	2312001	0.007917	0.0010101	0.00133084
Chr1	2314001	0.00773472	0.00103014	0.00141601
Chr1	2316001	0.0074249	0.000988556	0.0014301
Chr1	2318001	0.00656097	0.000883471	0.00131639
Chr1	2320001	0.00600566	0.000679101	0.00120456
Chr1	2322001	0.00558344	0.000627162	0.00116388
Chr1	2324001	0.00551067	0.000594095	0.00116179
Chr1	2326001	0.00583009	0.000631369	0.00120437
Chr1	2328001	0.00607668	0.000586061	0.00125303
Chr1	2330001	0.00524388	0.000579814	0.00118505
Chr1	2332001	0.00439069	0.00057453	0.000972305
Chr1	2334001	0.00441476	0.00066735	0.000944857
Chr1	2336001	0.00412746	0.000747374	0.000937224
Chr1	2338001	0.00453303	0.000878271	0.0010516
Chr1	2340001	0.00477481	0.000986078	0.00113414
Chr1	2342001	0.00517801	0.00112706	0.00125568
Chr1	2344001	0.00561935	0.00111505	0.0013347
Chr1	2346001	0.00471331	0.000982687	0.0011603
Chr1	2348001	0.00429406	0.000928715	0.000997354
Chr1	2350001	0.00449662	0.000976185	0.0010663
Chr1	2352001	0.00469742	0.00103437	0.00110006
Chr1	2354001	0.00523017	0.000959011	0.00108828
Chr1	2356001	0.00543912	0.000870931	0.00105965
Chr1	2358001	0.00522033	0.00075794	0.000960033
Chr1	2360001	0.00535393	0.000790362	0.000991609
Chr1	2362001	0.00537193	0.000745035	0.000951674
Chr1	2364001	0.00513791	0.000723481	0.000842346
Chr1	2366001	0.00596811	0.000938749	0.00104224
Chr1	2368001	0.00658582	0.00105478	0.00119455
Chr1	2370001	0.00649135	0.00110299	0.00128423
Chr1	2372001	0.00667969	0.00108862	0.00127967
Chr1	2374001	0.00595692	0.0011563	0.00127528
Chr1	2376001	0.00555342	0.00136172	0.00127218
Chr1	2378001	0.00571673	0.00148802	0.00139742
Chr1	2380001	0.00596042	0.0013671	0.00132591
Chr1	2382001	0.00628134	0.00131454	0.0012963
Chr1	2384001	0.00592341	0.00138204	0.00138104
Chr1	2386001	0.00521082	0.00145472	0.00142557
Chr1	2388001	0.00455765	0.00142471	0.00137494
Chr1	2390001	0.00446594	0.00130379	0.00120471
Chr1	2392001	0.00426655	0.00118997	0.00111591
Chr1	2394001	0.00409598	0.00105957	0.00101862
Chr1	2396001	0.00409335	0.000816147	0.000909577
Chr1	2398001	0.00395348	0.000755218	0.000857081
Chr1	2400001	0.00361561	0.000776862	0.000849785
Chr1	2402001	0.00291439	0.000737358	0.000792737
Chr1	2404001	0.00284103	0.000630809	0.000669849
Chr1	2406001	0.0036042	0.000437077	0.000530713
Chr1	2408001	0.00378213	0.000383876	0.00049376
Chr1	2410001	0.00385484	0.000389774	0.000480281
Chr1	2412001	0.00379045	0.000415583	0.000485476
Chr1	2414001	0.00392653	0.000442412	0.000509948
Chr1	2416001	0.0038648	0.000457614	0.000500867
Chr1	2418001	0.00360922	0.000381339	0.000424192
Chr1	2420001	0.00353504	0.000360462	0.000408948
Chr1	2422001	0.00340965	0.000370491	0.000424663
Chr1	2424001	0.003346	0.000357481	0.000423823
Chr1	2426001	0.00288014	0.000279027	0.00034213
Chr1	2428001	0.00243836	0.000243659	0.000276682
Chr1	2430001	0.00239418	0.000221914	0.000256848
Chr1	2432001	0.00221327	0.000184717	0.000233398
Chr1	2434001	0.00203987	0.000153129	0.000202148
Chr1	2436001	0.00230854	0.00015421	0.000223189
Chr1	2438001	0.00215375	0.000160778	0.000220712
Chr1	2440001	0.00196664	0.000155848	0.000226625
Chr1	2442001	0.00194997	0.000151227	0.00027051
Chr1	2444001	0.00181075	0.000130653	0.000251373
Chr1	2446001	0.00127858	0.000138522	0.000283063
Chr1	2448001	0.00123789	0.000151995	0.00029587
Chr1	2450001	0.000923828	0.000163167	0.000308221
Chr1	2452001	0.000897572	0.000171017	0.000319351
Chr1	2454001	0.00140898	0.000187951	0.000378297
Chr1	2456001	0.00106778	0.000163511	0.000346857
Chr1	2458001	0.00134784	0.000220913	0.000406615
Chr1	2460001	0.00184373	0.000263711	0.000427984
Chr1	2462001	0.00207729	0.000260618	0.000365369
Chr1	2464001	0.00242279	0.000250015	0.000344217
Chr1	2466001	0.00244968	0.000223453	0.000290085
Chr1	2468001	0.00252276	0.000209564	0.000275507
Chr1	2470001	0.00261254	0.000198954	0.000263229
Chr1	2472001	0.00271751	0.000187064	0.000249832
Chr1	2474001	0.00231437	0.000170542	0.000204299
Chr1	2476001	0.00230372	0.000166219	0.000207855
Chr1	2478001	0.00212397	9.87883e-05	0.000147572
Chr1	2480001	0.00175103	4.23825e-05	0.000103896
Chr1	2482001	0.00228263	4.21273e-05	0.00011535
Chr1	2484001	0.00254082	4.83229e-05	0.000157854
Chr1	2486001	0.0026893	5.21673e-05	0.000168069
Chr1	2488001	0.00268112	5.06416e-05	0.000161204
Chr1	2490001	0.00254315	4.29997e-05	0.000142355
Chr1	2492001	0.00291822	5.09939e-05	0.000142719
Chr1	2494001	0.00341607	7.43353e-05	0.000161288
Chr1	2496001	0.00396398	8.08786e-05	0.000194686
Chr1	2498001	0.00383498	7.65834e-05	0.000187989
Chr1	2500001	0.00377563	8.32872e-05	0.000221411
Chr1	2502001	0.0032021	7.9685e-05	0.000213003
Chr1	2504001	0.00290361	7.0546e-05	0.000191005
Chr1	2506001	0.00288837	7.43382e-05	0.000210052
Chr1	2508001	0.00300128	7.95066e-05	0.00026273
Chr1	2510001	0.00343013	9.92423e-05	0.000315022
Chr1	2512001	0.00340582	0.000115429	0.000355697
Chr1	2514001	0.00335572	0.000161848	0.000463411
Chr1	2516001	0.00325273	0.000195289	0.000499295
Chr1	2518001	0.00399316	0.000212968	0.000507762
Chr1	2520001	0.00506697	0.000256742	0.00051806
Chr1	2522001	0.00512866	0.000294781	0.000557907
Chr1	2524001	0.00570904	0.000310744	0.000574343
Chr1	2526001	0.0057457	0.000346095	0.000626271
Chr1	2528001	0.00606838	0.000399712	0.000638581
Chr1	2530001	0.00586261	0.000415535	0.000638277
Chr1	2532001	0.00573129	0.000403474	0.000612579
Chr1	2534001	0.00545594	0.000365428	0.000563686
Chr1	2536001	0.00521174	0.000344247	0.000567265
Chr1	2538001	0.00512565	0.000391188	0.000714478
Chr1	2540001	0.00538563	0.000400536	0.000786519
Chr1	2542001	0.00554107	0.000393545	0.000802981
Chr1	2544001	0.00487357	0.000470162	0.000822988
Chr1	2546001	0.00510977	0.000525819	0.000835164
Chr1	2548001	0.00545977	0.000617889	0.000938068
Chr1	2550001	0.00568196	0.000790755	0.00108824
Chr1	2552001	0.00702697	0.000915836	0.00124258
Chr1	2554001	0.00770387	0.00103977	0.00132555
Chr1	2556001	0.00841367	0.00118101	0.00135699
Chr1	2558001	0.00864617	0.00136987	0.00147207
Chr1	2560001	0.00837391	0.00143563	0.00150948
Chr1	2562001	0.00927431	0.00158073	0.00165307
Chr1	2564001	0.0102196	0.00157649	0.00175348
Chr1	2566001	0.0107081	0.00153674	0.00173182
Chr1	2568001	0.0102228	0.00151222	0.00170637
Chr1	2570001	0.0103472	0.00143557	0.00161606
Chr1	2572001	0.00942056	0.00150838	0.00181255
Chr1	2574001	0.00948128	0.00146837	0.00178908
Chr1	2576001	0.00957381	0.0015383	0.00189615
Chr1	2578001	0.00966544	0.00137179	0.00173043
Chr1	2580001	0.00979678	0.00137034	0.00172441
Chr1	2582001	0.00861788	0.00125833	0.00158061
Chr1	2584001	0.00762188	0.00128326	0.0015664
Chr1	2586001	0.00678937	0.00127195	0.00155155
Chr1	2588001	0.00658317	0.0012166	0.00148055
Chr1	2590001	0.00643329	0.00120943	0.00149597
Chr1	2592001	0.00580739	0.00106162	0.00124548
Chr1	2594001	0.00505026	0.00109113	0.0012101
Chr1	2596001	0.00427527	0.00104072	0.0011531
Chr1	2598001	0.00349532	0.00109391	0.00119458
Chr1	2600001	0.00241386	0.00101589	0.0010813
Chr1	2602001	0.00236542	0.00102383	0.00108109
Chr1	2604001	0.00252654	0.00103647	0.00101986
Chr1	2606001	0.00290074	0.00110265	0.00103929
Chr1	2608001	0.00309171	0.00107278	0.000997186
Chr1	2610001	0.00319145	0.00103442	0.000934315
Chr1	2612001	0.00356391	0.000980733	0.000821556
Chr1	2614001	0.00345893	0.000904103	0.000741383
Chr1	2616001	0.00331962	0.000829656	0.000689045
Chr1	2618001	0.00338933	0.000791867	0.000701367
Chr1	2620001	0.00370402	0.000771408	0.000760633
Chr1	2622001	0.00385418	0.000775649	0.000825434
Chr1	2624001	0.00384113	0.000726114	0.000923128
Chr1	2626001	0.00355891	0.00072631	0.000938137
Chr1	2628001	0.0041174	0.000718917	0.000982367
Chr1	2630001	0.00469899	0.000744015	0.00102889
Chr1	2632001	0.00546983	0.000828984	0.00110746
Chr1	2634001	0.00573652	0.000836136	0.00112037
Chr1	2636001	0.00579952	0.000817454	0.00110738
Chr1	2638001	0.00652457	0.000772236	0.00113073
Chr1	2640001	0.0069638	0.000937113	0.00124973
Chr1	2642001	0.00773756	0.000963389	0.00121845
Chr1	2644001	0.00850042	0.000915394	0.00108138
Chr1	2646001	0.0088273	0.000935018	0.0011054
Chr1	2648001	0.00874992	0.00119154	0.00121387
Chr1	2650001	0.00838164	0.00118434	0.00123767
Chr1	2652001	0.00750949	0.00123972	0.00139106
Chr1	2654001	0.00726549	0.00130374	0.00146623
Chr1	2656001	0.00764944	0.00134155	0.00147775
Chr1	2658001	0.00706606	0.0014388	0.00143631
Chr1	2660001	0.0064398	0.00139401	0.00137464
Chr1	2662001	0.00578866	0.00148723	0.00144833
Chr1	2664001	0.00657862	0.00169559	0.00152713
Chr1	2666001	0.00650587	0.00168635	0.00150646
Chr1	2668001	0.00605102	0.00142653	0.00137988
Chr1	2670001	0.00618033	0.00150613	0.00151245
Chr1	2672001	0.0070437	0.00158578	0.00159591
Chr1	2674001	0.0074279	0.00163937	0.00163641
Chr1	2676001	0.0075627	0.00162498	0.00165256
Chr1	2678001	0.00791438	0.00166583	0.0016434
Chr1	2680001	0.00799376	0.00160074	0.00153166
Chr1	2682001	0.00800722	0.00147978	0.00144375
Chr1	2684001	0.0069343	0.00142868	0.00151936
Chr1	2686001	0.00707952	0.00140409	0.00150795
Chr1	2688001	0.00747077	0.00151907	0.00161495
Chr1	2690001	0.00712617	0.00148029	0.0014391
Chr1	2692001	0.00666243	0.00137014	0.00122267
Chr1	2694001	0.00701084	0.00132773	0.00116027
Chr1	2696001	0.00728574	0.00138473	0.00109307
Chr1	2698001	0.00713115	0.00137573	0.00104095
Chr1	2700001	0.00719061	0.00138248	0.00109935
Chr1	2702001	0.00711845	0.00139822	0.00112021
Chr1	2704001	0.0067683	0.00126849	0.000997855
Chr1	2706001	0.00665974	0.00130933	0.0010651
Chr1	2708001	0.00671116	0.00132533	0.00104995
Chr1	2710001	0.00682828	0.00132382	0.00121102
Chr1	2712001	0.00660801	0.0013901	0.00129166
Chr1	2714001	0.00613207	0.00123956	0.0011896
Chr1	2716001	0.00591994	0.00113456	0.00114954
Chr1	2718001	0.00562881	0.00100797	0.00108084
Chr1	2720001	0.00549597	0.000918683	0.000978051
Chr1	2722001	0.00604904	0.000967701	0.00105535
Chr1	2724001	0.00615647	0.00105306	0.00110326
Chr1	2726001	0.00632522	0.00102318	0.00111893
Chr1	2728001	0.00607439	0.000884493	0.00101898
Chr1	2730001	0.0060865	0.000777508	0.000840662
Chr1	2732001	0.00636273	0.000749755	0.000797285
Chr1	2734001	0.00681513	0.00082927	0.000934249
Chr1	2736001	0.00759826	0.000877714	0.00103536
Chr1	2738001	0.00778997	0.000837067	0.00105429
Chr1	2740001	0.00776801	0.000922226	0.00115625
Chr1	2742001	0.00720184	0.000963496	0.00122853
Chr1	2744001	0.00714636	0.00090616	0.00121322
Chr1	2746001	0.00732517	0.000885559	0.00117758
Chr1	2748001	0.0069674	0.000927922	0.001223
Chr1	2750001	0.00664944	0.000972259	0.00121789
Chr1	2752001	0.00676139	0.000978005	0.00124929
Chr1	2754001	0.00640249	0.00104752	0.00135959
Chr1	2756001	0.0052345	0.00101511	0.00133133
Chr1	2758001	0.00562838	0.00106321	0.00136995
Chr1	2760001	0.00628685	0.00107537	0.00142234
Chr1	2762001	0.00706064	0.000989464	0.00129431
Chr1	2764001	0.00726367	0.000962964	0.00121403
Chr1	2766001	0.0073759	0.000931015	0.00112455
Chr1	2768001	0.00794463	0.000981595	0.00114676
Chr1	2770001	0.00818731	0.000992266	0.00116156
Chr1	2772001	0.00785059	0.000900906	0.00105478
Chr1	2774001	0.00757664	0.000878417	0.000934551
Chr1	2776001	0.00751516	0.000874856	0.000923113
Chr1	2778001	0.00735341	0.000906435	0.000955794
Chr1	2780001	0.00715311	0.00108331	0.00109607
Chr1	2782001	0.00659055	0.00107748	0.00106638
Chr1	2784001	0.00651272	0.00137349	0.00135276
Chr1	2786001	0.00666542	0.00136517	0.00136707
Chr1	2788001	0.00704666	0.00138818	0.00140977
Chr1	2790001	0.00710317	0.00134184	0.00136045
Chr1	2792001	0.00814099	0.00135616	0.00139536
Chr1	2794001	0.0099068	0.00159001	0.0017344
Chr1	2796001	0.0104162	0.00184234	0.00196547
Chr1	2798001	0.0103443	0.00182195	0.00192164
Chr1	2800001	0.0106446	0.0016138	0.00169935
Chr1	2802001	0.0106722	0.00161997	0.00169685
Chr1	2804001	0.0106435	0.00137447	0.00149688
Chr1	2806001	0.00953689	0.00132418	0.00143127
Chr1	2808001	0.00864941	0.00119837	0.00128749
Chr1	2810001	0.00836427	0.00120416	0.00128711
Chr1	2812001	0.00711073	0.00120184	0.0012623
Chr1	2814001	0.00550797	0.001127	0.00102806
Chr1	2816001	0.00538899	0.00102238	0.00100681
Chr1	2818001	0.00551254	0.00103401	0.00110472
Chr1	2820001	0.00570975	0.00105348	0.00110005
Chr1	2822001	0.00753952	0.000968228	0.00106579
Chr1	2824001	0.0096361	0.00090501	0.00105187
Chr1	2826001	0.0109299	0.0010079	0.00117596
Chr1	2828001	0.0116139	0.00119171	0.00138522
Chr1	2830001	0.0117027	0.00123154	0.00142884
Chr1	2832001	0.0118409	0.00122787	0.00139388
Chr1	2834001	0.011826	0.00101795	0.00125154
Chr1	2836001	0.0112421	0.00084014	0.00104598
Chr1	2838001	0.0107078	0.000770814	0.000952661
Chr1	2840001	0.0104152	0.000777279	0.00105751
Chr1	2842001	0.0087359	0.000851883	0.00110488
Chr1	2844001	0.00665046	0.000896299	0.00112067
Chr1	2846001	0.00574519	0.000912609	0.00111439
Chr1	2848001	0.00519926	0.000759345	0.000921875
Chr1	2850001	0.00578991	0.000821988	0.00108443
Chr1	2852001	0.00596913	0.000832493	0.00113981
Chr1	2854001	0.00630916	0.000781171	0.0011092
Chr1	2856001	0.00716688	0.000790658	0.00133583
Chr1	2858001	0.00815795	0.000831332	0.00159643
Chr1	2860001	0.00852109	0.00086348	0.00181674
Chr1	2862001	0.00887625	0.000872787	0.00197574
Chr1	2864001	0.00895688	0.000804814	0.0019157
Chr1	2866001	0.00898024	0.000701185	0.00182255
Chr1	2868001	0.00914608	0.000672512	0.00184104
Chr1	2870001	0.00854904	0.000589356	0.00168892
Chr1	2872001	0.00854006	0.000575349	0.00167027
Chr1	2874001	0.00838126	0.000637534	0.00173456
Chr1	2876001	0.00808069	0.000633683	0.00152697
Chr1	2878001	0.00743638	0.000605219	0.00126685
Chr1	2880001	0.00688259	0.000603913	0.00108648
Chr1	2882001	0.00690761	0.000572512	0.000973929
Chr1	2884001	0.00658188	0.000580033	0.000976329
Chr1	2886001	0.00647451	0.000621006	0.00110271
Chr1	2888001	0.00666994	0.000654292	0.00118216
Chr1	2890001	0.00646492	0.000589954	0.0011074
Chr1	2892001	0.00583558	0.000517008	0.00102723
Chr1	2894001	0.00537515	0.00042984	0.000904183
Chr1	2896001	0.00490455	0.000377842	0.000799416
Chr1	2898001	0.00428352	0.000344208	0.000736319
Chr1	2900001	0.00376204	0.000225095	0.000540436
Chr1	2902001	0.00316336	0.000194453	0.000486713
Chr1	2904001	0.00325785	0.000195673	0.000531811
Chr1	2906001	0.00346937	0.000164725	0.000442977
Chr1	2908001	0.00300873	0.00014609	0.000399828
Chr1	2910001	0.00330866	0.000188155	0.000546272
Chr1	2912001	0.00375831	0.000259358	0.000762878
Chr1	2914001	0.00420271	0.000325574	0.000951151
Chr1	2916001	0.00548451	0.000437156	0.00119987
Chr1	2918001	0.00705259	0.000695679	0.00155392
Chr1	2920001	0.00688284	0.000709185	0.0015564
Chr1	2922001	0.00645518	0.000671187	0.00145253
Chr1	2924001	0.00745708	0.000632769	0.00134016
Chr1	2926001	0.00730797	0.00060646	0.00127789
Chr1	2928001	0.00699459	0.000577843	0.00119214
Chr1	2930001	0.00744085	0.000628585	0.00114097
Chr1	2932001	0.00849261	0.000904821	0.00129706
Chr1	2934001	0.00999247	0.00102528	0.00148719
Chr1	2936001	0.00942296	0.000967432	0.0013393
Chr1	2938001	0.00827549	0.000732268	0.00103884
Chr1	2940001	0.00875704	0.00074644	0.00112756
Chr1	2942001	0.00931286	0.000790696	0.00123351
Chr1	2944001	0.00818972	0.000850191	0.00135311
Chr1	2946001	0.00806778	0.000875533	0.00141658
Chr1	2948001	0.00855382	0.000908043	0.00146283
Chr1	2950001	0.0083227	0.000853929	0.00149408
Chr1	2952001	0.00703439	0.000568755	0.001293
Chr1	2954001	0.0057766	0.000427693	0.00099445
Chr1	2956001	0.0049637	0.000417601	0.000983859
Chr1	2958001	0.00466309	0.000419315	0.000983085
Chr1	2960001	0.00428885	0.000450889	0.00099624
Chr1	2962001	0.00413996	0.000437512	0.000949496
Chr1	2964001	0.00416854	0.000410894	0.000908531
Chr1	2966001	0.00439139	0.000404143	0.000876181
Chr1	2968001	0.00401603	0.000387553	0.000864711
Chr1	2970001	0.00355974	0.000357199	0.000757148
Chr1	2972001	0.00369674	0.00033315	0.000599752
Chr1	2974001	0.00302551	0.000301005	0.000522902
Chr1	2976001	0.00286565	0.000257555	0.000432758
Chr1	2978001	0.00273898	0.00023296	0.000377351
Chr1	2980001	0.00309608	0.000180671	0.000273528
Chr1	2982001	0.00294188	0.000154046	0.000222248
Chr1	2984001	0.00311875	0.000129322	0.000167073
Chr1	2986001	0.00374043	0.000120726	0.000174191
Chr1	2988001	0.00380272	0.000122981	0.000204896
Chr1	2990001	0.00361364	0.000116428	0.000171568
Chr1	2992001	0.00421622	9.45165e-05	0.000161737
Chr1	2994001	0.00462853	9.77357e-05	0.000249822
Chr1	2996001	0.0052371	0.000135459	0.000392848
Chr1	2998001	0.00549857	0.000165337	0.000442263
Chr1	3000001	0.00538324	0.000208965	0.000522475
Chr1	3002001	0.00555378	0.000209737	0.000521114
Chr1	3004001	0.00526225	0.000201818	0.000498044
Chr1	3006001	0.00462138	0.000245032	0.000577535
Chr1	3008001	0.00487728	0.000275052	0.000601071
Chr1	3010001	0.00573418	0.000343926	0.000826775
Chr1	3012001	0.00498655	0.000381223	0.000893538
Chr1	3014001	0.00468835	0.000391319	0.000846144
Chr1	3016001	0.00429152	0.000375762	0.000742294
Chr1	3018001	0.00424404	0.000357779	0.00074558
Chr1	3020001	0.00396943	0.00032577	0.000687176
Chr1	3022001	0.0036951	0.000369427	0.000790148
Chr1	3024001	0.00366184	0.000385121	0.000841367
Chr1	3026001	0.00351467	0.000378743	0.000819375
Chr1	3028001	0.00331906	0.000369795	0.000811705
Chr1	3030001	0.00263689	0.000355228	0.000775972
Chr1	3032001	0.00257872	0.000328986	0.000826674
Chr1	3034001	0.00284091	0.000315172	0.000846983
Chr1	3036001	0.00357567	0.000356204	0.000961996
Chr1	3038001	0.0040556	0.000411586	0.00116606
Chr1	3040001	0.0044592	0.000467056	0.00140991
Chr1	3042001	0.00470775	0.000437414	0.00138433
Chr1	3044001	0.00465153	0.000422625	0.00135293
Chr1	3046001	0.00449954	0.00037597	0.0012599
Chr1	3048001	0.00469745	0.000338634	0.00120611
Chr1	3050001	0.00656017	0.000279226	0.00107378
Chr1	3052001	0.00715434	0.000248775	0.000950893
Chr1	3054001	0.00669005	0.000235292	0.000887136
Chr1	3056001	0.00593974	0.000172251	0.000737205
Chr1	3058001	0.00540924	0.000113974	0.000498916
Chr1	3060001	0.00565655	5.09544e-05	0.000275137
Chr1	3062001	0.00647177	3.50981e-05	0.000193769
Chr1	3064001	0.00760909	0.000118065	0.000466884
Chr1	3066001	0.00844455	0.000162838	0.000584042
Chr1	3068001	0.00831619	0.000226775	0.000776011
Chr1	3070001	0.00629598	0.000276721	0.000833722
Chr1	3072001	0.00620036	0.000311456	0.000924985
Chr1	3074001	0.00673462	0.000327762	0.00100752
Chr1	3076001	0.00817972	0.000400782	0.0011627
Chr1	3078001	0.00879337	0.000510747	0.0014035
Chr1	3080001	0.00812297	0.000523554	0.00143827
Chr1	3082001	0.00703693	0.000551676	0.00156378
Chr1	3084001	0.00603097	0.000507312	0.00139497
Chr1	3086001	0.00530981	0.000496279	0.00136149
Chr1	3088001	0.005872	0.000461919	0.00125625
Chr1	3090001	0.0058423	0.000431218	0.00123124
Chr1	3092001	0.00537195	0.000471306	0.00129685
Chr1	3094001	0.00496877	0.000490635	0.00125864
Chr1	3096001	0.00381937	0.00044621	0.00117164
Chr1	3098001	0.0036559	0.000348271	0.00093066
Chr1	3100001	0.00369142	0.00032034	0.000837855
Chr1	3102001	0.00373504	0.000289485	0.000710733
Chr1	3104001	0.00407113	0.000269985	0.000664287
Chr1	3106001	0.00411563	0.000255585	0.000619546
Chr1	3108001	0.00385664	0.000300985	0.000675013
Chr1	3110001	0.00395977	0.000299638	0.000670798
Chr1	3112001	0.00441187	0.000259001	0.000630432
Chr1	3114001	0.00546281	0.000293374	0.000780456
Chr1	3116001	0.00629951	0.000294035	0.000789414
Chr1	3118001	0.00599873	0.000330954	0.000871836
Chr1	3120001	0.0062383	0.000377521	0.00103131
Chr1	3122001	0.00698814	0.000413158	0.00116011
Chr1	3124001	0.0069918	0.000396141	0.00113914
Chr1	3126001	0.00794688	0.00037733	0.00110524
Chr1	3128001	0.00750032	0.000300897	0.000936588
Chr1	3130001	0.00783176	0.000322762	0.000908448
Chr1	3132001	0.00773993	0.000293499	0.000827085
Chr1	3134001	0.00667474	0.000224724	0.000657373
Chr1	3136001	0.00541665	0.000195629	0.000578168
Chr1	3138001	0.00550352	0.000152235	0.000486635
Chr1	3140001	0.00555993	0.000117716	0.000337824
Chr1	3142001	0.00492891	0.000100715	0.000233385
Chr1	3144001	0.00469993	0.000112107	0.00018489
Chr1	3146001	0.00361949	0.000123758	0.000191979
Chr1	3148001	0.00402658	0.000132633	0.000213889
Chr1	3150001	0.00359911	0.000101048	0.000178689
Chr1	3152001	0.00300984	9.62772e-05	0.000142926
Chr1	3154001	0.00304006	9.63858e-05	0.000134296
Chr1	3156001	0.0032078	0.000106528	0.000171403
Chr1	3158001	0.00289882	9.14299e-05	0.000164604
Chr1	3160001	0.00258239	0.000109593	0.000267666
Chr1	3162001	0.00335416	0.000175924	0.000471232
Chr1	3164001	0.00440215	0.000217927	0.000607465
Chr1	3166001	0.00586709	0.000266106	0.000793094
Chr1	3168001	0.00566961	0.000268291	0.000818051
Chr1	3170001	0.006272	0.000259576	0.000839229
Chr1	3172001	0.00665605	0.000264138	0.000864764
Chr1	3174001	0.00714393	0.000264346	0.000887684
Chr1	3176001	0.00754913	0.000256564	0.00091499
Chr1	3178001	0.00791038	0.000261003	0.000917446
Chr1	3180001	0.00972128	0.000251545	0.00089087
Chr1	3182001	0.00915591	0.000171942	0.000678349
Chr1	3184001	0.0100583	0.000141587	0.000611087
Chr1	3186001	0.00911599	0.000142272	0.000627033
Chr1	3188001	0.00892932	0.00013108	0.000579143
Chr1	3190001	0.00850924	0.000139563	0.000540716
Chr1	3192001	0.00873294	0.000173703	0.000527667
Chr1	3194001	0.0081898	0.000182157	0.000489976
Chr1	3196001	0.00769944	0.000191329	0.000426583
Chr1	3198001	0.00748812	0.000189245	0.00042376
Chr1	3200001	0.00566484	0.000175441	0.000348158
Chr1	3202001	0.00548711	0.000187267	0.000360358
Chr1	3204001	0.00460891	0.000206743	0.00053362
Chr1	3206001	0.00482492	0.000215814	0.000646648
Chr1	3208001	0.00529689	0.000220153	0.000667691
Chr1	3210001	0.00541519	0.000224734	0.000687133
Chr1	3212001	0.00509701	0.000186516	0.000674535
Chr1	3214001	0.00514069	0.000175925	0.000670918
Chr1	3216001	0.00512663	0.000166408	0.000687242
Chr1	3218001	0.00668265	0.000202952	0.000886411
Chr1	3220001	0.00703869	0.00021932	0.000926484
Chr1	3222001	0.00751065	0.00022005	0.000939394
Chr1	3224001	0.00825407	0.000280433	0.000946673
Chr1	3226001	0.00771049	0.000233799	0.000643262
Chr1	3228001	0.00831775	0.000356842	0.000697796
Chr1	3230001	0.0081485	0.000375065	0.000683651
Chr1	3232001	0.00963245	0.000509576	0.000966834
Chr1	3234001	0.0103758	0.000554691	0.00112184
Chr1	3236001	0.0108619	0.000574714	0.00116582
Chr1	3238001	0.0124367	0.000568605	0.00122023
Chr1	3240001	0.0123117	0.000581724	0.00120919
Chr1	3242001	0.0128912	0.000593143	0.00119422
Chr1	3244001	0.0109743	0.00057368	0.000981248
Chr1	3246001	0.0106647	0.00055276	0.00096021
Chr1	3248001	0.00942233	0.000425066	0.000883586
Chr1	3250001	0.00928406	0.000391858	0.000872696
Chr1	3252001	0.00752245	0.000258038	0.00059041
Chr1	3254001	0.00664508	0.000214061	0.000445006
Chr1	3256001	0.00602416	0.000193136	0.000391967
Chr1	3258001	0.00266524	0.000164976	0.00015904
Chr1	3260001	0.00214434	0.000128428	0.000118037
Chr1	3262001	0.000690979	0.000100298	9.57516e-05
Chr1	3264001	0.00190912	6.82756e-05	0.000153744
Chr1	3266001	0.00407524	0.000126733	0.000317864
Chr1	3268001	0.00537517	0.000150638	0.00044035
Chr1	3270001	0.00652537	0.000185811	0.000559235
Chr1	3272001	0.00793882	0.000255353	0.000640861
Chr1	3274001	0.00839106	0.000262059	0.000652857
Chr1	3276001	0.00894549	0.000267358	0.000663607
Chr1	3278001	0.00919655	0.000295477	0.000679234
Chr1	3280001	0.0106095	0.000318932	0.000759763
Chr1	3282001	0.0106324	0.000337209	0.000777528
Chr1	3284001	0.00971921	0.000288117	0.000700284
Chr1	3286001	0.00827767	0.000258766	0.000601718
Chr1	3288001	0.00822965	0.000338849	0.000579691
Chr1	3290001	0.00795608	0.000383454	0.000663021
Chr1	3292001	0.006629	0.000321774	0.000594254
Chr1	3294001	0.00680391	0.000347782	0.000644329
Chr1	3296001	0.00759351	0.000362701	0.000678453
Chr1	3298001	0.00800016	0.00039997	0.000788761
Chr1	3300001	0.00718095	0.000404941	0.000817435
Chr1	3302001	0.00789377	0.000430011	0.000933636
Chr1	3304001	0.00798603	0.000467597	0.00105108
Chr1	3306001	0.0080755	0.000483927	0.00115885
Chr1	3308001	0.00800884	0.000452526	0.00133827
Chr1	3310001	0.00761673	0.00044719	0.00134876
Chr1	3312001	0.00801996	0.000489254	0.0014989
Chr1	3314001	0.00810194	0.000485196	0.00162731
Chr1	3316001	0.0069473	0.000508107	0.00172018
Chr1	3318001	0.00681138	0.000488667	0.00177176
Chr1	3320001	0.0065236	0.000515219	0.0018438
Chr1	3322001	0.00605222	0.000522001	0.00188764
Chr1	3324001	0.00622643	0.000596017	0.00219716
Chr1	3326001	0.00585422	0.00060779	0.00221865
Chr1	3328001	0.00525084	0.000645163	0.00226602
Chr1	3330001	0.0051467	0.000651663	0.00227787
Chr1	3332001	0.00524727	0.000662195	0.00245568
Chr1	3334001	0.00505494	0.000695981	0.00247495
Chr1	3336001	0.00553976	0.000689359	0.00244455
Chr1	3338001	0.00531354	0.000683524	0.00232707
Chr1	3340001	0.00518373	0.000641104	0.00222418
Chr1	3342001	0.00538706	0.000639843	0.00211942
Chr1	3344001	0.00519074	0.000571803	0.00171987
Chr1	3346001	0.00547746	0.000519498	0.0015806
Chr1	3348001	0.00579558	0.000459133	0.00131135
Chr1	3350001	0.00644226	0.000449569	0.00119792
Chr1	3352001	0.00632282	0.00044134	0.00092633
Chr1	3354001	0.00682105	0.000421514	0.000746216
Chr1	3356001	0.00663377	0.000416656	0.000668268
Chr1	3358001	0.00670432	0.00040928	0.000640625
Chr1	3360001	0.00711244	0.000430516	0.000631425
Chr1	3362001	0.00703034	0.000387953	0.000608854
Chr1	3364001	0.00680567	0.00045113	0.000692665
Chr1	3366001	0.00653306	0.000471344	0.000724514
Chr1	3368001	0.00582457	0.00046069	0.000775786
Chr1	3370001	0.00499199	0.000432498	0.000721502
Chr1	3372001	0.00477319	0.000440184	0.000732394
Chr1	3374001	0.0041625	0.000439852	0.000805314
Chr1	3376001	0.00389088	0.000433124	0.000800104
Chr1	3378001	0.00387238	0.000421133	0.000794976
Chr1	3380001	0.00417587	0.000473871	0.000865084
Chr1	3382001	0.00472832	0.000526385	0.000960915
Chr1	3384001	0.00520172	0.000464726	0.000953193
Chr1	3386001	0.00542758	0.000508733	0.00101841
Chr1	3388001	0.00604313	0.000492705	0.00103009
Chr1	3390001	0.0065622	0.000489487	0.0010623
Chr1	3392001	0.00666346	0.000449144	0.000999992
Chr1	3394001	0.0066409	0.000439217	0.000958426
Chr1	3396001	0.00699168	0.000442614	0.000983514
Chr1	3398001	0.00752384	0.000445531	0.00107764
Chr1	3400001	0.00753575	0.000403398	0.00106016
Chr1	3402001	0.00716723	0.000376385	0.000960434
Chr1	3404001	0.00807367	0.000391865	0.00106276
Chr1	3406001	0.00872274	0.000415716	0.00111388
Chr1	3408001	0.00846865	0.000435768	0.00116306
Chr1	3410001	0.00866154	0.000432266	0.00120971
Chr1	3412001	0.00900271	0.000444948	0.00124173
Chr1	3414001	0.0135161	0.000459103	0.00126673
Chr1	3416001	0.0178302	0.000465255	0.00124917
Chr1	3418001	0.0173223	0.0005099	0.0012098
Chr1	3420001	0.0174849	0.000589736	0.00120916
Chr1	3422001	0.0177154	0.000615879	0.00123708
Chr1	3424001	0.0163583	0.000631108	0.0011127
Chr1	3426001	0.0159512	0.000617379	0.00102082
Chr1	3428001	0.0161854	0.000722691	0.00108519
Chr1	3430001	0.0162444	0.000808197	0.00114079
Chr1	3432001	0.0163846	0.000875857	0.0012789
Chr1	3434001	0.0118762	0.000896891	0.00133826
Chr1	3436001	0.00732116	0.000928675	0.00143923
Chr1	3438001	0.00713117	0.000914783	0.0014285
Chr1	3440001	0.00643046	0.000901489	0.00148241
Chr1	3442001	0.00588848	0.000885166	0.00154124
Chr1	3444001	0.00568414	0.000850968	0.00156318
Chr1	3446001	0.00513871	0.000835635	0.00154701
Chr1	3448001	0.00468746	0.00070644	0.0013322
Chr1	3450001	0.00379197	0.000617554	0.00119672
Chr1	3452001	0.00305418	0.00055102	0.00110847
Chr1	3454001	0.00333723	0.000619567	0.00112014
Chr1	3456001	0.00307029	0.000647683	0.00107748
Chr1	3458001	0.00301287	0.000671218	0.00108616
Chr1	3460001	0.0030619	0.000617337	0.000962147
Chr1	3462001	0.00302901	0.000648997	0.000918551
Chr1	3464001	0.00319861	0.000748703	0.000978302
Chr1	3466001	0.00329583	0.00075343	0.000928223
Chr1	3468001	0.00386226	0.000810806	0.00098176
Chr1	3470001	0.00440157	0.000869104	0.00106726
Chr1	3472001	0.004454	0.000894711	0.00109118
Chr1	3474001	0.00459317	0.000893359	0.00107756
Chr1	3476001	0.0049743	0.000985916	0.00121906
Chr1	3478001	0.00552044	0.000958087	0.00121773
Chr1	3480001	0.00563312	0.000973751	0.00128165
Chr1	3482001	0.00560557	0.000966014	0.00125247
Chr1	3484001	0.00544816	0.000915157	0.00114262
Chr1	3486001	0.00518736	0.000892112	0.00117107
Chr1	3488001	0.00443621	0.000924071	0.00118956
Chr1	3490001	0.00407457	0.000994992	0.00124876
Chr1	3492001	0.00412352	0.00104245	0.00122796
Chr1	3494001	0.00333643	0.000940685	0.00113275
Chr1	3496001	0.00304479	0.000912169	0.00103187
Chr1	3498001	0.00259656	0.000977869	0.00104828
Chr1	3500001	0.00253269	0.000967195	0.00101555
Chr1	3502001	0.00261379	0.000945638	0.00101393
Chr1	3504001	0.00287182	0.000965153	0.00106974
Chr1	3506001	0.00333379	0.00116769	0.001247
Chr1	3508001	0.0040381	0.00118497	0.00124752
Chr1	3510001	0.00432192	0.00119752	0.00117806
Chr1	3512001	0.0042578	0.0011574	0.00116976
Chr1	3514001	0.00440217	0.00118677	0.00114679
Chr1	3516001	0.00458244	0.00117612	0.0011223
Chr1	3518001	0.00477827	0.0011596	0.0011121
Chr1	3520001	0.00481181	0.0012125	0.00111203
Chr1	3522001	0.0058428	0.0012488	0.00114329
Chr1	3524001	0.00614144	0.00123078	0.00112545
Chr1	3526001	0.00598829	0.00115838	0.000976743
Chr1	3528001	0.00612319	0.00115221	0.000995444
Chr1	3530001	0.00571913	0.0010564	0.000955193
Chr1	3532001	0.00564893	0.00101536	0.000880291
Chr1	3534001	0.00563085	0.000965274	0.000890413
Chr1	3536001	0.00539969	0.000910659	0.000867889
Chr1	3538001	0.0054153	0.000895267	0.000912529
Chr1	3540001	0.005168	0.000898065	0.000921901
Chr1	3542001	0.00405145	0.000915864	0.000928106
Chr1	3544001	0.00345244	0.000880729	0.000874578
Chr1	3546001	0.0030766	0.000719683	0.00079095
Chr1	3548001	0.00231393	0.000621692	0.000724453
Chr1	3550001	0.00221584	0.000573634	0.000661921
Chr1	3552001	0.00232629	0.000605479	0.000689241
Chr1	3554001	0.00237516	0.000659699	0.00072962
Chr1	3556001	0.00361352	0.000574362	0.000652645
Chr1	3558001	0.00388471	0.000557462	0.00058608
Chr1	3560001	0.00398289	0.000499206	0.000554339
Chr1	3562001	0.00445261	0.000499743	0.000568581
Chr1	3564001	0.00523409	0.000521386	0.000635558
Chr1	3566001	0.00553192	0.000580047	0.00066484
Chr1	3568001	0.00643426	0.000824497	0.000899692
Chr1	3570001	0.00727673	0.00102539	0.00115756
Chr1	3572001	0.0079155	0.00106826	0.001256
Chr1	3574001	0.00781663	0.00103702	0.00119823
Chr1	3576001	0.00660548	0.00107123	0.00122691
Chr1	3578001	0.00724813	0.00102606	0.00116858
Chr1	3580001	0.0073684	0.00101298	0.00117485
Chr1	3582001	0.0068784	0.000951827	0.00110876
Chr1	3584001	0.00692258	0.00103779	0.00111567
Chr1	3586001	0.0077452	0.00114135	0.00124225
Chr1	3588001	0.00764501	0.00101057	0.00107286
Chr1	3590001	0.0073966	0.000795998	0.000810488
Chr1	3592001	0.00677487	0.000798117	0.000720919
Chr1	3594001	0.00681628	0.000814112	0.000748808
Chr1	3596001	0.00705101	0.000866866	0.000847792
Chr1	3598001	0.00613277	0.000906443	0.00087599
Chr1	3600001	0.00590759	0.000926957	0.000860935
Chr1	3602001	0.00617107	0.000933512	0.000902357
Chr1	3604001	0.00535338	0.000769062	0.000769683
Chr1	3606001	0.00436564	0.000611636	0.00063178
Chr1	3608001	0.00337604	0.000476528	0.000521881
Chr1	3610001	0.00279539	0.000487427	0.000528378
Chr1	3612001	0.00299291	0.00049412	0.000574991
Chr1	3614001	0.00349278	0.000559613	0.000618634
Chr1	3616001	0.00317551	0.000510797	0.000505925
Chr1	3618001	0.00357565	0.000497216	0.000543122
Chr1	3620001	0.00358627	0.000502743	0.000542513
Chr1	3622001	0.00328116	0.000483728	0.000470673
Chr1	3624001	0.00318416	0.000509239	0.000478872
Chr1	3626001	0.00341908	0.000558012	0.000516664
Chr1	3628001	0.00363407	0.000663231	0.000602867
Chr1	3630001	0.00376425	0.000773823	0.000678041
Chr1	3632001	0.00347047	0.00068679	0.000600655
Chr1	3634001	0.0030079	0.000676255	0.000569739
Chr1	3636001	0.00314676	0.000732573	0.000625384
Chr1	3638001	0.00283722	0.00078798	0.000582331
Chr1	3640001	0.00354153	0.000741861	0.000544422
Chr1	3642001	0.00369529	0.000739144	0.00056094
Chr1	3644001	0.00384281	0.000774864	0.00059854
Chr1	3646001	0.00362491	0.000771607	0.000569951
Chr1	3648001	0.00386271	0.000839628	0.000584566
Chr1	3650001	0.00380877	0.000785455	0.000581539
Chr1	3652001	0.0038682	0.000781728	0.000664464
Chr1	3654001	0.00386956	0.000712927	0.000644965
Chr1	3656001	0.00427356	0.000662517	0.000627734
Chr1	3658001	0.00428343	0.000603209	0.000683195
Chr1	3660001	0.00360761	0.000680317	0.000734169
Chr1	3662001	0.00376763	0.000676285	0.000737126
Chr1	3664001	0.00384916	0.000714848	0.000801568
Chr1	3666001	0.00376728	0.000759818	0.000843549
Chr1	3668001	0.00349652	0.000634467	0.000780656
Chr1	3670001	0.00381726	0.000612583	0.000742274
Chr1	3672001	0.00429446	0.000694989	0.000815741
Chr1	3674001	0.0044834	0.000710162	0.000841711
Chr1	3676001	0.004387	0.000672231	0.000807655
Chr1	3678001	0.00403273	0.000712911	0.000779121
Chr1	3680001	0.00412175	0.000699556	0.000801496
Chr1	3682001	0.00444896	0.000973178	0.000963665
Chr1	3684001	0.00453732	0.000982934	0.000935951
Chr1	3686001	0.00453979	0.000877938	0.000853775
Chr1	3688001	0.00454025	0.000846213	0.000859607
Chr1	3690001	0.00446529	0.000813668	0.000899261
Chr1	3692001	0.00416164	0.000756141	0.000801659
Chr1	3694001	0.00388397	0.000775583	0.000867033
Chr1	3696001	0.00339594	0.000800074	0.000881997
Chr1	3698001	0.00342282	0.00071983	0.000902325
Chr1	3700001	0.00354101	0.000667317	0.000869823
Chr1	3702001	0.00294995	0.000405953	0.000726881
Chr1	3704001	0.00287468	0.000361736	0.000692539
Chr1	3706001	0.00292474	0.0003888	0.000767385
Chr1	3708001	0.00281052	0.000392281	0.000758769
Chr1	3710001	0.00309457	0.0004218	0.000756123
Chr1	3712001	0.00348699	0.000436714	0.000845735
Chr1	3714001	0.00352821	0.00041183	0.000754078
Chr1	3716001	0.00393949	0.00041087	0.00078103
Chr1	3718001	0.00396373	0.000435424	0.000765168
Chr1	3720001	0.00375037	0.000471947	0.000812397
Chr1	3722001	0.00378915	0.000488459	0.000818881
Chr1	3724001	0.00367743	0.000437748	0.000809499
Chr1	3726001	0.00386647	0.000432432	0.000765814
Chr1	3728001	0.00506096	0.000480756	0.000904242
Chr1	3730001	0.00446283	0.0004472	0.00084559
Chr1	3732001	0.00366898	0.000387661	0.000670436
Chr1	3734001	0.00342538	0.000339189	0.000621627
Chr1	3736001	0.00291985	0.000300192	0.000542766
Chr1	3738001	0.00264132	0.000266468	0.000463604
Chr1	3740001	0.00245915	0.000195765	0.000371434
Chr1	3742001	0.00299882	0.000190045	0.000376276
Chr1	3744001	0.00352746	0.000215681	0.000421775
Chr1	3746001	0.00403849	0.000252402	0.000473253
Chr1	3748001	0.00314828	0.000247072	0.000426944
Chr1	3750001	0.00346102	0.00023566	0.000420278
Chr1	3752001	0.00467848	0.000338306	0.000512512
Chr1	3754001	0.00562952	0.000380895	0.000575556
Chr1	3756001	0.00586135	0.000389028	0.000587124
Chr1	3758001	0.00652267	0.000436395	0.00066127
Chr1	3760001	0.00735947	0.000501899	0.000815698
Chr1	3762001	0.00711521	0.000492352	0.000821752
Chr1	3764001	0.00711115	0.000489367	0.000846537
Chr1	3766001	0.00771982	0.000551629	0.000865925
Chr1	3768001	0.00813282	0.000555916	0.000828447
Chr1	3770001	0.00861407	0.000578773	0.000875079
Chr1	3772001	0.00807847	0.000545696	0.0009169
Chr1	3774001	0.00756944	0.000505293	0.000893012
Chr1	3776001	0.00817311	0.000519937	0.000952204
Chr1	3778001	0.00885734	0.000512686	0.000983694
Chr1	3780001	0.00918924	0.000468965	0.000910065
Chr1	3782001	0.00914342	0.000438987	0.0008824
Chr1	3784001	0.00915458	0.000410002	0.000813306
Chr1	3786001	0.00815899	0.00030899	0.000735021
Chr1	3788001	0.00775398	0.000282927	0.000739053
Chr1	3790001	0.00714716	0.000302095	0.00076521
Chr1	3792001	0.00743993	0.000324974	0.000803483
Chr1	3794001	0.00780917	0.000346741	0.000811954
Chr1	3796001	0.00773932	0.000360323	0.00083911
Chr1	3798001	0.00727051	0.000401355	0.000968786
Chr1	3800001	0.00710446	0.000428132	0.00100314
Chr1	3802001	0.00757271	0.000520274	0.00126474
Chr1	3804001	0.0080427	0.000606647	0.00138644
Chr1	3806001	0.00877503	0.000643998	0.00149732
Chr1	3808001	0.00970793	0.000720518	0.00173084
Chr1	3810001	0.0101595	0.00071667	0.0017731
Chr1	3812001	0.00986506	0.000654562	0.00163507
Chr1	3814001	0.0099712	0.000683856	0.00170236
Chr1	3816001	0.00982744	0.000658865	0.00165668
Chr1	3818001	0.00990887	0.000649638	0.0015981
Chr1	3820001	0.00931613	0.000660684	0.00163165
Chr1	3822001	0.00919818	0.000631074	0.0014207
Chr1	3824001	0.00936308	0.00055462	0.00136114
Chr1	3826001	0.00920025	0.000591657	0.00147928
Chr1	3828001	0.0090985	0.00050748	0.0012405
Chr1	3830001	0.00887324	0.000478135	0.00119488
Chr1	3832001	0.00863096	0.00046828	0.00125587
Chr1	3834001	0.00817817	0.000463768	0.00123525
Chr1	3836001	0.00852603	0.00053503	0.00129688
Chr1	3838001	0.00831498	0.000526867	0.00122677
Chr1	3840001	0.00830672	0.000497019	0.00111238
Chr1	3842001	0.00767367	0.00054754	0.00109837
Chr1	3844001	0.00631796	0.000524129	0.000990489
Chr1	3846001	0.00509448	0.000422769	0.000728019
Chr1	3848001	0.0037948	0.000389273	0.000639195
Chr1	3850001	0.00324168	0.000366591	0.00053455
Chr1	3852001	0.00287248	0.000347828	0.000440109
Chr1	3854001	0.00268174	0.000365973	0.00041255
Chr1	3856001	0.0027721	0.000330653	0.000421926
Chr1	3858001	0.00264032	0.000320335	0.000475013
Chr1	3860001	0.00332145	0.000384705	0.000818692
Chr1	3862001	0.00374626	0.000346905	0.000937417
Chr1	3864001	0.0044252	0.00038718	0.00112671
Chr1	3866001	0.00475219	0.000387406	0.00113759
Chr1	3868001	0.00519386	0.00040868	0.0012299
Chr1	3870001	0.00529426	0.000407868	0.00123863
Chr1	3872001	0.0056842	0.00041134	0.00126332
Chr1	3874001	0.00559138	0.000347035	0.00120094
Chr1	3876001	0.00479163	0.00036447	0.00121055
Chr1	3878001	0.00439351	0.000339227	0.00112143
Chr1	3880001	0.00355907	0.000266655	0.000808892
Chr1	3882001	0.00304588	0.000189804	0.000615059
Chr1	3884001	0.00249377	0.000149733	0.000436633
Chr1	3886001	0.00249471	0.000153864	0.00042964
Chr1	3888001	0.00234752	0.000141693	0.000345909
Chr1	3890001	0.00265486	0.000195566	0.000512277
Chr1	3892001	0.00276384	0.000216278	0.000661088
Chr1	3894001	0.00293873	0.000241246	0.000737194
Chr1	3896001	0.00316088	0.000180302	0.00060966
Chr1	3898001	0.0033532	0.000162717	0.00060831
Chr1	3900001	0.00377563	0.000219588	0.000601893
Chr1	3902001	0.00408916	0.000296118	0.000672424
Chr1	3904001	0.00410967	0.00032534	0.000699553
Chr1	3906001	0.00449043	0.000371334	0.000741026
Chr1	3908001	0.00439028	0.000413673	0.000806006
Chr1	3910001	0.00411059	0.000366669	0.000642579
Chr1	3912001	0.00464553	0.000423052	0.000612246
Chr1	3914001	0.00466691	0.000416061	0.000548453
Chr1	3916001	0.00464807	0.000461266	0.000646918
Chr1	3918001	0.00504241	0.000523745	0.00066918
Chr1	3920001	0.00490846	0.000449689	0.000626404
Chr1	3922001	0.00474428	0.000402073	0.000617485
Chr1	3924001	0.00549185	0.000421157	0.000664969
Chr1	3926001	0.0056146	0.000450668	0.000780978
Chr1	3928001	0.00572976	0.000435212	0.000742156
Chr1	3930001	0.00598124	0.000465219	0.000782072
Chr1	3932001	0.00537172	0.000460223	0.000801308
Chr1	3934001	0.00519789	0.000467534	0.000827157
Chr1	3936001	0.00516894	0.00047049	0.000782612
Chr1	3938001	0.00509536	0.000478486	0.000806377
Chr1	3940001	0.00477255	0.000487093	0.000804733
Chr1	3942001	0.00473022	0.000482258	0.000774652
Chr1	3944001	0.00417453	0.000465795	0.000750772
Chr1	3946001	0.00370462	0.000441781	0.000670222
Chr1	3948001	0.00412303	0.000470551	0.000727208
Chr1	3950001	0.00474193	0.000457757	0.000706654
Chr1	3952001	0.00552337	0.000436351	0.000640782
Chr1	3954001	0.00637458	0.000497177	0.000733466
Chr1	3956001	0.0066774	0.000544233	0.000774369
Chr1	3958001	0.0061508	0.000526015	0.000711945
Chr1	3960001	0.0061416	0.000542423	0.000732979
Chr1	3962001	0.00610168	0.000581003	0.000766721
Chr1	3964001	0.00594772	0.000628827	0.000811546
Chr1	3966001	0.00596517	0.000635742	0.000796418
Chr1	3968001	0.00593198	0.000654895	0.0008026
Chr1	3970001	0.00517765	0.000693696	0.000836632
Chr1	3972001	0.00428597	0.000717601	0.000848001
Chr1	3974001	0.0036497	0.000716985	0.000798237
Chr1	3976001	0.00341147	0.000712503	0.00086677
Chr1	3978001	0.00380228	0.000801779	0.000972044
Chr1	3980001	0.00387628	0.000810462	0.000953989
Chr1	3982001	0.00434088	0.000788366	0.000925352
Chr1	3984001	0.00437206	0.000761941	0.000866208
Chr1	3986001	0.00436206	0.000739467	0.000837042
Chr1	3988001	0.00457545	0.000735639	0.0008988
Chr1	3990001	0.00481435	0.000722825	0.000916995
Chr1	3992001	0.00499605	0.000682523	0.000862859
[truncated: 19,638 more rows]
