# Supplementary material for: Natural variation in OsMYB8 confers diurnal floret opening time divergence between indica and japonica subspecies
Source: Nat Commun. 2024 Mar 13;15:2262. doi: 10.1038/s41467-024-46579-z (PMC10937712; doi:10.1038/s41467-024-46579-z)
Supplement: Supplementary file 13 — Supplementary Data 10 [file 41467_2024_46579_MOESM13_ESM.xlsx]

## Sheet: Sheet1
Supplementary Data 10. The weighted FST analysis with 20-kp windows and 2-kb steps throughout Chr1.
Chr	Position	Weighted FST
		Ruf	Ind	TeJ
Chr1	1	0.0645396	0.173233	0.195506
Chr1	2001	0.0647296	0.162988	0.18787
Chr1	4001	0.0660878	0.165376	0.191033
Chr1	6001	0.0648224	0.161362	0.188706
Chr1	8001	0.0646212	0.15951	0.181232
Chr1	10001	0.0544505	0.159264	0.164767
Chr1	12001	0.0576696	0.150135	0.154996
Chr1	14001	0.0615527	0.145805	0.153619
Chr1	16001	0.0591457	0.147944	0.156717
Chr1	18001	0.0649289	0.150229	0.16722
Chr1	20001	0.0636657	0.149979	0.164421
Chr1	22001	0.0632234	0.151269	0.162668
Chr1	24001	0.0616547	0.159344	0.172133
Chr1	26001	0.0585173	0.155045	0.179484
Chr1	28001	0.0571937	0.160676	0.188179
Chr1	30001	0.0570465	0.192047	0.197675
Chr1	32001	0.0521309	0.197047	0.196782
Chr1	34001	0.0484928	0.187743	0.18706
Chr1	36001	0.0473223	0.193805	0.192092
Chr1	38001	0.0419713	0.19791	0.195861
Chr1	40001	0.0376783	0.200036	0.202248
Chr1	42001	0.037814	0.200871	0.203132
Chr1	44001	0.0363016	0.200376	0.203243
Chr1	46001	0.038347	0.209894	0.207096
Chr1	48001	0.0297389	0.199355	0.19215
Chr1	50001	0.0311993	0.180167	0.186503
Chr1	52001	0.0476586	0.169526	0.192463
Chr1	54001	0.0499807	0.177582	0.199192
Chr1	56001	0.0537326	0.168946	0.196177
Chr1	58001	0.056614	0.16269	0.187516
Chr1	60001	0.0581513	0.160736	0.176003
Chr1	62001	0.0622695	0.162653	0.18334
Chr1	64001	0.0667084	0.162722	0.180238
Chr1	66001	0.0656823	0.162897	0.183765
Chr1	68001	0.0692207	0.170809	0.204159
Chr1	70001	0.0740639	0.160424	0.205653
Chr1	72001	0.0669004	0.166856	0.194729
Chr1	74001	0.0653776	0.167349	0.200859
Chr1	76001	0.0649015	0.164773	0.182266
Chr1	78001	0.0586078	0.173666	0.17957
Chr1	80001	0.0560537	0.172822	0.175789
Chr1	82001	0.062074	0.17237	0.17282
Chr1	84001	0.0566448	0.177569	0.177153
Chr1	86001	0.0569284	0.173269	0.165393
Chr1	88001	0.0563131	0.176026	0.162932
Chr1	90001	0.0550161	0.175804	0.161069
Chr1	92001	0.0571698	0.176961	0.164426
Chr1	94001	0.0585639	0.180538	0.15982
Chr1	96001	0.0576918	0.187485	0.169329
Chr1	98001	0.0713353	0.176042	0.160666
Chr1	100001	0.0859048	0.116881	0.0800927
Chr1	102001	0.0127602	0.125524	0.0527293
Chr1	104001	0.0220459	0.143369	0.0717657
Chr1	106001	0.00253078	0.168436	0.104757
Chr1	108001	0.00984099	0.166809	0.106806
Chr1	110001	0.029172	0.175546	0.151151
Chr1	112001	0.0320059	0.173837	0.155054
Chr1	114001	0.0345144	0.175088	0.159756
Chr1	116001	0.0358191	0.172137	0.156405
Chr1	118001	0.0403459	0.173428	0.161414
Chr1	120001	0.0449041	0.187467	0.176981
Chr1	122001	0.0468348	0.19216	0.189577
Chr1	124001	0.0476031	0.184054	0.191946
Chr1	126001	0.0480907	0.174329	0.185709
Chr1	128001	0.0508939	0.172538	0.193748
Chr1	130001	0.0502552	0.163833	0.168306
Chr1	132001	0.0571416	0.170006	0.183108
Chr1	134001	0.061472	0.162319	0.188306
Chr1	136001	0.0628726	0.167119	0.197214
Chr1	138001	0.0647943	0.151145	0.181084
Chr1	140001	0.0575733	0.15653	0.178928
Chr1	142001	0.0558351	0.16742	0.19278
Chr1	144001	0.0525513	0.162274	0.179046
Chr1	146001	0.0551564	0.159969	0.180573
Chr1	148001	0.0543284	0.159763	0.177809
Chr1	150001	0.0533483	0.161851	0.182668
Chr1	152001	0.0510638	0.159652	0.176367
Chr1	154001	0.0496826	0.164423	0.171995
Chr1	156001	0.0491042	0.15205	0.160501
Chr1	158001	0.0459392	0.153783	0.152452
Chr1	160001	0.0474396	0.150438	0.148736
Chr1	162001	0.0469633	0.153565	0.14201
Chr1	164001	0.0477677	0.15724	0.144995
Chr1	166001	0.0460576	0.152232	0.131604
Chr1	168001	0.0433383	0.158296	0.140227
Chr1	170001	0.0446903	0.154571	0.135848
Chr1	172001	0.0422249	0.146473	0.121165
Chr1	174001	0.0568092	0.145833	0.119213
Chr1	176001	0.0835775	0.167287	0.136975
Chr1	178001	0.10991	0.167638	0.155909
Chr1	180001	0.115593	0.166215	0.15684
Chr1	182001	0.122716	0.152155	0.143467
Chr1	184001	0.131024	0.152776	0.148905
Chr1	186001	0.148692	0.15591	0.168757
Chr1	188001	0.176051	0.145045	0.166031
Chr1	190001	0.188555	0.144707	0.162338
Chr1	192001	0.196861	0.145074	0.174274
Chr1	194001	0.202024	0.136759	0.177697
Chr1	196001	0.194192	0.124802	0.150518
Chr1	198001	0.178779	0.130124	0.13296
Chr1	200001	0.191838	0.123741	0.15235
Chr1	202001	0.186811	0.125764	0.147521
Chr1	204001	0.188681	0.12266	0.137853
Chr1	206001	0.185152	0.123141	0.13721
Chr1	208001	0.179079	0.131606	0.133077
Chr1	210001	0.182505	0.144845	0.131626
Chr1	212001	0.174142	0.144333	0.128266
Chr1	214001	0.164459	0.152206	0.122953
Chr1	216001	0.175403	0.157318	0.123827
Chr1	218001	0.165269	0.143771	0.114573
Chr1	220001	0.156915	0.153767	0.105653
Chr1	222001	0.161488	0.163519	0.107618
Chr1	224001	0.165642	0.166864	0.109755
Chr1	226001	0.162828	0.163842	0.10876
Chr1	228001	0.156099	0.16774	0.115574
Chr1	230001	0.149957	0.158311	0.116812
Chr1	232001	0.161382	0.161066	0.120474
Chr1	234001	0.161842	0.153999	0.120811
Chr1	236001	0.149004	0.146424	0.120531
Chr1	238001	0.16731	0.165084	0.129448
Chr1	240001	0.161747	0.15399	0.12752
Chr1	242001	0.142858	0.142916	0.118984
Chr1	244001	0.142054	0.144407	0.117055
Chr1	246001	0.141721	0.148203	0.112451
Chr1	248001	0.156497	0.131462	0.0940146
Chr1	250001	0.156162	0.136907	0.0981194
Chr1	252001	0.142052	0.128313	0.0962914
Chr1	254001	0.145618	0.128275	0.0990332
Chr1	256001	0.146791	0.131371	0.104594
Chr1	258001	0.14324	0.128471	0.110276
Chr1	260001	0.148911	0.128979	0.112801
Chr1	262001	0.162623	0.130701	0.119364
Chr1	264001	0.167525	0.127535	0.129584
Chr1	266001	0.167873	0.128181	0.141074
Chr1	268001	0.156146	0.118013	0.146429
Chr1	270001	0.145846	0.102619	0.134591
Chr1	272001	0.164929	0.12031	0.135018
Chr1	274001	0.152082	0.139297	0.143708
Chr1	276001	0.164	0.179946	0.169441
Chr1	278001	0.165308	0.204642	0.186685
Chr1	280001	0.172389	0.207247	0.179822
Chr1	282001	0.173393	0.212697	0.185812
Chr1	284001	0.171834	0.240769	0.194132
Chr1	286001	0.17382	0.270325	0.205119
Chr1	288001	0.17267	0.307274	0.22451
Chr1	290001	0.1797	0.320618	0.232191
Chr1	292001	0.176635	0.315707	0.234228
Chr1	294001	0.177461	0.323627	0.239256
Chr1	296001	0.168283	0.308025	0.218785
Chr1	298001	0.164618	0.292021	0.197408
Chr1	300001	0.152582	0.287733	0.194791
Chr1	302001	0.166344	0.279395	0.174752
Chr1	304001	0.158958	0.263218	0.161369
Chr1	306001	0.156965	0.217998	0.132086
Chr1	308001	0.151195	0.165778	0.0989189
Chr1	310001	0.14679	0.161443	0.0966724
Chr1	312001	0.147008	0.159952	0.0885631
Chr1	314001	0.15225	0.162209	0.0903436
Chr1	316001	0.146567	0.153642	0.0838259
Chr1	318001	0.146327	0.144061	0.0858178
Chr1	320001	0.166549	0.151041	0.0909655
Chr1	322001	0.158122	0.154325	0.0996855
Chr1	324001	0.163997	0.15095	0.102547
Chr1	326001	0.16894	0.156808	0.112268
Chr1	328001	0.172663	0.160572	0.11347
Chr1	330001	0.170843	0.168339	0.11372
Chr1	332001	0.171248	0.16257	0.111719
Chr1	334001	0.179703	0.168204	0.119001
Chr1	336001	0.195497	0.175207	0.127539
Chr1	338001	0.199427	0.183298	0.133476
Chr1	340001	0.181946	0.174371	0.129402
Chr1	342001	0.1678	0.164448	0.122691
Chr1	344001	0.167077	0.169748	0.110367
Chr1	346001	0.164478	0.178279	0.104982
Chr1	348001	0.165081	0.184895	0.1052
Chr1	350001	0.1722	0.174054	0.111029
Chr1	352001	0.17076	0.184751	0.112356
Chr1	354001	0.153999	0.197553	0.101281
Chr1	356001	0.165753	0.208925	0.111487
Chr1	358001	0.164576	0.225733	0.116003
Chr1	360001	0.168034	0.241073	0.12972
Chr1	362001	0.182354	0.241255	0.135568
Chr1	364001	0.180099	0.230235	0.141457
Chr1	366001	0.178957	0.225803	0.137816
Chr1	368001	0.186752	0.22024	0.147023
Chr1	370001	0.186798	0.223959	0.139811
Chr1	372001	0.191495	0.212882	0.130394
Chr1	374001	0.190819	0.2013	0.128711
Chr1	376001	0.184723	0.190929	0.120216
Chr1	378001	0.179877	0.156823	0.112461
Chr1	380001	0.180985	0.137545	0.105048
Chr1	382001	0.179017	0.138635	0.10844
Chr1	384001	0.183761	0.127132	0.0986856
Chr1	386001	0.175722	0.114717	0.0916718
Chr1	388001	0.178631	0.11549	0.0914291
Chr1	390001	0.168746	0.10967	0.10303
Chr1	392001	0.163288	0.105187	0.117179
Chr1	394001	0.186118	0.108197	0.137992
Chr1	396001	0.199801	0.0964375	0.149362
Chr1	398001	0.198934	0.103156	0.147081
Chr1	400001	0.198912	0.118379	0.146976
Chr1	402001	0.192754	0.1176	0.140326
Chr1	404001	0.191741	0.127031	0.146411
Chr1	406001	0.20542	0.138904	0.155148
Chr1	408001	0.213857	0.134728	0.153868
Chr1	410001	0.228474	0.131924	0.143239
Chr1	412001	0.236234	0.131015	0.134193
Chr1	414001	0.229992	0.121854	0.11205
Chr1	416001	0.222659	0.140885	0.103327
Chr1	418001	0.223985	0.129767	0.0992552
Chr1	420001	0.227595	0.113699	0.0927165
Chr1	422001	0.237479	0.104852	0.0925053
Chr1	424001	0.238625	0.0949493	0.0893979
Chr1	426001	0.24063	0.0938414	0.0853403
Chr1	428001	0.22878	0.0983887	0.0823967
Chr1	430001	0.224851	0.0976724	0.083746
Chr1	432001	0.212247	0.0951695	0.0831566
Chr1	434001	0.214584	0.103859	0.0861022
Chr1	436001	0.214697	0.103612	0.0830544
Chr1	438001	0.220564	0.113748	0.0965527
Chr1	440001	0.208773	0.121107	0.0937609
Chr1	442001	0.186018	0.118897	0.0864688
Chr1	444001	0.187754	0.116303	0.0952405
Chr1	446001	0.175058	0.113718	0.0984689
Chr1	448001	0.16525	0.123278	0.11353
Chr1	450001	0.152215	0.140032	0.118963
Chr1	452001	0.151475	0.14759	0.125524
Chr1	454001	0.143088	0.14902	0.12706
Chr1	456001	0.144733	0.143577	0.121072
Chr1	458001	0.141332	0.13851	0.110129
Chr1	460001	0.127658	0.135168	0.116571
Chr1	462001	0.11489	0.147157	0.14135
Chr1	464001	0.090485	0.14911	0.14582
Chr1	466001	0.0770363	0.154707	0.156113
Chr1	468001	0.0755681	0.137879	0.135116
Chr1	470001	0.0621856	0.11957	0.133737
Chr1	472001	0.0584059	0.10952	0.125843
Chr1	474001	0.0531701	0.103777	0.113349
Chr1	476001	0.0560834	0.104785	0.116941
Chr1	478001	0.0526789	0.10439	0.117053
Chr1	480001	0.0507768	0.104718	0.117724
Chr1	482001	0.0501665	0.10042	0.109428
Chr1	484001	0.0525016	0.0991557	0.0997848
Chr1	486001	0.0555092	0.094826	0.0932834
Chr1	488001	0.0547473	0.0977931	0.0943602
Chr1	490001	0.0536385	0.0972826	0.0886636
Chr1	492001	0.0554572	0.0932849	0.0838655
Chr1	494001	0.0647244	0.0913163	0.0878913
Chr1	496001	0.0627042	0.0871169	0.0861027
Chr1	498001	0.0685953	0.0888113	0.0882981
Chr1	500001	0.0741166	0.0911165	0.0839231
Chr1	502001	0.0761184	0.092366	0.0786762
Chr1	504001	0.0725933	0.0921992	0.0786806
Chr1	506001	0.0723358	0.0972787	0.0886408
Chr1	508001	0.0724922	0.091694	0.0913249
Chr1	510001	0.0742738	0.0923112	0.09966
Chr1	512001	0.0762541	0.0983668	0.112364
Chr1	514001	0.0728684	0.0953374	0.104629
Chr1	516001	0.0768803	0.09566	0.106208
Chr1	518001	0.075648	0.0938631	0.103299
Chr1	520001	0.0746115	0.0889696	0.101114
Chr1	522001	0.0817237	0.0859986	0.101575
Chr1	524001	0.0834874	0.0873685	0.100585
Chr1	526001	0.0772354	0.0810397	0.0925527
Chr1	528001	0.0885986	0.0799094	0.0888454
Chr1	530001	0.0850296	0.0803112	0.0886438
Chr1	532001	0.104359	0.0740098	0.0863033
Chr1	534001	0.109895	0.077623	0.0962084
Chr1	536001	0.125312	0.0749487	0.0888793
Chr1	538001	0.129149	0.0762458	0.090768
Chr1	540001	0.124417	0.0773509	0.0871456
Chr1	542001	0.118621	0.0766115	0.0810805
Chr1	544001	0.122263	0.0738345	0.0882836
Chr1	546001	0.1278	0.0741206	0.0853014
Chr1	548001	0.132675	0.0742249	0.0875891
Chr1	550001	0.137867	0.0690909	0.0777516
Chr1	552001	0.124378	0.0723215	0.0690943
Chr1	554001	0.111731	0.072792	0.0577663
Chr1	556001	0.0955045	0.0700384	0.0510805
Chr1	558001	0.090136	0.0703453	0.0493139
Chr1	560001	0.107078	0.0755799	0.0609845
Chr1	562001	0.103031	0.0743362	0.0687291
Chr1	564001	0.108164	0.0763911	0.0694718
Chr1	566001	0.107976	0.0741056	0.0667798
Chr1	568001	0.104368	0.0772418	0.0736628
Chr1	570001	0.10274	0.0770606	0.0723204
Chr1	572001	0.102577	0.0827804	0.0791993
Chr1	574001	0.107356	0.0853676	0.083512
Chr1	576001	0.116243	0.0919113	0.092636
Chr1	578001	0.118787	0.0937099	0.090043
Chr1	580001	0.109322	0.0914793	0.0839531
Chr1	582001	0.119916	0.097535	0.0879493
Chr1	584001	0.112278	0.0986314	0.0795912
Chr1	586001	0.121067	0.116762	0.0915793
Chr1	588001	0.117445	0.121744	0.086234
Chr1	590001	0.118782	0.120086	0.0854094
Chr1	592001	0.118727	0.109885	0.0716416
Chr1	594001	0.124526	0.108439	0.0763583
Chr1	596001	0.117626	0.108487	0.0788979
Chr1	598001	0.11436	0.104654	0.0759229
Chr1	600001	0.117231	0.101712	0.0721672
Chr1	602001	0.11213	0.0936623	0.0817345
Chr1	604001	0.117686	0.0921067	0.0860546
Chr1	606001	0.104784	0.0837569	0.0815701
Chr1	608001	0.104785	0.0803497	0.0763796
Chr1	610001	0.122718	0.0830389	0.0866347
Chr1	612001	0.143796	0.0875274	0.0936082
Chr1	614001	0.149413	0.0853759	0.092888
Chr1	616001	0.156247	0.0812608	0.09571
Chr1	618001	0.150554	0.0779279	0.098106
Chr1	620001	0.140194	0.0748696	0.0994894
Chr1	622001	0.145957	0.0753715	0.0919003
Chr1	624001	0.146451	0.072254	0.0938344
Chr1	626001	0.14379	0.0740629	0.0929751
Chr1	628001	0.146158	0.0712066	0.0952423
Chr1	630001	0.135777	0.0661475	0.0943494
Chr1	632001	0.117914	0.0605343	0.0941017
Chr1	634001	0.116255	0.0586081	0.0996403
Chr1	636001	0.109558	0.0600625	0.0968132
Chr1	638001	0.112254	0.063683	0.105033
Chr1	640001	0.12361	0.0693965	0.125429
Chr1	642001	0.12424	0.0720659	0.124656
Chr1	644001	0.119427	0.0848639	0.128019
Chr1	646001	0.121439	0.0784922	0.136071
Chr1	648001	0.114011	0.0763345	0.132628
Chr1	650001	0.117212	0.0772424	0.130274
Chr1	652001	0.120898	0.0843057	0.129783
Chr1	654001	0.12169	0.0867876	0.13089
Chr1	656001	0.13078	0.0861439	0.122404
Chr1	658001	0.127071	0.0865075	0.118332
Chr1	660001	0.112664	0.0826365	0.0988209
Chr1	662001	0.0954306	0.0828368	0.0987517
Chr1	664001	0.0986571	0.0716078	0.0904553
Chr1	666001	0.113643	0.0735688	0.0962077
Chr1	668001	0.106118	0.0869397	0.116047
Chr1	670001	0.103098	0.0887932	0.110805
Chr1	672001	0.117137	0.0911285	0.108183
Chr1	674001	0.109696	0.0937321	0.102009
Chr1	676001	0.135028	0.101895	0.112569
Chr1	678001	0.142035	0.106855	0.107123
Chr1	680001	0.141586	0.109169	0.10628
Chr1	682001	0.17526	0.106321	0.117527
Chr1	684001	0.173368	0.105675	0.116494
Chr1	686001	0.171676	0.106581	0.111548
Chr1	688001	0.192435	0.0911359	0.0859366
Chr1	690001	0.237475	0.093501	0.0968276
Chr1	692001	0.265091	0.108624	0.112118
Chr1	694001	0.255876	0.113741	0.114713
Chr1	696001	0.204337	0.0845368	0.0823969
Chr1	698001	0.174659	0.0882087	0.0664496
Chr1	700001	0.158116	0.0905209	0.0622377
Chr1	702001	0.102303	0.0898074	0.033926
Chr1	704001	0.130642	0.0880931	0.0422453
Chr1	706001	0.120172	0.0857838	0.0413065
Chr1	708001	0.114645	0.0839407	0.0577476
Chr1	710001	0.117855	0.0773973	0.0565109
Chr1	712001	0.125925	0.0687602	0.0668133
Chr1	714001	0.12402	0.0862818	0.0855662
Chr1	716001	0.151682	0.10244	0.110838
Chr1	718001	0.147525	0.101286	0.118276
Chr1	720001	0.150204	0.101414	0.120521
Chr1	722001	0.150231	0.101725	0.118821
Chr1	724001	0.130606	0.0992496	0.119332
Chr1	726001	0.122049	0.0958815	0.119662
Chr1	728001	0.114322	0.0961447	0.115072
Chr1	730001	0.111029	0.0971951	0.122395
Chr1	732001	0.097967	0.116107	0.129351
Chr1	734001	0.134434	0.0994852	0.117568
Chr1	736001	0.111211	0.0893433	0.0971782
Chr1	738001	0.114658	0.0848397	0.0954232
Chr1	740001	0.11598	0.0897031	0.102212
Chr1	742001	0.119532	0.0935996	0.108479
Chr1	744001	0.131827	0.0879699	0.102877
Chr1	746001	0.157811	0.103272	0.10415
Chr1	748001	0.175454	0.103553	0.102931
Chr1	750001	0.167233	0.102694	0.0919946
Chr1	752001	0.141771	0.0856455	0.083194
Chr1	754001	0.0831148	0.0830292	0.0781261
Chr1	756001	0.0681671	0.0853033	0.0843085
Chr1	758001	0.0650208	0.0950443	0.0882385
Chr1	760001	0.07741	0.124749	0.106936
Chr1	762001	0.104834	0.151019	0.127348
Chr1	764001	0.104166	0.17215	0.139307
Chr1	766001	0.0959796	0.193156	0.163671
Chr1	768001	0.112074	0.199779	0.171362
Chr1	770001	0.125377	0.210727	0.181431
Chr1	772001	0.167906	0.225615	0.192523
Chr1	774001	0.173129	0.229418	0.199653
Chr1	776001	0.192492	0.236148	0.202339
Chr1	778001	0.198738	0.23999	0.206966
Chr1	780001	0.188648	0.199541	0.192997
Chr1	782001	0.154241	0.174374	0.17927
Chr1	784001	0.145518	0.162232	0.168266
Chr1	786001	0.153329	0.126181	0.1396
Chr1	788001	0.147265	0.120886	0.141871
Chr1	790001	0.141092	0.120319	0.139992
Chr1	792001	0.117484	0.11279	0.130667
Chr1	794001	0.103935	0.114055	0.115764
Chr1	796001	0.0920934	0.0783536	0.102273
Chr1	798001	0.0881053	0.0874993	0.115988
Chr1	800001	0.0783531	0.0798139	0.104373
Chr1	802001	0.123506	0.0906657	0.0983976
Chr1	804001	0.13455	0.0568906	0.0749308
Chr1	806001	0.132338	0.057539	0.0742525
Chr1	808001	0.114652	0.05987	0.0721372
Chr1	810001	0.120215	0.0681808	0.0763893
Chr1	812001	0.127708	0.0903401	0.100523
Chr1	814001	0.140213	0.0853911	0.0982186
Chr1	816001	0.147205	0.101809	0.11109
Chr1	818001	0.131612	0.0925378	0.107322
Chr1	820001	0.134452	0.0968976	0.117206
Chr1	822001	0.0758319	0.0819919	0.111372
Chr1	824001	0.072047	0.112239	0.133495
Chr1	826001	0.110605	0.108606	0.138801
Chr1	828001	0.110547	0.101198	0.136953
Chr1	830001	0.105642	0.101966	0.140506
Chr1	832001	0.105629	0.0886525	0.12865
Chr1	834001	0.10662	0.0963828	0.142059
Chr1	836001	0.104876	0.12243	0.154966
Chr1	838001	0.109674	0.124411	0.150244
Chr1	840001	0.108248	0.139527	0.162118
Chr1	842001	0.114516	0.145462	0.170082
Chr1	844001	0.122604	0.150769	0.172725
Chr1	846001	0.100188	0.152255	0.167293
Chr1	848001	0.0982147	0.160505	0.174076
Chr1	850001	0.100178	0.157441	0.170443
Chr1	852001	0.103565	0.154619	0.171745
Chr1	854001	0.111053	0.15644	0.170035
Chr1	856001	0.114215	0.138799	0.158816
Chr1	858001	0.115921	0.129466	0.153485
Chr1	860001	0.111368	0.113683	0.139874
Chr1	862001	0.111002	0.124221	0.145511
Chr1	864001	0.106638	0.119485	0.143034
Chr1	866001	0.0975901	0.152365	0.175048
Chr1	868001	0.0954793	0.159409	0.179591
Chr1	870001	0.097262	0.164426	0.18774
Chr1	872001	0.0888005	0.150146	0.163512
Chr1	874001	0.062732	0.135289	0.156336
Chr1	876001	0.0341711	0.129698	0.165794
Chr1	878001	0.0249029	0.14019	0.174226
Chr1	880001	0.0142288	0.142735	0.182852
Chr1	882001	0.0150954	0.0846835	0.137703
Chr1	884001	0.0130268	0.0784089	0.122286
Chr1	886001	0.069309	0.0482166	0.0856616
Chr1	888001	0.0687665	0.0612476	0.0919461
Chr1	890001	0.0720555	0.072031	0.112558
Chr1	892001	0.0746478	0.0925763	0.137972
Chr1	894001	0.086375	0.104347	0.150126
Chr1	896001	0.116945	0.109503	0.146279
Chr1	898001	0.127742	0.111233	0.149585
Chr1	900001	0.121706	0.114537	0.153016
Chr1	902001	0.120068	0.133802	0.160452
Chr1	904001	0.116493	0.141873	0.165505
Chr1	906001	0.101659	0.137358	0.159273
Chr1	908001	0.104885	0.11603	0.145507
Chr1	910001	0.104027	0.098654	0.126653
Chr1	912001	0.0981587	0.0843304	0.117665
Chr1	914001	0.0944894	0.0772943	0.105006
Chr1	916001	0.0726726	0.0757586	0.0955525
Chr1	918001	0.0696544	0.0825876	0.0874206
Chr1	920001	0.0781594	0.0807423	0.0748293
Chr1	922001	0.0692518	0.0829541	0.0808347
Chr1	924001	0.060848	0.107578	0.0992984
Chr1	926001	0.0629423	0.112143	0.106146
Chr1	928001	0.0572236	0.11924	0.116125
Chr1	930001	0.056551	0.118387	0.117351
Chr1	932001	0.0573315	0.122697	0.120038
Chr1	934001	0.0620091	0.122349	0.123101
Chr1	936001	0.0689372	0.122542	0.123262
Chr1	938001	0.0772842	0.119041	0.123036
Chr1	940001	0.0761088	0.119145	0.124765
Chr1	942001	0.0935081	0.125108	0.127168
Chr1	944001	0.112482	0.116228	0.123365
Chr1	946001	0.119808	0.120952	0.13264
Chr1	948001	0.124499	0.113794	0.128141
Chr1	950001	0.123704	0.116223	0.131182
Chr1	952001	0.128859	0.105523	0.129276
Chr1	954001	0.13009	0.105212	0.126438
Chr1	956001	0.122771	0.101886	0.127989
Chr1	958001	0.117192	0.100711	0.132657
Chr1	960001	0.114035	0.0984784	0.140984
Chr1	962001	0.103432	0.0914375	0.146248
Chr1	964001	0.100264	0.0935864	0.147133
Chr1	966001	0.112766	0.0949569	0.147264
Chr1	968001	0.119626	0.0943755	0.148119
Chr1	970001	0.128541	0.0977652	0.152956
Chr1	972001	0.130847	0.0991464	0.147513
Chr1	974001	0.131537	0.100638	0.152269
Chr1	976001	0.142408	0.101696	0.162481
Chr1	978001	0.133003	0.114844	0.168097
Chr1	980001	0.134849	0.123564	0.172726
Chr1	982001	0.180408	0.124954	0.167442
Chr1	984001	0.188883	0.127348	0.172185
Chr1	986001	0.204012	0.125081	0.178633
Chr1	988001	0.224483	0.128469	0.19378
Chr1	990001	0.259442	0.130559	0.208638
Chr1	992001	0.293803	0.138657	0.22656
Chr1	994001	0.314213	0.145978	0.230062
Chr1	996001	0.306315	0.147605	0.220549
Chr1	998001	0.312522	0.140332	0.218591
Chr1	1000001	0.300245	0.123653	0.212525
Chr1	1002001	0.27545	0.123657	0.223065
Chr1	1004001	0.253971	0.119929	0.220111
Chr1	1006001	0.231848	0.11358	0.207384
Chr1	1008001	0.206609	0.12166	0.175288
Chr1	1010001	0.167437	0.130963	0.13132
Chr1	1012001	0.113729	0.136893	0.0738226
Chr1	1014001	0.115787	0.134189	0.0932947
Chr1	1016001	0.126811	0.136026	0.0960274
Chr1	1018001	0.149798	0.134447	0.0993068
Chr1	1020001	0.151473	0.134111	0.0976419
Chr1	1022001	0.164512	0.130628	0.10784
Chr1	1024001	0.192089	0.123872	0.128733
Chr1	1026001	0.182542	0.12264	0.127782
Chr1	1028001	0.176058	0.116368	0.125637
Chr1	1030001	0.174158	0.109205	0.126937
Chr1	1032001	0.170208	0.103536	0.133631
Chr1	1034001	0.161496	0.102135	0.121569
Chr1	1036001	0.153758	0.104076	0.123884
Chr1	1038001	0.132625	0.101652	0.128136
Chr1	1040001	0.133298	0.101109	0.134248
Chr1	1042001	0.124472	0.100833	0.130136
Chr1	1044001	0.106883	0.0999356	0.118094
Chr1	1046001	0.134293	0.0918241	0.116009
Chr1	1048001	0.146291	0.0923538	0.121718
Chr1	1050001	0.142495	0.0910861	0.122139
Chr1	1052001	0.133046	0.0851485	0.116969
Chr1	1054001	0.139403	0.0763693	0.119578
Chr1	1056001	0.138152	0.0781239	0.122657
Chr1	1058001	0.130051	0.0706778	0.127601
Chr1	1060001	0.135044	0.0697046	0.126814
Chr1	1062001	0.13699	0.0732026	0.12758
Chr1	1064001	0.135102	0.0737698	0.122748
Chr1	1066001	0.136447	0.0760851	0.137654
Chr1	1068001	0.143492	0.0777472	0.140879
Chr1	1070001	0.160319	0.0795969	0.150309
Chr1	1072001	0.17675	0.08002	0.159366
Chr1	1074001	0.1777	0.0825477	0.152668
Chr1	1076001	0.181572	0.0758439	0.15355
Chr1	1078001	0.196094	0.0788792	0.145209
Chr1	1080001	0.196828	0.12372	0.169838
Chr1	1082001	0.179656	0.125295	0.156568
Chr1	1084001	0.15551	0.118561	0.15322
Chr1	1086001	0.150535	0.122729	0.149117
Chr1	1088001	0.141036	0.139877	0.153459
Chr1	1090001	0.116161	0.190352	0.183587
Chr1	1092001	0.100203	0.222497	0.196327
Chr1	1094001	0.0851379	0.234039	0.216212
Chr1	1096001	0.0799821	0.234686	0.230508
Chr1	1098001	0.08425	0.232804	0.236023
Chr1	1100001	0.0998444	0.215114	0.233163
Chr1	1102001	0.113486	0.209113	0.239262
Chr1	1104001	0.120996	0.217255	0.244684
Chr1	1106001	0.111759	0.216571	0.247058
Chr1	1108001	0.11063	0.208494	0.244424
Chr1	1110001	0.126405	0.172332	0.226695
Chr1	1112001	0.132322	0.140874	0.217333
Chr1	1114001	0.13548	0.105365	0.198657
Chr1	1116001	0.140751	0.0913728	0.175773
Chr1	1118001	0.140257	0.0847054	0.16402
Chr1	1120001	0.14287	0.0776837	0.15792
Chr1	1122001	0.138095	0.0740851	0.149382
Chr1	1124001	0.135181	0.0715653	0.148267
Chr1	1126001	0.134682	0.0703167	0.135129
Chr1	1128001	0.131926	0.0734537	0.1282
Chr1	1130001	0.121944	0.0700107	0.11276
Chr1	1132001	0.124767	0.0693687	0.113392
Chr1	1134001	0.125726	0.0722425	0.112608
Chr1	1136001	0.118211	0.0794237	0.109766
Chr1	1138001	0.113621	0.086034	0.106362
Chr1	1140001	0.0979087	0.0890092	0.0886191
Chr1	1142001	0.0959094	0.102243	0.0933473
Chr1	1144001	0.0715483	0.111218	0.0873927
Chr1	1146001	0.048627	0.114992	0.0917314
Chr1	1148001	0.0584964	0.112953	0.0998318
Chr1	1150001	0.069306	0.132084	0.126394
Chr1	1152001	0.059635	0.133581	0.129394
Chr1	1154001	0.0641592	0.131399	0.136363
Chr1	1156001	0.0645871	0.135403	0.147049
Chr1	1158001	0.0677273	0.137236	0.15961
Chr1	1160001	0.0680628	0.142117	0.175378
Chr1	1162001	0.0716683	0.137446	0.181936
Chr1	1164001	0.0721477	0.139691	0.181467
Chr1	1166001	0.0722619	0.147561	0.18197
Chr1	1168001	0.0715355	0.154523	0.178917
Chr1	1170001	0.0678139	0.158916	0.160475
Chr1	1172001	0.0655614	0.172866	0.154513
Chr1	1174001	0.0580911	0.185293	0.15277
Chr1	1176001	0.0521399	0.201627	0.155682
Chr1	1178001	0.0393218	0.212757	0.160924
Chr1	1180001	0.0354458	0.220171	0.162678
Chr1	1182001	0.0255119	0.231083	0.16517
Chr1	1184001	0.0157834	0.233847	0.162323
Chr1	1186001	0.00962667	0.237892	0.173692
Chr1	1188001	0.0104688	0.233178	0.16761
Chr1	1190001	0.0110388	0.226244	0.161608
Chr1	1192001	0.0129814	0.236892	0.169134
Chr1	1194001	0.0154189	0.232324	0.167774
Chr1	1196001	0.0168519	0.217329	0.160543
Chr1	1198001	0.0176442	0.235696	0.166858
Chr1	1200001	0.0163639	0.24097	0.170388
Chr1	1202001	0.0172402	0.243286	0.172092
Chr1	1204001	0.0204722	0.257618	0.186049
Chr1	1206001	0.0195361	0.253163	0.176682
Chr1	1208001	0.0132168	0.251891	0.178879
Chr1	1210001	0.0127828	0.258515	0.189083
Chr1	1212001	0.0124114	0.237952	0.1772
Chr1	1214001	0.0122422	0.238318	0.177777
Chr1	1216001	0.013115	0.234052	0.174815
Chr1	1218001	0.0136021	0.200243	0.150806
Chr1	1220001	0.0149607	0.178683	0.149407
Chr1	1222001	0.0157503	0.154465	0.136104
Chr1	1224001	0.0114387	0.134944	0.121922
Chr1	1226001	0.00868957	0.155268	0.133188
Chr1	1228001	0.00746491	0.147882	0.125643
Chr1	1230001	0.00805476	0.176215	0.143505
Chr1	1232001	0.00751917	0.194112	0.158773
Chr1	1234001	0.00691832	0.199767	0.162372
Chr1	1236001	0.00759283	0.202075	0.181313
Chr1	1238001	0.00707961	0.196499	0.188084
Chr1	1240001	0.0060143	0.198308	0.184625
Chr1	1242001	0.00454976	0.201134	0.187388
Chr1	1244001	0.04949	0.20037	0.189916
Chr1	1246001	0.0509474	0.197294	0.203637
Chr1	1248001	0.0536383	0.205878	0.212039
Chr1	1250001	0.0573798	0.19323	0.199331
Chr1	1252001	0.0593641	0.174858	0.182858
Chr1	1254001	0.0646958	0.172188	0.180172
Chr1	1256001	0.117147	0.178622	0.161935
Chr1	1258001	0.118904	0.178008	0.148163
Chr1	1260001	0.110083	0.19686	0.158884
Chr1	1262001	0.0974756	0.192457	0.159739
Chr1	1264001	0.0555896	0.193964	0.159712
Chr1	1266001	0.0610955	0.194387	0.14771
Chr1	1268001	0.0625125	0.202239	0.145862
Chr1	1270001	0.0619145	0.191491	0.14299
Chr1	1272001	0.0610704	0.197589	0.146832
Chr1	1274001	0.0599841	0.202905	0.151071
Chr1	1276001	0.0161171	0.201645	0.147846
Chr1	1278001	0.016207	0.212573	0.151156
Chr1	1280001	0.0159122	0.190376	0.136752
Chr1	1282001	0.0147249	0.199018	0.141916
Chr1	1284001	0.0137594	0.196442	0.136514
Chr1	1286001	0.0153564	0.189172	0.129129
Chr1	1288001	0.0369742	0.191046	0.130813
Chr1	1290001	0.0359455	0.21216	0.144767
Chr1	1292001	0.0380842	0.235997	0.158893
Chr1	1294001	0.0413277	0.249616	0.169827
Chr1	1296001	0.0456838	0.260051	0.179971
Chr1	1298001	0.0455856	0.272265	0.188813
Chr1	1300001	0.0461627	0.332639	0.235887
Chr1	1302001	0.0607793	0.332753	0.226942
Chr1	1304001	0.0677397	0.335864	0.230741
Chr1	1306001	0.0623965	0.338628	0.235496
Chr1	1308001	0.0320279	0.347144	0.243247
Chr1	1310001	0.0338738	0.337019	0.235453
Chr1	1312001	0.0310623	0.326271	0.228677
Chr1	1314001	0.105674	0.326901	0.224536
Chr1	1316001	0.0999834	0.342481	0.235836
Chr1	1318001	0.0975489	0.336151	0.237979
Chr1	1320001	0.0907758	0.284954	0.209699
Chr1	1322001	0.0711455	0.284932	0.218275
Chr1	1324001	0.0603123	0.276384	0.218488
Chr1	1326001	0.0598091	0.276974	0.225574
Chr1	1328001	0.0687692	0.269693	0.223733
Chr1	1330001	0.066858	0.288752	0.232978
Chr1	1332001	0.0672905	0.290054	0.233494
Chr1	1334001	0.0253283	0.272245	0.228545
Chr1	1336001	0.0246772	0.2454	0.211989
Chr1	1338001	0.020831	0.241795	0.204367
Chr1	1340001	0.0180537	0.243729	0.202377
Chr1	1342001	0.0202627	0.244249	0.195685
Chr1	1344001	0.0214462	0.243558	0.191282
Chr1	1346001	0.0212682	0.228653	0.178746
Chr1	1348001	0.019072	0.231917	0.175428
Chr1	1350001	0.0251388	0.216073	0.1613
Chr1	1352001	0.0618987	0.216207	0.161112
Chr1	1354001	0.064574	0.211718	0.158385
Chr1	1356001	0.0741762	0.211867	0.15608
Chr1	1358001	0.0868464	0.216062	0.152225
Chr1	1360001	0.110992	0.210823	0.139185
Chr1	1362001	0.118445	0.208271	0.137022
Chr1	1364001	0.119301	0.204439	0.13513
Chr1	1366001	0.133115	0.240091	0.165045
Chr1	1368001	0.138485	0.264761	0.19938
Chr1	1370001	0.144801	0.273612	0.210969
Chr1	1372001	0.0708574	0.297598	0.238268
Chr1	1374001	0.0692087	0.321926	0.256324
Chr1	1376001	0.0635522	0.333803	0.268805
Chr1	1378001	0.0551624	0.36022	0.294639
Chr1	1380001	0.0596915	0.3683	0.302956
Chr1	1382001	0.061178	0.348613	0.284974
Chr1	1384001	0.0749928	0.345032	0.285451
Chr1	1386001	0.0808087	0.30665	0.262496
Chr1	1388001	0.0937487	0.262125	0.222707
Chr1	1390001	0.101511	0.253859	0.227807
Chr1	1392001	0.112405	0.188297	0.165525
Chr1	1394001	0.121565	0.149413	0.131511
Chr1	1396001	0.125107	0.142124	0.121542
Chr1	1398001	0.12488	0.145211	0.125212
Chr1	1400001	0.128758	0.141412	0.127202
Chr1	1402001	0.126213	0.15376	0.137286
Chr1	1404001	0.129532	0.159501	0.134867
Chr1	1406001	0.130929	0.164777	0.150493
Chr1	1408001	0.131792	0.165232	0.15605
Chr1	1410001	0.138258	0.173845	0.174159
Chr1	1412001	0.142688	0.175624	0.193835
Chr1	1414001	0.146174	0.174559	0.194176
Chr1	1416001	0.139282	0.184288	0.200843
Chr1	1418001	0.1409	0.182302	0.187725
Chr1	1420001	0.141132	0.201038	0.197267
Chr1	1422001	0.158938	0.202543	0.204417
Chr1	1424001	0.16164	0.197239	0.191029
Chr1	1426001	0.145836	0.200558	0.175861
Chr1	1428001	0.14275	0.20005	0.16545
Chr1	1430001	0.135219	0.210784	0.167626
Chr1	1432001	0.128975	0.202375	0.149555
Chr1	1434001	0.123675	0.198194	0.143626
Chr1	1436001	0.138158	0.188114	0.133212
Chr1	1438001	0.137731	0.191774	0.141761
Chr1	1440001	0.13356	0.178796	0.135207
Chr1	1442001	0.118415	0.175996	0.130731
Chr1	1444001	0.112186	0.175048	0.129916
Chr1	1446001	0.122101	0.173113	0.129224
Chr1	1448001	0.10908	0.171363	0.141585
Chr1	1450001	0.0781822	0.152497	0.117616
Chr1	1452001	0.0899853	0.176023	0.12338
Chr1	1454001	0.0864566	0.182742	0.124585
Chr1	1456001	0.0701961	0.185108	0.143162
Chr1	1458001	0.0641227	0.189489	0.143044
Chr1	1460001	0.0570211	0.209146	0.158883
Chr1	1462001	0.0570057	0.205958	0.156975
Chr1	1464001	0.0636798	0.211048	0.163906
Chr1	1466001	0.0678057	0.215835	0.165081
Chr1	1468001	0.0732361	0.220102	0.163839
Chr1	1470001	0.0863323	0.224985	0.164837
Chr1	1472001	0.0691202	0.210148	0.15702
Chr1	1474001	0.0685859	0.20494	0.15282
Chr1	1476001	0.0660071	0.20274	0.137958
Chr1	1478001	0.0686165	0.194846	0.134168
Chr1	1480001	0.062838	0.168333	0.109199
Chr1	1482001	0.0617925	0.167167	0.110383
Chr1	1484001	0.0588225	0.154338	0.103248
Chr1	1486001	0.0680437	0.133661	0.105884
Chr1	1488001	0.0646104	0.119619	0.100881
Chr1	1490001	0.0617638	0.116407	0.101626
Chr1	1492001	0.0616933	0.123124	0.106589
Chr1	1494001	0.0629048	0.139007	0.113153
Chr1	1496001	0.0677704	0.153518	0.117591
Chr1	1498001	0.0702677	0.166893	0.122299
Chr1	1500001	0.079933	0.190511	0.124821
Chr1	1502001	0.0839653	0.199959	0.132169
Chr1	1504001	0.0987561	0.241861	0.167276
Chr1	1506001	0.0994035	0.260478	0.169462
Chr1	1508001	0.10151	0.265422	0.169064
Chr1	1510001	0.102613	0.269453	0.172831
Chr1	1512001	0.105357	0.282641	0.183097
Chr1	1514001	0.121758	0.305695	0.205145
Chr1	1516001	0.123875	0.319916	0.222681
Chr1	1518001	0.14009	0.327405	0.236586
Chr1	1520001	0.149126	0.332569	0.259911
Chr1	1522001	0.150852	0.349948	0.278229
Chr1	1524001	0.181104	0.316454	0.251069
Chr1	1526001	0.172538	0.304691	0.240709
Chr1	1528001	0.198029	0.310197	0.247945
Chr1	1530001	0.216401	0.311163	0.251907
Chr1	1532001	0.235052	0.310375	0.25664
Chr1	1534001	0.230428	0.279789	0.237507
Chr1	1536001	0.226071	0.258884	0.221235
Chr1	1538001	0.217925	0.240572	0.210654
Chr1	1540001	0.215559	0.212402	0.183472
Chr1	1542001	0.208801	0.175949	0.159408
Chr1	1544001	0.176904	0.163341	0.165909
Chr1	1546001	0.174624	0.158744	0.168495
Chr1	1548001	0.143629	0.170246	0.156369
Chr1	1550001	0.109131	0.167583	0.14939
Chr1	1552001	0.0911145	0.163565	0.144594
Chr1	1554001	0.0700187	0.170649	0.158859
Chr1	1556001	0.0546472	0.171618	0.170665
Chr1	1558001	0.0424782	0.174362	0.175247
Chr1	1560001	0.0448187	0.145781	0.1582
Chr1	1562001	0.0426737	0.15275	0.148354
Chr1	1564001	0.040418	0.166426	0.147836
Chr1	1566001	0.0447384	0.181101	0.156032
Chr1	1568001	0.0468828	0.182652	0.179776
Chr1	1570001	0.0444522	0.166935	0.163739
Chr1	1572001	0.04715	0.17815	0.173283
Chr1	1574001	0.0985987	0.196649	0.185675
Chr1	1576001	0.130618	0.186613	0.172208
Chr1	1578001	0.144581	0.180679	0.154511
Chr1	1580001	0.159273	0.18656	0.154098
Chr1	1582001	0.170029	0.187434	0.155049
Chr1	1584001	0.166473	0.178932	0.147859
Chr1	1586001	0.169939	0.164186	0.145563
Chr1	1588001	0.165941	0.147714	0.134778
Chr1	1590001	0.157273	0.172381	0.154416
Chr1	1592001	0.148926	0.169895	0.156217
Chr1	1594001	0.124292	0.132619	0.125643
Chr1	1596001	0.100725	0.145539	0.134581
Chr1	1598001	0.127906	0.153531	0.154023
Chr1	1600001	0.132167	0.146984	0.150541
Chr1	1602001	0.128274	0.1425	0.147002
Chr1	1604001	0.131538	0.137092	0.149331
Chr1	1606001	0.131451	0.138186	0.145789
Chr1	1608001	0.131503	0.137957	0.140889
Chr1	1610001	0.138885	0.128212	0.149196
Chr1	1612001	0.140898	0.115444	0.133694
Chr1	1614001	0.143852	0.116039	0.142778
Chr1	1616001	0.143149	0.107172	0.13548
Chr1	1618001	0.122909	0.108704	0.131632
Chr1	1620001	0.0935333	0.08991	0.0996951
Chr1	1622001	0.0928151	0.0927456	0.101079
Chr1	1624001	0.0858046	0.0931657	0.0991187
Chr1	1626001	0.0827224	0.0908198	0.0972199
Chr1	1628001	0.0821657	0.0917737	0.0986831
Chr1	1630001	0.0657088	0.0852759	0.0803175
Chr1	1632001	0.0621822	0.0921583	0.103325
Chr1	1634001	0.0640482	0.106822	0.106532
Chr1	1636001	0.0680482	0.124611	0.111273
Chr1	1638001	0.0717168	0.129459	0.111659
Chr1	1640001	0.0874804	0.193564	0.169702
Chr1	1642001	0.0833988	0.212008	0.180895
Chr1	1644001	0.0814992	0.226195	0.205164
Chr1	1646001	0.0817446	0.221678	0.212392
Chr1	1648001	0.0696127	0.231991	0.219285
Chr1	1650001	0.0673224	0.241665	0.226081
Chr1	1652001	0.061338	0.244153	0.209575
Chr1	1654001	0.0571037	0.231348	0.203035
Chr1	1656001	0.0547698	0.2196	0.200994
Chr1	1658001	0.0537648	0.207942	0.192292
Chr1	1660001	0.0618207	0.192273	0.185127
Chr1	1662001	0.0774684	0.17304	0.170453
Chr1	1664001	0.0915116	0.151341	0.142054
Chr1	1666001	0.114987	0.158184	0.12834
Chr1	1668001	0.15322	0.156952	0.118368
Chr1	1670001	0.18322	0.15964	0.107819
Chr1	1672001	0.201615	0.145805	0.0950931
Chr1	1674001	0.205784	0.144586	0.0956091
Chr1	1676001	0.214758	0.148538	0.0931817
Chr1	1678001	0.243294	0.161098	0.09158
Chr1	1680001	0.244914	0.166899	0.0958374
Chr1	1682001	0.255854	0.170204	0.104734
Chr1	1684001	0.25899	0.176715	0.1021
Chr1	1686001	0.255604	0.185676	0.0961483
Chr1	1688001	0.245005	0.180881	0.0968671
Chr1	1690001	0.228203	0.169034	0.105807
Chr1	1692001	0.222825	0.162838	0.104845
Chr1	1694001	0.227228	0.170893	0.106696
Chr1	1696001	0.212454	0.16522	0.107126
Chr1	1698001	0.183218	0.156273	0.1135
Chr1	1700001	0.191459	0.150549	0.10302
Chr1	1702001	0.20068	0.153473	0.0963768
Chr1	1704001	0.194254	0.149135	0.0959211
Chr1	1706001	0.195511	0.142792	0.0968995
Chr1	1708001	0.195683	0.137667	0.0919233
Chr1	1710001	0.215168	0.134774	0.0876723
Chr1	1712001	0.23067	0.13692	0.0878741
Chr1	1714001	0.25026	0.137579	0.0812375
Chr1	1716001	0.274164	0.146136	0.085443
Chr1	1718001	0.281441	0.152702	0.0852173
Chr1	1720001	0.292254	0.159379	0.0874633
Chr1	1722001	0.297504	0.167853	0.0926631
Chr1	1724001	0.29874	0.1648	0.0882637
Chr1	1726001	0.308182	0.164374	0.0888715
Chr1	1728001	0.32132	0.173008	0.0868635
Chr1	1730001	0.312731	0.175377	0.0882798
Chr1	1732001	0.306056	0.183934	0.0913605
Chr1	1734001	0.320237	0.189887	0.0978091
Chr1	1736001	0.296615	0.181312	0.0904796
Chr1	1738001	0.2834	0.171478	0.0863343
Chr1	1740001	0.271157	0.163028	0.084604
Chr1	1742001	0.255516	0.146242	0.0765364
Chr1	1744001	0.261019	0.150189	0.0778429
Chr1	1746001	0.263726	0.153596	0.0714323
Chr1	1748001	0.288486	0.154617	0.0733209
Chr1	1750001	0.284161	0.153251	0.0681009
Chr1	1752001	0.288115	0.153474	0.0656795
Chr1	1754001	0.246603	0.148155	0.0652679
Chr1	1756001	0.239419	0.154808	0.0691832
Chr1	1758001	0.238184	0.15959	0.072234
Chr1	1760001	0.257918	0.186332	0.0763646
Chr1	1762001	0.270475	0.192116	0.081476
Chr1	1764001	0.273165	0.208492	0.0935036
Chr1	1766001	0.275436	0.207694	0.0990264
Chr1	1768001	0.289966	0.215423	0.103227
Chr1	1770001	0.308148	0.227082	0.112387
Chr1	1772001	0.312585	0.23479	0.120553
Chr1	1774001	0.331425	0.23959	0.115845
Chr1	1776001	0.351126	0.248988	0.128314
Chr1	1778001	0.348621	0.244052	0.121864
Chr1	1780001	0.35099	0.22612	0.124062
Chr1	1782001	0.351807	0.231768	0.130164
Chr1	1784001	0.363147	0.220838	0.120136
Chr1	1786001	0.336252	0.234107	0.128245
Chr1	1788001	0.310676	0.2371	0.131152
Chr1	1790001	0.298973	0.242304	0.138555
Chr1	1792001	0.283577	0.237572	0.13925
Chr1	1794001	0.260161	0.235396	0.146275
Chr1	1796001	0.256403	0.230601	0.126546
Chr1	1798001	0.255928	0.236695	0.137607
Chr1	1800001	0.247363	0.211743	0.153561
Chr1	1802001	0.21948	0.198445	0.166454
Chr1	1804001	0.206894	0.181785	0.169541
Chr1	1806001	0.193206	0.161298	0.173752
Chr1	1808001	0.17985	0.170018	0.193909
Chr1	1810001	0.164051	0.196092	0.22127
Chr1	1812001	0.169031	0.195194	0.219698
Chr1	1814001	0.163498	0.191625	0.213842
Chr1	1816001	0.156097	0.189257	0.212154
Chr1	1818001	0.146853	0.189872	0.213198
Chr1	1820001	0.159565	0.196523	0.216465
Chr1	1822001	0.176089	0.187126	0.204802
Chr1	1824001	0.198802	0.195153	0.198693
Chr1	1826001	0.235721	0.209988	0.20472
Chr1	1828001	0.253016	0.207161	0.191691
Chr1	1830001	0.260456	0.159569	0.138857
Chr1	1832001	0.268859	0.158083	0.131771
Chr1	1834001	0.288402	0.157504	0.142724
Chr1	1836001	0.285789	0.154791	0.144354
Chr1	1838001	0.291603	0.157482	0.150646
Chr1	1840001	0.311659	0.170437	0.153732
Chr1	1842001	0.292825	0.21408	0.17952
Chr1	1844001	0.300306	0.233958	0.183161
Chr1	1846001	0.302004	0.229058	0.164287
Chr1	1848001	0.299936	0.222431	0.162889
Chr1	1850001	0.311978	0.230407	0.168303
Chr1	1852001	0.306492	0.221869	0.160726
Chr1	1854001	0.289757	0.219145	0.164958
Chr1	1856001	0.275014	0.209392	0.156738
Chr1	1858001	0.256037	0.185656	0.138447
Chr1	1860001	0.232895	0.168705	0.13303
Chr1	1862001	0.238464	0.133264	0.110164
Chr1	1864001	0.223839	0.112111	0.110566
Chr1	1866001	0.19098	0.112542	0.104913
Chr1	1868001	0.206359	0.120325	0.10156
Chr1	1870001	0.197337	0.120054	0.100739
Chr1	1872001	0.201599	0.120404	0.103424
Chr1	1874001	0.221389	0.136236	0.0948522
Chr1	1876001	0.247455	0.152273	0.101821
Chr1	1878001	0.255725	0.161776	0.103496
Chr1	1880001	0.262945	0.183306	0.113665
Chr1	1882001	0.27812	0.217338	0.131092
Chr1	1884001	0.282224	0.233392	0.142115
Chr1	1886001	0.306328	0.28188	0.168903
Chr1	1888001	0.306022	0.321657	0.190121
Chr1	1890001	0.323826	0.348085	0.205531
Chr1	1892001	0.34562	0.38398	0.216461
Chr1	1894001	0.326563	0.386876	0.230841
Chr1	1896001	0.294029	0.414835	0.263463
Chr1	1898001	0.301543	0.395746	0.259872
Chr1	1900001	0.315047	0.362827	0.240513
Chr1	1902001	0.299533	0.352187	0.233289
Chr1	1904001	0.279742	0.32791	0.21909
Chr1	1906001	0.25847	0.280704	0.209934
Chr1	1908001	0.301256	0.26706	0.201079
Chr1	1910001	0.318398	0.252799	0.19875
Chr1	1912001	0.300679	0.231229	0.209462
Chr1	1914001	0.287402	0.21988	0.200177
Chr1	1916001	0.307595	0.212301	0.179279
Chr1	1918001	0.315623	0.24199	0.183268
Chr1	1920001	0.29926	0.284281	0.194909
Chr1	1922001	0.314061	0.287413	0.199947
Chr1	1924001	0.311101	0.307412	0.206733
Chr1	1926001	0.324465	0.346125	0.207948
Chr1	1928001	0.307543	0.326683	0.195464
Chr1	1930001	0.305473	0.332419	0.182986
Chr1	1932001	0.311475	0.317521	0.15476
Chr1	1934001	0.315764	0.31061	0.145537
Chr1	1936001	0.305318	0.294771	0.144882
Chr1	1938001	0.313734	0.282184	0.146438
Chr1	1940001	0.334617	0.262862	0.14071
Chr1	1942001	0.33846	0.267107	0.145526
Chr1	1944001	0.333842	0.26334	0.141996
Chr1	1946001	0.335326	0.251816	0.153105
Chr1	1948001	0.327148	0.248849	0.156518
Chr1	1950001	0.314227	0.217012	0.157045
Chr1	1952001	0.285091	0.210621	0.173008
Chr1	1954001	0.280552	0.204094	0.184581
Chr1	1956001	0.274349	0.207591	0.175737
Chr1	1958001	0.263923	0.204629	0.170542
Chr1	1960001	0.24087	0.198546	0.177411
Chr1	1962001	0.223301	0.189535	0.159664
Chr1	1964001	0.224177	0.192249	0.158048
Chr1	1966001	0.249093	0.192808	0.133875
Chr1	1968001	0.250379	0.187051	0.128352
Chr1	1970001	0.24533	0.184111	0.124769
Chr1	1972001	0.245489	0.174174	0.107775
Chr1	1974001	0.239709	0.167933	0.104445
Chr1	1976001	0.238169	0.15924	0.10799
Chr1	1978001	0.228354	0.159658	0.106915
Chr1	1980001	0.213998	0.156241	0.102009
Chr1	1982001	0.216725	0.139659	0.104089
Chr1	1984001	0.197506	0.13101	0.117748
Chr1	1986001	0.18907	0.128685	0.143002
Chr1	1988001	0.177568	0.176022	0.187812
Chr1	1990001	0.180174	0.185292	0.207901
Chr1	1992001	0.181524	0.211825	0.240924
Chr1	1994001	0.17402	0.223346	0.253597
Chr1	1996001	0.204721	0.235446	0.249866
Chr1	1998001	0.223254	0.238103	0.254964
Chr1	2000001	0.235199	0.248905	0.260393
Chr1	2002001	0.22332	0.242749	0.256724
Chr1	2004001	0.254321	0.269203	0.267856
Chr1	2006001	0.205747	0.271069	0.266165
Chr1	2008001	0.198669	0.252678	0.247536
Chr1	2010001	0.204176	0.253548	0.251882
Chr1	2012001	0.20132	0.232044	0.231889
Chr1	2014001	0.206032	0.230507	0.234885
Chr1	2016001	0.159386	0.214643	0.238389
Chr1	2018001	0.13978	0.211843	0.240937
Chr1	2020001	0.159072	0.193777	0.22378
Chr1	2022001	0.159779	0.193405	0.218169
Chr1	2024001	0.152118	0.162631	0.190583
Chr1	2026001	0.170377	0.151957	0.165033
Chr1	2028001	0.181891	0.151689	0.147602
Chr1	2030001	0.181954	0.171427	0.14105
Chr1	2032001	0.181845	0.185304	0.140256
Chr1	2034001	0.179438	0.187959	0.124969
Chr1	2036001	0.191473	0.197046	0.114634
Chr1	2038001	0.190736	0.193384	0.106425
Chr1	2040001	0.191243	0.215788	0.111042
Chr1	2042001	0.218527	0.230684	0.11178
Chr1	2044001	0.243481	0.229198	0.118256
Chr1	2046001	0.255841	0.242092	0.126135
Chr1	2048001	0.275363	0.282615	0.167606
Chr1	2050001	0.276172	0.27468	0.16819
Chr1	2052001	0.289503	0.360616	0.201817
Chr1	2054001	0.291335	0.360653	0.195339
Chr1	2056001	0.320692	0.381881	0.211696
Chr1	2058001	0.321278	0.390841	0.215835
Chr1	2060001	0.32603	0.388461	0.210804
Chr1	2062001	0.324439	0.39504	0.213882
Chr1	2064001	0.319462	0.401792	0.207467
Chr1	2066001	0.305097	0.395317	0.206841
Chr1	2068001	0.301855	0.393541	0.18284
Chr1	2070001	0.293029	0.374274	0.167735
Chr1	2072001	0.282518	0.207328	0.134819
Chr1	2074001	0.298757	0.204931	0.126348
Chr1	2076001	0.299596	0.191689	0.121238
Chr1	2078001	0.298677	0.184728	0.120572
Chr1	2080001	0.262593	0.199054	0.133291
Chr1	2082001	0.239994	0.210386	0.143644
Chr1	2084001	0.222445	0.208674	0.14682
Chr1	2086001	0.205553	0.202921	0.141149
Chr1	2088001	0.17131	0.189981	0.131693
Chr1	2090001	0.162277	0.193178	0.133214
Chr1	2092001	0.147379	0.20863	0.100587
Chr1	2094001	0.121653	0.187574	0.101013
Chr1	2096001	0.103963	0.173316	0.0991634
Chr1	2098001	0.0942071	0.167006	0.0943744
Chr1	2100001	0.0905655	0.147225	0.0901039
Chr1	2102001	0.0879416	0.12445	0.0833539
Chr1	2104001	0.083175	0.118511	0.0827206
Chr1	2106001	0.0806563	0.115396	0.0813717
Chr1	2108001	0.0677021	0.105352	0.0803871
Chr1	2110001	0.069093	0.102006	0.0732308
Chr1	2112001	0.068987	0.103098	0.0732044
Chr1	2114001	0.0758226	0.12306	0.0830514
Chr1	2116001	0.0835612	0.1346	0.0853614
Chr1	2118001	0.0885251	0.145085	0.0884665
Chr1	2120001	0.0923563	0.144874	0.0787809
Chr1	2122001	0.0896648	0.147866	0.0850974
Chr1	2124001	0.0903268	0.151949	0.0843206
Chr1	2126001	0.0946821	0.165846	0.0940171
Chr1	2128001	0.0992047	0.196497	0.11963
Chr1	2130001	0.0960885	0.210515	0.131497
Chr1	2132001	0.09968	0.223743	0.142752
Chr1	2134001	0.097154	0.213462	0.133292
Chr1	2136001	0.0926834	0.208844	0.136017
Chr1	2138001	0.0851606	0.202241	0.138746
Chr1	2140001	0.0825867	0.200979	0.139358
Chr1	2142001	0.0822714	0.197506	0.131902
Chr1	2144001	0.0822368	0.19609	0.137559
Chr1	2146001	0.0813405	0.188361	0.137271
Chr1	2148001	0.0799247	0.162537	0.108957
Chr1	2150001	0.0759842	0.143962	0.112509
Chr1	2152001	0.0660846	0.125627	0.102487
Chr1	2154001	0.0661603	0.123951	0.101415
Chr1	2156001	0.0604149	0.11447	0.095389
Chr1	2158001	0.0638077	0.11481	0.104536
Chr1	2160001	0.0658356	0.105254	0.112663
Chr1	2162001	0.0681046	0.131066	0.12443
Chr1	2164001	0.0656886	0.129756	0.118666
Chr1	2166001	0.0638873	0.130919	0.119022
Chr1	2168001	0.0640826	0.151115	0.13262
Chr1	2170001	0.0641135	0.180233	0.13685
Chr1	2172001	0.0682293	0.189126	0.144318
Chr1	2174001	0.0740778	0.215403	0.148955
Chr1	2176001	0.0775865	0.233359	0.180158
Chr1	2178001	0.0715462	0.255894	0.179001
Chr1	2180001	0.0531152	0.281194	0.167815
Chr1	2182001	0.0565032	0.219979	0.138771
Chr1	2184001	0.0812167	0.19653	0.151842
Chr1	2186001	0.0752221	0.174684	0.139227
Chr1	2188001	0.071864	0.153406	0.136208
Chr1	2190001	0.070448	0.136232	0.130137
Chr1	2192001	0.0675432	0.133946	0.126261
Chr1	2194001	0.0627479	0.114983	0.127536
Chr1	2196001	0.063871	0.0944748	0.101383
Chr1	2198001	0.0657967	0.0969003	0.100383
Chr1	2200001	0.0706186	0.0987677	0.0970422
Chr1	2202001	0.0669162	0.0980288	0.0982096
Chr1	2204001	0.0590048	0.104869	0.0840616
Chr1	2206001	0.0633698	0.112319	0.0848391
Chr1	2208001	0.0728983	0.116363	0.0799169
Chr1	2210001	0.089879	0.126117	0.0761481
Chr1	2212001	0.120294	0.126262	0.0759321
Chr1	2214001	0.113433	0.169887	0.121043
Chr1	2216001	0.113841	0.181497	0.155778
Chr1	2218001	0.105774	0.169265	0.152673
Chr1	2220001	0.116781	0.166909	0.150751
Chr1	2222001	0.135133	0.169087	0.146681
Chr1	2224001	0.160525	0.168145	0.144684
Chr1	2226001	0.170309	0.169775	0.142156
Chr1	2228001	0.181489	0.171234	0.137569
Chr1	2230001	0.184209	0.168262	0.133944
Chr1	2232001	0.179223	0.169794	0.128981
Chr1	2234001	0.196156	0.148095	0.095978
Chr1	2236001	0.208869	0.131461	0.0533556
Chr1	2238001	0.230502	0.13691	0.0377185
Chr1	2240001	0.242128	0.14231	0.036721
Chr1	2242001	0.237233	0.136431	0.040173
Chr1	2244001	0.236342	0.136445	0.0395098
Chr1	2246001	0.236183	0.135783	0.040547
Chr1	2248001	0.233644	0.134928	0.0418587
Chr1	2250001	0.246494	0.144049	0.0432345
Chr1	2252001	0.260857	0.147547	0.04622
Chr1	2254001	0.269301	0.149267	0.0534132
Chr1	2256001	0.299937	0.170975	0.0547675
Chr1	2258001	0.316851	0.187455	0.056823
Chr1	2260001	0.321475	0.191186	0.0553039
Chr1	2262001	0.359619	0.24642	0.051026
Chr1	2264001	0.368369	0.270748	0.0515516
Chr1	2266001	0.380851	0.291165	0.0551825
Chr1	2268001	0.369021	0.283052	0.0613576
Chr1	2270001	0.366407	0.283052	0.0618722
Chr1	2272001	0.366364	0.285272	0.0607192
Chr1	2274001	0.372238	0.291152	0.0567277
Chr1	2276001	0.37144	0.292657	0.0578861
Chr1	2278001	0.363779	0.284245	0.056234
Chr1	2280001	0.366767	0.292453	0.0627793
Chr1	2282001	0.357919	0.275146	0.0664589
Chr1	2284001	0.358428	0.268329	0.0648741
Chr1	2286001	0.340367	0.254846	0.0607279
Chr1	2288001	0.332615	0.246483	0.0560482
Chr1	2290001	0.332718	0.246128	0.0565686
Chr1	2292001	0.296387	0.250778	0.0640407
Chr1	2294001	0.2547	0.209963	0.0738269
Chr1	2296001	0.208535	0.176862	0.0737531
Chr1	2298001	0.193516	0.160376	0.0735984
Chr1	2300001	0.157299	0.147835	0.0667242
Chr1	2302001	0.171397	0.146264	0.0669878
Chr1	2304001	0.151795	0.141527	0.0643584
Chr1	2306001	0.154533	0.14477	0.0657764
Chr1	2308001	0.145824	0.147064	0.0670507
Chr1	2310001	0.144091	0.146942	0.0697622
Chr1	2312001	0.198819	0.158853	0.0663865
Chr1	2314001	0.215497	0.160864	0.0630172
Chr1	2316001	0.208967	0.155786	0.0584282
Chr1	2318001	0.206966	0.143987	0.0561856
Chr1	2320001	0.220491	0.138325	0.0556563
Chr1	2322001	0.217151	0.142193	0.0647269
Chr1	2324001	0.234613	0.145747	0.0662482
Chr1	2326001	0.246875	0.14606	0.0626688
Chr1	2328001	0.291197	0.151044	0.0593254
Chr1	2330001	0.288661	0.150577	0.0550402
Chr1	2332001	0.244125	0.130144	0.0556644
Chr1	2334001	0.220857	0.123083	0.0608124
Chr1	2336001	0.226399	0.134533	0.0631974
Chr1	2338001	0.22007	0.147195	0.0667347
Chr1	2340001	0.221165	0.150018	0.0682989
Chr1	2342001	0.20297	0.141717	0.0491059
Chr1	2344001	0.205485	0.14324	0.0535387
Chr1	2346001	0.191631	0.146426	0.073812
Chr1	2348001	0.158826	0.125097	0.0732087
Chr1	2350001	0.159386	0.117692	0.071957
Chr1	2352001	0.152278	0.117776	0.070989
Chr1	2354001	0.158912	0.117918	0.0704044
Chr1	2356001	0.161534	0.111638	0.0723138
Chr1	2358001	0.162378	0.108515	0.0718453
Chr1	2360001	0.148554	0.106824	0.0715703
Chr1	2362001	0.155917	0.106705	0.0755759
Chr1	2364001	0.137094	0.09743	0.0743638
Chr1	2366001	0.12646	0.0908418	0.0629789
Chr1	2368001	0.124485	0.0970831	0.0649927
Chr1	2370001	0.119983	0.105383	0.071155
Chr1	2372001	0.112759	0.108979	0.0767785
Chr1	2374001	0.0877902	0.111528	0.0763577
Chr1	2376001	0.0691931	0.113856	0.0772288
Chr1	2378001	0.069021	0.118208	0.0778584
Chr1	2380001	0.0814568	0.116511	0.0743808
Chr1	2382001	0.0932286	0.126935	0.0775091
Chr1	2384001	0.0948079	0.131168	0.0769255
Chr1	2386001	0.0969754	0.135555	0.0752562
Chr1	2388001	0.0957575	0.139213	0.0770599
Chr1	2390001	0.0931701	0.136341	0.0744117
Chr1	2392001	0.0995528	0.137735	0.0740017
Chr1	2394001	0.117627	0.221343	0.145955
Chr1	2396001	0.127861	0.223302	0.144698
Chr1	2398001	0.135362	0.24845	0.165072
Chr1	2400001	0.13384	0.268261	0.185558
Chr1	2402001	0.122988	0.284009	0.203066
Chr1	2404001	0.132055	0.288848	0.199373
Chr1	2406001	0.137686	0.28839	0.190619
Chr1	2408001	0.142624	0.274477	0.17521
Chr1	2410001	0.146375	0.26868	0.169109
Chr1	2412001	0.152663	0.270097	0.165401
Chr1	2414001	0.151062	0.194865	0.11439
Chr1	2416001	0.160136	0.206183	0.112309
Chr1	2418001	0.163024	0.177051	0.100685
Chr1	2420001	0.151121	0.163926	0.0915366
Chr1	2422001	0.152182	0.156332	0.0866138
Chr1	2424001	0.145598	0.139462	0.0855707
Chr1	2426001	0.141344	0.132859	0.0894026
Chr1	2428001	0.13961	0.13539	0.0940179
Chr1	2430001	0.135166	0.145187	0.102213
Chr1	2432001	0.135284	0.156866	0.122304
Chr1	2434001	0.129542	0.165441	0.137551
Chr1	2436001	0.126425	0.153603	0.140424
Chr1	2438001	0.130687	0.153422	0.141437
Chr1	2440001	0.129666	0.15502	0.13766
Chr1	2442001	0.127188	0.171951	0.130036
Chr1	2444001	0.142449	0.182894	0.129137
Chr1	2446001	0.201086	0.198739	0.132747
Chr1	2448001	0.206342	0.209974	0.13484
Chr1	2450001	0.211429	0.211243	0.128355
Chr1	2452001	0.21534	0.214619	0.132769
Chr1	2454001	0.246861	0.208364	0.116214
Chr1	2456001	0.248122	0.217271	0.119496
Chr1	2458001	0.238363	0.223233	0.11708
Chr1	2460001	0.24158	0.22	0.111286
Chr1	2462001	0.262728	0.208335	0.12075
Chr1	2464001	0.296425	0.203783	0.123397
Chr1	2466001	0.267149	0.205365	0.138811
Chr1	2468001	0.263983	0.198143	0.145574
Chr1	2470001	0.25332	0.191035	0.147307
Chr1	2472001	0.249098	0.181692	0.143366
Chr1	2474001	0.189111	0.186457	0.161902
Chr1	2476001	0.177862	0.17993	0.165069
Chr1	2478001	0.173755	0.175235	0.172359
Chr1	2480001	0.174135	0.167469	0.181092
Chr1	2482001	0.141404	0.157627	0.179245
Chr1	2484001	0.0870508	0.150825	0.17658
Chr1	2486001	0.0909644	0.144318	0.165594
Chr1	2488001	0.0877584	0.13854	0.16107
Chr1	2490001	0.0819707	0.141338	0.161366
Chr1	2492001	0.0761057	0.127882	0.141871
Chr1	2494001	0.0889589	0.104455	0.113062
Chr1	2496001	0.101131	0.0984798	0.0955299
Chr1	2498001	0.101174	0.0881797	0.0885052
Chr1	2500001	0.110081	0.0833551	0.0760794
Chr1	2502001	0.112285	0.0838953	0.0736248
Chr1	2504001	0.123179	0.0893576	0.0720042
Chr1	2506001	0.114544	0.0804005	0.0628798
Chr1	2508001	0.113789	0.0839464	0.062878
Chr1	2510001	0.123921	0.072405	0.0586148
Chr1	2512001	0.132244	0.0733742	0.0584794
Chr1	2514001	0.124361	0.0750113	0.0571585
Chr1	2516001	0.121237	0.0831085	0.0739614
Chr1	2518001	0.149084	0.131894	0.0801675
Chr1	2520001	0.13852	0.133934	0.0796462
Chr1	2522001	0.13872	0.138904	0.0778743
Chr1	2524001	0.127156	0.133953	0.0768175
Chr1	2526001	0.131914	0.137734	0.0772049
Chr1	2528001	0.130754	0.142478	0.0758041
Chr1	2530001	0.122592	0.148814	0.0791215
Chr1	2532001	0.125155	0.154315	0.0804176
Chr1	2534001	0.128646	0.156215	0.0839882
Chr1	2536001	0.143183	0.157579	0.0770904
Chr1	2538001	0.139184	0.130626	0.0674559
Chr1	2540001	0.150138	0.132184	0.0716581
Chr1	2542001	0.155908	0.136076	0.0747462
Chr1	2544001	0.157128	0.144229	0.0750283
Chr1	2546001	0.154351	0.143644	0.0751758
Chr1	2548001	0.146763	0.137407	0.0849459
Chr1	2550001	0.144155	0.126673	0.0833461
Chr1	2552001	0.134652	0.125173	0.0857483
Chr1	2554001	0.1244	0.114496	0.0825403
Chr1	2556001	0.109023	0.100105	0.0764144
Chr1	2558001	0.0863421	0.0851673	0.0729266
Chr1	2560001	0.0742009	0.0734503	0.0628711
Chr1	2562001	0.0665179	0.0698159	0.0613496
Chr1	2564001	0.0652109	0.0767171	0.0650866
Chr1	2566001	0.0685979	0.0754897	0.0655996
Chr1	2568001	0.0745321	0.0782914	0.0605321
Chr1	2570001	0.0760625	0.0886644	0.0630024
Chr1	2572001	0.0807728	0.111772	0.0648433
Chr1	2574001	0.0808786	0.128931	0.0670919
Chr1	2576001	0.0758895	0.147949	0.0693775
Chr1	2578001	0.0715755	0.156505	0.0653436
Chr1	2580001	0.0698492	0.163496	0.0645041
Chr1	2582001	0.0691013	0.158906	0.0626689
Chr1	2584001	0.0711249	0.152575	0.0575411
Chr1	2586001	0.065653	0.156886	0.0575316
Chr1	2588001	0.0626462	0.158535	0.0546227
Chr1	2590001	0.0633527	0.150959	0.0530259
Chr1	2592001	0.0584835	0.131299	0.0473013
Chr1	2594001	0.0656049	0.1231	0.0424435
Chr1	2596001	0.0732395	0.102042	0.0367142
Chr1	2598001	0.0821448	0.107215	0.0367967
Chr1	2600001	0.083964	0.102691	0.0378793
Chr1	2602001	0.0844739	0.115022	0.0417279
Chr1	2604001	0.0846666	0.122733	0.0432124
Chr1	2606001	0.0782403	0.123694	0.0452292
Chr1	2608001	0.074811	0.127647	0.0441857
Chr1	2610001	0.0706981	0.138267	0.0503099
Chr1	2612001	0.085115	0.126009	0.0519494
Chr1	2614001	0.082954	0.124202	0.0543662
Chr1	2616001	0.081554	0.133497	0.0559735
Chr1	2618001	0.0867676	0.145684	0.056878
Chr1	2620001	0.0886577	0.14714	0.0721475
Chr1	2622001	0.0938319	0.141506	0.0705694
Chr1	2624001	0.101257	0.13843	0.0721061
Chr1	2626001	0.115477	0.148786	0.0767019
Chr1	2628001	0.122018	0.149075	0.0794675
Chr1	2630001	0.128084	0.141579	0.0887833
Chr1	2632001	0.109271	0.156106	0.0893693
Chr1	2634001	0.109394	0.150372	0.0859407
Chr1	2636001	0.114332	0.139153	0.0841842
Chr1	2638001	0.113844	0.111101	0.0805
Chr1	2640001	0.119611	0.11855	0.0605142
Chr1	2642001	0.118243	0.121097	0.0597541
Chr1	2644001	0.108777	0.113959	0.0564392
Chr1	2646001	0.100655	0.102592	0.0529035
Chr1	2648001	0.0942583	0.106733	0.0546364
Chr1	2650001	0.0941388	0.106568	0.0424637
Chr1	2652001	0.0984038	0.105346	0.045753
Chr1	2654001	0.100356	0.109083	0.0476778
Chr1	2656001	0.0921457	0.1091	0.0475143
Chr1	2658001	0.0846044	0.111544	0.0494382
Chr1	2660001	0.0803255	0.101887	0.0525067
Chr1	2662001	0.0744828	0.100431	0.0618539
Chr1	2664001	0.0743082	0.117981	0.0857262
Chr1	2666001	0.0760485	0.123932	0.0946697
Chr1	2668001	0.0774299	0.120901	0.0983021
Chr1	2670001	0.0901963	0.134385	0.0951225
Chr1	2672001	0.0963204	0.135307	0.0894533
Chr1	2674001	0.0925759	0.127484	0.0852987
Chr1	2676001	0.099282	0.126431	0.0842229
Chr1	2678001	0.0935143	0.125099	0.0827542
Chr1	2680001	0.0879959	0.126957	0.0829826
Chr1	2682001	0.0899191	0.125395	0.0801852
Chr1	2684001	0.0936455	0.122782	0.0742844
Chr1	2686001	0.0915968	0.118961	0.068379
Chr1	2688001	0.0925448	0.114628	0.0688838
Chr1	2690001	0.0766227	0.0978282	0.0718141
Chr1	2692001	0.0609664	0.0906142	0.0730446
Chr1	2694001	0.0587608	0.0889846	0.075269
Chr1	2696001	0.050318	0.0870554	0.0818797
Chr1	2698001	0.0489605	0.0793731	0.0873722
Chr1	2700001	0.0554721	0.0824402	0.0952289
Chr1	2702001	0.0590336	0.0839841	0.097542
Chr1	2704001	0.05353	0.0749108	0.0863933
Chr1	2706001	0.0564426	0.0746575	0.0900769
Chr1	2708001	0.0528972	0.0778278	0.0856916
Chr1	2710001	0.0680948	0.0801567	0.0827851
Chr1	2712001	0.0753559	0.0787217	0.0837674
Chr1	2714001	0.100062	0.0565141	0.0607612
Chr1	2716001	0.0885494	0.0691512	0.0621802
Chr1	2718001	0.0948716	0.0792297	0.0600858
Chr1	2720001	0.0860393	0.0631056	0.0428123
Chr1	2722001	0.0844564	0.0668702	0.0394659
Chr1	2724001	0.0887982	0.0677992	0.0407487
Chr1	2726001	0.0931284	0.0682174	0.0407905
Chr1	2728001	0.0978925	0.0686092	0.0409499
Chr1	2730001	0.0942661	0.0700479	0.043427
Chr1	2732001	0.0953918	0.0739178	0.0396954
Chr1	2734001	0.0876995	0.0885842	0.0542843
Chr1	2736001	0.102085	0.0815486	0.0535488
Chr1	2738001	0.107371	0.0754502	0.0487499
Chr1	2740001	0.113253	0.0939532	0.0610943
Chr1	2742001	0.124843	0.0903665	0.0640062
Chr1	2744001	0.125192	0.0869338	0.0617251
Chr1	2746001	0.133311	0.0874256	0.0586645
Chr1	2748001	0.135269	0.0867062	0.0579839
Chr1	2750001	0.128555	0.0829471	0.0533215
Chr1	2752001	0.1205	0.0771591	0.0572342
Chr1	2754001	0.101887	0.0828255	0.064626
Chr1	2756001	0.103388	0.0834363	0.0575207
Chr1	2758001	0.096219	0.0804554	0.0619477
Chr1	2760001	0.0856065	0.0735689	0.0610392
Chr1	2762001	0.0635356	0.0688678	0.0573978
Chr1	2764001	0.055486	0.0608301	0.0522853
Chr1	2766001	0.0366096	0.0614081	0.052279
Chr1	2768001	0.0296415	0.0633965	0.0531597
Chr1	2770001	0.0250903	0.0614957	0.0530171
Chr1	2772001	0.0261758	0.0607402	0.0486977
Chr1	2774001	0.0337116	0.0617694	0.0435511
Chr1	2776001	0.0319348	0.0617837	0.044483
Chr1	2778001	0.032458	0.0642465	0.0421358
Chr1	2780001	0.058318	0.0784277	0.04519
Chr1	2782001	0.0771885	0.0853363	0.0472045
Chr1	2784001	0.0886404	0.102663	0.0507942
Chr1	2786001	0.0854619	0.118375	0.0720856
Chr1	2788001	0.0880538	0.130328	0.0794219
Chr1	2790001	0.0938653	0.148448	0.0912917
Chr1	2792001	0.0880802	0.153002	0.0974793
Chr1	2794001	0.0759879	0.143412	0.0924421
Chr1	2796001	0.0676312	0.132147	0.0912155
Chr1	2798001	0.0637622	0.127521	0.0895913
Chr1	2800001	0.0500549	0.122781	0.0879257
Chr1	2802001	0.0391569	0.119991	0.0852817
Chr1	2804001	-0.000402122	0.100186	0.0834432
Chr1	2806001	-0.0017403	0.0879108	0.0706156
Chr1	2808001	-0.00283258	0.0703302	0.065511
Chr1	2810001	-4.64817e-05	0.0468716	0.0579357
Chr1	2812001	-0.0015218	0.032549	0.0453047
Chr1	2814001	-0.0045153	0.0395371	0.0514144
Chr1	2816001	-0.0074341	0.0458839	0.0550601
Chr1	2818001	-0.0101758	0.0520853	0.0573228
Chr1	2820001	0.000834004	0.100721	0.0679984
Chr1	2822001	-0.00411803	0.128487	0.08333
Chr1	2824001	0.0486744	0.164685	0.102982
Chr1	2826001	0.0478473	0.174009	0.113243
Chr1	2828001	0.0532218	0.19017	0.122361
Chr1	2830001	0.0569249	0.200058	0.120821
Chr1	2832001	0.0592924	0.201384	0.121766
Chr1	2834001	0.0796543	0.209006	0.118565
Chr1	2836001	0.100137	0.220223	0.117993
Chr1	2838001	0.114761	0.229588	0.123574
Chr1	2840001	0.107424	0.192816	0.110872
Chr1	2842001	0.124613	0.169177	0.0941036
Chr1	2844001	0.135817	0.17092	0.0810078
Chr1	2846001	0.147167	0.168083	0.0654946
Chr1	2848001	0.153877	0.156378	0.0475219
Chr1	2850001	0.161063	0.161543	0.0408623
Chr1	2852001	0.166295	0.164458	0.038032
Chr1	2854001	0.176843	0.161403	0.0438866
Chr1	2856001	0.185395	0.162177	0.041171
Chr1	2858001	0.204434	0.168133	0.0379376
Chr1	2860001	0.243175	0.189414	0.0341603
Chr1	2862001	0.265352	0.201622	0.0332689
Chr1	2864001	0.277352	0.178905	0.0325463
Chr1	2866001	0.277206	0.162364	0.0423497
Chr1	2868001	0.285187	0.171717	0.0546109
Chr1	2870001	0.281647	0.161677	0.0563124
Chr1	2872001	0.277395	0.178656	0.0833654
Chr1	2874001	0.265175	0.178769	0.0774096
Chr1	2876001	0.251976	0.176407	0.0800282
Chr1	2878001	0.232586	0.173785	0.0840886
Chr1	2880001	0.191925	0.16251	0.0896523
Chr1	2882001	0.176558	0.165306	0.101946
Chr1	2884001	0.159985	0.174632	0.104296
Chr1	2886001	0.181459	0.196524	0.102315
Chr1	2888001	0.179145	0.193209	0.0967897
Chr1	2890001	0.192374	0.192232	0.0968839
Chr1	2892001	0.182933	0.169146	0.0739436
Chr1	2894001	0.181738	0.15325	0.0655108
Chr1	2896001	0.188768	0.129307	0.057864
Chr1	2898001	0.192377	0.11308	0.0509495
Chr1	2900001	0.181652	0.127757	0.078071
Chr1	2902001	0.175622	0.11949	0.0657122
Chr1	2904001	0.204728	0.13128	0.0673824
Chr1	2906001	0.182761	0.11598	0.0645186
Chr1	2908001	0.189792	0.121494	0.0606752
Chr1	2910001	0.216294	0.137173	0.06196
Chr1	2912001	0.268566	0.153342	0.0649666
Chr1	2914001	0.291388	0.190101	0.0823897
Chr1	2916001	0.282167	0.229661	0.0923092
Chr1	2918001	0.273416	0.248311	0.0980948
Chr1	2920001	0.277578	0.246091	0.0748765
Chr1	2922001	0.269099	0.225173	0.0666501
Chr1	2924001	0.257615	0.162485	0.0490431
Chr1	2926001	0.253653	0.15827	0.0535634
Chr1	2928001	0.243343	0.1498	0.0428477
Chr1	2930001	0.21195	0.13915	0.0454988
Chr1	2932001	0.17394	0.133198	0.0506331
Chr1	2934001	0.152023	0.114763	0.0485943
Chr1	2936001	0.143626	0.108874	0.0472773
Chr1	2938001	0.1146	0.0934871	0.041988
Chr1	2940001	0.124904	0.0917279	0.0390894
Chr1	2942001	0.141767	0.102993	0.0460096
Chr1	2944001	0.157938	0.150674	0.0618652
Chr1	2946001	0.164923	0.153519	0.0583601
Chr1	2948001	0.179415	0.16033	0.0698771
Chr1	2950001	0.197847	0.160449	0.0661767
Chr1	2952001	0.250782	0.182342	0.0652433
Chr1	2954001	0.276415	0.20744	0.0715707
Chr1	2956001	0.288788	0.212912	0.0744339
Chr1	2958001	0.293833	0.22158	0.0788578
Chr1	2960001	0.317618	0.242029	0.0798852
Chr1	2962001	0.310226	0.234377	0.0830475
Chr1	2964001	0.305732	0.235648	0.0824308
Chr1	2966001	0.294409	0.24618	0.0788904
Chr1	2968001	0.287015	0.247582	0.0775467
Chr1	2970001	0.286901	0.232257	0.0678626
Chr1	2972001	0.239525	0.195525	0.0544627
Chr1	2974001	0.221684	0.172652	0.0539408
Chr1	2976001	0.213436	0.158924	0.053717
Chr1	2978001	0.202214	0.142226	0.0425801
Chr1	2980001	0.156496	0.117692	0.0461729
Chr1	2982001	0.13301	0.118464	0.0539283
Chr1	2984001	0.0964888	0.101782	0.0539449
Chr1	2986001	0.0757317	0.090896	0.0568718
Chr1	2988001	0.0822209	0.091085	0.0583156
Chr1	2990001	0.0438906	0.0955178	0.07019
Chr1	2992001	0.0185966	0.0907177	0.0652388
Chr1	2994001	0.0339004	0.0931984	0.0651797
Chr1	2996001	0.0700379	0.108757	0.0648707
Chr1	2998001	0.0895699	0.126998	0.0708887
Chr1	3000001	0.115029	0.14586	0.0697886
Chr1	3002001	0.119018	0.131279	0.0645502
Chr1	3004001	0.126333	0.11746	0.0526099
Chr1	3006001	0.150244	0.127429	0.0514733
Chr1	3008001	0.150021	0.136125	0.0533061
Chr1	3010001	0.170606	0.151956	0.0513051
Chr1	3012001	0.217695	0.181919	0.0582589
Chr1	3014001	0.221959	0.188758	0.0532714
Chr1	3016001	0.217768	0.18303	0.0506019
Chr1	3018001	0.214755	0.178155	0.0552151
Chr1	3020001	0.205681	0.173504	0.0545036
Chr1	3022001	0.222707	0.2046	0.0555152
Chr1	3024001	0.223682	0.243648	0.0747171
Chr1	3026001	0.229121	0.251992	0.0758793
Chr1	3028001	0.243668	0.265604	0.074922
Chr1	3030001	0.293797	0.294915	0.0804286
Chr1	3032001	0.302586	0.28138	0.0785517
Chr1	3034001	0.305624	0.271764	0.0787461
Chr1	3036001	0.338595	0.319221	0.0785178
Chr1	3038001	0.359494	0.341595	0.0724615
Chr1	3040001	0.376079	0.368833	0.0721252
Chr1	3042001	0.360438	0.33813	0.0731546
Chr1	3044001	0.34732	0.322702	0.0734609
Chr1	3046001	0.3461	0.303651	0.0719756
Chr1	3048001	0.31413	0.249148	0.0723304
Chr1	3050001	0.288085	0.217419	0.091116
Chr1	3052001	0.281979	0.206963	0.111385
Chr1	3054001	0.278858	0.208258	0.113135
Chr1	3056001	0.245774	0.176341	0.110553
Chr1	3058001	0.228917	0.156977	0.113949
Chr1	3060001	0.203819	0.131851	0.118629
Chr1	3062001	0.187878	0.124494	0.120168
Chr1	3064001	0.204483	0.137084	0.115902
Chr1	3066001	0.219929	0.152368	0.114793
Chr1	3068001	0.249069	0.174759	0.115699
Chr1	3070001	0.258404	0.189323	0.109928
Chr1	3072001	0.278177	0.218013	0.098908
Chr1	3074001	0.279853	0.223293	0.097369
Chr1	3076001	0.30042	0.246732	0.0955369
Chr1	3078001	0.30926	0.284846	0.0906922
Chr1	3080001	0.315862	0.293836	0.0859968
Chr1	3082001	0.336075	0.336438	0.0720697
Chr1	3084001	0.338799	0.346519	0.0733552
Chr1	3086001	0.32961	0.338162	0.0737888
Chr1	3088001	0.321877	0.312324	0.0714586
Chr1	3090001	0.320748	0.296574	0.0694623
Chr1	3092001	0.318873	0.284391	0.0636974
Chr1	3094001	0.314554	0.284261	0.062605
Chr1	3096001	0.324588	0.273233	0.0800608
Chr1	3098001	0.299899	0.186908	0.0752842
Chr1	3100001	0.280401	0.160117	0.0703573
Chr1	3102001	0.254011	0.129275	0.0707356
Chr1	3104001	0.244948	0.124408	0.0645515
Chr1	3106001	0.241466	0.119194	0.0665629
Chr1	3108001	0.249511	0.136409	0.066016
Chr1	3110001	0.249131	0.134188	0.0660014
Chr1	3112001	0.219211	0.108187	0.0632917
Chr1	3114001	0.251932	0.111164	0.0600266
Chr1	3116001	0.291358	0.111361	0.045023
Chr1	3118001	0.310728	0.135891	0.0444682
Chr1	3120001	0.328225	0.170732	0.0554833
Chr1	3122001	0.346452	0.195646	0.0663503
Chr1	3124001	0.341478	0.186673	0.0824261
Chr1	3126001	0.335986	0.215371	0.120457
Chr1	3128001	0.329367	0.207509	0.123165
Chr1	3130001	0.328337	0.204071	0.120031
Chr1	3132001	0.334019	0.194847	0.119142
Chr1	3134001	0.33302	0.195177	0.121424
Chr1	3136001	0.30911	0.190975	0.126699
Chr1	3138001	0.267304	0.181621	0.128848
Chr1	3140001	0.240129	0.177136	0.135398
Chr1	3142001	0.216587	0.177222	0.141089
Chr1	3144001	0.192603	0.183511	0.138776
Chr1	3146001	0.180232	0.139194	0.110888
Chr1	3148001	0.168148	0.152169	0.121071
Chr1	3150001	0.129194	0.148594	0.121692
Chr1	3152001	0.0919622	0.159148	0.122339
Chr1	3154001	0.0786151	0.158204	0.126959
Chr1	3156001	0.112765	0.161653	0.132963
Chr1	3158001	0.124852	0.165446	0.136559
Chr1	3160001	0.137782	0.157579	0.123917
Chr1	3162001	0.172608	0.160392	0.107679
Chr1	3164001	0.199406	0.172905	0.101536
Chr1	3166001	0.225061	0.187332	0.101336
Chr1	3168001	0.235669	0.185336	0.0945907
Chr1	3170001	0.253643	0.184276	0.0944742
Chr1	3172001	0.263721	0.189403	0.1015
Chr1	3174001	0.247845	0.173794	0.0964702
Chr1	3176001	0.255607	0.174305	0.107932
Chr1	3178001	0.259164	0.170716	0.0961207
Chr1	3180001	0.256893	0.161356	0.0941934
Chr1	3182001	0.223118	0.147428	0.0964695
Chr1	3184001	0.203561	0.133004	0.092322
Chr1	3186001	0.20817	0.132003	0.0900277
Chr1	3188001	0.20959	0.108523	0.0788911
Chr1	3190001	0.194039	0.10836	0.0896027
Chr1	3192001	0.162163	0.105937	0.0898555
Chr1	3194001	0.146918	0.113253	0.0913874
Chr1	3196001	0.106617	0.125719	0.092559
Chr1	3198001	0.101944	0.127695	0.0957524
Chr1	3200001	0.0768657	0.141102	0.103736
Chr1	3202001	0.082535	0.14431	0.102783
Chr1	3204001	0.125689	0.165359	0.100487
Chr1	3206001	0.146386	0.171173	0.0975662
Chr1	3208001	0.15098	0.188329	0.102703
Chr1	3210001	0.166365	0.196896	0.104273
Chr1	3212001	0.183546	0.203784	0.10501
Chr1	3214001	0.21781	0.221931	0.121306
Chr1	3216001	0.252163	0.22218	0.115224
Chr1	3218001	0.304311	0.253374	0.118892
Chr1	3220001	0.313547	0.243337	0.110533
Chr1	3222001	0.335417	0.256987	0.112301
Chr1	3224001	0.310901	0.253073	0.115988
Chr1	3226001	0.271767	0.245295	0.121319
Chr1	3228001	0.2444	0.24513	0.122506
Chr1	3230001	0.222706	0.254227	0.127721
Chr1	3232001	0.246835	0.273715	0.122366
Chr1	3234001	0.269112	0.265	0.101179
Chr1	3236001	0.279995	0.253314	0.0968717
Chr1	3238001	0.276694	0.236547	0.088227
Chr1	3240001	0.27035	0.239595	0.0918052
Chr1	3242001	0.25436	0.227025	0.0923667
Chr1	3244001	0.233329	0.210489	0.095212
Chr1	3246001	0.222882	0.210416	0.0878251
Chr1	3248001	0.239417	0.200757	0.0771479
Chr1	3250001	0.259333	0.195092	0.0634398
Chr1	3252001	0.235837	0.183284	0.0757102
Chr1	3254001	0.190619	0.199418	0.0920479
Chr1	3256001	0.15105	0.214235	0.0952621
Chr1	3258001	0.0933776	0.222748	0.105959
Chr1	3260001	0.0902898	0.220237	0.0983799
Chr1	3262001	0.0878865	0.216995	0.0982712
Chr1	3264001	0.0888851	0.213249	0.097332
Chr1	3266001	0.100857	0.205527	0.105722
Chr1	3268001	0.106598	0.207159	0.105389
Chr1	3270001	0.124346	0.22482	0.0986623
Chr1	3272001	0.131351	0.209041	0.0854421
Chr1	3274001	0.110556	0.213727	0.102225
Chr1	3276001	0.104432	0.207231	0.107171
Chr1	3278001	0.1074	0.245441	0.149444
Chr1	3280001	0.105269	0.243971	0.149493
Chr1	3282001	0.0994111	0.247488	0.154317
Chr1	3284001	0.0860406	0.262922	0.175213
Chr1	3286001	0.0760861	0.267125	0.178439
Chr1	3288001	0.0818258	0.256908	0.172861
Chr1	3290001	0.0923896	0.249203	0.174201
Chr1	3292001	0.0834939	0.26876	0.186509
Chr1	3294001	0.106799	0.261608	0.17987
Chr1	3296001	0.115712	0.255458	0.169194
Chr1	3298001	0.142965	0.215993	0.125343
Chr1	3300001	0.146127	0.225073	0.129641
Chr1	3302001	0.206575	0.230464	0.123972
Chr1	3304001	0.242838	0.225241	0.094539
Chr1	3306001	0.269447	0.240662	0.0928723
Chr1	3308001	0.319853	0.270778	0.0937355
Chr1	3310001	0.340862	0.278076	0.093095
Chr1	3312001	0.359354	0.272365	0.0628385
Chr1	3314001	0.366349	0.265415	0.0364903
Chr1	3316001	0.376859	0.293332	0.0357929
Chr1	3318001	0.399075	0.303958	0.0360665
Chr1	3320001	0.409187	0.308289	0.0324193
Chr1	3322001	0.40106	0.305707	0.026978
Chr1	3324001	0.401899	0.311605	0.0208132
Chr1	3326001	0.39487	0.303055	0.0220482
Chr1	3328001	0.388812	0.298923	0.0203893
Chr1	3330001	0.394343	0.297375	0.0197717
Chr1	3332001	0.389548	0.29135	0.0212292
Chr1	3334001	0.39647	0.294304	0.0126141
Chr1	3336001	0.392563	0.281883	0.0117838
Chr1	3338001	0.380009	0.270054	0.0132127
Chr1	3340001	0.376138	0.268447	0.0216398
Chr1	3342001	0.368264	0.270837	0.0320697
Chr1	3344001	0.347143	0.275944	0.0552598
Chr1	3346001	0.339441	0.286275	0.0812009
Chr1	3348001	0.314328	0.288404	0.101327
Chr1	3350001	0.257723	0.27417	0.109831
Chr1	3352001	0.228529	0.266975	0.116895
Chr1	3354001	0.195592	0.257795	0.122738
Chr1	3356001	0.149611	0.259983	0.131289
Chr1	3358001	0.147827	0.254699	0.13182
Chr1	3360001	0.136941	0.241104	0.123566
Chr1	3362001	0.140734	0.232547	0.119946
Chr1	3364001	0.137562	0.215609	0.110133
Chr1	3366001	0.1435	0.201452	0.0905887
Chr1	3368001	0.129935	0.186664	0.084056
Chr1	3370001	0.13623	0.188286	0.0809523
Chr1	3372001	0.145779	0.190378	0.0824054
Chr1	3374001	0.138814	0.16341	0.0761862
Chr1	3376001	0.15028	0.159798	0.0709405
Chr1	3378001	0.161277	0.167082	0.0686437
Chr1	3380001	0.198125	0.217993	0.0667036
Chr1	3382001	0.207513	0.214749	0.0586587
Chr1	3384001	0.227684	0.216497	0.0562514
Chr1	3386001	0.233556	0.217599	0.054515
Chr1	3388001	0.242551	0.2139	0.0512087
Chr1	3390001	0.252605	0.207569	0.0529459
Chr1	3392001	0.266087	0.207662	0.0512483
Chr1	3394001	0.267403	0.213702	0.0504477
Chr1	3396001	0.278672	0.216403	0.0539926
Chr1	3398001	0.268668	0.208081	0.0543397
Chr1	3400001	0.249309	0.190539	0.059527
Chr1	3402001	0.239741	0.198254	0.0648213
Chr1	3404001	0.234883	0.232898	0.0728294
Chr1	3406001	0.243182	0.26064	0.0821391
Chr1	3408001	0.243827	0.27555	0.0894599
Chr1	3410001	0.236024	0.293908	0.095605
Chr1	3412001	0.228113	0.285061	0.0931552
Chr1	3414001	0.226731	0.276448	0.0930033
Chr1	3416001	0.221838	0.264765	0.0934746
Chr1	3418001	0.211136	0.269257	0.094408
Chr1	3420001	0.181642	0.258912	0.102149
Chr1	3422001	0.169835	0.24738	0.0984109
Chr1	3424001	0.160182	0.22035	0.091369
Chr1	3426001	0.168143	0.199137	0.0946716
Chr1	3428001	0.158887	0.192434	0.0936367
Chr1	3430001	0.151495	0.180973	0.0913609
Chr1	3432001	0.14398	0.176086	0.0901612
Chr1	3434001	0.145286	0.171885	0.0903606
Chr1	3436001	0.150116	0.17332	0.0867451
Chr1	3438001	0.152133	0.170819	0.0882885
Chr1	3440001	0.175604	0.169237	0.0770265
Chr1	3442001	0.189841	0.1804	0.077535
Chr1	3444001	0.210983	0.193466	0.0789252
Chr1	3446001	0.201706	0.19375	0.0665139
Chr1	3448001	0.223141	0.185771	0.0536077
Chr1	3450001	0.232693	0.1677	0.0457489
Chr1	3452001	0.250913	0.174942	0.0472226
Chr1	3454001	0.241995	0.166409	0.0539848
Chr1	3456001	0.241947	0.182332	0.0620044
Chr1	3458001	0.23386	0.188004	0.0660626
Chr1	3460001	0.217877	0.170483	0.0628117
Chr1	3462001	0.209564	0.16455	0.0678899
Chr1	3464001	0.200271	0.151434	0.0724985
Chr1	3466001	0.179552	0.133321	0.0670217
Chr1	3468001	0.148617	0.118176	0.0704905
Chr1	3470001	0.172614	0.123101	0.0674579
Chr1	3472001	0.179922	0.126254	0.0679918
Chr1	3474001	0.175872	0.125411	0.0595903
Chr1	3476001	0.175694	0.113375	0.0575019
Chr1	3478001	0.176096	0.115557	0.0667228
Chr1	3480001	0.185147	0.117775	0.0651932
Chr1	3482001	0.171126	0.116407	0.0661355
Chr1	3484001	0.155331	0.113763	0.065395
Chr1	3486001	0.164882	0.113982	0.0663052
Chr1	3488001	0.172462	0.123192	0.0673318
Chr1	3490001	0.152748	0.120262	0.0741011
Chr1	3492001	0.137985	0.114045	0.0707365
Chr1	3494001	0.143754	0.114048	0.0799199
Chr1	3496001	0.134971	0.102192	0.0857019
Chr1	3498001	0.138853	0.0876092	0.0732122
Chr1	3500001	0.157768	0.0839333	0.0885737
Chr1	3502001	0.177281	0.0819094	0.102866
Chr1	3504001	0.205777	0.086767	0.0993092
Chr1	3506001	0.211607	0.0953703	0.109133
Chr1	3508001	0.219449	0.101797	0.104092
Chr1	3510001	0.222114	0.10641	0.113543
Chr1	3512001	0.22524	0.112234	0.11877
Chr1	3514001	0.224195	0.114611	0.122725
Chr1	3516001	0.228847	0.116839	0.126032
Chr1	3518001	0.224768	0.117354	0.125878
Chr1	3520001	0.209839	0.11627	0.122159
Chr1	3522001	0.203131	0.117676	0.104547
Chr1	3524001	0.183583	0.115929	0.100763
Chr1	3526001	0.166503	0.120485	0.090818
Chr1	3528001	0.166151	0.12422	0.103621
Chr1	3530001	0.182797	0.119117	0.103903
Chr1	3532001	0.194533	0.114925	0.109419
Chr1	3534001	0.197458	0.113884	0.104808
Chr1	3536001	0.193106	0.118107	0.102209
Chr1	3538001	0.219004	0.120822	0.112278
Chr1	3540001	0.226218	0.129858	0.114433
Chr1	3542001	0.246856	0.13682	0.131491
Chr1	3544001	0.263073	0.144205	0.146069
Chr1	3546001	0.283936	0.138552	0.163687
Chr1	3548001	0.305762	0.121149	0.168757
Chr1	3550001	0.299078	0.126888	0.15897
Chr1	3552001	0.282324	0.124092	0.149952
Chr1	3554001	0.29112	0.130249	0.156542
Chr1	3556001	0.29536	0.12828	0.132489
Chr1	3558001	0.29495	0.122607	0.127226
Chr1	3560001	0.288446	0.116931	0.125122
Chr1	3562001	0.257442	0.105912	0.126081
Chr1	3564001	0.232177	0.105336	0.116622
Chr1	3566001	0.234827	0.106647	0.114214
Chr1	3568001	0.207085	0.118945	0.114993
Chr1	3570001	0.212298	0.122541	0.126506
Chr1	3572001	0.214677	0.121887	0.123929
Chr1	3574001	0.201113	0.119155	0.121597
Chr1	3576001	0.198111	0.115928	0.126707
Chr1	3578001	0.236419	0.113205	0.152105
Chr1	3580001	0.243418	0.116802	0.148148
Chr1	3582001	0.254588	0.123312	0.15082
Chr1	3584001	0.256566	0.126791	0.151523
Chr1	3586001	0.244726	0.125449	0.142814
Chr1	3588001	0.264575	0.121626	0.139171
Chr1	3590001	0.271937	0.114554	0.125128
Chr1	3592001	0.273218	0.119372	0.125095
Chr1	3594001	0.274509	0.124046	0.124187
Chr1	3596001	0.285201	0.137078	0.126841
Chr1	3598001	0.244428	0.149111	0.0768074
Chr1	3600001	0.23975	0.148823	0.0783141
Chr1	3602001	0.255772	0.145863	0.0897147
Chr1	3604001	0.263612	0.141426	0.0943491
Chr1	3606001	0.292841	0.146492	0.115008
Chr1	3608001	0.288512	0.158966	0.140592
Chr1	3610001	0.26967	0.177969	0.155329
Chr1	3612001	0.321553	0.172052	0.160313
Chr1	3614001	0.313835	0.161873	0.148367
Chr1	3616001	0.308747	0.14398	0.158831
Chr1	3618001	0.306715	0.143992	0.178226
Chr1	3620001	0.303691	0.14083	0.183803
Chr1	3622001	0.269305	0.154802	0.172353
Chr1	3624001	0.262811	0.161217	0.178924
Chr1	3626001	0.261744	0.164743	0.163947
Chr1	3628001	0.283327	0.153663	0.155738
Chr1	3630001	0.302531	0.14357	0.157154
Chr1	3632001	0.27275	0.147469	0.15834
Chr1	3634001	0.272213	0.149062	0.174432
Chr1	3636001	0.269352	0.145687	0.167548
Chr1	3638001	0.251689	0.141801	0.156571
Chr1	3640001	0.242303	0.123848	0.131784
Chr1	3642001	0.25034	0.112163	0.122654
Chr1	3644001	0.256655	0.10612	0.123363
Chr1	3646001	0.241697	0.0971086	0.13033
Chr1	3648001	0.212666	0.0922844	0.123533
Chr1	3650001	0.21367	0.0890122	0.127867
Chr1	3652001	0.22114	0.0919961	0.126955
Chr1	3654001	0.235694	0.0935246	0.125525
Chr1	3656001	0.230434	0.0901347	0.113122
Chr1	3658001	0.262295	0.0927615	0.11391
Chr1	3660001	0.278612	0.107904	0.129638
Chr1	3662001	0.266271	0.102821	0.119192
Chr1	3664001	0.259123	0.104211	0.112607
Chr1	3666001	0.280265	0.10675	0.117781
Chr1	3668001	0.290158	0.0997297	0.109641
Chr1	3670001	0.251439	0.0948752	0.0869747
Chr1	3672001	0.297644	0.105526	0.109477
Chr1	3674001	0.302121	0.106496	0.111754
Chr1	3676001	0.30423	0.10469	0.121324
Chr1	3678001	0.297438	0.105562	0.126455
Chr1	3680001	0.289815	0.105643	0.139138
Chr1	3682001	0.289287	0.108855	0.15846
Chr1	3684001	0.295257	0.11534	0.160931
Chr1	3686001	0.291353	0.121424	0.155739
Chr1	3688001	0.30568	0.137937	0.155384
Chr1	3690001	0.335256	0.15818	0.159657
Chr1	3692001	0.31902	0.177561	0.155085
Chr1	3694001	0.339091	0.196547	0.16539
Chr1	3696001	0.34922	0.216472	0.174922
Chr1	3698001	0.359385	0.224883	0.168661
Chr1	3700001	0.390467	0.243817	0.149821
Chr1	3702001	0.443306	0.293121	0.127654
Chr1	3704001	0.477398	0.335915	0.114848
Chr1	3706001	0.483698	0.325867	0.115955
Chr1	3708001	0.481635	0.322374	0.116882
Chr1	3710001	0.464428	0.30832	0.103726
Chr1	3712001	0.451372	0.296899	0.0952948
Chr1	3714001	0.443677	0.304342	0.0878167
Chr1	3716001	0.425812	0.295088	0.0878628
Chr1	3718001	0.419758	0.289936	0.0844109
Chr1	3720001	0.419608	0.288222	0.0938297
Chr1	3722001	0.415622	0.285028	0.0942101
Chr1	3724001	0.402195	0.262017	0.105746
Chr1	3726001	0.39024	0.271783	0.102593
Chr1	3728001	0.381072	0.255091	0.108515
Chr1	3730001	0.387056	0.255333	0.116076
Chr1	3732001	0.39433	0.245681	0.109001
Chr1	3734001	0.382263	0.226918	0.103525
Chr1	3736001	0.396149	0.228809	0.0986784
Chr1	3738001	0.370701	0.220412	0.118759
Chr1	3740001	0.341047	0.199331	0.111376
Chr1	3742001	0.324369	0.163178	0.129251
Chr1	3744001	0.333617	0.153873	0.120466
Chr1	3746001	0.309902	0.155537	0.142516
Chr1	3748001	0.288249	0.139083	0.162091
Chr1	3750001	0.266641	0.131126	0.157279
Chr1	3752001	0.250107	0.145439	0.161231
Chr1	3754001	0.239603	0.137455	0.144225
Chr1	3756001	0.242942	0.139635	0.141346
Chr1	3758001	0.262589	0.144275	0.135099
Chr1	3760001	0.266813	0.154019	0.137067
Chr1	3762001	0.281387	0.165454	0.136437
Chr1	3764001	0.271116	0.162298	0.143311
Chr1	3766001	0.278551	0.151274	0.124992
Chr1	3768001	0.284934	0.15444	0.119645
Chr1	3770001	0.298672	0.161041	0.118784
Chr1	3772001	0.320963	0.162201	0.112244
Chr1	3774001	0.320064	0.150927	0.115022
Chr1	3776001	0.314175	0.12641	0.107355
Chr1	3778001	0.318485	0.133452	0.105186
Chr1	3780001	0.322677	0.131599	0.117142
Chr1	3782001	0.298861	0.121178	0.120107
Chr1	3784001	0.294322	0.122745	0.114997
Chr1	3786001	0.302172	0.124769	0.120262
Chr1	3788001	0.315879	0.126606	0.115718
Chr1	3790001	0.336261	0.127574	0.117499
Chr1	3792001	0.36592	0.130772	0.110566
Chr1	3794001	0.382457	0.153281	0.116387
Chr1	3796001	0.391768	0.180161	0.131505
Chr1	3798001	0.412421	0.176869	0.14456
Chr1	3800001	0.43994	0.176864	0.136659
Chr1	3802001	0.473383	0.186281	0.144782
Chr1	3804001	0.489458	0.188456	0.159744
Chr1	3806001	0.498029	0.18588	0.169874
Chr1	3808001	0.502348	0.169889	0.186108
Chr1	3810001	0.503846	0.157735	0.194207
Chr1	3812001	0.497599	0.136682	0.206699
Chr1	3814001	0.50515	0.130082	0.216955
Chr1	3816001	0.511727	0.128208	0.225814
Chr1	3818001	0.505965	0.119725	0.220192
Chr1	3820001	0.498943	0.122716	0.214826
Chr1	3822001	0.497665	0.11689	0.210736
Chr1	3824001	0.488231	0.110723	0.208914
Chr1	3826001	0.487505	0.113585	0.220195
Chr1	3828001	0.486245	0.114314	0.212689
Chr1	3830001	0.479015	0.113353	0.211516
Chr1	3832001	0.484938	0.111444	0.212655
Chr1	3834001	0.488986	0.11956	0.211405
Chr1	3836001	0.468992	0.121539	0.203782
Chr1	3838001	0.462265	0.12108	0.201324
Chr1	3840001	0.457963	0.116538	0.19743
Chr1	3842001	0.426976	0.140391	0.193075
Chr1	3844001	0.426491	0.156252	0.194624
Chr1	3846001	0.407543	0.156379	0.18198
Chr1	3848001	0.386845	0.16218	0.182146
Chr1	3850001	0.374276	0.165835	0.174565
Chr1	3852001	0.372554	0.180221	0.170024
Chr1	3854001	0.375117	0.187486	0.174229
Chr1	3856001	0.429904	0.205753	0.185106
Chr1	3858001	0.459167	0.213421	0.245056
Chr1	3860001	0.49819	0.209425	0.302238
Chr1	3862001	0.539804	0.17844	0.334321
Chr1	3864001	0.546043	0.160396	0.345124
Chr1	3866001	0.539742	0.189424	0.343498
Chr1	3868001	0.53404	0.181755	0.3324
Chr1	3870001	0.528852	0.205741	0.336622
Chr1	3872001	0.521095	0.211759	0.337466
Chr1	3874001	0.519977	0.227119	0.344312
Chr1	3876001	0.52164	0.228968	0.363885
Chr1	3878001	0.517768	0.234694	0.360336
Chr1	3880001	0.500762	0.235776	0.35271
Chr1	3882001	0.460674	0.25856	0.349347
Chr1	3884001	0.418742	0.252992	0.330065
Chr1	3886001	0.416138	0.248896	0.318854
Chr1	3888001	0.366849	0.250309	0.315901
Chr1	3890001	0.433125	0.239824	0.315719
Chr1	3892001	0.452396	0.235672	0.326788
Chr1	3894001	0.470619	0.217244	0.321115
Chr1	3896001	0.444215	0.217905	0.324978
Chr1	3898001	0.437724	0.220032	0.325052
Chr1	3900001	0.391797	0.220501	0.314021
Chr1	3902001	0.394374	0.202721	0.297348
Chr1	3904001	0.411206	0.20512	0.305997
Chr1	3906001	0.415631	0.204883	0.299099
Chr1	3908001	0.44033	0.214612	0.304504
Chr1	3910001	0.410295	0.217365	0.300305
Chr1	3912001	0.400676	0.217462	0.253801
Chr1	3914001	0.393085	0.218052	0.230997
Chr1	3916001	0.388666	0.213438	0.192432
Chr1	3918001	0.387809	0.195188	0.162084
Chr1	3920001	0.413722	0.194632	0.152412
Chr1	3922001	0.425518	0.18843	0.154757
Chr1	3924001	0.40709	0.181851	0.138759
Chr1	3926001	0.398739	0.166387	0.142726
Chr1	3928001	0.382626	0.150317	0.138143
Chr1	3930001	0.378913	0.149498	0.129438
Chr1	3932001	0.400635	0.159567	0.145601
Chr1	3934001	0.378469	0.160547	0.15094
Chr1	3936001	0.376956	0.169479	0.143304
Chr1	3938001	0.377105	0.172764	0.146013
Chr1	3940001	0.372986	0.170293	0.149988
Chr1	3942001	0.3541	0.174729	0.142353
Chr1	3944001	0.352347	0.18153	0.143808
Chr1	3946001	0.361757	0.191743	0.142649
Chr1	3948001	0.354888	0.203203	0.137529
Chr1	3950001	0.354832	0.202815	0.137668
Chr1	3952001	0.32334	0.1902	0.133719
Chr1	3954001	0.334716	0.183168	0.188901
Chr1	3956001	0.311214	0.168038	0.186661
Chr1	3958001	0.2909	0.166767	0.187491
Chr1	3960001	0.298686	0.170003	0.189131
Chr1	3962001	0.300552	0.165879	0.191999
Chr1	3964001	0.321121	0.172761	0.204001
Chr1	3966001	0.3007	0.163454	0.199106
Chr1	3968001	0.323402	0.160776	0.195201
Chr1	3970001	0.338082	0.162083	0.203458
Chr1	3972001	0.348306	0.165151	0.210686
Chr1	3974001	0.347654	0.169527	0.145589
Chr1	3976001	0.387437	0.178071	0.167462
Chr1	3978001	0.393651	0.202803	0.161398
Chr1	3980001	0.393027	0.199192	0.15819
Chr1	3982001	0.39523	0.198033	0.147252
Chr1	3984001	0.392525	0.195972	0.134744
Chr1	3986001	0.39735	0.199711	0.140455
Chr1	3988001	0.372945	0.187715	0.150556
Chr1	3990001	0.376986	0.181783	0.14532
Chr1	3992001	0.366128	0.178421	0.135194
[truncated: 16,133 more rows]
