# Supplementary material for: Natural variation in OsMYB8 confers diurnal floret opening time divergence between indica and japonica subspecies
Source: Nat Commun. 2024 Mar 13;15:2262. doi: 10.1038/s41467-024-46579-z (PMC10937712; doi:10.1038/s41467-024-46579-z)
Supplement: Supplementary file 14 — Supplementary Data 11 [file 41467_2024_46579_MOESM14_ESM.xlsx]

## Sheet: Sheet1
Supplementary Data 11. Primers used in this study.
Primer name	Sequence（5′-3′）	Purpose in this study
MYB21-F	CTCTGCTCTCTGTTCCTCGC	Analyze the types of gene editing
MYB21-R	CCCTGAGTTCGGACATCACA
JAR1-F	CGCACGTTGCTATGCAGTTT
JAR1-R	TCCGCTGGATATAGGGCTCA
qMYB8-F	GTCTGGGATGAGTACATGCA	For RT-qPCR
qMYB8-R	GTCCACGAAGTTCCAGAAG
qMYB8-like-F	CAGGCTACGCGAGCTCAA
qMYB8-like-R	CTCCACGGCAATTGCTGA
qJAR1-F	GAGCTTCGTGGAACGATCAA
qJAR1-R	TGTAGCCTGCGTCAATGAAG
qActin1-F	CATCTCTCAGCACATTCCAG
qActin1-R	GAACCACAGGTAGCAATAGG
q4BGlu12-F	ACGTCTACCCTCAAGGCT
q4BGlu12-R	AGGAGGTGCTTGTGGTAG
qAmy2-F	TGACCACCTCAATGGTGTCG
qAmy2-R	TACGCCATCGAGTCCCACA
qSWEET11-F	CTCTACTTCTGGTACCGGA
qSWEET11-R	ACCACCTCGACCTTGTGCA
qSWEET15-F	GAGGTGCACCCCATCGAC
qSWEET15-R	AGGCTTGATGATCTGCTCCG
qEXPB7-F	GTGTACATGGCGATACTG
qEXPB7-R	ACTCGTTGGTGATGCGGA
qXTH16-F	GTCCTTCCACACCTACTC
qXTH16-R	TTGCTCCAGTCCGCCTTGA
qPG17-F	GATCAGCAGTGGAGATTAG
qPG17-R	GCATTCTGGCAAGTACTTC
qPME23-F	CATCTTCGTGCAGAACGA
qPME23-R	TGAACTCCTTCTGGACGT
qPME29-F	ACTGGAAATGGAGAAGCTG
qPME29-R	TCTACACCAAGCCACTCG
qNIP1-F	CTACCTCATGTTCGTCATC
qNIP1-R	ACGATGTACACCCAGATC
MYB8-P1300-F	CCATGATTACGAATTCAATGATGTCTTAAGGTCC	For OsMYB8TF and OsMYB8Hap1 transgenic vector
MYB8-P1300-R	CTAGAGGATCCCCGGGTACCATCTTTGATGCACCCTTCT
MYB8-GUS-F	GCAGGCATGCAAGCTTTCAATGATGTCTTAAGGTCC	For pOsMYB8::GUS transgenic vector
MYB8-GUS-R	CTCAGATCTACCATGGCGAATAGCTAGCGTGCCGCG
MYB8-pAN580-F	CGGAGCTAGCTCTAGAATGGCCACCAGGATGTGC	For OsMYB8 subcellular localization
MYB8-pAN580-R	TGCTCACCATGGATCCCACCACGTCTGAAACCGGC
MYB8-BD-F	AGGAGGACCTGCATATGATGGCCACCAGGATGTGC	For Y2H
MYB8-BD-R	GGATCCCCGGGAATTCTCACACCACGTCTGAAAC
MYB8-N1-BD-R	GGATCCCCGGGAATTCGACCTCGCCCACGCCGGC
MYB8-N2-BD-R	GGATCCCCGGGAATTCGGCGGCGAAGGAGACAAG
MYB8-N3-BD-R	GGATCCCCGGGAATTCGAAGCTGCTCGCCTGCAT
MYB8-N4-BD-R	GGATCCCCGGGAATTCGCCGCGCGGCTTCCTGTG
MYB8-C-BD-F	AGGAGGACCTGCATATGATGGGCATGGGCATGTCC
MYB8-pGEX-F	TGGATCCCCGGAATTCATGGCCACCAGGATGT	For protein expresion in vitro
MYB8-pGEX-R	CTCGAGTCGACCCGGTCACACCACGTCTGAA
TTAGGT-probe-F	AGTTAGGTACGTTTTCTGGAGTTACATGTTTAGCCATTTAGGTACGTTTTTTAGGTG	For EMSA probe
TTAGGT-probe-R	CACCTAAAAAACGTACCTAAATGGCTAAACATGTAACTCCAGAAAACGTACCTAACT
TTAAAT-mprobe-F	AGTTAAATACGTTTTCTGGAGTTACATGTTTAGCCATTTAAATACGTTTTTTAAATG
TTAAAT-mprobe-R	CATTTAAAAAACGTATTTAAATGGCTAAACATGTAACTCCAGAAAACGTATTTAACT
TTTGGT-probe-F	CGGCGCGACGCACACGCACGCAAACCAAATCTTTTCGGACCAACTCCTCC
TTTGGT-probe-R	GGAGGAGTTGGTCCGAAAAGATTTGGTTTGCGTGCGTGTGCGTCGCGCCG
TTTAAT-mprobe-F	CGGCGCGACGCACACGCACGCAAATTAAATCTTTTCGGACCAACTCCTCC
TTTAAT-mprobe-R	GGAGGAGTTGGTCCGAAAAGATTTAATTTGCGTGCGTGTGCGTCGCGCCG
TTAGGC-probe-F	AGAGCAGTACTGTAGTTGGGTACGCGGAGCAAGACGATGAGTTAGGCCGG
TTAGGC-probe-R	CCGGCCTAACTCATCGTCTTGCTCCGCGTACCCAACTACAGTACTGCTCT
TTAAAC-mprobe-F	AGAGCAGTACTGTAGTTGGGTACGCGGAGCAAGACGATGAGTTAAACCGG
TTAAAC-mprobe-R	CCGGTTTAACTCATCGTCTTGCTCCGCGTACCCAACTACAGTACTGCTCT
JAR1-P1-probe-F	AAAATAAATGACTTAGGAAAGAACCAAAACATCTTACATTATAGTATAAAGAAG
JAR1-P1-probe-R	CTTCTTTATACTATAATGTAAGATGTTTTGGTTCTTTCCTAAGTCATTTATTTT
JAR1-P1-mprobe-F	AAAATAAATGACTTAGGAAAGAATTAAAACATCTTACATTATAGTATAAAGAAG
JAR1-P1-mprobe-R	CTTCTTTATACTATAATGTAAGATGTTTTAATTCTTTCCTAAGTCATTTATTTT
JAR1-P3-probe-F	CAGTGTACCTAGTGATGTACCCGCCGAATACGTACGCGTGTATGCATGGGTAGAGA
JAR1-P3-probe-R	TCTCTACCCATGCATACACGCGTACGTATTCGGCGGGTACATCACTAGGTACACTG
JAR1-P3-mprobe-F	CAGTGTACCTAGTGATGTACCCGTTGAATACGTACGCGTGTATGCATGGGTAGAGA
JAR1-P3-mprobe-R	TCTCTACCCATGCATACACGCGTACGTATTCAACGGGTACATCACTAGGTACACTG
MYB8-PUC19-F	CACGGGGGACAAGCTTATGGCCACCAGGATGTGC	For transient expression assay
MYB8-PUC19-R	TGCTCACCATACTAGTCACCACGTCTGAAACCGGC
JAR1-PG-F	CGGTATCGATAAGCTTATACACTCGTACTCCCT
JAR1-PG-R	AGGGTCTTGCAAGCTGTGCGGGGTTGCGGGGT
MYB8-PG-F	CGGTATCGATAAGCTTAATGATGTCTTAAGGTCC
MYB8-PG-R	TAGAACTAGTGGATCCCGAATAGCTAGCGTGCCG
MYB8-PRO-GFP-F	ATGATTACGAATTCGAGCTCTCAATGATGTCTTAAGGTCC	For OsMYB8-GFP transgenic vector
MYB8-PRO-GFP-R	AAGCTTGGCGCGCCGGTACCCGAATAGCTAGCGTGCCGCG
MYB8-CDS-GFP-F	ACGCTAGCTATTCGGGTACCATGGCCACCAGGATGTGC
MYB8-CDS-GFP-R	GCGTACTAGTAAGCTTCACCACGTCTGAAACCGGC
MYB8-PRO-P1300-F	CCATGATTACGAATTCTCAATGATGTCTTAAGGTCC	For OsJAR1com transgenic vector
MYB8-JAR1-R	GCTGCAGATCGTCATCGAATAGCTAGCGTGCC
JAR1-MYB8-F	ATGACGATCTGCAGCTG
JAR1-P1300-R	CTAGAGGATCCCCGGGTACCTCAAAATCCATAGGCAGT
JAR1-P1-ChIP-F	GCACTTTTAACACCAAAC	For ChIP-qPCR analysis
JAR1-P1-ChIP-R	CACATGCATGAATTAGTG
JAR1-P2-ChIP-F	GTTGTTGCATGGGTGAAG
JAR1-P2-ChIP-R	CGTGAATATTTGGGAATGA
JAR1-P3-ChIP-F	GTACACATCTCTATACTT
JAR1-P3-ChIP-R	GTTAGCCTCTCTACCCAT
JAR1-P4-ChIP-F	ACATCATTAGAATTGGAC
JAR1-P4-ChIP-R	ACTGTATCCACATACGGTG
Actin1-ChIP-F	CACTATGTCTGGTGTTTCA
Actin1-ChIP-R	GTGCACAATAAGTGAAGAC
MYB8-ddPCR-F	TCACCCGGAGCTTGTCTC	For ddPCR
MYB8-ddPCR-R	GCATCGTCTCCCAGAAGTTG
MYB8-ddPCR-Probe	TCGTCCCGACTGAGTTCGGTT
Actin1-ddPCR-F	CCATCCATTGTGCACAGGA
Actin1-ddPCR-R	TCACAAGTGAGAACCACAGG
Actin1-ddPCR-Probe	CTGTTATCGCCGTCCTCCTGC
