# Supplementary material for: Natural variation in OsMYB8 confers diurnal floret opening time divergence between indica and japonica subspecies
Source: Nat Commun. 2024 Mar 13;15:2262. doi: 10.1038/s41467-024-46579-z (PMC10937712; doi:10.1038/s41467-024-46579-z)
Supplement: Supplementary file 16 — Source Data [file 41467_2024_46579_MOESM16_ESM.xlsx]

## Sheet: Figure 1
Figure 1d
The DFOT of TFB and ZH11 in June 2020
	2020-06-06	2020-06-10	2020-06-11	2020-06-12	2020-06-14	2020-06-15	2020-06-16	2020-06-17	2020-06-18
TFB	11:00:00	10:40:00	09:55:00	10:00:00	10:00:00	10:00:00	10:10:00	09:50:00	09:35:00
ZH11	12:00:00	11:25:00	11:00:00	11:00:00	11:00:00	11:00:00	11:05:00	11:30:00	11:35:00
Figure 1e
The DFOT of TFB and ZH11 in October 2020
	2020-10-08	2020-10-09	2020-10-10	2020-10-13	2020-10-16	2020-10-17	2020-10-19	2020-10-21	2020-10-22
TFB	12:15:00	11:45:00	10:50:00	11:35:00	10:30:00	11:40:00	11:30:00	11:00:00	11:40:00
ZH11	13:30:00	12:25:00	12:10:00	12:35:00	11:30:00	13:50:00	12:30:00	12:15:00	12:25:00
Figure 1h
The lodicule volume (mm3) of TFB and ZH11 at different time points
Time	TFB										ZH11
18:00:00	0.47289	0.399835	0.527175	0.486459	0.408076	0.446202	0.392696	0.41788	0.384453	0.368622	0.51507	0.527143	0.577516	0.81787	0.797065	0.575787	0.648747	0.433113	0.522928	0.600732
08:00:00	0.624467	0.62825	0.503977	0.620791	0.550591	0.482751	0.42757	0.534944	0.442623	0.503899	0.813728	0.6466	0.820658	0.893086	0.844141	0.157924	0.677537	0.647183	0.849256	1.00411
09:00:00	0.544472	0.56009	0.3949	0.609669	0.515889	0.568555	0.450175	0.780978	0.650983	0.595619	1.07177	1.11723	0.903118	0.701253	0.85137	0.989551	0.547078	0.917175	0.583726	0.598512
10:00:00	0.87043	0.803583	0.700149	1.04707	0.610413	0.753225	0.708353	0.775242	0.571692	0.564666	1.04511	0.749934	1.11261	0.807185	0.923415	0.892475	0.804789	0.817866	0.9118	0.922961
11:00:00	0.438901	0.581659	0.675614	0.545183	0.530627	0.555029	0.563449	0.58209	0.597462	0.58428	1.09746	0.867639	1.02273	0.80508	0.747942	0.980835	1.05274	1.186	1.01893	0.933273
12:00:00											0.941592	1.00623	1.07047	0.863354	0.840097	1.15237	1.234	1.32159	0.906358	1.01196
13:00:00											0.574219	0.697434	0.587254	0.58894	0.540037	0.603227	0.693067	0.776088	0.47756	0.664863
Figure 1i
100 pair lodicules's water content (mg) of TFB and ZH11 at different time points
Time	TFB			ZH11
18:00	28.2	24.4	27.2	33.2	31.1	28.75
8:00	31.3	28.4	28.4444	39.875	33.4	35.7143
9:00	33.125	32.25	27.5556	34.2	32.375	44
10:00	40.75	39.125	43	43.3	41.375	31.6
11:00	31.5	26.5	24.5	40.6667	43.3333	39.25
12:00				48.5	49.25	47.5
13:00				32.625	30.25	35.1667

## Sheet: Figure 2
Figure 2e
The relative expression level of OsMYB8 in the lodicules of TFB and ZH11 at 9:00 am in June and October in 2021
June		October
ZH11	TFB	ZH11	TFB
0.955713	2.03446	1.25081	2.69983
0.969054	1.80832	0.995067	2.35033
1.07523	2.02041	0.75412	1.86978

## Sheet: Figure 3
Figure 3c
The number of opened florets per panicle in ZH11 and Osmyb8ZH mutants at different time points of the day
Time	ZH11								Osmyb8ZH#1								Osmyb8ZH#2
10:00:00	0	0	0	0	0	0	0	0	0	0	0	0	0	0	0	0	0	0	0	0	0	0	0	0
10:30:00	0	7	5	3	0	1	4	1	0	0	0	0	0	0	0	0	0	0	0	0	0	0	0	0
11:00:00	5	5	5	4	6	4	12	1	0	1	0	0	0	4	4	0	0	0	0	0	0	4	0	0
11:30:00	19	11	16	12	19	17	11	26	0	10	3	3	4	4	8	37	0	0	1	0	0	8	1	23
12:00:00	2	6	10	9	2	5	5	13	18	14	23	27	21	19	20	3	18	19	21	20	21	11	26	5
12:30:00	0	0	0	0	0	0	0	0	3	1	4	0	4	0	0	0	6	10	2	3	6	5	4	2
Figure 3d
The number of opened florets per panicle in ZH11 and Osmyb8ZH mutants at different days after heading
Days after heading	ZH11										Osmyb8ZH#1										Osmyb8ZH#2
1	0	6	4	1	0	3	0	1	2	10	0	13	1	0	6	0	0	1	9	0	0	0	2	2	3	2	3	2	2	0
2	21	23	31	29	20	23	21	25	28	21	13	34	26	19	53	22	5	20	30	20	8	17	2	20	25	19	13	18	24	14
3	34	40	32	33	29	42	38	34	10	51	31	49	32	29	12	42	24	31	40	29	10	39	76	34	50	34	29	33	24	38
4	71	56	4	44	51	72	44	44	55	14	55	30	27	33	44	38	36	37	37	40	53	34	35	27	59	35	33	37	29	42
5	25	31	59	37	52	18	41	48	31	31	28	13	15	19	20	42	26	24	6	27	27	36	18	21	27	20	24	26	16	32
6	15	16	5	19	42	24	37	42	8	18	27	3	3	23	7	19	19	12	9	12	48	37	8	23	1	4	45	10	17	32
7	2	6	2	2	5	0	1	0	0	1	2	0	4	6	1	0	5	1	3	0	1	6	4	1	0	1	1	0	5	1
Figure 3f
The number of opened florets per panicle in TFB and Osmyb8TF mutants at different time points of the day
Time	TFB								Osmyb8TF#1								Osmyb8TF#2
9:00	0	0	0	0	0	0	0	0	0	1	0	0	0	0	0	2	1	1	1	2	3	2	3	1
9:30	0	1	0	0	0	0	0	1	0	0	0	0	0	2	2	3	1	2	0	0	6	6	5	0
10:00	15	23	22	12	8	7	6	3	1	1	1	0	0	1	1	0	7	3	3	5	4	6	3	2
10:30	52	52	22	45	39	41	15	25	5	2	11	1	0	2	2	1	10	2	15	19	6	14	8	12
11:00	1	0	24	26	24	26	36	36	17	4	26	14	13	10	3	6	12	41	14	14	7	13	21	14
11:30	1	0	0	0	1	0	3	1	29	29	18	11	26	10	9	31	45	7	26	12	37	23	1	35
12:00	0	0	0	0	0	0	0	0	0	10	21	15	5	10	22	13	0	2	0	2	1	1	0	1
Figure 3g
The number of opened florets per panicle in TFB and Osmyb8TF mutants at different days after heading
Days after heading	TFB										Osmyb8TF#1										Osmyb8TF#2
1	24	29	23	60	68	23	18	15	10	16	23	25	7	25	50	24	24	14	18	12	16	13	21	24	41	29	31	34	14	17
2	63	67	77	47	75	54	59	65	57	34	43	32	35	56	67	45	49	38	45	34	52	41	53	63	55	43	57	40	35	36
3	62	68	87	35	73	87	98	91	87	67	42	39	69	53	65	66	60	74	69	76	78	81	78	66	120	75	80	79	59	78
4	28	37	42	13	23	57	42	66	54	89	30	32	37	18	22	36	17	33	43	45	67	37	67	31	43	30	32	32	47	45
5	14	20	21	2	14	21	29	25	32	45	24	10	37	13	26	23	4	16	23	34	41	4	17	17	29	19	18	15	35	22
6	6	5	9	0	1	3	7	11	10	23	10	12	8	2	10	7	0	6	8	21	9	0	2	4	9	3	5	1	29	13
7	0	0	2	0	0	1	2	0	3	1	3	5	3	0	2	1	0	0	3	12	2	0	0	0	3	0	1	0	15	7
Figure 3i
RT-qPCR analysis of OsMYB8 transcripts levels in the lodicules of the OsMYB8TF/ZH11 transgenic lines
ZH11	OsMYB8TF/ZH11#1	OsMYB8TF/ZH11#2
0.953945	2.79332	3.01462
0.987586	2.97312	4.47528
1.05847	3.23099	4.6011
Figure 3k
The number of opened florets per panicle in ZH11 and OsMYB8TF/ZH11 transgenic lines at different time points of the day
Time	ZH11								OsMYB8TF/ZH11#1								OsMYB8TF/ZH11#2
9:30	0	0	0	0	0	0	0	0	0	4	0	4	2	1	0	1	3	4	2	2	3	2	2	0
10:00	0	0	0	0	0	0	0	0	5	9	5	10	10	16	5	6	15	16	22	12	13	9	12	11
10:30	5	2	7	0	1	1	0	5	20	9	5	11	10	10	10	11	20	20	23	19	15	24	19	13
11:00	10	17	6	9	8	13	7	14	24	15	19	12	18	11	19	26	10	12	12	12	9	17	13	6
11:30	26	19	27	17	22	16	19	15	7	12	9	12	6	10	13	16	3	8	6	4	7	5	9	7
12:00	1	12	6	12	14	16	18	6	1	4	10	11	3	6	9	2	1	3	4	8	2	7	5	13
12:30	0	4	2	5	6	9	4	1	0	0	2	1	0	0	0	0	0	0	0	2	0	0	0	4
Figure 3l
The number of opened florets per panicle in ZH11 and OsMYB8TF/ZH11 transgenic lines at different days after heading
Days after heading	ZH11										OsMYB8TF/ZH11#1										OsMYB8TF/ZH11#2
1	7	9	5	4	7	5	5	9	5	16	9	6	9	2	6	1	2	4	8	5	3	1	2	15	15	21	16	2	7	14
2	47	53	59	42	54	38	34	42	26	56	46	36	46	12	42	21	29	27	36	28	48	20	38	35	43	64	44	33	47	41
3	56	43	69	40	67	50	49	44	41	46	45	41	55	55	51	57	54	44	44	28	61	64	79	40	62	43	31	55	34	42
4	52	35	49	40	42	73	44	51	42	34	74	78	50	55	45	37	26	45	30	31	42	60	40	32	47	37	28	38	35	51
5	38	11	17	38	39	17	28	31	26	23	47	44	41	67	57	29	15	44	21	39	37	60	36	21	27	43	22	19	38	31
6	24	9	12	23	26	9	15	20	16	19	21	30	33	22	21	28	13	27	10	32	12	32	20	14	15	32	21	11	20	19
7	5	7	0	4	8	7	2	8	4	7	6	7	8	7	16	3	5	6	0	5	5	4	1	1	3	9	5	1	4	6

## Sheet: Figure 4
Figure 4f
ChIP-qPCR analysis of OsMYB8 enrichment of fragments in the promoter of OsJAR1
Fragment	ZH11			OsMYB8-GFP
P1	0.724882	1.74814	0.52698	1.95317	3.00178	2.63138
P2	0.64847	1.58569	0.765838	1.14481	1.95222	1.27025
P3	0.885822	1.05343	1.06075	1.86403	1.64538	2.12641
P4	0.885732	1.03882	1.07545	0.727797	0.830245	0.987333
OsActin1	1.05765	0.920735	1.02162	0.986819	0.94662	0.889371
Figure 4g
EMSA of OsMYB8 binding to OsJAR1-P1 and OsJAR1-P3
Figure 4h
LUC/REN Ratio
Empty	OsMYB8
1.2635	3.8749
1.2616	3.8987
1.8862	4.2789

## Sheet: Figure 5
Figure 5c
The number of opened florets per panicle in ZH11 and Osjar1 mutants at different time points of the day
Time	ZH11								Osjar1#1								Osjar1#2
10:00	0	0	0	3	0	0	1	0	2	3	1	0	5	0	0	2	4	3	2	3	1	0	5	0
10:30	2	8	5	7	2	8	6	2	2	4	2	6	8	1	2	4	5	1	2	5	3	1	2	6
11:00	11	14	12	14	10	19	10	21	6	8	2	5	2	10	2	5	6	5	2	4	10	8	6	4
11:30	21	27	27	29	26	17	16	19	9	3	3	5	7	8	5	10	8	7	10	7	8	8	4	7
12:00	8	6	8	4	6	3	6	1	4	6	5	8	7	1	9	3	5	3	5	8	2	6	4	9
12:30	1	2	2	0	0	0	1	1	3	4	5	1	3	6	3	5	4	5	2	1	7	4	9	2
13:00	0	0	0	0	0	0	0	0	4	3	5	3	2	1	7	4	6	4	8	1	2	2	3	0
Figure 5d
The JA-Ile content in lodicules at 10:00 am of ZH11, Osjar1 and Osmyb8ZH
ZH11	Osjar1	Osmyb8ZH
1.28904	0.0344566	0.0777
1.72113	0.028345	0.06431
0.406644	0.0481092	0.02487
Figure 5e
The JA-Ile content in lodicules at 9:00 am of ZH11 and Osmyb8TF/ZH11
ZH11	OsMYB8TF/ZH11
0.12089	0.29232
0.11003	0.28987
0.10959	0.40847
Figure 5g
The relative expression level of OsJAR1 in the lodicules of ZH11, OsJAR1com and Osmyb8ZH
ZH11	Osmyb8ZH	OsJAR1com#1	OsJAR1com#2
1.06798	0.22765	2.91392	2.45031
0.94927	0.198181	2.20834	2.41657
0.982746	0.206597	2.08922	2.41657
Tukey's multiple comparisons test	Adjusted P Value
ZH11 vs. Osmyb8ZH	0.0113429
ZH11 vs. OsJAR1com#1	0.000281296
ZH11 vs. OsJAR1com#2	0.000249524
Osmyb8ZH vs. OsJAR1com#1	1.05935e-05
Osmyb8ZH vs. OsJAR1com#2	9.7586e-06
OsJAR1com#1 vs. OsJAR1com#2	0.999139
Figure 5i
The number of opened florets per panicle in ZH11, Osmyb8ZH and OsJAR1com at different time points of the day
Time	ZH11										Osmyb8ZH										OsJAR1com#1										OsJAR1com#2
10:00	1	0	0	0	2	0	0	0	0	2	0	0	0	0	0	0	0	0	0	0	0	0	0	0	0	1	0	0	0	0	0	8	0	3	2	3	2	0	0	0
10:30	15	1	2	0	9	11	14	2	6	11	1	0	0	0	1	0	0	0	2	0	3	4	0	8	7	9	8	2	7	2	4	9	3	1	9	3	5	3	1	7
11:00	17	7	24	11	12	35	58	21	22	18	4	0	4	0	1	8	5	0	6	8	3	5	5	5	7	7	7	5	7	0	11	9	4	2	4	7	13	18	4	5
11:30	5	21	9	15	9	12	9	17	10	4	7	1	4	0	18	1	5	2	1	0	16	13	14	11	16	14	11	10	8	23	6	13	18	11	8	17	19	14	17	14
12:00	3	8	8	14	14	1	4	7	6	4	12	15	23	35	11	7	15	30	18	14	5	5	3	13	8	11	10	13	5	6	15	8	5	1	6	8	7	9	10	2
12:30	0	1	0	1	0	0	0	1	0	0	3	5	8	9	4	5	9	4	10	2	6	4	2	6	5	7	6	4	6	6	3	1	0	3	2	3	3	1	5	0
13:00	0	0	1	1	1	0	0	0	1	1	3	3	2	3	1	5	10	2	3	6	3	7	2	3	6	2	6	3	2	1	3	4	0	0	3	2	0	3	1	0
Figure 5k
The number of opened florets per panicle in ZH11, OsMYB8TF/ZH11, Osjar1 and OsMYB8TF/Osjar1 at different time points of the day
Time	ZH11										OsMYB8TF/ZH11										Osjar1										OsMYB8TF/Osjar1
10:30	0	0	0	0	0	0	0	0	0	0	0	0	0	0	0	0	0	0	0	0	1	0	0	0	2	0	0	0	0	0	0	0	0	0	0	0	0	0	0	1
11:00	0	0	0	0	0	0	1	0	1	0	2	0	2	1	0	1	0	0	2	0	0	0	0	0	0	1	0	0	0	0	0	1	2	1	3	3	0	0	0	0
11:30	0	9	0	1	2	3	1	1	1	0	9	10	1	16	0	17	7	6	3	6	2	0	0	0	0	0	0	0	1	0	1	1	3	0	0	1	0	0	0	0
12:00	1	9	3	8	11	6	4	8	3	4	11	23	7	11	34	10	20	19	6	19	0	0	1	0	0	0	0	0	0	0	0	0	6	1	0	1	1	2	0	0
12:30	15	24	16	26	23	11	24	22	30	16	9	6	9	11	3	2	9	8	11	7	1	0	0	0	0	0	0	0	0	0	1	4	4	3	3	6	2	1	0	0
13:00	0	5	8	4	7	8	8	5	4	3	7	0	2	3	1	0	1	1	1	2	1	2	0	0	3	1	2	2	5	0	2	4	0	4	1	3	5	0	2	4
13:30	0	1	2	0	2	3	3	1	0	0	1	0	0	0	0	0	0	0	0	0	3	1	5	4	1	2	0	0	2	6	1	1	0	1	0	0	4	2	4	2

## Sheet: Figure 6
Figure 6e
The DFOT of the rice accessions with Hap1 and Hap2
Accession ID	C019	C033	C038	C046	C078	C096	C097	C098	C113	C117	C122	C127	C142	C145	C155	C156	C157	C158	C159	C161	C162	C176	C201	W009	W029	W031	W032	W124	W180	W203	C004	C028	C056	C101	C106	C133	W208	C026	C063	C134	C177	W290	C152	C048	C023	C052	C054	C064	C071
OaMYB8 haplotype	Hap1	Hap1	Hap1	Hap1	Hap1	Hap1	Hap1	Hap1	Hap1	Hap1	Hap1	Hap1	Hap1	Hap1	Hap1	Hap1	Hap1	Hap1	Hap1	Hap1	Hap1	Hap1	Hap1	Hap1	Hap1	Hap1	Hap1	Hap1	Hap1	Hap1	Hap2	Hap2	Hap2	Hap2	Hap2	Hap2	Hap2	Hap2	Hap2	Hap2	Hap2	Hap2	Hap2	Hap2	Hap2	Hap2	Hap2	Hap2	Hap2
2022-05-27	10:30:00	10:30:00	10:30:00	10:30:00	10:30:00	10:30:00	10:30:00	10:30:00	10:30:00	10:30:00	10:30:00	10:30:00	10:30:00	10:30:00	10:30:00	10:30:00	10:30:00	10:30:00	10:30:00	10:30:00	10:30:00	10:30:00	10:30:00	10:30:00	11:00:00	11:00:00	11:00:00	10:30:00	11:00:00	10:30:00	10:30:00	11:30:00	11:30:00	11:30:00	11:30:00	11:30:00	10:30:00	11:00:00	11:30:00	11:30:00	11:30:00	11:30:00	11:30:00	11:30:00	11:30:00	11:30:00	11:30:00	11:30:00	11:30:00
2022-05-28	10:30:00	10:00:00	10:00:00	09:30:00	09:30:00	09:30:00	09:30:00	09:30:00	09:30:00	09:30:00	10:00:00	09:30:00	10:00:00	10:30:00	09:30:00	09:30:00	09:30:00	09:30:00	09:30:00	09:30:00	09:30:00	10:00:00	09:30:00	09:30:00	10:00:00	10:00:00	10:00:00	09:30:00	10:00:00	10:00:00	10:00:00	10:00:00	10:00:00	10:00:00	10:00:00	10:00:00	10:30:00	10:30:00	10:30:00	10:30:00	10:30:00	10:30:00	10:30:00	11:00:00	10:30:00	10:30:00	10:30:00	10:30:00	10:30:00
Figure 6f
The relative expression level of OsMYB8 in lodicules of the rice accessions with Hap1 and Hap2
Accession ID	C033	C096	C113	C117	C155	C156	C157	C158	C159	W203	C018	C052	C067	C070	C071	C134	C150	C172	W012	W305
OaMYB8 haplotype	Hap1	Hap1	Hap1	Hap1	Hap1	Hap1	Hap1	Hap1	Hap1	Hap1	Hap2	Hap2	Hap2	Hap2	Hap2	Hap2	Hap2	Hap2	Hap2	Hap2
Relative expression level	0.786113	1.20453	0.708369	0.620784	1.2252	0.973411	0.749564	1.12001	1.24107	1.37095	0.362401	0.207554	0.22506	0.27818	0.229645	0.236077	0.345276	0.337496	0.126992	0.360252
Figure 6g
The JA-Ile content in TFB and ZH11 lodicules at 9:00 am
TFB (Hap1)	ZH11 (Hap2)
1.20776	0.0266793
0.807472	0.0305112
0.746649	0.0643085
Figure 6h
LUC/REN Ratio
pOsMYB8Hap1	pOsMYB8Hap2
0.7577	0.0173
0.876	0.018
0.7914	0.018
Figure 6i
The relative expression levels of OsMYB8 in lodicules of ZH11, OsMYB8TF/Osmyb8ZH transgenic lines and the Osmyb8ZH mutant
ZH11	OsMYB8TF/Osmyb8ZH#1	OsMYB8TF/Osmyb8ZH#2	Osmyb8ZH
0.759284	2.97463	4.00753	0.920565
1.16693	3.76516	2.33385	0.740885
1.07379	3.25512	3.63691	1.03992
Tukey's multiple comparisons test	Adjusted P Value
ZH11 vs. OsMYB8TF/Osmyb8ZH#1	0.00201631
ZH11 vs. OsMYB8TF/Osmyb8ZH#2	0.00204753
ZH11 vs. Osmyb8ZH	0.994506
Osmyb8ZH vs. OsMYB8TF/Osmyb8ZH#1	0.00153609
Osmyb8ZH vs. OsMYB8TF/Osmyb8ZH#2	0.00155926
OsMYB8TF/Osmyb8ZH#1 vs. OsMYB8TF/Osmyb8ZH#2	0.999999
Figure 6k
The number of opened florets per panicle in ZH11, OsMYB8TF/Osmyb8ZH and Osmyb8ZH at different time points of the day
Time	ZH11										OsMYB8TF/Osmyb8ZH#1										OsMYB8TF/Osmyb8ZH#2										Osmyb8ZH
10:30	0	0	0	0	0	0	0	0	0	0	0	0	0	0	0	0	0	0	0	0	0	0	0	0	0	0	0	0	0	0	0	0	0	0	0	0	0	0	0	0
11:00	0	1	0	1	0	2	0	2	0	0	0	3	0	5	2	0	5	0	3	0	0	2	6	0	0	7	1	1	5	1	0	0	0	0	0	0	0	0	0	0
11:30	4	3	7	2	8	11	6	0	5	8	8	9	13	8	11	12	9	17	11	8	5	15	8	10	10	21	8	8	24	6	1	0	1	0	0	0	1	1	0	0
12:00	3	7	20	3	15	22	18	11	19	6	14	7	9	10	4	2	3	5	4	8	5	3	4	0	3	5	6	10	5	3	1	2	1	3	2	2	3	3	0	1
12:30	12	1	2	6	6	5	12	9	3	10	4	9	1	6	8	7	1	4	3	2	6	7	0	5	1	5	6	4	2	3	17	14	4	18	11	3	10	13	5	9
13:00	3	0	1	2	5	1	1	3	3	1	5	6	0	5	3	0	0	0	2	5	5	5	1	0	1	3	2	3	1	2	3	4	3	6	4	6	3	2	7	1
[truncated: 11 more columns]

## Sheet: Figure 7
Figure 7b
The number of opened florets per panicle in ZH11 and NILTFB at different time points of the day
Time	ZH11										NILTFB
10:30	0	0	0	0	0	0	0	0	0	0	0	0	0	0	0	0	0	0	0	0
11:00	0	0	0	0	0	0	0	0	0	0	1	0	0	0	1	0	10	5	0	15
11:30	1	0	0	1	0	0	1	1	1	6	8	5	4	3	1	8	8	7	8	11
12:00	1	2	2	2	6	2	5	6	4	3	13	4	7	13	13	15	12	9	5	16
12:30	9	6	20	5	18	18	6	6	19	21	4	13	20	5	10	0	0	4	3	0
13:00	2	6	7	9	1	8	3	5	2	4	7	5	1	5	1	1	0	4	1	2
Figure 7c
The relative expression levels of OsMYB8 and OsJAR1 in lodicules of ZH11 and NILTFB
OsMYB8		OsJAR1
ZH11	NILTFB	ZH11	NILTFB
1.03259	1.36251	1.03053	1.49837
0.990524	1.26248	1.09687	1.4274
0.976888	1.2365	0.872599	1.39803
Figure 7e
The number of opened florets per panicle in XS134 and CSSL9311 at different time points of the day
Time	XS134										CSSL9311
11:00:00	0	0	0	0	0	0	0	0	0	0	1	1	0	0	0	0	0	0	0	0
11:30:00	1	3	0	1	0	0	0	0	0	2	4	4	0	0	0	1	0	2	0	0
12:00:00	2	0	3	1	1	1	2	0	0	1	10	12	1	8	10	5	7	1	7	9
12:30:00	9	6	13	7	6	7	5	2	12	3	5	7	4	7	4	5	7	4	5	8
13:00:00	2	0	0	3	8	2	4	3	3	3	0	0	0	2	0	3	0	0	2	2
13:30:00	0	0	0	1	3	1	2	1	1	0	0	0	0	0	0	0	0	0	0	0
Figure 7f
The relative expression levels of OsMYB8 and OsJAR1 in lodicules of XS134 and CSSL9311
OsMYB8		OsJAR1
XS134	CSSL9311	XS134	CSSL9311
0.853707	1.63786	0.94927	3.06288
1.08058	1.86841	1.06798	2.70362
1.06571	2.2844	0.982746	2.86746

## Sheet: Sup-Fig.4
Sup-Fig. 4b
The relative expression levels of OsMYB8 in various tissues of ZH11
leaf	sheath	root	stem	ligule	0-5 cm panicle	5-10 cm panicle	0-5 mm floret	palea	lemma	stamen	pistil	lodicule
1.14307	0.065286	0.047462	0.377073	0.206314	0.139944	0.0190102	2.48443	29.9175	46.9456	6.24593	38.664	63.6866
0.928464	0.0522986	0.0433723	0.219595	0.105325	0.160753	0.0215363	1.19161	33.1955	45.3464	6.42153	36.8328	67.3179
0.928464	0.0548987	0.043674	0.24535	0.0949238	0.152082	0.0199553	1.11955	31.188	46.2993	6.69423	36.8328	68.7323

## Sheet: Sup-Fig.5
Sup-Fig. 5
The relative expression level of OsMYB8 in the lodicules of TFB and ZH11 at different time points
	ZH11		TFB
18:00	1.07954	0.920456	0.81249	0.829562
8:00	5.7774	5.69786	6.77594	8.34216
9:00	6.10682	5.7774	9.32059	8.81782
10:00	6.02275	6.27851	7.16229	8.57669
11:00	8.75691	7.57067
12:00	5.85805	4.75822

## Sheet: Sup-Fig.7
Sup-Fig. 7e
The pollen fertility (%) of ZH11, Osmyb8ZH, TFB and Osmyb8TF
ZH11	Osmyb8ZH#1	Osmyb8ZH#2	TFB	Osmyb8TF#1	Osmyb8TF#2
93.4307	96.4912	96.6102	98.3051	96.4912	93.6842
87.9699	100	94.7368	93.1507	100	94.5455
95.3846	95.8333	98.6111	90.8046	95.6522	97.973
94.2675	97.561	92.4242	98.5612	98.3607	98.7342
97.8261	96.6216	93.7931	97.1223	96.6216	97.8495
98.5507	95.2381	94.1176	100	94.8276	98.5612
98.5294	97.7273	95.082	96.8085	97.561	98.6667
96.748	96.7213	93.4959	93.2203	96.6102	98.6301
95.4198	97.3684	95.3488	96.7742	97.1429	98.9247
93.4211	96.3636	97.2973	97.3684	94.7368	99.0196
Sup-Fig. 7f
The seed setting rate (%) of ZH11, Osmyb8ZH, TFB and Osmyb8TF
ZH11	Osmyb8ZH#1	Osmyb8ZH#2	TFB	Osmyb8TF#1	Osmyb8TF#2
93.6	98.2906	92.2414	91.8367	82.8326	86.8726
94.5736	99.2857	99.115	91.2844	85.1528	88.8889
88.4848	92.7536	96.4286	89.4737	87.5598	89.9254
96.5217	97.5806	91.2752	91.5423	88.6792	87.931
96.5812	95.6204	89.7959	90.8629	86.2069	85.7143
95.2756	95.6204	94.0299	87.9781	87.1681	88.9447
99.1379	86.6142	90.9091	85.9375	82.0961	90
91.2	98	94.9153	91.0377	83.4197	89.6154
96.9388	95.9677	97.8571	92.4107	88.0342	88.8889
96.1538	97	92.7083	90.367	87.4016	89.1892

[truncated: 9 more sheets: Sup-Fig.8, Sup-Fig.9, Sup-Fig.10, Sup-Fig.11, Sup-Fig.12, Sup-Fig.13, Sup-Fig.14, Sup-Fig.15, Sup-Fig.16]
